# Supplementary material for: An insight into the salivary gland content of the human body louse, Pediculus humanus
Source: Sci Rep. 2025 May 26;15:18322. doi: 10.1038/s41598-025-01412-5 (PMC12106848; doi:10.1038/s41598-025-01412-5)
Supplement: Supplementary file 2 — Supplementary Information 2. [file 41598_2025_1412_MOESM2_ESM.zip]

Archive with 229,855 entries (9,997 files):
- S2/
- S2/links/
- S2/links/BAC-LIGHT/
- S2/links/BAC-LIGHT/Phseq_10002-BAC-LIGHT.txt
- S2/links/BAC-LIGHT/Phseq_100025-BAC-LIGHT.txt
- S2/links/BAC-LIGHT/Phseq_10004-BAC-LIGHT.txt
- S2/links/BAC-LIGHT/Phseq_10007-BAC-LIGHT.txt
- S2/links/BAC-LIGHT/Phseq_1001-BAC-LIGHT.txt
- S2/links/BAC-LIGHT/Phseq_10010-BAC-LIGHT.txt
- S2/links/BAC-LIGHT/Phseq_100120-BAC-LIGHT.txt
- S2/links/BAC-LIGHT/Phseq_100122-BAC-LIGHT.txt
- S2/links/BAC-LIGHT/Phseq_100136-BAC-LIGHT.txt
- S2/links/BAC-LIGHT/Phseq_100166-BAC-LIGHT.txt
- S2/links/BAC-LIGHT/Phseq_10017-BAC-LIGHT.txt
- S2/links/BAC-LIGHT/Phseq_10018-BAC-LIGHT.txt
- S2/links/BAC-LIGHT/Phseq_10019-BAC-LIGHT.txt
- S2/links/BAC-LIGHT/Phseq_100239-BAC-LIGHT.txt
- S2/links/BAC-LIGHT/Phseq_100281-BAC-LIGHT.txt
- S2/links/BAC-LIGHT/Phseq_100299-BAC-LIGHT.txt
- S2/links/BAC-LIGHT/Phseq_10030-BAC-LIGHT.txt
- S2/links/BAC-LIGHT/Phseq_10031-BAC-LIGHT.txt
- S2/links/BAC-LIGHT/Phseq_100325-BAC-LIGHT.txt
- S2/links/BAC-LIGHT/Phseq_10034-BAC-LIGHT.txt
- S2/links/BAC-LIGHT/Phseq_10036-BAC-LIGHT.txt
- S2/links/BAC-LIGHT/Phseq_100362-BAC-LIGHT.txt
- S2/links/BAC-LIGHT/Phseq_10039-BAC-LIGHT.txt
- S2/links/BAC-LIGHT/Phseq_1004-BAC-LIGHT.txt
- S2/links/BAC-LIGHT/Phseq_10041-BAC-LIGHT.txt
- S2/links/BAC-LIGHT/Phseq_10044-BAC-LIGHT.txt
- S2/links/BAC-LIGHT/Phseq_10045-BAC-LIGHT.txt
- S2/links/BAC-LIGHT/Phseq_100470-BAC-LIGHT.txt
- S2/links/BAC-LIGHT/Phseq_100487-BAC-LIGHT.txt
- S2/links/BAC-LIGHT/Phseq_10049-BAC-LIGHT.txt
- S2/links/BAC-LIGHT/Phseq_10051-BAC-LIGHT.txt
- S2/links/BAC-LIGHT/Phseq_10052-BAC-LIGHT.txt
- S2/links/BAC-LIGHT/Phseq_10053-BAC-LIGHT.txt
- S2/links/BAC-LIGHT/Phseq_10054-BAC-LIGHT.txt
- S2/links/BAC-LIGHT/Phseq_10056-BAC-LIGHT.txt
- S2/links/BAC-LIGHT/Phseq_100586-BAC-LIGHT.txt
- S2/links/BAC-LIGHT/Phseq_10059-BAC-LIGHT.txt
- S2/links/BAC-LIGHT/Phseq_10061-BAC-LIGHT.txt
- S2/links/BAC-LIGHT/Phseq_100622-BAC-LIGHT.txt
- S2/links/BAC-LIGHT/Phseq_100670-BAC-LIGHT.txt
- S2/links/BAC-LIGHT/Phseq_10071-BAC-LIGHT.txt
- S2/links/BAC-LIGHT/Phseq_100763-BAC-LIGHT.txt
- S2/links/BAC-LIGHT/Phseq_10077-BAC-LIGHT.txt
- S2/links/BAC-LIGHT/Phseq_10078-BAC-LIGHT.txt
- S2/links/BAC-LIGHT/Phseq_10079-BAC-LIGHT.txt
- S2/links/BAC-LIGHT/Phseq_10080-BAC-LIGHT.txt
- S2/links/BAC-LIGHT/Phseq_100808-BAC-LIGHT.txt
- S2/links/BAC-LIGHT/Phseq_10082-BAC-LIGHT.txt
- S2/links/BAC-LIGHT/Phseq_10083-BAC-LIGHT.txt
- S2/links/BAC-LIGHT/Phseq_100831-BAC-LIGHT.txt
- S2/links/BAC-LIGHT/Phseq_100857-BAC-LIGHT.txt
- S2/links/BAC-LIGHT/Phseq_10088-BAC-LIGHT.txt
- S2/links/BAC-LIGHT/Phseq_10090-BAC-LIGHT.txt
- S2/links/BAC-LIGHT/Phseq_100931-BAC-LIGHT.txt
- S2/links/BAC-LIGHT/Phseq_10097-BAC-LIGHT.txt
- S2/links/BAC-LIGHT/Phseq_100999-BAC-LIGHT.txt
- S2/links/BAC-LIGHT/Phseq_1010-BAC-LIGHT.txt
- S2/links/BAC-LIGHT/Phseq_10100-BAC-LIGHT.txt
- S2/links/BAC-LIGHT/Phseq_10102-BAC-LIGHT.txt
- S2/links/BAC-LIGHT/Phseq_101027-BAC-LIGHT.txt
- S2/links/BAC-LIGHT/Phseq_101035-BAC-LIGHT.txt
- S2/links/BAC-LIGHT/Phseq_101048-BAC-LIGHT.txt
- S2/links/BAC-LIGHT/Phseq_10109-BAC-LIGHT.txt
- S2/links/BAC-LIGHT/Phseq_1011-BAC-LIGHT.txt
- S2/links/BAC-LIGHT/Phseq_101127-BAC-LIGHT.txt
- S2/links/BAC-LIGHT/Phseq_10115-BAC-LIGHT.txt
- S2/links/BAC-LIGHT/Phseq_10116-BAC-LIGHT.txt
- S2/links/BAC-LIGHT/Phseq_10119-BAC-LIGHT.txt
- S2/links/BAC-LIGHT/Phseq_10120-BAC-LIGHT.txt
- S2/links/BAC-LIGHT/Phseq_101226-BAC-LIGHT.txt
- S2/links/BAC-LIGHT/Phseq_101270-BAC-LIGHT.txt
- S2/links/BAC-LIGHT/Phseq_10128-BAC-LIGHT.txt
- S2/links/BAC-LIGHT/Phseq_101357-BAC-LIGHT.txt
- S2/links/BAC-LIGHT/Phseq_10136-BAC-LIGHT.txt
- S2/links/BAC-LIGHT/Phseq_101382-BAC-LIGHT.txt
- S2/links/BAC-LIGHT/Phseq_10139-BAC-LIGHT.txt
- S2/links/BAC-LIGHT/Phseq_10157-BAC-LIGHT.txt
- S2/links/BAC-LIGHT/Phseq_10159-BAC-LIGHT.txt
- S2/links/BAC-LIGHT/Phseq_1016-BAC-LIGHT.txt
- S2/links/BAC-LIGHT/Phseq_10165-BAC-LIGHT.txt
- S2/links/BAC-LIGHT/Phseq_101656-BAC-LIGHT.txt
- S2/links/BAC-LIGHT/Phseq_10168-BAC-LIGHT.txt
- S2/links/BAC-LIGHT/Phseq_10170-BAC-LIGHT.txt
- S2/links/BAC-LIGHT/Phseq_10175-BAC-LIGHT.txt
- S2/links/BAC-LIGHT/Phseq_10177-BAC-LIGHT.txt
- S2/links/BAC-LIGHT/Phseq_10181-BAC-LIGHT.txt
- S2/links/BAC-LIGHT/Phseq_10184-BAC-LIGHT.txt
- S2/links/BAC-LIGHT/Phseq_10185-BAC-LIGHT.txt
- S2/links/BAC-LIGHT/Phseq_101897-BAC-LIGHT.txt
- S2/links/BAC-LIGHT/Phseq_1019-BAC-LIGHT.txt
- S2/links/BAC-LIGHT/Phseq_101929-BAC-LIGHT.txt
- S2/links/BAC-LIGHT/Phseq_10195-BAC-LIGHT.txt
- S2/links/BAC-LIGHT/Phseq_10200-BAC-LIGHT.txt
- S2/links/BAC-LIGHT/Phseq_102001-BAC-LIGHT.txt
- S2/links/BAC-LIGHT/Phseq_10201-BAC-LIGHT.txt
- S2/links/BAC-LIGHT/Phseq_102022-BAC-LIGHT.txt
- S2/links/BAC-LIGHT/Phseq_102032-BAC-LIGHT.txt
- S2/links/BAC-LIGHT/Phseq_10205-BAC-LIGHT.txt
- S2/links/BAC-LIGHT/Phseq_102061-BAC-LIGHT.txt
- S2/links/BAC-LIGHT/Phseq_102070-BAC-LIGHT.txt
- S2/links/BAC-LIGHT/Phseq_102098-BAC-LIGHT.txt
- S2/links/BAC-LIGHT/Phseq_1021-BAC-LIGHT.txt
- S2/links/BAC-LIGHT/Phseq_10213-BAC-LIGHT.txt
- S2/links/BAC-LIGHT/Phseq_10216-BAC-LIGHT.txt
- S2/links/BAC-LIGHT/Phseq_102190-BAC-LIGHT.txt
- S2/links/BAC-LIGHT/Phseq_10220-BAC-LIGHT.txt
- S2/links/BAC-LIGHT/Phseq_10221-BAC-LIGHT.txt
- S2/links/BAC-LIGHT/Phseq_10222-BAC-LIGHT.txt
- S2/links/BAC-LIGHT/Phseq_10225-BAC-LIGHT.txt
- S2/links/BAC-LIGHT/Phseq_102266-BAC-LIGHT.txt
- S2/links/BAC-LIGHT/Phseq_10230-BAC-LIGHT.txt
- S2/links/BAC-LIGHT/Phseq_102375-BAC-LIGHT.txt
- S2/links/BAC-LIGHT/Phseq_10239-BAC-LIGHT.txt
- S2/links/BAC-LIGHT/Phseq_10249-BAC-LIGHT.txt
- S2/links/BAC-LIGHT/Phseq_10250-BAC-LIGHT.txt
- S2/links/BAC-LIGHT/Phseq_10252-BAC-LIGHT.txt
- S2/links/BAC-LIGHT/Phseq_10253-BAC-LIGHT.txt
- S2/links/BAC-LIGHT/Phseq_10255-BAC-LIGHT.txt
- S2/links/BAC-LIGHT/Phseq_10257-BAC-LIGHT.txt
- S2/links/BAC-LIGHT/Phseq_10259-BAC-LIGHT.txt
- S2/links/BAC-LIGHT/Phseq_10260-BAC-LIGHT.txt
- S2/links/BAC-LIGHT/Phseq_10268-BAC-LIGHT.txt
- S2/links/BAC-LIGHT/Phseq_10270-BAC-LIGHT.txt
- S2/links/BAC-LIGHT/Phseq_10274-BAC-LIGHT.txt
- S2/links/BAC-LIGHT/Phseq_10278-BAC-LIGHT.txt
- S2/links/BAC-LIGHT/Phseq_10283-BAC-LIGHT.txt
- S2/links/BAC-LIGHT/Phseq_10284-BAC-LIGHT.txt
- S2/links/BAC-LIGHT/Phseq_10285-BAC-LIGHT.txt
- S2/links/BAC-LIGHT/Phseq_10286-BAC-LIGHT.txt
- S2/links/BAC-LIGHT/Phseq_10289-BAC-LIGHT.txt
- S2/links/BAC-LIGHT/Phseq_10290-BAC-LIGHT.txt
- S2/links/BAC-LIGHT/Phseq_10291-BAC-LIGHT.txt
- S2/links/BAC-LIGHT/Phseq_10293-BAC-LIGHT.txt
- S2/links/BAC-LIGHT/Phseq_10295-BAC-LIGHT.txt
- S2/links/BAC-LIGHT/Phseq_10298-BAC-LIGHT.txt
- S2/links/BAC-LIGHT/Phseq_10299-BAC-LIGHT.txt
- S2/links/BAC-LIGHT/Phseq_10301-BAC-LIGHT.txt
- S2/links/BAC-LIGHT/Phseq_10303-BAC-LIGHT.txt
- S2/links/BAC-LIGHT/Phseq_10307-BAC-LIGHT.txt
- S2/links/BAC-LIGHT/Phseq_10310-BAC-LIGHT.txt
- S2/links/BAC-LIGHT/Phseq_10312-BAC-LIGHT.txt
- S2/links/BAC-LIGHT/Phseq_10314-BAC-LIGHT.txt
- S2/links/BAC-LIGHT/Phseq_10329-BAC-LIGHT.txt
- S2/links/BAC-LIGHT/Phseq_10330-BAC-LIGHT.txt
- S2/links/BAC-LIGHT/Phseq_10334-BAC-LIGHT.txt
- S2/links/BAC-LIGHT/Phseq_10335-BAC-LIGHT.txt
- S2/links/BAC-LIGHT/Phseq_10338-BAC-LIGHT.txt
- S2/links/BAC-LIGHT/Phseq_10339-BAC-LIGHT.txt
- S2/links/BAC-LIGHT/Phseq_1034-BAC-LIGHT.txt
- S2/links/BAC-LIGHT/Phseq_10349-BAC-LIGHT.txt
- S2/links/BAC-LIGHT/Phseq_10357-BAC-LIGHT.txt
- S2/links/BAC-LIGHT/Phseq_10365-BAC-LIGHT.txt
- S2/links/BAC-LIGHT/Phseq_1037-BAC-LIGHT.txt
- S2/links/BAC-LIGHT/Phseq_10371-BAC-LIGHT.txt
- S2/links/BAC-LIGHT/Phseq_10372-BAC-LIGHT.txt
- S2/links/BAC-LIGHT/Phseq_10377-BAC-LIGHT.txt
- S2/links/BAC-LIGHT/Phseq_1038-BAC-LIGHT.txt
- S2/links/BAC-LIGHT/Phseq_10384-BAC-LIGHT.txt
- S2/links/BAC-LIGHT/Phseq_10385-BAC-LIGHT.txt
- S2/links/BAC-LIGHT/Phseq_10386-BAC-LIGHT.txt
- S2/links/BAC-LIGHT/Phseq_10388-BAC-LIGHT.txt
- S2/links/BAC-LIGHT/Phseq_10389-BAC-LIGHT.txt
- S2/links/BAC-LIGHT/Phseq_10390-BAC-LIGHT.txt
- S2/links/BAC-LIGHT/Phseq_10394-BAC-LIGHT.txt
- S2/links/BAC-LIGHT/Phseq_10398-BAC-LIGHT.txt
- S2/links/BAC-LIGHT/Phseq_10399-BAC-LIGHT.txt
- S2/links/BAC-LIGHT/Phseq_1040-BAC-LIGHT.txt
- S2/links/BAC-LIGHT/Phseq_10401-BAC-LIGHT.txt
- S2/links/BAC-LIGHT/Phseq_10408-BAC-LIGHT.txt
- S2/links/BAC-LIGHT/Phseq_10409-BAC-LIGHT.txt
- S2/links/BAC-LIGHT/Phseq_1041-BAC-LIGHT.txt
- S2/links/BAC-LIGHT/Phseq_10412-BAC-LIGHT.txt
- S2/links/BAC-LIGHT/Phseq_10417-BAC-LIGHT.txt
- S2/links/BAC-LIGHT/Phseq_1042-BAC-LIGHT.txt
- S2/links/BAC-LIGHT/Phseq_10420-BAC-LIGHT.txt
- S2/links/BAC-LIGHT/Phseq_10424-BAC-LIGHT.txt
- S2/links/BAC-LIGHT/Phseq_10426-BAC-LIGHT.txt
- S2/links/BAC-LIGHT/Phseq_10431-BAC-LIGHT.txt
- S2/links/BAC-LIGHT/Phseq_10434-BAC-LIGHT.txt
- S2/links/BAC-LIGHT/Phseq_10439-BAC-LIGHT.txt
- S2/links/BAC-LIGHT/Phseq_1044-BAC-LIGHT.txt
- S2/links/BAC-LIGHT/Phseq_10440-BAC-LIGHT.txt
- S2/links/BAC-LIGHT/Phseq_10447-BAC-LIGHT.txt
- S2/links/BAC-LIGHT/Phseq_1045-BAC-LIGHT.txt
- S2/links/BAC-LIGHT/Phseq_10454-BAC-LIGHT.txt
- S2/links/BAC-LIGHT/Phseq_10458-BAC-LIGHT.txt
- S2/links/BAC-LIGHT/Phseq_10459-BAC-LIGHT.txt
- S2/links/BAC-LIGHT/Phseq_10461-BAC-LIGHT.txt
- S2/links/BAC-LIGHT/Phseq_10463-BAC-LIGHT.txt
- S2/links/BAC-LIGHT/Phseq_10466-BAC-LIGHT.txt
- S2/links/BAC-LIGHT/Phseq_10471-BAC-LIGHT.txt
- S2/links/BAC-LIGHT/Phseq_10472-BAC-LIGHT.txt
- S2/links/BAC-LIGHT/Phseq_10473-BAC-LIGHT.txt
- S2/links/BAC-LIGHT/Phseq_10482-BAC-LIGHT.txt
- S2/links/BAC-LIGHT/Phseq_10484-BAC-LIGHT.txt
- S2/links/BAC-LIGHT/Phseq_10488-BAC-LIGHT.txt
- S2/links/BAC-LIGHT/Phseq_10494-BAC-LIGHT.txt
- S2/links/BAC-LIGHT/Phseq_10498-BAC-LIGHT.txt
- S2/links/BAC-LIGHT/Phseq_10502-BAC-LIGHT.txt
- S2/links/BAC-LIGHT/Phseq_10503-BAC-LIGHT.txt
- S2/links/BAC-LIGHT/Phseq_10505-BAC-LIGHT.txt
- S2/links/BAC-LIGHT/Phseq_10507-BAC-LIGHT.txt
- S2/links/BAC-LIGHT/Phseq_10511-BAC-LIGHT.txt
- S2/links/BAC-LIGHT/Phseq_10515-BAC-LIGHT.txt
- S2/links/BAC-LIGHT/Phseq_10516-BAC-LIGHT.txt
- S2/links/BAC-LIGHT/Phseq_10517-BAC-LIGHT.txt
- S2/links/BAC-LIGHT/Phseq_10519-BAC-LIGHT.txt
- S2/links/BAC-LIGHT/Phseq_1052-BAC-LIGHT.txt
- S2/links/BAC-LIGHT/Phseq_10529-BAC-LIGHT.txt
- S2/links/BAC-LIGHT/Phseq_10531-BAC-LIGHT.txt
- S2/links/BAC-LIGHT/Phseq_10540-BAC-LIGHT.txt
- S2/links/BAC-LIGHT/Phseq_10541-BAC-LIGHT.txt
- S2/links/BAC-LIGHT/Phseq_10542-BAC-LIGHT.txt
- S2/links/BAC-LIGHT/Phseq_10546-BAC-LIGHT.txt
- S2/links/BAC-LIGHT/Phseq_10547-BAC-LIGHT.txt
- S2/links/BAC-LIGHT/Phseq_10548-BAC-LIGHT.txt
- S2/links/BAC-LIGHT/Phseq_10556-BAC-LIGHT.txt
- S2/links/BAC-LIGHT/Phseq_1056-BAC-LIGHT.txt
- S2/links/BAC-LIGHT/Phseq_10564-BAC-LIGHT.txt
- S2/links/BAC-LIGHT/Phseq_10571-BAC-LIGHT.txt
- S2/links/BAC-LIGHT/Phseq_10573-BAC-LIGHT.txt
- S2/links/BAC-LIGHT/Phseq_10575-BAC-LIGHT.txt
- S2/links/BAC-LIGHT/Phseq_10577-BAC-LIGHT.txt
- S2/links/BAC-LIGHT/Phseq_1058-BAC-LIGHT.txt
- S2/links/BAC-LIGHT/Phseq_10580-BAC-LIGHT.txt
- S2/links/BAC-LIGHT/Phseq_10587-BAC-LIGHT.txt
- S2/links/BAC-LIGHT/Phseq_10588-BAC-LIGHT.txt
- S2/links/BAC-LIGHT/Phseq_1059-BAC-LIGHT.txt
- S2/links/BAC-LIGHT/Phseq_10592-BAC-LIGHT.txt
- S2/links/BAC-LIGHT/Phseq_10593-BAC-LIGHT.txt
- S2/links/BAC-LIGHT/Phseq_10594-BAC-LIGHT.txt
- S2/links/BAC-LIGHT/Phseq_10595-BAC-LIGHT.txt
- S2/links/BAC-LIGHT/Phseq_10602-BAC-LIGHT.txt
- S2/links/BAC-LIGHT/Phseq_10607-BAC-LIGHT.txt
- S2/links/BAC-LIGHT/Phseq_10610-BAC-LIGHT.txt
- S2/links/BAC-LIGHT/Phseq_10611-BAC-LIGHT.txt
- S2/links/BAC-LIGHT/Phseq_10622-BAC-LIGHT.txt
- S2/links/BAC-LIGHT/Phseq_10625-BAC-LIGHT.txt
- S2/links/BAC-LIGHT/Phseq_10626-BAC-LIGHT.txt
- S2/links/BAC-LIGHT/Phseq_10628-BAC-LIGHT.txt
- S2/links/BAC-LIGHT/Phseq_10629-BAC-LIGHT.txt
- S2/links/BAC-LIGHT/Phseq_10635-BAC-LIGHT.txt
- S2/links/BAC-LIGHT/Phseq_10642-BAC-LIGHT.txt
- S2/links/BAC-LIGHT/Phseq_10643-BAC-LIGHT.txt
- S2/links/BAC-LIGHT/Phseq_10644-BAC-LIGHT.txt
- S2/links/BAC-LIGHT/Phseq_10647-BAC-LIGHT.txt
- S2/links/BAC-LIGHT/Phseq_10648-BAC-LIGHT.txt
- S2/links/BAC-LIGHT/Phseq_10650-BAC-LIGHT.txt
- S2/links/BAC-LIGHT/Phseq_10653-BAC-LIGHT.txt
- S2/links/BAC-LIGHT/Phseq_10654-BAC-LIGHT.txt
- S2/links/BAC-LIGHT/Phseq_10655-BAC-LIGHT.txt
- S2/links/BAC-LIGHT/Phseq_10660-BAC-LIGHT.txt
- S2/links/BAC-LIGHT/Phseq_10668-BAC-LIGHT.txt
- S2/links/BAC-LIGHT/Phseq_10676-BAC-LIGHT.txt
- S2/links/BAC-LIGHT/Phseq_10678-BAC-LIGHT.txt
- S2/links/BAC-LIGHT/Phseq_10683-BAC-LIGHT.txt
- S2/links/BAC-LIGHT/Phseq_10686-BAC-LIGHT.txt
- S2/links/BAC-LIGHT/Phseq_10691-BAC-LIGHT.txt
- S2/links/BAC-LIGHT/Phseq_10692-BAC-LIGHT.txt
- S2/links/BAC-LIGHT/Phseq_10705-BAC-LIGHT.txt
- S2/links/BAC-LIGHT/Phseq_1071-BAC-LIGHT.txt
- S2/links/BAC-LIGHT/Phseq_10710-BAC-LIGHT.txt
- S2/links/BAC-LIGHT/Phseq_10711-BAC-LIGHT.txt
- S2/links/BAC-LIGHT/Phseq_10717-BAC-LIGHT.txt
- S2/links/BAC-LIGHT/Phseq_10719-BAC-LIGHT.txt
- S2/links/BAC-LIGHT/Phseq_10721-BAC-LIGHT.txt
- S2/links/BAC-LIGHT/Phseq_10722-BAC-LIGHT.txt
- S2/links/BAC-LIGHT/Phseq_10725-BAC-LIGHT.txt
- S2/links/BAC-LIGHT/Phseq_10726-BAC-LIGHT.txt
- S2/links/BAC-LIGHT/Phseq_10727-BAC-LIGHT.txt
- S2/links/BAC-LIGHT/Phseq_10729-BAC-LIGHT.txt
- S2/links/BAC-LIGHT/Phseq_10731-BAC-LIGHT.txt
- S2/links/BAC-LIGHT/Phseq_10732-BAC-LIGHT.txt
- S2/links/BAC-LIGHT/Phseq_10734-BAC-LIGHT.txt
- S2/links/BAC-LIGHT/Phseq_10736-BAC-LIGHT.txt
- S2/links/BAC-LIGHT/Phseq_10739-BAC-LIGHT.txt
- S2/links/BAC-LIGHT/Phseq_10744-BAC-LIGHT.txt
- S2/links/BAC-LIGHT/Phseq_10752-BAC-LIGHT.txt
- S2/links/BAC-LIGHT/Phseq_10756-BAC-LIGHT.txt
- S2/links/BAC-LIGHT/Phseq_1076-BAC-LIGHT.txt
- S2/links/BAC-LIGHT/Phseq_10763-BAC-LIGHT.txt
- S2/links/BAC-LIGHT/Phseq_10765-BAC-LIGHT.txt
- S2/links/BAC-LIGHT/Phseq_10766-BAC-LIGHT.txt
- S2/links/BAC-LIGHT/Phseq_10767-BAC-LIGHT.txt
- S2/links/BAC-LIGHT/Phseq_10773-BAC-LIGHT.txt
- S2/links/BAC-LIGHT/Phseq_10774-BAC-LIGHT.txt
- S2/links/BAC-LIGHT/Phseq_10776-BAC-LIGHT.txt
- S2/links/BAC-LIGHT/Phseq_10779-BAC-LIGHT.txt
- S2/links/BAC-LIGHT/Phseq_10780-BAC-LIGHT.txt
- S2/links/BAC-LIGHT/Phseq_10784-BAC-LIGHT.txt
- S2/links/BAC-LIGHT/Phseq_10786-BAC-LIGHT.txt
- S2/links/BAC-LIGHT/Phseq_10787-BAC-LIGHT.txt
- S2/links/BAC-LIGHT/Phseq_10788-BAC-LIGHT.txt
- S2/links/BAC-LIGHT/Phseq_10789-BAC-LIGHT.txt
- S2/links/BAC-LIGHT/Phseq_10793-BAC-LIGHT.txt
- S2/links/BAC-LIGHT/Phseq_10795-BAC-LIGHT.txt
- S2/links/BAC-LIGHT/Phseq_10796-BAC-LIGHT.txt
[truncated: 9,700 more entries]
