# Supplementary material for: An insight into the salivary gland content of the human body louse, Pediculus humanus
Source: Sci Rep. 2025 May 26;15:18322. doi: 10.1038/s41598-025-01412-5 (PMC12106848; doi:10.1038/s41598-025-01412-5)
Supplement: Supplementary file 2 — Supplementary Information 2. [file 41598_2025_1412_MOESM2_ESM.zip › S2/links/BAC-LIGHT/Phseq_10002-BAC-LIGHT.txt]

>Phseq_10002

gi|268679615|ref|YP_003304046.1| hypothetical protein Sdel_0982 [...  35.8    0.83
gi|302868007|ref|YP_003836644.1| hypothetical protein Micau_3541 ...  35.4    0.83
gi|152990204|ref|YP_001355926.1| hypothetical protein NIS_0455 [N...  32.7    5.8
gi|313205325|ref|YP_004043982.1| valyL-tRNA synthetase [Paludibac...  33.1    7.5
gi|313667222|ref|YP_004049623.1| hypothetical protein Ocepr_2255 ...  32.3    8.4


==> gi|268679615|ref|YP_003304046.1| hypothetical protein Sdel_0982
[Sulfurospirillum deleyianum DSM 6946]
Length=666
          Length = 666

 Score = 35.8 bits (81),  Expect = 0.83, Method: Compositional matrix adjust.
 Identities = 37/129 (29%), Positives = 56/129 (43%), Gaps = 20/129 (16%)

Query  120  EYGSDLLLDEIQVAAYKILGSLYTLGIDGTLHGDRKYLKTEIDRHRPALGNCLGAFSSTF  179
            E G  +   E+ VA +   G L  + I+ TL     Y   E       + N +  +++ F
Sbjct  377  ELGRLMTFKELSVAGFSTFGELLGVNINQTLTAIFFYQVEEEQFEDDYVDNFVQKYAA-F  435

Query  180  PVAFLEPHLNKHNQYSLLNRIADHSLEAQDVMARMEQSMPSLEAILSDVDAFVESDKTHT  239
               FL   L K N+ +++NRI    LE      +M+QSMP L +I S          T T
Sbjct  436  KSYFL---LRKINRQAMINRINKAMLE------QMKQSMPVLNSIGS----------TLT  476

Query  240  DSPHIIDVV  248
             + H ID +
Sbjct  477  HAVHSIDAI  485


==> gi|302868007|ref|YP_003836644.1| hypothetical protein Micau_3541
[Micromonospora aurantiaca ATCC 27029]
Length=314
          Length = 314

 Score = 35.4 bits (80),  Expect = 0.83, Method: Compositional matrix adjust.
 Identities = 26/81 (32%), Positives = 43/81 (53%), Gaps = 11/81 (14%)

Query  139  GSLYTLGIDGTLHGDRKYLKTEIDRHRPALGNCLG-AFSSTFPVAFLEPHLNKHNQYSLL  197
            G  YTL   G   GDR +++T +       G C+  AF S   VA  +P   +HN++ +L
Sbjct  242  GGAYTLVFTGLGTGDRWFVRTAM-----YPGVCVAYAFDSPAVVAAGQP---RHNRHRVL  293

Query  198  NRIADHSLEAQDVMARMEQSM  218
              +AD  L+  D+ AR++ ++
Sbjct  294  --VADGHLDPADIAARLDAAV  312


==> gi|152990204|ref|YP_001355926.1| hypothetical protein NIS_0455
[Nitratiruptor sp. SB155-2]
Length=201
          Length = 201

 Score = 32.7 bits (73),  Expect = 5.8, Method: Compositional matrix adjust.
 Identities = 14/31 (45%), Positives = 21/31 (68%), Gaps = 0/31 (0%)

Query  186  PHLNKHNQYSLLNRIADHSLEAQDVMARMEQ  216
            P+LN  NQY  +  + D S EA D++A++EQ
Sbjct  27   PNLNGENQYQAVLVLPDGSKEADDLIAQIEQ  57


==> gi|313205325|ref|YP_004043982.1| valyL-tRNA synthetase [Paludibacter
propionicigenes WB4]
Length=878
          Length = 878

 Score = 33.1 bits (74),  Expect = 7.5, Method: Compositional matrix adjust.
 Identities = 51/231 (22%), Positives = 94/231 (41%), Gaps = 35/231 (15%)

Query  77   LNLHEGKYSHLRGTHLKTCTSLTYVYSVVLPVLTSMFDHLASCEYGS------------D  124
            +N ++ K +HL+G  +     +  + + V+PV+    D     E+G+            D
Sbjct  229  INPNDPKNAHLKGKKV-----IVPLINRVIPVIE---DDYVDIEFGTGCLKVTPAHDVND  280

Query  125  LLLDE-IQVAAYKILGSLYTLGIDGTLHG--DRKYLKTEIDRHRPALGNCLGAFSSTFPV  181
             +L E   + +  I     TL  +G  +   DR  ++ +I++   A G           +
Sbjct  281  YMLGEKYNLPSIDIFNDNGTLNENGAQYAGLDRFDVRKQIEKDLEAAG----------LL  330

Query  182  AFLEPHLNKHNQYSLLNRIADHSLEAQDVMARMEQSMPSLEAILSDVDAFVESDKTHTDS  241
              +EP+ NK       + + +  L  Q  M   E + P+L A++SD D  +   K     
Sbjct  331  EKVEPYTNKVGFSERTDAVIEPKLSMQWFMKMEELAKPALNAVMSD-DIQLYPAKFKNTY  389

Query  242  PHIIDVVLPLLCSYLPFWWSQGPDNVNPQGGNHVTMITAEHMNQLLKSVLN  292
             H ++ V     S   +W  + P    PQGG  V  ++ E   Q   +++N
Sbjct  390  RHWMENVKDWCISRQLWWGHRIPAYFLPQGG-FVVALSKEEAYQKALAIVN  439


==> gi|313667222|ref|YP_004049623.1| hypothetical protein Ocepr_2255
[Oceanithermus profundus DSM 14977]
Length=341
          Length = 341

 Score = 32.3 bits (72),  Expect = 8.4, Method: Compositional matrix adjust.
 Identities = 43/148 (29%), Positives = 66/148 (45%), Gaps = 32/148 (22%)

Query  98   LTYVYSVVLPVLTSMFDHLASCEYGSDLLLDEIQVAAYKILGSLYTLGIDGTLHGDRKYL  157
            + ++  +VLP +T       S EY S   LD   V   +  G+L   G+ G  H  + Y+
Sbjct  19   IEWIGRIVLPPMTW------SGEYVSLAALDP-AVGDGEAFGAL--TGLVGESH--KVYV  67

Query  158  KT---EIDRHRP----------ALGNCLGAFSSTFPVAFLEPHLN-----KHNQYSLLNR  199
            K    E+DRHR           A+GN LG  ++ F + FL P  +     K  +   L R
Sbjct  68   KAYGIELDRHRATKARGKVEKVAVGNALGFEAAGFSLLFLNPPYDDAGGGKRLEVEFLER  127

Query  200  IADHSLEAQDVMARM--EQSMPSLEAIL  225
              D +L  Q V+  +  E S+P+   +L
Sbjct  128  FVD-ALVPQGVLVYIIPEYSLPAAAGLL  154
