# Supplementary material for: An insight into the salivary gland content of the human body louse, Pediculus humanus
Source: Sci Rep. 2025 May 26;15:18322. doi: 10.1038/s41598-025-01412-5 (PMC12106848; doi:10.1038/s41598-025-01412-5)
Supplement: Supplementary file 2 — Supplementary Information 2. [file 41598_2025_1412_MOESM2_ESM.zip › S2/links/BAC-LIGHT/Phseq_100025-BAC-LIGHT.txt]

>Phseq_100025

gi|206576023|ref|YP_002237476.1| HAD hydrolase family IA [Klebsie...  31.6    0.44
gi|124485335|ref|YP_001029951.1| hypothetical protein Mlab_0510 [...  30.0    1.8
gi|226941282|ref|YP_002796356.1| hypothetical protein LHK_02365 [...  29.6    2.5
gi|226940145|ref|YP_002795218.1| Endonuclease III [Laribacter hon...  28.5    5.2
gi|221632525|ref|YP_002521746.1| hypothetical protein trd_0499 [T...  28.1    5.6
gi|157363624|ref|YP_001470391.1| histidyl-tRNA synthetase [Thermo...  28.5    6.0
gi|332665533|ref|YP_004448321.1| DNA polymerase III subunits gamm...  28.1    9.4


==> gi|206576023|ref|YP_002237476.1| HAD hydrolase family IA [Klebsiella
pneumoniae 342]
Length=220
          Length = 220

 Score = 31.6 bits (70),  Expect = 0.44, Method: Composition-based stats.
 Identities = 18/58 (31%), Positives = 31/58 (53%), Gaps = 6/58 (10%)

Query  12   PKTAPTYSTPLKSFHKVGLESSS------TGSSFPADSAKTVPLAVVSLDSRQGQWES  63
            P+  P  +  L +  K+ L +S       + + F A  A  +P AVV+ DSRQG++++
Sbjct  140  PRGKPHPAVYLTTLRKLNLNASQCLVIEDSYNGFCAAQAAGIPTAVVAEDSRQGRYQA  197


==> gi|124485335|ref|YP_001029951.1| hypothetical protein Mlab_0510
[Methanocorpusculum labreanum Z]
Length=451
          Length = 451

 Score = 30.0 bits (66),  Expect = 1.8, Method: Compositional matrix adjust.
 Identities = 19/47 (40%), Positives = 28/47 (60%), Gaps = 7/47 (15%)

Query  18   YSTPLKSFHKVGLESSSTGSSFPADSAKTVPLAVVSLDSRQG---QW  61
            Y T + + +KVGL++S T SS    S+ T PL V+ +D+  G   QW
Sbjct  298  YKTVVITVNKVGLDASFTASS----SSGTAPLTVLFVDTSAGSPTQW  340


==> gi|226941282|ref|YP_002796356.1| hypothetical protein LHK_02365
[Laribacter hongkongensis HLHK9]
Length=1092
          Length = 1092

 Score = 29.6 bits (65),  Expect = 2.5, Method: Composition-based stats.
 Identities = 24/77 (31%), Positives = 35/77 (45%), Gaps = 14/77 (18%)

Query  1   NNVKSSGISLAPK----TAPT------YSTPLKSFHKVGLESSSTGSSFPADSAKT----  46
           N++  SG  LAP     TAP       Y T L   ++  L  S +G   P +        
Sbjct  7   NDIVMSGPDLAPPDAELTAPAHWPGEYYRTALAHLNEGVLFVSPSGCMVPGNPEAVRIIA  66

Query  47  VPLAVVSLDSRQGQWES  63
           VP A +S  +R+G+WE+
Sbjct  67  VPSAELSHVTREGEWET  83


==> gi|226940145|ref|YP_002795218.1| Endonuclease III [Laribacter
hongkongensis HLHK9]
Length=211
          Length = 211

 Score = 28.5 bits (62),  Expect = 5.2, Method: Composition-based stats.
 Identities = 14/40 (35%), Positives = 22/40 (55%), Gaps = 0/40 (0%)

Query  11  APKTAPTYSTPLKSFHKVGLESSSTGSSFPADSAKTVPLA  50
           +P+T   YSTP +    V L + +T  S  A +A+  P+A
Sbjct  19  SPRTELVYSTPFELLIAVMLSAQATDKSVNAATARLFPVA  58


==> gi|221632525|ref|YP_002521746.1| hypothetical protein trd_0499
[Thermomicrobium roseum DSM 5159]
Length=96
          Length = 96

 Score = 28.1 bits (61),  Expect = 5.6, Method: Compositional matrix adjust.
 Identities = 13/27 (48%), Positives = 16/27 (59%), Gaps = 0/27 (0%)

Query  15  APTYSTPLKSFHKVGLESSSTGSSFPA  41
           AP YS  +   H VG  ++ TGSS PA
Sbjct  36  APPYSARVADVHLVGRHNAETGSSLPA  62


==> gi|157363624|ref|YP_001470391.1| histidyl-tRNA synthetase [Thermotoga
lettingae TMO]
Length=433
          Length = 433

 Score = 28.5 bits (62),  Expect = 6.0, Method: Composition-based stats.
 Identities = 15/35 (43%), Positives = 22/35 (63%), Gaps = 2/35 (6%)

Query  22   LKSFHKVGLESSSTGSSFPADSAKTVPLAVVSLDS  56
            L+ FH+ G+E    GS+ PA   +T+ LA + LDS
Sbjct  121  LRQFHQFGIEL--IGSADPAADVETIQLAKMFLDS  153


==> gi|332665533|ref|YP_004448321.1| DNA polymerase III subunits
gamma and tau [Haliscomenobacter hydrossis DSM 1100]
Length=589
          Length = 589

 Score = 28.1 bits (61),  Expect = 9.4, Method: Composition-based stats.
 Identities = 12/33 (36%), Positives = 20/33 (61%), Gaps = 0/33 (0%)

Query  16   PTYSTPLKSFHKVGLESSSTGSSFPADSAKTVP  48
            P  STP+++     + +  TG+S PA+  +TVP
Sbjct  387  PVSSTPIQTTTAPNIPAKKTGNSAPAERNETVP  419
