# Supplementary material for: An insight into the salivary gland content of the human body louse, Pediculus humanus
Source: Sci Rep. 2025 May 26;15:18322. doi: 10.1038/s41598-025-01412-5 (PMC12106848; doi:10.1038/s41598-025-01412-5)
Supplement: Supplementary file 2 — Supplementary Information 2. [file 41598_2025_1412_MOESM2_ESM.zip › S2/links/BAC-LIGHT/Phseq_10004-BAC-LIGHT.txt]

>Phseq_10004

gi|119383637|ref|YP_914693.1| hypothetical protein Pden_0886 [Par...  27.7    7.3


==> gi|119383637|ref|YP_914693.1| hypothetical protein Pden_0886
[Paracoccus denitrificans PD1222]
Length=88
          Length = 88

 Score = 27.7 bits (60),  Expect = 7.3, Method: Compositional matrix adjust.
 Identities = 10/25 (40%), Positives = 13/25 (52%), Gaps = 0/25 (0%)

Query  35  NTFIINITVKCDVVRPLSPGFHHDR  59
              + N T  C V+RP +PG H  R
Sbjct  14  EAIMPNSTKDCRVIRPFAPGSHRGR  38
