# Supplementary material for: An insight into the salivary gland content of the human body louse, Pediculus humanus
Source: Sci Rep. 2025 May 26;15:18322. doi: 10.1038/s41598-025-01412-5 (PMC12106848; doi:10.1038/s41598-025-01412-5)
Supplement: Supplementary file 2 — Supplementary Information 2. [file 41598_2025_1412_MOESM2_ESM.zip › S2/links/BAC-LIGHT/Phseq_10007-BAC-LIGHT.txt]

>Phseq_10007

gi|325980890|ref|YP_004293292.1| protein-disulfide reductase [Nit...  42.7    6e-04
gi|336476143|ref|YP_004615284.1| hypothetical protein Mzhil_0186 ...  38.5    0.009
gi|325110893|ref|YP_004271961.1| thioredoxin [Planctomyces brasil...  37.7    0.019
gi|32476401|ref|NP_869395.1| thioredoxin [Rhodopirellula baltica ...  37.4    0.019
gi|291303861|ref|YP_003515139.1| thioredoxin [Stackebrandtia nass...  35.0    0.090
gi|17229697|ref|NP_486245.1| thioredoxin [Nostoc sp. PCC 7120]        35.0    0.095
gi|152993441|ref|YP_001359162.1| thiol:disulfide interchange prot...  36.2    0.096
gi|170762328|ref|YP_001752674.1| thioredoxin [Ureaplasma parvum s...  34.7    0.12
gi|29829350|ref|NP_823984.1| thioredoxin [Streptomyces avermitili...  34.7    0.12
gi|20091288|ref|NP_617363.1| cell surface glycoprotein (S-layer p...  35.8    0.13


==> gi|325980890|ref|YP_004293292.1| protein-disulfide reductase
[Nitrosomonas sp. AL212]
Length=645
          Length = 645

 Score = 42.7 bits (99),  Expect = 6e-04, Method: Composition-based stats.
 Identities = 28/97 (29%), Positives = 50/97 (52%), Gaps = 9/97 (9%)

Query  13   QVDQAILSEEDRVVVIRFGHDWDPTCMKMDEVLYSIAEKVKNFAVIYL--VDITE-VPD-  68
            ++D+ I    D+ +++RF  DW  +C +MD   +S A+       + L  VD+TE  PD 
Sbjct  538  ELDEQIQLSRDKYIMVRFHADWCVSCKEMDRFTFSDAKVQARLKEVVLLEVDVTEGTPDD  597

Query  69   --FNKMYELYDPCTVMFFFRNKHIMID---LGTGNNN  100
                + ++L+ P  ++F  R  + + D   +G  NNN
Sbjct  598  TALLRRFKLFGPPGILFIDRQGYDIPDIKIIGFLNNN  634


==> gi|336476143|ref|YP_004615284.1| hypothetical protein Mzhil_0186
[Methanosalsum zhilinae DSM 4017]
Length=159
          Length = 159

 Score = 38.5 bits (88),  Expect = 0.009, Method: Compositional matrix adjust.
 Identities = 17/69 (25%), Positives = 38/69 (55%), Gaps = 5/69 (7%)

Query  13  QVDQAILSE-----EDRVVVIRFGHDWDPTCMKMDEVLYSIAEKVKNFAVIYLVDITEVP  67
           Q DQ++ SE     E   + I FG +W P C +   V+ +++E+ ++ A +  +DI +  
Sbjct  31  QADQSVYSEIDSMLEQGTLSITFGAEWCPACQEQKPVIETLSEEYRDSASVIYIDIDQNR  90

Query  68  DFNKMYELY  76
           +  + ++++
Sbjct  91  EIARAFDVF  99


==> gi|325110893|ref|YP_004271961.1| thioredoxin [Planctomyces brasiliensis
DSM 5305]
Length=153
          Length = 153

 Score = 37.7 bits (86),  Expect = 0.019, Method: Compositional matrix adjust.
 Identities = 24/80 (30%), Positives = 38/80 (48%), Gaps = 6/80 (8%)

Query  9    HNGWQVDQAILSEEDRVVVIRFGHDWDPTCMKMDEVLYSIAEKVK----NFAVIYLVDIT  64
            H   Q       EE++ +++ FG  W   C K+++  +S  E       NF  +YL D+ 
Sbjct  32   HKDLQTAHKKAQEENKPMLVVFGATWCKFCKKLEKETFSNPEMQTFVQDNFIPLYL-DLD  90

Query  65   EVPDFNKMYELYD-PCTVMF  83
            E P   K+ E+   PCTV+ 
Sbjct  91   EQPKVGKILEIKSLPCTVVL  110


==> gi|32476401|ref|NP_869395.1| thioredoxin [Rhodopirellula baltica
SH 1]
Length=144
          Length = 144

 Score = 37.4 bits (85),  Expect = 0.019, Method: Compositional matrix adjust.
 Identities = 19/81 (23%), Positives = 40/81 (49%), Gaps = 2/81 (2%)

Query  14   VDQAILSEEDR-VVVIRFGHDWDPTCMKMDEVLYSIAEKVKNFAVIYLVDITEVPDFNKM  72
            + Q + S  D+ +V+++FG  W   C ++D+ L S+   +     +  +D+ E P+    
Sbjct  47   IQQVVGSAGDQDLVLVKFGAPWCGPCRQIDKELESLEPTLAGEVRVVKIDVGEQPEVAAQ  106

Query  73   YELYDPCTVMFFFRNKHIMID  93
            + + +    MF  RN  ++ D
Sbjct  107  FGI-EGIPRMFLVRNGKVLAD  126


==> gi|291303861|ref|YP_003515139.1| thioredoxin [Stackebrandtia
nassauensis DSM 44728]
Length=106
          Length = 106

 Score = 35.0 bits (79),  Expect = 0.090, Method: Compositional matrix adjust.
 Identities = 20/92 (22%), Positives = 44/92 (48%), Gaps = 0/92 (0%)

Query  16   QAILSEEDRVVVIRFGHDWDPTCMKMDEVLYSIAEKVKNFAVIYLVDITEVPDFNKMYEL  75
            +A + + D+ V++ F  +W   C K+  VL  +A ++ +   +  VD    P+  + Y++
Sbjct  13   KADVLDADKPVLVDFWAEWCGPCRKVSPVLEELATEMSDKVRVVKVDTDANPNTMRQYQI  72

Query  76   YDPCTVMFFFRNKHIMIDLGTGNNNKINWALE  107
                T+M F   + +   +G    ++I   +E
Sbjct  73   MSVPTIMLFKGGEQVGAIVGAKPKSEIRKLIE  104


==> gi|17229697|ref|NP_486245.1| thioredoxin [Nostoc sp. PCC 7120]
Length=113
          Length = 113

 Score = 35.0 bits (79),  Expect = 0.095, Method: Compositional matrix adjust.
 Identities = 16/54 (30%), Positives = 34/54 (63%), Gaps = 4/54 (7%)

Query  18  ILSEEDRVVVIRFGHDWDPTCMKMDEVLYSIAEKVKNFAVIYLV--DITEVPDF  69
           ++ E D++++++F   + P+C  +  VL+ IAE  +N   ++LV  D++E P+ 
Sbjct  21  LMQESDQLIIVKFVAPYCPSCETLKPVLHQIAE--ENTGKLHLVELDMSEEPEL  72


==> gi|152993441|ref|YP_001359162.1| thiol:disulfide interchange
protein DsbD [Sulfurovum sp. NBC37-1]
Length=592
          Length = 592

 Score = 36.2 bits (82),  Expect = 0.096, Method: Composition-based stats.
 Identities = 22/85 (26%), Positives = 45/85 (53%), Gaps = 10/85 (12%)

Query  9    HNGWQVDQAI--LSEEDRVVVIRFGHDWDPTCMKMDEVLY---SIAEKVKNFAVIYLVDI  63
            H G+ +D+ +  +   D+ VV+ FG D    C +++E+ +    + E +K F  I  +D+
Sbjct  480  HRGYSIDRLLKEVVASDKPVVVDFGKDSCTACTELEEITFPDPKVQEALKKFTFIK-IDL  538

Query  64   TEVPDFNKM----YELYDPCTVMFF  84
            T+  + +K     +EL+    ++FF
Sbjct  539  TDNTEDDKALLKKFELFGTPNIIFF  563


==> gi|170762328|ref|YP_001752674.1| thioredoxin [Ureaplasma parvum
serovar 3 str. ATCC 27815]
Length=106
          Length = 106

 Score = 34.7 bits (78),  Expect = 0.12, Method: Compositional matrix adjust.
 Identities = 20/87 (23%), Positives = 41/87 (47%), Gaps = 1/87 (1%)

Query  4   MLGHLHNGWQVDQAILSEEDRVVVIRFGHDWDPTCMKMDEVLYSIAEKVKNFAVIYLVDI  63
           ML  L +   +++ +     + ++I F  DW P C  +  VL SI +K  +   I  +++
Sbjct  1   MLIKLESNQNLNELLKENHSKPILIDFYADWCPPCRMLIPVLDSIEKKHGDEFTIIKINV  60

Query  64  TEVPDFNKMYELYDPCTVMFFFRNKHI  90
              P+ +  Y++      +F+ +N  I
Sbjct  61  DHFPELSTQYQVKS-IPALFYLKNGDI  86


==> gi|29829350|ref|NP_823984.1| thioredoxin [Streptomyces avermitilis
MA-4680]
Length=104
          Length = 104

 Score = 34.7 bits (78),  Expect = 0.12, Method: Compositional matrix adjust.
 Identities = 21/86 (24%), Positives = 38/86 (44%), Gaps = 0/86 (0%)

Query  23   DRVVVIRFGHDWDPTCMKMDEVLYSIAEKVKNFAVIYLVDITEVPDFNKMYELYDPCTVM  82
            D  V++ F  DW P C +M  VL S+A +  +   +  +D+   P+    Y++    T M
Sbjct  17   DLPVLVEFTADWCPPCRQMGPVLSSLAFEEGDRLKVVQLDVDTNPETTNAYKVLSMPTFM  76

Query  83   FFFRNKHIMIDLGTGNNNKINWALED  108
             F   + +   +G     ++   L D
Sbjct  77   VFRGGEPVKSMVGARPKRRLLEELAD  102


==> gi|20091288|ref|NP_617363.1| cell surface glycoprotein (S-layer
protein) [Methanosarcina acetivorans C2A]
Length=498
          Length = 498

 Score = 35.8 bits (81),  Expect = 0.13, Method: Composition-based stats.
 Identities = 17/61 (28%), Positives = 29/61 (48%), Gaps = 0/61 (0%)

Query  13   QVDQAILSEEDRVVVIRFGHDWDPTCMKMDEVLYSIAEKVKNFAVIYLVDITEVPDFNKM  72
            +++Q   S ++  V +R G +W P C  M   +  +A +    A I L+D    PDF   
Sbjct  375  RLEQINTSLQEGPVFLRIGAEWCPLCRAMSSTVTELASEYGEKATIMLIDADRNPDFKSY  434

Query  73   Y  73
            +
Sbjct  435  F  435
