# Supplementary material for: An insight into the salivary gland content of the human body louse, Pediculus humanus
Source: Sci Rep. 2025 May 26;15:18322. doi: 10.1038/s41598-025-01412-5 (PMC12106848; doi:10.1038/s41598-025-01412-5)
Supplement: Supplementary file 2 — Supplementary Information 2. [file 41598_2025_1412_MOESM2_ESM.zip › S2/links/BAC-LIGHT/Phseq_10010-BAC-LIGHT.txt]

>Phseq_10010

gi|134096722|ref|YP_001102383.1| glycosyl transferase [Saccharopo...  36.2    0.47
gi|269792882|ref|YP_003317786.1| Dynamin family protein [Thermana...  33.1    4.1
gi|114800144|ref|YP_759283.1| coproporphyrinogen III oxidase [Hyp...  33.1    4.3
gi|313675223|ref|YP_004053219.1| hypothetical protein Ftrac_1116 ...  32.7    5.8
gi|154243836|ref|YP_001409409.1| helicase domain-containing prote...  32.7    6.0


==> gi|134096722|ref|YP_001102383.1| glycosyl transferase [Saccharopolyspora
erythraea NRRL 2338]
Length=1083
          Length = 1083

 Score = 36.2 bits (82),  Expect = 0.47, Method: Composition-based stats.
 Identities = 31/126 (25%), Positives = 58/126 (46%), Gaps = 17/126 (13%)

Query  23   RRIERLRIQGEQTRAWLEQQIAEKRQDEQEKEKAEQVYMEALVARDKR---SVQLAKLEE  79
            R  +R R++ E+ +A + +  + +RQ+EQ  E AE+   E  V  D +   + Q A+ + 
Sbjct  284  RLYQRSRVEAEELKATITKLESLRRQEEQRAETAERERAELRVVVDTKLSAAEQAAERDA  343

Query  80   ECIRKLQQSTAEYNKILANEKEIRERNRRLKDDLDKEAEKVNWINSDLLTENPEVAASSL  139
              I  LQ S A        E  + E  +R        A ++   N++L  +N  +   ++
Sbjct  344  ARIEWLQDSLARL------EGRVAEAEQR--------AAELTATNAELAAQNSALVQRAV  389

Query  140  GPHRMI  145
            G +R +
Sbjct  390  GKYRQV  395


==> gi|269792882|ref|YP_003317786.1| Dynamin family protein [Thermanaerovibrio
acidaminovorans DSM 6589]
Length=407
          Length = 407

 Score = 33.1 bits (74),  Expect = 4.1, Method: Compositional matrix adjust.
 Identities = 18/52 (35%), Positives = 31/52 (60%), Gaps = 2/52 (4%)

Query  160  IAKFLEMQKEEKKRRQSEEAIINKEWDALAKKMDRQI--LNKDKELMKQQRM  209
            I +FL   +E + RR   EA++ K+ D+L  +MDR++  L +D   +  QR+
Sbjct  298  IDRFLSGVEELRLRRSDAEALVMKDVDSLVARMDRELDRLRRDLPDLVVQRL  349


==> gi|114800144|ref|YP_759283.1| coproporphyrinogen III oxidase
[Hyphomonas neptunium ATCC 15444]
Length=450
          Length = 450

 Score = 33.1 bits (74),  Expect = 4.3, Method: Compositional matrix adjust.
 Identities = 15/48 (31%), Positives = 26/48 (54%), Gaps = 0/48 (0%)

Query  125  SDLLTENPEVAASSLGPHRMIGYLYKGGGPGKAKEIAKFLEMQKEEKK  172
            +DLL +   + A ++GPH  + +L+ GGG       A FLE+    ++
Sbjct  80   TDLLLKEISLKADAMGPHGGLAHLHFGGGSPNILSPADFLELADAMRR  127


==> gi|313675223|ref|YP_004053219.1| hypothetical protein Ftrac_1116
[Marivirga tractuosa DSM 4126]
Length=834
          Length = 834

 Score = 32.7 bits (73),  Expect = 5.8, Method: Composition-based stats.
 Identities = 22/71 (31%), Positives = 38/71 (54%), Gaps = 5/71 (7%)

Query  159  EIAKFLEMQKEEKKRRQSEEAIINKEWDALAKKMD--RQILNKDKE---LMKQQRMLNAE  213
            E  + +E+ ++EKK  + + AI N  W+    + D   Q L  +KE     K QR +N+ 
Sbjct  397  EATRPIELTEDEKKAYKIDRAINNNSWEFKKSENDPIYQGLAGEKESTFFQKYQRAMNSG  456

Query  214  MFEINKKLAFE  224
             +E+N+KL  +
Sbjct  457  QWELNEKLGLD  467


==> gi|154243836|ref|YP_001409409.1| helicase domain-containing protein
[Xanthobacter autotrophicus Py2]
Length=1697
          Length = 1697

 Score = 32.7 bits (73),  Expect = 6.0, Method: Composition-based stats.
 Identities = 37/140 (26%), Positives = 63/140 (45%), Gaps = 16/140 (11%)

Query  37    AWLEQQIAEKRQDEQEKEKAEQVYM-EALVARDKRSVQLAKLEEECIRKLQQSTAEYNKI  95
             A L    + +R D+  + +A Q  M +A+ + D+R +Q A LE E  R  +   A  +  
Sbjct  1443  AALSGDTSIRRLDDMGEGQASQFAMAKAIASGDQRLMQKAGLEAEIARLDRLRAAHVDDQ  1502

Query  96    LANEKEIRERNRRLKDDLDKEAEKVNWINSDLLTENPEVAASSLGPHRMIGYL------Y  149
              A  ++IR+  R    +++  A ++  I  D+     E  A +LG    I          
Sbjct  1503  HAIRRQIRDAER----EIEISARRIAEIGQDI-----ERLAPTLGDAFAITVTGNRHAER  1553

Query  150   KGGGPGKAKEIAKFLEMQKE  169
             KG G    KEI   +++Q+E
Sbjct  1554  KGAGRALMKEILTLIQLQQE  1573
