# Supplementary material for: An insight into the salivary gland content of the human body louse, Pediculus humanus
Source: Sci Rep. 2025 May 26;15:18322. doi: 10.1038/s41598-025-01412-5 (PMC12106848; doi:10.1038/s41598-025-01412-5)
Supplement: Supplementary file 2 — Supplementary Information 2. [file 41598_2025_1412_MOESM2_ESM.zip › S2/links/BAC-LIGHT/Phseq_100120-BAC-LIGHT.txt]

>Phseq_100120

gi|297560434|ref|YP_003679408.1| hypothetical protein Ndas_1471 [...  30.4    9.1


==> gi|297560434|ref|YP_003679408.1| hypothetical protein Ndas_1471
[Nocardiopsis dassonvillei subsp. dassonvillei DSM 43111]
Length=157
          Length = 157

 Score = 30.4 bits (67),  Expect = 9.1, Method: Compositional matrix adjust.
 Identities = 16/45 (36%), Positives = 26/45 (58%), Gaps = 4/45 (9%)

Query  67   LTNNTPLYSFEDILPYAGWVPLPKEAQIQI---NEALNELEANDF  108
            L   TP+Y+ ED++  AG +P+P E + Q+    E L+ +   DF
Sbjct  109  LRTGTPIYAHEDVIDEAG-MPIPDEQEDQVEAFREFLDNISPEDF  152
