# Supplementary material for: An insight into the salivary gland content of the human body louse, Pediculus humanus
Source: Sci Rep. 2025 May 26;15:18322. doi: 10.1038/s41598-025-01412-5 (PMC12106848; doi:10.1038/s41598-025-01412-5)
Supplement: Supplementary file 2 — Supplementary Information 2. [file 41598_2025_1412_MOESM2_ESM.zip › S2/links/BAC-LIGHT/Phseq_100122-BAC-LIGHT.txt]

>Phseq_100122

gi|295133116|ref|YP_003583792.1| hypothetical protein ZPR_1257 [Z...  32.7    2.0
gi|269837730|ref|YP_003319958.1| transcription-repair coupling fa...  32.0    3.9
gi|88601329|ref|YP_501507.1| CheW protein [Methanospirillum hunga...  31.2    4.8
gi|162454775|ref|YP_001617142.1| hypothetical protein sce6493 [So...  30.4    6.0
gi|302867620|ref|YP_003836257.1| hypothetical protein Micau_3152 ...  30.4    8.8
gi|325110139|ref|YP_004271207.1| substrate-binding region of ABC-...  30.8    9.6


==> gi|295133116|ref|YP_003583792.1| hypothetical protein ZPR_1257
[Zunongwangia profunda SM-A87]
Length=392
          Length = 392

 Score = 32.7 bits (73),  Expect = 2.0, Method: Compositional matrix adjust.
 Identities = 15/34 (44%), Positives = 21/34 (62%), Gaps = 0/34 (0%)

Query  117  RDETRSELLFWLFYKKILTKTLEDKKKQDNNNNN  150
            RD+T     FW FY+ +L K LED +K+ +  NN
Sbjct  357  RDKTERASFFWKFYRPMLQKILEDYEKKISTKNN  390


==> gi|269837730|ref|YP_003319958.1| transcription-repair coupling
factor [Sphaerobacter thermophilus DSM 20745]
Length=1173
          Length = 1173

 Score = 32.0 bits (71),  Expect = 3.9, Method: Composition-based stats.
 Identities = 21/63 (33%), Positives = 36/63 (57%), Gaps = 4/63 (6%)

Query  35    PVTPKMLIKALKHLRKKVFKGLFFTPREVTIEVSRLYTTVEQDLQLLL--LEVSDKLICA  92
             PV    L +A   LR+++  G++ TP +V + +SRL   V + +Q +L  +E +D  + A
Sbjct  1113  PVLGSRLNQA--QLRRELGDGVYVTPNQVRLVLSRLRVNVREAVQGVLDAVEEADATVLA  1170

Query  93    AAA  95
             AA 
Sbjct  1171  AAG  1173


==> gi|88601329|ref|YP_501507.1| CheW protein [Methanospirillum hungatei
JF-1]
Length=169
          Length = 169

 Score = 31.2 bits (69),  Expect = 4.8, Method: Compositional matrix adjust.
 Identities = 21/80 (26%), Positives = 40/80 (50%), Gaps = 4/80 (5%)

Query  56   LFFTPREVTIEVSRLYTTVEQDLQLLLLEVSDKLICAAAAGLIGGKNDGGYYAFNLRQSG  115
            L F   + T+   +    V++   +L + V+D  I  AA G  G + +G       ++ G
Sbjct  90   LRFIVMDDTVSSQKTGIVVDEVTSVLTVPVTD--IDQAARG--GTEEEGHILGIIKKEVG  145

Query  116  TRDETRSELLFWLFYKKILT  135
             R E+R EL+ W+  +K+++
Sbjct  146  ERGESRKELVIWIDVRKLIS  165


==> gi|162454775|ref|YP_001617142.1| hypothetical protein sce6493
[Sorangium cellulosum 'So ce 56']
Length=126
          Length = 126

 Score = 30.4 bits (67),  Expect = 6.0, Method: Compositional matrix adjust.
 Identities = 17/53 (32%), Positives = 30/53 (57%), Gaps = 6/53 (11%)

Query  26  QESMDKS----PAPVTPKMLIKALKHLRKKVFKGLFFTPREVTIEVSRLYTTV  74
           QE+ ++S    P  +TP  LI+ L H+R+ +  G+F  P EV ++ + +   V
Sbjct  44  QEACERSDVSPPEAMTPADLIRTLPHIRQAL--GVFLDPGEVALKTAAMRALV  94


==> gi|302867620|ref|YP_003836257.1| hypothetical protein Micau_3152
[Micromonospora aurantiaca ATCC 27029]
Length=188
          Length = 188

 Score = 30.4 bits (67),  Expect = 8.8, Method: Compositional matrix adjust.
 Identities = 17/49 (35%), Positives = 24/49 (49%), Gaps = 2/49 (4%)

Query  66   EVSRLYTTVEQDLQLLLLEVSDKLI--CAAAAGLIGGKNDGGYYAFNLR  112
             V R +T   +DL       +  +    AA AG + G+ DGGY  F+LR
Sbjct  20   AVDRDWTVRARDLDWSCWTTAAHVAHDLAAYAGQVSGRPDGGYLPFDLR  68


==> gi|325110139|ref|YP_004271207.1| substrate-binding region of
ABC-type glycine betaine transporter [Planctomyces brasiliensis 
DSM 5305]
Length=502
          Length = 502

 Score = 30.8 bits (68),  Expect = 9.6, Method: Composition-based stats.
 Identities = 16/44 (36%), Positives = 24/44 (55%), Gaps = 0/44 (0%)

Query  59   TPREVTIEVSRLYTTVEQDLQLLLLEVSDKLICAAAAGLIGGKN  102
            T RE +   SRL TT  Q L L+ + +   ++ A  AG+I  +N
Sbjct  286  TTRETSTLSSRLATTTAQHLWLVSISLLAAIVVAIPAGVISARN  329
