# Supplementary material for: An insight into the salivary gland content of the human body louse, Pediculus humanus
Source: Sci Rep. 2025 May 26;15:18322. doi: 10.1038/s41598-025-01412-5 (PMC12106848; doi:10.1038/s41598-025-01412-5)
Supplement: Supplementary file 2 — Supplementary Information 2. [file 41598_2025_1412_MOESM2_ESM.zip › S2/links/BAC-LIGHT/Phseq_100136-BAC-LIGHT.txt]

>Phseq_100136

gi|254786353|ref|YP_003073782.1| non-ribosomal peptide synthetase...  34.3    0.34
gi|326795128|ref|YP_004312948.1| phage tail tape measure protein,...  32.7    1.2
gi|325972344|ref|YP_004248535.1| diguanylate cyclase [Spirochaeta...  31.2    3.1
gi|15603002|ref|NP_246074.1| primosome assembly protein PriA [Pas...  30.8    5.3
gi|16332215|ref|NP_442943.1| hypothetical protein ssr1256 [Synech...  28.9    8.5


==> gi|254786353|ref|YP_003073782.1| non-ribosomal peptide synthetase
[Teredinibacter turnerae T7901]
Length=5068
          Length = 5068

 Score = 34.3 bits (77),  Expect = 0.34, Method: Composition-based stats.
 Identities = 22/65 (34%), Positives = 32/65 (49%), Gaps = 10/65 (15%)

Query  53   RIQLGNKGKFIKHVQSHTSS--AKQQFKLCRCECGKFKSDGSIWD-HVVRIHGGKCVLCE  109
            R+  GN   FI+H+ +H  S     QF         F  D S+ + HV  +HGG  VL  
Sbjct  440  RVSHGNLLNFIEHIDAHIQSIDVATQF-------APFTFDASVAEIHVTLLHGGTLVLLP  492

Query  110  KNLLE  114
            K+L++
Sbjct  493  KSLID  497


==> gi|326795128|ref|YP_004312948.1| phage tail tape measure protein,
TP901 family [Marinomonas mediterranea MMB-1]
Length=927
          Length = 927

 Score = 32.7 bits (73),  Expect = 1.2, Method: Composition-based stats.
 Identities = 20/66 (30%), Positives = 29/66 (44%), Gaps = 3/66 (5%)

Query  55   QLGNKGKFI---KHVQSHTSSAKQQFKLCRCECGKFKSDGSIWDHVVRIHGGKCVLCEKN  111
            +LGNK K I   K +      ++Q     + E  K K   +   HVV +H       E+ 
Sbjct  22   ELGNKQKLITRFKTLNDRLDDSRQALSKAKTETDKLKDSEAAAKHVVTLHTKALAKAEQA  81

Query  112  LLEKSE  117
            LLE +E
Sbjct  82   LLETAE  87


==> gi|325972344|ref|YP_004248535.1| diguanylate cyclase [Spirochaeta
sp. Buddy]
Length=386
          Length = 386

 Score = 31.2 bits (69),  Expect = 3.1, Method: Composition-based stats.
 Identities = 19/58 (33%), Positives = 27/58 (47%), Gaps = 3/58 (5%)

Query  52   DRIQLGNKGKFIKHVQSHTSSAK---QQFKLCRCECGKFKSDGSIWDHVVRIHGGKCV  106
            D  +LGNK  F+K +Q     AK   Q F LC  +   FK+    + H V     +C+
Sbjct  235  DLTKLGNKRAFLKGLQVTLEEAKKTNQNFVLCMLDVNSFKAINDTYGHPVGDSVLRCI  292


==> gi|15603002|ref|NP_246074.1| primosome assembly protein PriA
[Pasteurella multocida subsp. multocida str. Pm70]
Length=737
          Length = 737

 Score = 30.8 bits (68),  Expect = 5.3, Method: Composition-based stats.
 Identities = 21/85 (25%), Positives = 33/85 (39%), Gaps = 7/85 (8%)

Query  27   CEKPFDLADH--LFRDHSLDIL-----HCEHCDRIQLGNKGKFIKHVQSHTSSAKQQFKL  79
            CEKP+    H    R H           CEHC    L   G   + ++   +S   Q+++
Sbjct  453  CEKPYTYHQHQRALRCHHCAAQKPIPRQCEHCGSTHLITTGLGTEQLEQTLASRFPQYQI  512

Query  80   CRCECGKFKSDGSIWDHVVRIHGGK  104
             R +       G + D++  I  GK
Sbjct  513  TRIDRDSTARKGKLEDYLTDIQQGK  537


==> gi|16332215|ref|NP_442943.1| hypothetical protein ssr1256 [Synechocystis
sp. PCC 6803]
Length=85
          Length = 85

 Score = 28.9 bits (63),  Expect = 8.5, Method: Compositional matrix adjust.
 Identities = 10/27 (37%), Positives = 18/27 (67%), Gaps = 0/27 (0%)

Query  26  TCEKPFDLADHLFRDHSLDILHCEHCD  52
             E+  ++ D+L RDH +D+++CE  D
Sbjct  51  AVERELEMHDYLLRDHIIDLMNCEAWD  77
