# Supplementary material for: An insight into the salivary gland content of the human body louse, Pediculus humanus
Source: Sci Rep. 2025 May 26;15:18322. doi: 10.1038/s41598-025-01412-5 (PMC12106848; doi:10.1038/s41598-025-01412-5)
Supplement: Supplementary file 2 — Supplementary Information 2. [file 41598_2025_1412_MOESM2_ESM.zip › S2/links/BAC-LIGHT/Phseq_100166-BAC-LIGHT.txt]

>Phseq_100166

gi|91790757|ref|YP_551708.1| glycosyl transferase, group 1 [Polar...  30.4    3.9
gi|320115752|ref|YP_004185911.1| hypothetical protein Thebr_0948 ...  30.0    5.1
gi|251796860|ref|YP_003011591.1| hypothetical protein Pjdr2_2856 ...  29.6    7.0


==> gi|91790757|ref|YP_551708.1| glycosyl transferase, group 1 [Polaromonas
sp. JS666]
Length=443
          Length = 443

 Score = 30.4 bits (67),  Expect = 3.9, Method: Composition-based stats.
 Identities = 15/46 (33%), Positives = 24/46 (52%), Gaps = 3/46 (7%)

Query  54   EIFKKAQEKFISLNCLMKIKFFPNENPPIVLHLEDLTPLHLNQLKN  99
            ++FKKA  KF  L  + ++K   +  PP + H     P+ +N  KN
Sbjct  121  DLFKKANSKFSLLKMMTQVK---SAQPPDIFHWTYPIPVKMNGTKN  163


==> gi|320115752|ref|YP_004185911.1| hypothetical protein Thebr_0948
[Thermoanaerobacter brockii subsp. finnii Ako-1]
Length=724
          Length = 724

 Score = 30.0 bits (66),  Expect = 5.1, Method: Compositional matrix adjust.
 Identities = 33/101 (33%), Positives = 44/101 (44%), Gaps = 18/101 (18%)

Query  7    IITDGSECLDVTFTSNILENILNYSPCELQAMMKEKEQNSAIGCKIKEIFKKAQEKFISL  66
            II DG E    T  SNI EN         Q +  E + NS I     ++F KA   FI L
Sbjct  55   IIIDGIEYTKTTTQSNIQEN----KQTAQQKIKNEPKHNSQI-----KLFAKAPYNFIPL  105

Query  67   N-CLMKIKFFPNENP--------PIVLHLEDLTPLHLNQLK  98
            N C++K +  P  N          I L L   TP+++ + K
Sbjct  106  NECVVKAQDIPEFNKYHKDRYSGYIDLFLTTKTPIYIRRDK  146


==> gi|251796860|ref|YP_003011591.1| hypothetical protein Pjdr2_2856
[Paenibacillus sp. JDR-2]
Length=322
          Length = 322

 Score = 29.6 bits (65),  Expect = 7.0, Method: Composition-based stats.
 Identities = 18/40 (45%), Positives = 22/40 (55%), Gaps = 5/40 (13%)

Query  60   QEKFISLNCLMKIKFFPNENP--PIVLHLEDLTPLHLNQL  97
            Q++ I LN    I  F N NP  P +L L+D  P  LNQL
Sbjct  115  QDELIELN---NILLFENTNPANPNLLELDDAAPAELNQL  151
