# Supplementary material for: An insight into the salivary gland content of the human body louse, Pediculus humanus
Source: Sci Rep. 2025 May 26;15:18322. doi: 10.1038/s41598-025-01412-5 (PMC12106848; doi:10.1038/s41598-025-01412-5)
Supplement: Supplementary file 2 — Supplementary Information 2. [file 41598_2025_1412_MOESM2_ESM.zip › S2/links/BAC-LIGHT/Phseq_10017-BAC-LIGHT.txt]

>Phseq_10017

gi|224372503|ref|YP_002606875.1| guanylate kinase [Nautilia profu...  37.7    0.17
gi|269128647|ref|YP_003302017.1| Histone deacetylase [Thermomonos...  35.4    1.9
gi|251794838|ref|YP_003009569.1| hypothetical protein Pjdr2_0803 ...  33.5    3.7
gi|310821495|ref|YP_003953853.1| hypothetical protein STAUR_4246 ...  33.1    9.3


==> gi|224372503|ref|YP_002606875.1| guanylate kinase [Nautilia profundicola
AmH]
Length=208
          Length = 208

 Score = 37.7 bits (86),  Expect = 0.17, Method: Compositional matrix adjust.
 Identities = 41/151 (27%), Positives = 70/151 (46%), Gaps = 24/151 (16%)

Query  239  GSCNTSSPPEGCETLQNMNYLVAGNISK----------SRYFVIKVHSLKAFDNSITKET  288
            GS  TS     CE L +  Y    + ++            +F+ K   +K  ++    E 
Sbjct  16   GSGKTSLARVVCEELGDKAYFSISSTTRPIREGEKDGVDYFFLTKEEFIKDIEDGYFLE-  74

Query  289  W-----NFAPNTERRINRALKESKEVFLIFSVQGSGNFQGIAKLV-NMTDGPVVSC-NQM  341
            W     NF   ++R+I+ ALK+ + VFL   VQG   ++ + K   ++T G  V+  NQ 
Sbjct  75   WAEVHGNFYGTSKRQIDAALKKGQIVFLDIDVQG---YELVKKAYPDITTGIFVTTPNQE  131

Query  342  PLQ--WLKRGNLPFQATR-HLFNPLNENRRV  369
             L+   LKRG    ++ R  +FN + E +++
Sbjct  132  VLKQRLLKRGTETEESLRVRMFNAIREMQKI  162


==> gi|269128647|ref|YP_003302017.1| Histone deacetylase [Thermomonospora
curvata DSM 43183]
Length=412
          Length = 412

 Score = 35.4 bits (80),  Expect = 1.9, Method: Compositional matrix adjust.
 Identities = 27/96 (28%), Positives = 39/96 (41%), Gaps = 8/96 (8%)

Query  197  RPRPCNLEHVKDD-----DFFSSSPANPVHVNVEKKNVKKQMGRETPGSCNTSSPPEG--  249
            RP PCNL  + DD     DF  + P NPV V +     ++    +  G   T   P G  
Sbjct  9    RPGPCNLRVLWDDRLISYDFGPTHPLNPVRVELTMALAREYGVLDQSGVEVTGFEPAGEV  68

Query  250  -CETLQNMNYLVAGNISKSRYFVIKVHSLKAFDNSI  284
              E + + +Y+ A   + S       H L   DN +
Sbjct  69   LLELIHDPSYIAAVRYAGSTGMPQLRHGLGTADNPV  104


==> gi|251794838|ref|YP_003009569.1| hypothetical protein Pjdr2_0803
[Paenibacillus sp. JDR-2]
Length=185
          Length = 185

 Score = 33.5 bits (75),  Expect = 3.7, Method: Compositional matrix adjust.
 Identities = 21/78 (27%), Positives = 39/78 (50%), Gaps = 3/78 (4%)

Query  100  QPNGIVDVDSDSEVEEKTEGNRSSLKIDDWVLFKIDSEAAQLVLQLRQKWHSLFLRKMRT  159
            Q + +  +D D +V   TEGNR  +  D++ + K+     Q+V    Q+  +  LR+M  
Sbjct  100  QGDVLTYIDYDLDVIRTTEGNRYVVDQDEYQMHKLAYHYPQMVEDKVQQGLAALLRRM--  157

Query  160  PGRPGLPFDDIVVKTVIS  177
                 +PF D +V++  +
Sbjct  158  -DEGAVPFQDDIVQSYYA  174


==> gi|310821495|ref|YP_003953853.1| hypothetical protein STAUR_4246
[Stigmatella aurantiaca DW4/3-1]
Length=392
          Length = 392

 Score = 33.1 bits (74),  Expect = 9.3, Method: Compositional matrix adjust.
 Identities = 19/50 (38%), Positives = 26/50 (52%), Gaps = 5/50 (10%)

Query  273  KVHSLKAFDNSITKETWNFAPNTERRINRALKESK-----EVFLIFSVQG  317
            +V  LKA  NS  ++ W F P TER  +   +E K     E+ LI  V+G
Sbjct  228  EVARLKAIYNSAWEKNWGFVPMTEREFDHLAREMKQIIRPELVLIAEVKG  277
