# Supplementary material for: An insight into the salivary gland content of the human body louse, Pediculus humanus
Source: Sci Rep. 2025 May 26;15:18322. doi: 10.1038/s41598-025-01412-5 (PMC12106848; doi:10.1038/s41598-025-01412-5)
Supplement: Supplementary file 2 — Supplementary Information 2. [file 41598_2025_1412_MOESM2_ESM.zip › S2/links/BAC-LIGHT/Phseq_10018-BAC-LIGHT.txt]

>Phseq_10018

gi|34558333|ref|NP_908148.1| 7-keto-8-aminopelargonic acid synthe...  31.2    2.0


==> gi|34558333|ref|NP_908148.1| 7-keto-8-aminopelargonic acid synthetase
putative 8-amino-7-oxononanoate synthase [Wolinella 
succinogenes DSM 1740]
Length=367
          Length = 367

 Score = 31.2 bits (69),  Expect = 2.0, Method: Composition-based stats.
 Identities = 19/76 (25%), Positives = 37/76 (49%), Gaps = 4/76 (5%)

Query  19  HRFRKRMMYNKSNIRFINTHSKSYSRYDNLIFITHPFCVHLTSNFSIQHCMIYSGFNP--  76
           HR R+R+++++  + F +      S   NL+ + H     L S+ S +  ++ +G++P  
Sbjct  13  HRLRRRVLWDERLVDFASNDYLGLSSKSNLLELAHKRVKKL-SHHSPKASLLVNGYSPLH  71

Query  77  -SFSKFFCKFFTFFYG  91
             F +  C F  F  G
Sbjct  72  AEFEEILCYFNGFESG  87
