# Supplementary material for: An insight into the salivary gland content of the human body louse, Pediculus humanus
Source: Sci Rep. 2025 May 26;15:18322. doi: 10.1038/s41598-025-01412-5 (PMC12106848; doi:10.1038/s41598-025-01412-5)
Supplement: Supplementary file 2 — Supplementary Information 2. [file 41598_2025_1412_MOESM2_ESM.zip › S2/links/BAC-LIGHT/Phseq_10019-BAC-LIGHT.txt]

>Phseq_10019

gi|222480816|ref|YP_002567053.1| conserved hypothetical selenopro...  31.6    0.60
gi|298674803|ref|YP_003726553.1| indolepyruvate ferredoxin oxidor...  30.8    2.3


==> gi|222480816|ref|YP_002567053.1| conserved hypothetical selenoprotein
[Halorubrum lacusprofundi ATCC 49239]
Length=80
          Length = 80

 Score = 31.6 bits (70),  Expect = 0.60, Method: Compositional matrix adjust.
 Identities = 15/40 (38%), Positives = 20/40 (50%), Gaps = 0/40 (0%)

Query  59  SLSLSTNDPGGNVTEPDSEVKINNKHNIYQLDAIALKVKP  98
            ++L T D G  V   D EV  +   + Y +DAI   VKP
Sbjct  35  EVALVTGDDGVFVVRADGEVVFDKTEDEYDVDAIVRAVKP  74


==> gi|298674803|ref|YP_003726553.1| indolepyruvate ferredoxin oxidoreductase
subunit beta [Methanohalobium evestigatum Z-7303]
Length=204
          Length = 204

 Score = 30.8 bits (68),  Expect = 2.3, Method: Compositional matrix adjust.
 Identities = 28/98 (29%), Positives = 45/98 (46%), Gaps = 6/98 (6%)

Query  2    QSGGSQERHLNLGTSCDSLRLRCLIKFLCNLNVCSCWAFINN--SFAIVLSSTCSFISVS  59
            Q GGS   H+ +GT   S+        L  L       +IN+     IV+ +T     V+
Sbjct  47   QRGGSVINHVRIGTDLGSMIPDQGADVLLALEPVEAIRYINHLSENGIVVLNTKPVYPVT  106

Query  60   LSLSTNDPGGNVTEPDSEVKINNKHNIYQLDAIALKVK  97
            ++ S   P  +V+E  + +K   K+ +Y LDA  L +K
Sbjct  107  VTSSDQYP--DVSEIINTLK--KKYEVYPLDASELAIK  140
