# Supplementary material for: An insight into the salivary gland content of the human body louse, Pediculus humanus
Source: Sci Rep. 2025 May 26;15:18322. doi: 10.1038/s41598-025-01412-5 (PMC12106848; doi:10.1038/s41598-025-01412-5)
Supplement: Supplementary file 2 — Supplementary Information 2. [file 41598_2025_1412_MOESM2_ESM.zip › S2/links/BAC-LIGHT/Phseq_100239-BAC-LIGHT.txt]

>Phseq_100239

gi|148377780|ref|YP_001256656.1| cobalt transporter ATP-binding s...  30.8    2.4
gi|332295888|ref|YP_004437811.1| Sulfate-transporting ATPase [The...  30.4    3.7
gi|336171285|ref|YP_004578423.1| LAO/AO transport system ATPase [...  29.6    5.8
gi|169828949|ref|YP_001699107.1| hypothetical protein Bsph_3489 [...  29.6    6.0
gi|269119133|ref|YP_003307310.1| ketose-bisphosphate aldolase [Se...  29.6    6.6
gi|38637960|ref|NP_942934.1| hypothetical protein PHG299 [Ralston...  29.6    7.2
gi|119719206|ref|YP_919701.1| glycyl-tRNA synthetase [Thermofilum...  29.3    8.6
gi|169630637|ref|YP_001704286.1| putative hydrolase, alpha/beta f...  29.3    9.4


==> gi|148377780|ref|YP_001256656.1| cobalt transporter ATP-binding
subunit [Mycoplasma agalactiae PG2]
Length=265
          Length = 265

 Score = 30.8 bits (68),  Expect = 2.4, Method: Compositional matrix adjust.
 Identities = 24/83 (29%), Positives = 41/83 (49%), Gaps = 10/83 (12%)

Query  23   VNQRKRRDIVNLVKKHWKCNYVECSAKHNWGVIA----VFKELMEVIDCLDPNKCHNNKE  78
            + +RK  DI++ V+K  K   +  +   +  ++A    VF E  +VI    P++  NNKE
Sbjct  170  LGKRKVLDIISSVQKERKKTLISITHDMDEAILADYCLVFSE-GKVIASGSPSEILNNKE  228

Query  79   VYS-----SPVIDNIQDAFDGNK  96
            + S     SP I  + +  +G K
Sbjct  229  ILSLAKIDSPFIYKLSEKINGVK  251


==> gi|332295888|ref|YP_004437811.1| Sulfate-transporting ATPase
[Thermodesulfobium narugense DSM 14796]
Length=268
          Length = 268

 Score = 30.4 bits (67),  Expect = 3.7, Method: Compositional matrix adjust.
 Identities = 20/69 (29%), Positives = 35/69 (51%), Gaps = 9/69 (13%)

Query  18   SNGLDVNQRKRRDIVNLVKKHWKCNYVECSAKHNWGV-------IAVFKELMEVIDCLDP  70
            +NGLD   R +R ++NL+K+  K N     + HN  +       + VF E  +++    P
Sbjct  175  TNGLD--PRTQRHLINLIKEFHKQNKTIVISTHNLDLVYELADKVYVFSEDHKIVASGTP  232

Query  71   NKCHNNKEV  79
             +  +NKE+
Sbjct  233  EEILDNKEL  241


==> gi|336171285|ref|YP_004578423.1| LAO/AO transport system ATPase
[Lacinutrix sp. 5H-3-7-4]
Length=357
          Length = 357

 Score = 29.6 bits (65),  Expect = 5.8, Method: Composition-based stats.
 Identities = 13/39 (33%), Positives = 22/39 (56%), Gaps = 0/39 (0%)

Query  39   WKCNYVECSAKHNWGVIAVFKELMEVIDCLDPNKCHNNK  77
            W+   + CSA +N G+ A++  ++E ID    N   N+K
Sbjct  262  WQPKVMTCSAINNKGIEAIYNAIVEYIDLTTKNNYFNSK  300


==> gi|169828949|ref|YP_001699107.1| hypothetical protein Bsph_3489
[Lysinibacillus sphaericus C3-41]
Length=361
          Length = 361

 Score = 29.6 bits (65),  Expect = 6.0, Method: Composition-based stats.
 Identities = 14/44 (32%), Positives = 22/44 (50%), Gaps = 0/44 (0%)

Query  52   WGVIAVFKELMEVIDCLDPNKCHNNKEVYSSPVIDNIQDAFDGN  95
            WG I  FK+++E        +    KE + S + D++ D F GN
Sbjct  286  WGTIKEFKQIVETNHYWATRRQKQTKEWFQSMITDHLIDMFYGN  329


==> gi|269119133|ref|YP_003307310.1| ketose-bisphosphate aldolase
[Sebaldella termitidis ATCC 33386]
Length=277
          Length = 277

 Score = 29.6 bits (65),  Expect = 6.6, Method: Compositional matrix adjust.
 Identities = 17/48 (35%), Positives = 27/48 (56%), Gaps = 6/48 (13%)

Query  42  NYVECSAKHNWGVIAVF----KELMEVIDCLDPNKCHNNKEVYSSPVI  85
            Y+E +AK+N+ VIA F     ELM + +  +  K + +K  Y  PV+
Sbjct  32  TYIEIAAKNNFPVIASFAEVHTELMSIEEAAEMGKFYADK--YDIPVV  77


==> gi|38637960|ref|NP_942934.1| hypothetical protein PHG299 [Ralstonia
eutropha H16]
Length=322
          Length = 322

 Score = 29.6 bits (65),  Expect = 7.2, Method: Composition-based stats.
 Identities = 15/49 (31%), Positives = 28/49 (57%), Gaps = 1/49 (2%)

Query  16   PSSNGLD-VNQRKRRDIVNLVKKHWKCNYVECSAKHNWGVIAVFKELME  63
            P SNG D VN+R  + ++NL + + +   +E +A   WG++    E ++
Sbjct  238  PDSNGPDKVNERGLKAVLNLFEGNGRGATLESAAGTAWGLVNSVTEYVD  286


==> gi|119719206|ref|YP_919701.1| glycyl-tRNA synthetase [Thermofilum
pendens Hrk 5]
Length=497
          Length = 497

 Score = 29.3 bits (64),  Expect = 8.6, Method: Composition-based stats.
 Identities = 14/27 (52%), Positives = 19/27 (70%), Gaps = 3/27 (11%)

Query  19   NGLDVNQRKRRDIVNLVKKHWKCNYVE  45
            +GLDV   K R+I N +KKH++C Y E
Sbjct  413  DGLDV---KAREIYNQLKKHFRCYYDE  436


==> gi|169630637|ref|YP_001704286.1| putative hydrolase, alpha/beta
fold [Mycobacterium abscessus ATCC 19977]
Length=301
          Length = 301

 Score = 29.3 bits (64),  Expect = 9.4, Method: Composition-based stats.
 Identities = 12/30 (40%), Positives = 21/30 (70%), Gaps = 2/30 (7%)

Query  14   NTPSSNGLDVNQRKRRDIVNLVKKHWKCNY  43
            NTP+  G D+ +R+RR++V L+ + W  N+
Sbjct  157  NTPA--GADLLRRERRELVELIWRDWSPNW  184
