# Supplementary material for: An insight into the salivary gland content of the human body louse, Pediculus humanus
Source: Sci Rep. 2025 May 26;15:18322. doi: 10.1038/s41598-025-01412-5 (PMC12106848; doi:10.1038/s41598-025-01412-5)
Supplement: Supplementary file 2 — Supplementary Information 2. [file 41598_2025_1412_MOESM2_ESM.zip › S2/links/BAC-LIGHT/Phseq_100281-BAC-LIGHT.txt]

>Phseq_100281

gi|271963508|ref|YP_003337704.1| luciferase family protein [Strep...  33.9    0.16
gi|298293310|ref|YP_003695249.1| MiaB-like tRNA modifying protein...  29.6    4.6
gi|117925618|ref|YP_866235.1| FolC bifunctional protein [Magnetoc...  28.9    9.6


==> gi|271963508|ref|YP_003337704.1| luciferase family protein [Streptosporangium
roseum DSM 43021]
Length=274
          Length = 274

 Score = 33.9 bits (76),  Expect = 0.16, Method: Compositional matrix adjust.
 Identities = 26/76 (34%), Positives = 32/76 (42%), Gaps = 5/76 (7%)

Query  16   HVSLT-SWS----AFCPPAALMMACGPPLFPLVRTVSLAESNSKTTGVFAAFGALLRASS  70
            HVS   SWS       PP  +  A GP LF  +   +         GV AA  AL  A  
Sbjct  159  HVSFEPSWSWPKPVSGPPVYVGGAAGPKLFAHIAEYADGWMPIGGKGVRAALPALREACE  218

Query  71   RSSRSLTAFFPVGSLP  86
            R+ R +    P G+LP
Sbjct  219  RAGREMAKVIPFGTLP  234


==> gi|298293310|ref|YP_003695249.1| MiaB-like tRNA modifying protein
[Starkeya novella DSM 506]
Length=428
          Length = 428

 Score = 29.6 bits (65),  Expect = 4.6, Method: Compositional matrix adjust.
 Identities = 23/69 (33%), Positives = 32/69 (46%), Gaps = 8/69 (12%)

Query  9    FSQLILTHVSLTSWSAFCPPAALMMACGPPLF---PLVRTVSLAESNSKTTGVFAAFGAL  65
            F +++LT V LTSW A  P    + A    L    P +R + L+  +S       A G L
Sbjct  193  FGEVVLTGVDLTSWGADLPGTPRLGALVRALLKHVPELRRLRLSSIDS-----IEADGDL  247

Query  66   LRASSRSSR  74
            LRA +   R
Sbjct  248  LRAFAEEER  256


==> gi|117925618|ref|YP_866235.1| FolC bifunctional protein [Magnetococcus
sp. MC-1]
Length=426
          Length = 426

 Score = 28.9 bits (63),  Expect = 9.6, Method: Compositional matrix adjust.
 Identities = 19/47 (40%), Positives = 26/47 (55%), Gaps = 1/47 (2%)

Query  31  LMMACGPPLFPLVRTVSLAESNSKTTGVFAAFGALLRASSRSSRSLT  77
           L+ A G P   L   V +A +N K + V A FGA+LR + RS  + T
Sbjct  33  LLQAMGNPQRRLGPVVHVAGTNGKGS-VIAFFGAILRQAGRSVAAYT  78
