# Supplementary material for: An insight into the salivary gland content of the human body louse, Pediculus humanus
Source: Sci Rep. 2025 May 26;15:18322. doi: 10.1038/s41598-025-01412-5 (PMC12106848; doi:10.1038/s41598-025-01412-5)
Supplement: Supplementary file 2 — Supplementary Information 2. [file 41598_2025_1412_MOESM2_ESM.zip › S2/links/BAC-LIGHT/Phseq_100299-BAC-LIGHT.txt]

>Phseq_100299

gi|313677666|ref|YP_004055662.1| nucleoside recognition domain pr...  31.2    0.53


==> gi|313677666|ref|YP_004055662.1| nucleoside recognition domain
protein [Marivirga tractuosa DSM 4126]
Length=410
          Length = 410

 Score = 31.2 bits (69),  Expect = 0.53, Method: Compositional matrix adjust.
 Identities = 18/50 (36%), Positives = 27/50 (54%), Gaps = 0/50 (0%)

Query  8    LFFFNYLSFLVSRHVWFNSSFSSFSLNSSPKSFANFVIFKIIIAVFIFIV  57
            LF    LS +++  +WF SS S   +     + ANF++F IIIA  +  V
Sbjct  206  LFSLGLLSLVIASIIWFFSSLSQSEIGPISSNIANFILFSIIIAFIVLAV  255
