# Supplementary material for: An insight into the salivary gland content of the human body louse, Pediculus humanus
Source: Sci Rep. 2025 May 26;15:18322. doi: 10.1038/s41598-025-01412-5 (PMC12106848; doi:10.1038/s41598-025-01412-5)
Supplement: Supplementary file 2 — Supplementary Information 2. [file 41598_2025_1412_MOESM2_ESM.zip › S2/links/BAC-LIGHT/Phseq_10030-BAC-LIGHT.txt]

>Phseq_10030

gi|253990501|ref|YP_003041857.1| RTX toxin RtxA-like protein [Pho...  37.4    0.33
gi|90020697|ref|YP_526524.1| hypothetical protein Sde_1050 [Sacch...  36.6    0.58
gi|312130281|ref|YP_003997621.1| spfh domain, band 7 family prote...  35.4    0.83
gi|209544858|ref|YP_002277087.1| hypothetical protein Gdia_2736 [...  35.0    0.96
gi|294494854|ref|YP_003541347.1| adenylyl cyclase CyaB [Methanoha...  33.1    3.6
gi|119774546|ref|YP_927286.1| phosphate ABC transporter permease ...  33.5    4.9


==> gi|253990501|ref|YP_003041857.1| RTX toxin RtxA-like protein
[Photorhabdus asymbiotica subsp. asymbiotica ATCC 43949]
Length=3530
          Length = 3530

 Score = 37.4 bits (85),  Expect = 0.33, Method: Composition-based stats.
 Identities = 36/186 (19%), Positives = 86/186 (46%), Gaps = 12/186 (6%)

Query  140   NKLTEKKLKDDFRHSLQDQIIEKERLRQLEYIS---FMKEK------NMFDDIIQKIKDD  190
             +K  +  L D     +  Q++E+E+ +Q + IS   F  E       N    + +    +
Sbjct  1473  DKAAQNVLSDKENAEMNRQLLEQEKDKQFKAISKSQFQLESTNQDALNTNGQVQRDAISE  1532

Query  191   EKRELEEKRFLQQKLKEEMQQH--FAARAVWKAKERLVLQEEDEKIKQINEEKDRIRQLE  248
             E R + ++ F   K  + +  +  +  ++  + + R  +   D    ++N+ K    Q +
Sbjct  1533  ESRMVTKELFSMTKGMDALNNYGNYDGKSGDEWRNRFAVGYLDNTQNKLNDVK-LTAQEK  1591

Query  249   EAKALSKKISVQEMTRKLMEETQAKVAKKMENQNLMDSILRNEMEEKENKKKELEMHKEK  308
              A A    I+ +++ +  +E+++A + K +EN +  D  + +  ++ E +K+E  + K++
Sbjct  1592  LADARQHFINKRDVIKTALEKSEAGLGKSLENIDNADEDIADAKQKAEQRKEEALLQKQR  1651

Query  309   IRKQEA  314
               K E+
Sbjct  1652  AEKAES  1657


==> gi|90020697|ref|YP_526524.1| hypothetical protein Sde_1050 [Saccharophagus
degradans 2-40]
Length=1246
          Length = 1246

 Score = 36.6 bits (83),  Expect = 0.58, Method: Composition-based stats.
 Identities = 36/154 (23%), Positives = 76/154 (49%), Gaps = 32/154 (21%)

Query  181  DDIIQKIKDDEKRELEEKRFLQQKLKEEMQ-------QHFAARAVWKAKERLVLQEEDEK  233
            ++ I +   +E+ +L+E + LQ+K   E+Q       Q    R + +A+++ + ++E+E+
Sbjct  73   EEKISRKAPNEEPQLKEDKELQRKEDRELQRTEDKELQRKGDRELQRAEDKELQRKENEE  132

Query  234  I-----KQINEEKDRIRQLEEAKALSKKIS--------VQEMTRKLMEETQAKVAKKMEN  280
            +     K++  ++D   Q +E K L +K           +E+ RK  +E + K+A+K   
Sbjct  133  LQRKEDKELQRKEDENLQRKEDKELQRKEEDIQRASQPDKELARKPEQEQEPKIARK---  189

Query  281  QNLMDSILRNEMEEKENKKKELEMHKEKIRKQEA  314
                      ++EE++ ++K  E  +E  RK E 
Sbjct  190  ---------PQVEEQQLQRKAHEQQEEIQRKAEG  214


==> gi|312130281|ref|YP_003997621.1| spfh domain, band 7 family protein
[Leadbetterella byssophila DSM 17132]
Length=301
          Length = 301

 Score = 35.4 bits (80),  Expect = 0.83, Method: Compositional matrix adjust.
 Identities = 28/76 (37%), Positives = 42/76 (55%), Gaps = 4/76 (5%)

Query  205  LKEEMQQHFAARAVWKAKERLVLQEEDEKIKQINE---EKDRIRQLEEAKALSKKISVQE  261
            L+ E ++ FA       K RLVL+ E +K++QIN+   E   IR + EA A S ++  + 
Sbjct  186  LESEGKKQFAINVAEGEKARLVLESEAQKLQQINQAEGEAAAIRSVAEATAESIRLVAEA  245

Query  262  M-TRKLMEETQAKVAK  276
            + T+  ME  Q KVA 
Sbjct  246  LQTKGGMEALQLKVAG  261


==> gi|209544858|ref|YP_002277087.1| hypothetical protein Gdia_2736
[Gluconacetobacter diazotrophicus PAl 5]
Length=237
          Length = 237

 Score = 35.0 bits (79),  Expect = 0.96, Method: Compositional matrix adjust.
 Identities = 25/72 (35%), Positives = 40/72 (56%), Gaps = 1/72 (1%)

Query  235  KQINEEKDRIRQLEEAKALSKKISVQEMTRKLMEETQAKVAKKM-ENQNLMDSILRNEME  293
            KQ   EK+RIR +EE +A S  +++Q         T + + +K+ E ++L+DS L +  E
Sbjct  165  KQDWTEKNRIRMMEEHRAKSGGVNIQGFPSATPMPTVSLIEQKLKEAKSLLDSGLISNSE  224

Query  294  EKENKKKELEMH  305
             +E K K L  H
Sbjct  225  YQERKSKILSDH  236


==> gi|294494854|ref|YP_003541347.1| adenylyl cyclase CyaB [Methanohalophilus
mahii DSM 5219]
Length=171
          Length = 171

 Score = 33.1 bits (74),  Expect = 3.6, Method: Compositional matrix adjust.
 Identities = 28/95 (29%), Positives = 50/95 (53%), Gaps = 4/95 (4%)

Query  203  QKLKEEMQQHFAARAVWKAKERLVLQEED--EKIKQINEEKDRIRQLEEAKALSKKISVQ  260
             K +EE+Q H  A A+    ERL  +E    +K++ + +  D    L+E  +L + I  +
Sbjct  73   TKSREEIQTHVEAEAMIHILERLGFKETARVQKVRDVFKIGDITLCLDEVDSLGQFIEFE  132

Query  261  EMTRKLMEETQAKVAKKMENQNLM--DSILRNEME  293
             ++   MEE++ ++   MEN  L   DSI ++ +E
Sbjct  133  IISDADMEESKKRIFAMMENFGLKPEDSIRKSYLE  167


==> gi|119774546|ref|YP_927286.1| phosphate ABC transporter permease
[Shewanella amazonensis SB2B]
Length=550
          Length = 550

 Score = 33.5 bits (75),  Expect = 4.9, Method: Compositional matrix adjust.
 Identities = 29/96 (30%), Positives = 47/96 (49%), Gaps = 10/96 (10%)

Query  150  DFRHSLQDQIIEKERLRQLEYISFMKEKNMFDDIIQKIKDDEKRELEEKRFLQQKLKEEM  209
            DFR  L+  I+ +     +  I   K  N +   +  I+D ++ EL +   +Q  L+E +
Sbjct  107  DFRWILETDIVSRTTPEGIAKIERTKNGNFYGYPLAVIEDGKRLELTD---VQHSLEEHI  163

Query  210  QQHFAARAVWKAKERLVLQEEDEKIKQINEEKDRIR  245
                 ARAV  A + + LQ+ D  I  IN E +R+R
Sbjct  164  -----ARAVSIADKAMTLQKRD--IGAINYELERLR  192
