# Supplementary material for: An insight into the salivary gland content of the human body louse, Pediculus humanus
Source: Sci Rep. 2025 May 26;15:18322. doi: 10.1038/s41598-025-01412-5 (PMC12106848; doi:10.1038/s41598-025-01412-5)
Supplement: Supplementary file 2 — Supplementary Information 2. [file 41598_2025_1412_MOESM2_ESM.zip › S2/links/BAC-LIGHT/Phseq_10031-BAC-LIGHT.txt]

>Phseq_10031

gi|251795880|ref|YP_003010611.1| binding-protein-dependent transp...  30.4    2.2
gi|284036857|ref|YP_003386787.1| LysR family transcriptional regu...  30.0    2.8
gi|326794618|ref|YP_004312438.1| DNA topoisomerase III [Marinomon...  30.0    3.3
gi|134101633|ref|YP_001107294.1| IS3 family transposase [Saccharo...  28.9    4.4
gi|134099201|ref|YP_001104862.1| IS3 family transposase [Saccharo...  28.9    4.4
gi|289166405|ref|YP_003456543.1| Similar to Sid proteins [Legione...  29.3    5.8
gi|334343266|ref|YP_004555870.1| LVIVD repeat-containing protein ...  29.3    7.2
gi|294495275|ref|YP_003541768.1| FAD linked oxidase [Methanohalop...  28.9    9.2


==> gi|251795880|ref|YP_003010611.1| binding-protein-dependent transporters
inner membrane component [Paenibacillus sp. JDR-2]
Length=279
          Length = 279

 Score = 30.4 bits (67),  Expect = 2.2, Method: Composition-based stats.
 Identities = 14/31 (45%), Positives = 18/31 (58%), Gaps = 0/31 (0%)

Query  1    MLVPTEALTLKQFLLRQRVLQLYREFFRATK  31
            ++VP  A     FLLRQ  +QL RE F A +
Sbjct  146  LIVPFAASAFGVFLLRQFFMQLPRELFEAAR  176


==> gi|284036857|ref|YP_003386787.1| LysR family transcriptional
regulator [Spirosoma linguale DSM 74]
Length=304
          Length = 304

 Score = 30.0 bits (66),  Expect = 2.8, Method: Compositional matrix adjust.
 Identities = 16/50 (32%), Positives = 30/50 (60%), Gaps = 4/50 (8%)

Query  4    PTEALTLKQFLLRQRV---LQLYREFFRA-TKQISEESNRKEVQDWIRSD  49
            PT  L + + +L +R+   ++L+   F A + Q+ E +N  EVQ+W+ +D
Sbjct  94   PTVRLGIFKLILPERIVGMMELFTTHFPALSVQLVELANTVEVQEWVATD  143


==> gi|326794618|ref|YP_004312438.1| DNA topoisomerase III [Marinomonas
mediterranea MMB-1]
Length=673
          Length = 673

 Score = 30.0 bits (66),  Expect = 3.3, Method: Compositional matrix adjust.
 Identities = 16/59 (27%), Positives = 30/59 (51%), Gaps = 12/59 (20%)

Query  24   REFFRATKQISEESNRKEVQDWIRSDFKNKKNEKDEYAIKLHI-QNGRLALRELKSNIA  81
            +++F+    ++ E+N   V +W+ SD           A K H+ ++GR+  R L  N+A
Sbjct  219  KDYFQVHAHLATEANEHFVANWVPSD-----------ACKPHMDEDGRVINRALAENVA  266


==> gi|134101633|ref|YP_001107294.1| IS3 family transposase [Saccharopolyspora
erythraea NRRL 2338]
Length=103
          Length = 103

 Score = 28.9 bits (63),  Expect = 4.4, Method: Compositional matrix adjust.
 Identities = 19/61 (31%), Positives = 36/61 (59%), Gaps = 4/61 (7%)

Query  15  LRQRVLQLYREFFR--ATKQISEESN--RKEVQDWIRSDFKNKKNEKDEYAIKLHIQNGR  70
           LR+R ++LYRE     A ++++E+ N   + +++WIR D  ++   +D  A  +  +N R
Sbjct  11  LRERAVRLYRESDPKPAIRRLAEQLNVHPEALRNWIRQDEADRGQRQDRPATDMAEENRR  70

Query  71  L  71
           L
Sbjct  71  L  71


==> gi|134099201|ref|YP_001104862.1| IS3 family transposase [Saccharopolyspora
erythraea NRRL 2338]
Length=103
          Length = 103

 Score = 28.9 bits (63),  Expect = 4.4, Method: Compositional matrix adjust.
 Identities = 19/61 (31%), Positives = 36/61 (59%), Gaps = 4/61 (7%)

Query  15  LRQRVLQLYREFFR--ATKQISEESN--RKEVQDWIRSDFKNKKNEKDEYAIKLHIQNGR  70
           LR+R ++LYRE     A ++++E+ N   + +++WIR D  ++   +D  A  +  +N R
Sbjct  11  LRERAVRLYRESDPKPAIRRLAEQLNVHPEALRNWIRQDEADRGQRQDRPATDMAEENRR  70

Query  71  L  71
           L
Sbjct  71  L  71


==> gi|289166405|ref|YP_003456543.1| Similar to Sid proteins [Legionella
longbeachae NSW150]
Length=1496
          Length = 1496

 Score = 29.3 bits (64),  Expect = 5.8, Method: Compositional matrix adjust.
 Identities = 15/45 (33%), Positives = 22/45 (49%), Gaps = 0/45 (0%)

Query  19   VLQLYREFFRATKQISEESNRKEVQDWIRSDFKNKKNEKDEYAIK  63
            VL+ +REFF AT  +  +SN + + D  R           +Y IK
Sbjct  448  VLKTHREFFLATGAVLPQSNPEAINDPSRGGTYENPYNGAKYVIK  492


==> gi|334343266|ref|YP_004555870.1| LVIVD repeat-containing protein
[Sphingobium chlorophenolicum L-1]
Length=1363
          Length = 1363

 Score = 29.3 bits (64),  Expect = 7.2, Method: Composition-based stats.
 Identities = 9/32 (28%), Positives = 21/32 (66%), Gaps = 0/32 (0%)

Query  32   QISEESNRKEVQDWIRSDFKNKKNEKDEYAIK  63
            ++  E N++E++DW+R  + +KK   +  A++
Sbjct  932  ELHVEQNKRELKDWVRGKYFDKKASGETQAVE  963


==> gi|294495275|ref|YP_003541768.1| FAD linked oxidase [Methanohalophilus
mahii DSM 5219]
Length=1014
          Length = 1014

 Score = 28.9 bits (63),  Expect = 9.2, Method: Composition-based stats.
 Identities = 17/59 (29%), Positives = 30/59 (51%), Gaps = 5/59 (8%)

Query  8    LTLKQFLLRQRVLQLYREFFRATKQISEESN-----RKEVQDWIRSDFKNKKNEKDEYA  61
            L L++ L++QR    +  F    + +++E N     R+   +W+  D K K  EK +YA
Sbjct  578  LRLRENLVQQRGKMTFPPFEIMAQSLNKERNIWAEYRQGRDEWVPEDLKPKIKEKADYA  636
