# Supplementary material for: An insight into the salivary gland content of the human body louse, Pediculus humanus
Source: Sci Rep. 2025 May 26;15:18322. doi: 10.1038/s41598-025-01412-5 (PMC12106848; doi:10.1038/s41598-025-01412-5)
Supplement: Supplementary file 2 — Supplementary Information 2. [file 41598_2025_1412_MOESM2_ESM.zip › S2/links/BAC-LIGHT/Phseq_100325-BAC-LIGHT.txt]

>Phseq_100325

gi|89054586|ref|YP_510037.1| carbon monoxide dehydrogenase, large...  37.0    1.2
gi|239618477|ref|YP_002941799.1| peptidase M24 [Kosmotoga olearia...  34.7    4.0
gi|71065297|ref|YP_264024.1| radical activating enzyme [Psychroba...  33.9    5.7
gi|307594724|ref|YP_003901041.1| hypothetical protein Vdis_0593 [...  33.5    7.9


==> gi|89054586|ref|YP_510037.1| carbon monoxide dehydrogenase, large
subunit apoprotein [Jannaschia sp. CCS1]
Length=808
          Length = 808

 Score = 37.0 bits (84),  Expect = 1.2, Method: Compositional matrix adjust.
 Identities = 28/95 (29%), Positives = 46/95 (48%), Gaps = 6/95 (6%)

Query  348  EVVEEDVDQNQFTLPSHLEALIDETLKNLKDVDENETIPIMPVAPKPEP--LIKWDM-DR  404
            E+VE D ++    L +  EAL  + +     V E+ TIP     P+  P  +  W+  D+
Sbjct  130  ELVEVDYEELP-VLVNPFEALQSDVVLREDLVAEDGTIPAGAHGPRKHPNHIFTWEAGDK  188

Query  405  EPLSKSPSPPPSIFLEDIHWHSSHPKPLATNTFGC  439
            EP  +  +    +  E +++H +HP PL   T GC
Sbjct  189  EPTDQVIADAEVVAEESMYYHRTHPCPL--ETCGC  221


==> gi|239618477|ref|YP_002941799.1| peptidase M24 [Kosmotoga olearia
TBF 19.5.1]
Length=364
          Length = 364

 Score = 34.7 bits (78),  Expect = 4.0, Method: Compositional matrix adjust.
 Identities = 26/67 (39%), Positives = 40/67 (60%), Gaps = 2/67 (3%)

Query  327  TIEQTVVKTGEPP-IKRLKIKEEVVEEDVDQNQFTLPSHLEAL-IDETLKNLKDVDENET  384
            T+E+T++K  E   IKRL I+EE +     ++ F+   ++E L IDET+K L+ V   E 
Sbjct  85   TVEETIIKFVEEENIKRLGIEEERITLAHYKDLFSRLENVEILSIDETIKGLRSVKSPEE  144

Query  385  IPIMPVA  391
            I  + VA
Sbjct  145  IEKIKVA  151


==> gi|71065297|ref|YP_264024.1| radical activating enzyme [Psychrobacter
arcticus 273-4]
Length=244
          Length = 244

 Score = 33.9 bits (76),  Expect = 5.7, Method: Compositional matrix adjust.
 Identities = 23/74 (31%), Positives = 39/74 (53%), Gaps = 2/74 (3%)

Query  129  STKRLDKNVKKGMKSLDKSIELEYSTGNQRSESRGGKQKNARFSL-ELQPIVALSPIHVV  187
            S+  +DKN+   +  L +  ++++   N R++    K K   + L EL   V  SP+  V
Sbjct  138  SSGEVDKNLWSNLDYLTQHDQIKFVIMN-RADYDWAKAKLVEYKLNELVGTVWFSPMFNV  196

Query  188  ENEIEVNDNNKELP  201
             +E  VNDN+ E+P
Sbjct  197  AHEDTVNDNSPEVP  210


==> gi|307594724|ref|YP_003901041.1| hypothetical protein Vdis_0593
[Vulcanisaeta distributa DSM 14429]
Length=268
          Length = 268

 Score = 33.5 bits (75),  Expect = 7.9, Method: Compositional matrix adjust.
 Identities = 20/60 (33%), Positives = 34/60 (57%), Gaps = 8/60 (13%)

Query  250  RAVPN--------RTMPYDMLIKILKNQNDEEKIKADNSLIRLPKTEIGEKVLTTDVKET  301
            RA+PN        R MP D LI+I++N N+EE +++    IR   +E+  K +T +  ++
Sbjct  209  RAIPNMIKFAEEMRGMPRDELIRIVRNFNNEENLRSVIMFIRDRLSELVSKGITLEFSKS  268
