# Supplementary material for: An insight into the salivary gland content of the human body louse, Pediculus humanus
Source: Sci Rep. 2025 May 26;15:18322. doi: 10.1038/s41598-025-01412-5 (PMC12106848; doi:10.1038/s41598-025-01412-5)
Supplement: Supplementary file 2 — Supplementary Information 2. [file 41598_2025_1412_MOESM2_ESM.zip › S2/links/BAC-LIGHT/Phseq_10034-BAC-LIGHT.txt]

>Phseq_10034

gi|269126757|ref|YP_003300127.1| serine/threonine protein kinase ...  68.2    5e-11
gi|108805087|ref|YP_645024.1| serine/threonine protein kinase [Ru...  70.5    6e-11
gi|269128898|ref|YP_003302268.1| serine/threonine protein kinase ...  70.1    6e-11
gi|256823718|ref|YP_003147681.1| serine/threonine protein kinase ...  69.7    9e-11
gi|29830869|ref|NP_825503.1| serine/threonine protein kinase [Str...  67.4    4e-10
gi|323356564|ref|YP_004222960.1| serine/threonine protein kinase ...  66.6    9e-10
gi|159899479|ref|YP_001545726.1| PASTA sensor-containing serine/t...  66.2    1e-09
gi|162454957|ref|YP_001617324.1| protein kinase [Sorangium cellul...  66.6    1e-09
gi|29827806|ref|NP_822440.1| serine/threonine protein kinase [Str...  64.3    5e-09
gi|269126158|ref|YP_003299528.1| serine/threonine protein kinase ...  63.9    5e-09


==> gi|269126757|ref|YP_003300127.1| serine/threonine protein kinase
[Thermomonospora curvata DSM 43183]
Length=266
          Length = 266

 Score = 68.2 bits (165),  Expect = 5e-11, Method: Compositional matrix adjust.
 Identities = 56/226 (25%), Positives = 104/226 (46%), Gaps = 22/226 (10%)

Query  86   VKIGDVFQNRYRVTRKLGWGHFSTVWLCWD-FLDRRFVALKVVKSASHFTDTALDEIKLL  144
            V  G +   RYR+ + LG G    VW  +D  LDR+ VA+K++       +   D   + 
Sbjct  2    VGPGTLLGGRYRLEKGLGRGGMGEVWSAFDQGLDRQ-VAVKIL-----LAELTGDPALIA  55

Query  145  RTVREADPSDPKKNKTIQMLNDFKITGINGTHVCMVFEVLGYNLLKLIIRSSYRGIPISN  204
            R  REA  +   ++  I +++D    G +  H   V E+L       ++ +   G+P++ 
Sbjct  56   RLRREAKAAAALQHPGITVVHDL---GEHDGHPYFVMELLEGTTFSALLTAHPEGLPVAR  112

Query  205  VKSIIRQVLEGLDYLHTKCKIIHTDIKPENVL------VCVSEEYIRKLACEATDMHSQG  258
               ++ QV + LD+ H K  ++H DIKP N++      V + +  I + A   T + + G
Sbjct  113  ATHLMAQVADALDHAHRK-GVVHRDIKPANLMELAEGGVKICDFGISRYADATTQLTATG  171

Query  259  --LKLPVSLVSTAPKEFQEPKMDAKMSKNKKKKLKKKAKRQEEILK  302
              L  P  +   AP++++  + D       +    + A R+  +L+
Sbjct  172  GFLGTPAYM---APEQYEGKEADPHRPVRLRLHPARPADRRPSLLR  214


==> gi|108805087|ref|YP_645024.1| serine/threonine protein kinase
[Rubrobacter xylanophilus DSM 9941]
Length=646
          Length = 646

 Score = 70.5 bits (171),  Expect = 6e-11, Method: Compositional matrix adjust.
 Identities = 50/151 (33%), Positives = 75/151 (50%), Gaps = 9/151 (6%)

Query  90   DVFQNRYRVTRKLGWGHFSTVWLCWDFLDRRFVALKVVKSASHFTDTALDEIKLLRTVRE  149
            +V  NRYR+ R LG G    V+L  D +  R VALKV+     + D A  E  + R  RE
Sbjct  3    NVLGNRYRILRTLGKGGMGRVYLAHDEVLDREVALKVL-----YRDLAEHEDFVERFKRE  57

Query  150  ADPSDPKKNKTIQMLNDFKITGINGTHVCMVFEVLGYNLLKLIIRSSYRGIPISNVKSII  209
            A  +    +  I  ++D  +TG +G+H   +  V G  L  L+ R  +  +P    + I 
Sbjct  58   ARSAASLSHPNIVSVHDLGVTG-DGSHFIAMEYVSGGTLEYLLKREGF--LPPERARRIA  114

Query  210  RQVLEGLDYLHTKCKIIHTDIKPENVLVCVS  240
             Q+   L   H +  +IH D+KP+NVL+  S
Sbjct  115  AQIASALGAAHERG-VIHRDVKPQNVLLTGS  144


==> gi|269128898|ref|YP_003302268.1| serine/threonine protein kinase
[Thermomonospora curvata DSM 43183]
Length=557
          Length = 557

 Score = 70.1 bits (170),  Expect = 6e-11, Method: Compositional matrix adjust.
 Identities = 52/199 (26%), Positives = 96/199 (48%), Gaps = 16/199 (8%)

Query  89   GDVFQNRYRVTRKLGWGHFSTVWLCWDFLDRRFVALKVVKSASHFTDTALDEIKLLRTVR  148
            G +   +YR+ R+LG G    VW   D    R VA+K+V      ++   ++  + R  R
Sbjct  4    GALLDGKYRLVRRLGQGGMGEVWAAEDLSLNRQVAVKIV-----LSNLGTNQEVIARLRR  58

Query  149  EADPSDPKKNKTIQMLNDFKITGINGTHVCMVFEVLGYNLLKLIIRSSYRGIPISNVKSI  208
            EA  +   ++  I +++     G +  H  +V E+L       I+ ++  GIP+++  S+
Sbjct  59   EAQAAASLQHPGITVVHAM---GEHEGHPFVVMELLNGRDFMAILEANPNGIPVAHAVSL  115

Query  209  IRQVLEGLDYLHTKCKIIHTDIKPENVL------VCVSEEYIRKLACEATDMHSQGLKLP  262
              QV + L Y H +  ++H DIKP N++      V + +  I + A  A D+   G+ L 
Sbjct  116  AAQVADALAYAH-RNGVVHRDIKPANLMELTDGRVKICDFGIARFADAAPDLTPMGMILG  174

Query  263  VSLVSTAPKEFQEPKMDAK  281
                 TAP++++   +D +
Sbjct  175  TP-PYTAPEQYRGGPVDGR  192


==> gi|256823718|ref|YP_003147681.1| serine/threonine protein kinase
[Kangiella koreensis DSM 16069]
Length=695
          Length = 695

 Score = 69.7 bits (169),  Expect = 9e-11, Method: Compositional matrix adjust.
 Identities = 59/214 (28%), Positives = 106/214 (50%), Gaps = 24/214 (11%)

Query  37   NSKQQNKSDPVPSRSSPNKTIQDDDEDFYCSDEDEQED--SSDYCKGGYHPVKIGDVFQN  94
            N  +QN+ D   S+S   +   D       +D+   +D  +++  K     VK+GD+   
Sbjct  8    NKNKQNQEDTKASKSLDTEDSHDVGSQAIDNDKTIVQDFSATNKSKATTEQVKLGDLLSE  67

Query  95   RYRVTRKLGWGHFSTVWLCWDFLDRR------FVALKVVKS--ASHFTDTALDEIKLLRT  146
            RYR+   +G G  S V+   D    +      +VA+K++ S  ASH      D + +++ 
Sbjct  68   RYRLIELIGTGGMSHVYKAIDSFAEKAGDTEPYVAVKILTSEFASH-----PDAVTIMQ-  121

Query  147  VREADPSDPKKNKTIQMLNDFKITGINGTHVC-MVFEVL-GYNLLKLIIRSSYRGIPISN  204
             REA  +    +  I  ++DF + G     +C +V E L G  L ++I RS   G+P + 
Sbjct  122  -REAKKTRLLAHPNIVQIHDFVLEG----RLCYIVMEYLQGETLDQIIKRSKPNGLPKNG  176

Query  205  VKSIIRQVLEGLDYLHTKCKIIHTDIKPENVLVC  238
            V +I++Q+   L++ H +  I+H+D+KP N+ + 
Sbjct  177  VLNILKQMTSALEFAHQQG-ILHSDLKPSNIFIT  209


==> gi|29830869|ref|NP_825503.1| serine/threonine protein kinase
[Streptomyces avermitilis MA-4680]
Length=564
          Length = 564

 Score = 67.4 bits (163),  Expect = 4e-10, Method: Compositional matrix adjust.
 Identities = 51/164 (31%), Positives = 75/164 (46%), Gaps = 43/164 (26%)

Query  88   IGDVFQNRYRVTRKLGWGHFSTVWLCWDFLDRRFVALKVVKSASHFTDTALDEIKLLRTV  147
            +G+VF  RY +   +G G    VW  WD   RR+VA KV++ +        D   LLR V
Sbjct  1    MGEVFAGRYELVDPIGRGGVGAVWRAWDHRRRRYVAAKVLQQS--------DAHALLRFV  52

Query  148  READPSDPKKNKTIQMLNDFKITGINGTHVC-----------MVFE---VLGYNLLKLII  193
            RE            Q +       I+  HV            ++F    V G +L+ LI 
Sbjct  53   RE------------QAMR------IDHPHVLAPASWAADDDKVLFTMDLVAGGSLVHLI-  93

Query  194  RSSYRGIPISNVKSIIRQVLEGLDYLHTKCKIIHTDIKPENVLV  237
               Y  +P S V +++ Q+L GL  +H +  ++H DIKP NVL+
Sbjct  94   -GDYGPLPPSFVCTLLDQLLSGLTAVHAE-GVVHRDIKPANVLL  135


==> gi|323356564|ref|YP_004222960.1| serine/threonine protein kinase
[Microbacterium testaceum StLB037]
Length=649
          Length = 649

 Score = 66.6 bits (161),  Expect = 9e-10, Method: Compositional matrix adjust.
 Identities = 57/199 (29%), Positives = 94/199 (47%), Gaps = 17/199 (9%)

Query  88   IGDVFQNRYRVTRKLGWGHFSTVWLCWDFLDRRFVALKVVKSASHFTDTALDEIKLLRTV  147
            IG +   RYRV  ++  G  +TV++  D    R VALKV+    H +D  + + + ++  
Sbjct  11   IGRLVDGRYRVRARIARGGMATVYVATDLRLERRVALKVMH--GHLSDDTVFQSRFIQEA  68

Query  148  READP-SDPKKNKTIQMLNDFKITGINGTHVCMVFEVLGYNLLKLIIRSSYRGIPISNVK  206
            R A   SDP       ++N F   G +G    +V E L    L+ ++R   R + +    
Sbjct  69   RSAARLSDP------HVVNVFD-QGQDGEMAYLVMEYLPGITLRELLREHKR-LTVDQTL  120

Query  207  SIIRQVLEGLDYLHTKCKIIHTDIKPENVLVCVSEEYIR----KLACEATDMHSQGLKLP  262
            +I+  +L GL   H +  I+H D+KPENVL+   +  I+     LA   T   + G +L 
Sbjct  121  TIMDAILSGLAAAH-RAGIVHRDVKPENVLLA-EDGRIKIGDFGLARATTANTASGAQLM  178

Query  263  VSLVSTAPKEFQEPKMDAK  281
             ++   AP+       DA+
Sbjct  179  GTIAYLAPELVTRGTADAR  197


 Score = 33.9 bits (76),  Expect = 9.7, Method: Compositional matrix adjust.
 Identities = 24/82 (29%), Positives = 39/82 (48%), Gaps = 6/82 (7%)

Query  528  DTGPDPALVPCDVEVKIADLGNACWTHCHFTEDIQ---TRQYRSLEVLLGAGYNTSADIW  584
            D  P+  L+  D  +KI D G A  T  +     Q   T  Y + E++     +  +DI+
Sbjct  142  DVKPENVLLAEDGRIKIGDFGLARATTANTASGAQLMGTIAYLAPELVTRGTADARSDIY  201

Query  585  STACMAFELATGDYLFEPHSGE  606
            S   M +E+ TG+   +P+ GE
Sbjct  202  SLGIMLYEMLTGE---QPYKGE  220


==> gi|159899479|ref|YP_001545726.1| PASTA sensor-containing serine/threonine
protein kinase [Herpetosiphon aurantiacus DSM 785]
Length=602
          Length = 602

 Score = 66.2 bits (160),  Expect = 1e-09, Method: Compositional matrix adjust.
 Identities = 49/147 (33%), Positives = 73/147 (50%), Gaps = 10/147 (7%)

Query  91   VFQNRYRVTRKLGWGHFSTVWLCWDFLDRRFVALKVVKSASHFTDTALDEIKLLRTVREA  150
            +  NRY++ RKLG G  +TV+L  D    R VA+KV+         A DE  L R   EA
Sbjct  7    ILNNRYQLERKLGQGGMATVYLGRDLRLNRPVAIKVLHG-----QYASDEQFLRRFKHEA  61

Query  151  DPSDPKKNKTIQMLNDFKITGINGTHVCMVFEVLGYNLLKLIIRSSYRGIPISNVKSIIR  210
            D +    +  I  + D    G    H  ++  V G +L ++I  S    +P+    +I+R
Sbjct  62   DAAAQLGHPNIVRVYDIGAEG--DLHYIVMEYVQGTDLKEII--SLQAPLPVPRTLAIVR  117

Query  211  QVLEGLDYLHTKCKIIHTDIKPENVLV  237
            QV E L   H    ++H D+KP+NVL+
Sbjct  118  QVAEALQAAH-DSGLVHRDVKPQNVLI  143


==> gi|162454957|ref|YP_001617324.1| protein kinase [Sorangium cellulosum
'So ce 56']
Length=928
          Length = 928

 Score = 66.6 bits (161),  Expect = 1e-09, Method: Compositional matrix adjust.
 Identities = 54/179 (30%), Positives = 85/179 (47%), Gaps = 15/179 (8%)

Query  70   DEQEDSSDYCKGGYHPVKIGDVFQNRYRVTRKLGWGHFSTVWLCWDFLDRRFVALKVVKS  129
            DE+++  +  +  + P   G V   RYR+ R LG G    +W     L  +  ALK VK 
Sbjct  39   DERDERDERARPTWRP---GAVVAGRYRLERLLGEGGMGVIWAASHTLTGKPFALKFVKG  95

Query  130  ASHFTDTALDEIKLLRTVREADPSDPKKNKTIQMLNDFKITGINGTHVCMVFEVLGYNLL  189
                   A+  +  +R +REA  +   ++  +  ++D +I G  G  V MV E+L    L
Sbjct  96   G------AVRGVVGMRLLREAKLASSVRHPNVVEVHDVEIEG--GAPV-MVMELLSGESL  146

Query  190  KLIIRSSYRGIPISNVKSIIRQVLEGLDYLHTKCKIIHTDIKPENV-LVCVSEEYIRKL  247
               +R   R +P+  V SI   V+  +   H    I+H D+KPEN+ LV  S E ++ L
Sbjct  147  ASRLRREPR-LPLGEVASIFLPVISAVGTAHA-LGIVHRDLKPENIFLVDGSSERVKVL  203


==> gi|29827806|ref|NP_822440.1| serine/threonine protein kinase
[Streptomyces avermitilis MA-4680]
Length=754
          Length = 754

 Score = 64.3 bits (155),  Expect = 5e-09, Method: Compositional matrix adjust.
 Identities = 44/147 (30%), Positives = 76/147 (52%), Gaps = 5/147 (3%)

Query  91   VFQNRYRVTRKLGWGHFSTVWLCWDFLDRRFVALKVVKSASHFTDTALDEIKLLRTVREA  150
            + Q RYR+   +G G    VW   D    R VA+K +K  S   D +   +   R  REA
Sbjct  6    LVQGRYRLLDLIGRGGMGEVWRARDESLGRQVAVKCLKPLSTHHDQSFTRVLRERFRREA  65

Query  151  DPSDPKKNKTIQMLNDFKITGINGTHVCMVFEVL-GYNLLKLIIRSSYRGIPISNVKSII  209
              +   +++ + +++DF   G +   + +V E+L G NL +L+  + +  +P+++V  I 
Sbjct  66   RVAAALQHRGVTVVHDF---GESDGVLFLVMELLEGRNLSQLLEDNKHHPLPVADVVEIA  122

Query  210  RQVLEGLDYLHTKCKIIHTDIKPENVL  236
             QV   L Y H +  I+H D+KP N++
Sbjct  123  EQVAAALAYTHQQ-GIVHRDLKPANIM  148


==> gi|269126158|ref|YP_003299528.1| serine/threonine protein kinase
with WD40 repeats [Thermomonospora curvata DSM 43183]
Length=642
          Length = 642

 Score = 63.9 bits (154),  Expect = 5e-09, Method: Compositional matrix adjust.
 Identities = 57/206 (28%), Positives = 98/206 (48%), Gaps = 24/206 (12%)

Query  86   VKIGDVFQNRYRVTRKLGWGHFSTVWLCWDFLDRRFVALKVVKSASHFTDTALDEIKLLR  145
            ++ G +   +YR+  +LG G    VW   D    R VA+K++ +     D + D +   R
Sbjct  1    MRRGMLLGGKYRLVERLGRGGMGEVWSADDHQLGRRVAVKILHA-----DLSSDRVVAAR  55

Query  146  TVREADPSDPKKNKTIQMLNDFKITGINGTHVCMVFEVL-GYNLLKLIIRSSYRGIPISN  204
              REA  +   ++  I +++D    G +  H   V E+L G N  +L+  +   G+P++ 
Sbjct  56   LRREARTAAALQHPGITVVHDI---GEHEGHPYFVMELLEGTNFAELLADNPG-GLPVAR  111

Query  205  VKSIIRQVLEGLDYLHTKCKIIHTDIKPENVLVCVSEEYIR-------KLACEATDMHSQ  257
            V S++  V E L Y H K  ++H DIKP N LV +SE  ++       + A   + +   
Sbjct  112  VASLMAPVAEALAYAHRK-GVVHRDIKPAN-LVELSEGGVKICDFGLSRYAGAGSSLTGT  169

Query  258  G--LKLPVSLVSTAPKEFQEPKMDAK  281
            G  L  P  +   AP+++     DA+
Sbjct  170  GGALGTPAYM---APEQYAGRSADAR  192
