# Supplementary material for: An insight into the salivary gland content of the human body louse, Pediculus humanus
Source: Sci Rep. 2025 May 26;15:18322. doi: 10.1038/s41598-025-01412-5 (PMC12106848; doi:10.1038/s41598-025-01412-5)
Supplement: Supplementary file 2 — Supplementary Information 2. [file 41598_2025_1412_MOESM2_ESM.zip › S2/links/BAC-LIGHT/Phseq_10036-BAC-LIGHT.txt]

>Phseq_10036

gi|332296124|ref|YP_004438047.1| DNA-directed RNA polymerase subu...  35.8    2.6


==> gi|332296124|ref|YP_004438047.1| DNA-directed RNA polymerase
subunit beta' [Thermodesulfobium narugense DSM 14796]
Length=1481
          Length = 1481

 Score = 35.8 bits (81),  Expect = 2.6, Method: Compositional matrix adjust.
 Identities = 27/94 (29%), Positives = 45/94 (48%), Gaps = 12/94 (13%)

Query  102   RGDNVVKSY------QEFVNDLISAHSCHIKLVVDQLIKL--FLNYDDSDWINDLPSEKA  153
             RG + VK Y      + + +  +S H  HI+++V Q+ K     N  DSDW   LP E  
Sbjct  1328  RGIDAVKQYIVDEIQKVYKDQSVSIHDKHIEIIVRQMTKRVKIKNDGDSDW---LPGEYV  1384

Query  154   DQ-QFNNIHIILQTTLTTVPMSDDILIDAIKNNF  186
             D+ +F  +   L     T P ++D ++   K++ 
Sbjct  1385  DRGEFEKVVKELTLQGKTPPEAEDAVLGITKSSL  1418
