# Supplementary material for: An insight into the salivary gland content of the human body louse, Pediculus humanus
Source: Sci Rep. 2025 May 26;15:18322. doi: 10.1038/s41598-025-01412-5 (PMC12106848; doi:10.1038/s41598-025-01412-5)
Supplement: Supplementary file 2 — Supplementary Information 2. [file 41598_2025_1412_MOESM2_ESM.zip › S2/links/BAC-LIGHT/Phseq_10039-BAC-LIGHT.txt]

>Phseq_10039

gi|283781903|ref|YP_003372658.1| ubiquitin-conjugating protein E2...  46.6    6e-05
gi|320102884|ref|YP_004178475.1| ubiquitin-conjugating protein E2...  45.4    1e-04
gi|283781899|ref|YP_003372654.1| ubiquitin-conjugating protein E2...  41.2    0.003
gi|115345568|ref|YP_771750.1| hypothetical protein RD1_A0041 [Ros...  33.9    1.2
gi|284032209|ref|YP_003382140.1| hypothetical protein Kfla_4306 [...  33.5    1.7
gi|17230480|ref|NP_487028.1| hypothetical protein alr2988 [Nostoc...  32.7    2.0
gi|338210705|ref|YP_004654754.1| RagB/SusD domain-containing prot...  32.3    3.9
gi|256833374|ref|YP_003162101.1| HNH endonuclease [Jonesia denitr...  30.4    6.5
gi|312130944|ref|YP_003998284.1| cellulase [Leadbetterella byssop...  31.6    6.8
gi|339491922|ref|YP_004706427.1| transcriptional regulator [Leuco...  31.2    7.0


==> gi|283781903|ref|YP_003372658.1| ubiquitin-conjugating protein
E2 [Pirellula staleyi DSM 6068]
Length=255
          Length = 255

 Score = 46.6 bits (109),  Expect = 6e-05, Method: Compositional matrix adjust.
 Identities = 24/72 (33%), Positives = 38/72 (53%), Gaps = 2/72 (3%)

Query  80   KVGMNYPHEPPKVKCETTVYHPNIDLDGNVCLNILREDWKPVLTINSIVYGLQYLFLEPN  139
            ++G +YP   P++  ++ V+HPNI   G VCL    + W P L ++ +   L  +    N
Sbjct  68   RLGASYPRSMPELSWKSPVFHPNISAGGIVCLGGYGKHWVPSLMLDELCTMLWDMIRYEN  127

Query  140  --PEDPLNKEAA  149
              P  P N+EAA
Sbjct  128  YDPNSPYNREAA  139


==> gi|320102884|ref|YP_004178475.1| ubiquitin-conjugating protein
E2 [Isosphaera pallida ATCC 43644]
Length=213
          Length = 213

 Score = 45.4 bits (106),  Expect = 1e-04, Method: Compositional matrix adjust.
 Identities = 21/71 (30%), Positives = 39/71 (55%), Gaps = 2/71 (3%)

Query  84   NYPHEPPKVKCETTVYHPNIDLDGNVCLNILREDWKPVLTINSIVYGLQYL--FLEPNPE  141
            +YP   P+++  T ++HPNI   G VC+      W P + +++++  L  +  +L  +P 
Sbjct  77   SYPRTMPELRWLTPIFHPNIAESGMVCIGEFGTHWAPSVGLDTLLSMLWDMARYLNHDPR  136

Query  142  DPLNKEAAEVL  152
             P N++AA  L
Sbjct  137  SPFNRDAAAWL  147


==> gi|283781899|ref|YP_003372654.1| ubiquitin-conjugating protein
E2 [Pirellula staleyi DSM 6068]
Length=227
          Length = 227

 Score = 41.2 bits (95),  Expect = 0.003, Method: Compositional matrix adjust.
 Identities = 16/49 (33%), Positives = 27/49 (55%), Gaps = 0/49 (0%)

Query  79   FKVGMNYPHEPPKVKCETTVYHPNIDLDGNVCLNILREDWKPVLTINSI  127
             ++  +YP  PP V+  T + HPN+   G V L  L  +W P L+++ +
Sbjct  67   IRLPFSYPESPPDVRWLTPIVHPNVSFSGFVNLGDLGLNWSPALSLDVV  115


==> gi|115345568|ref|YP_771750.1| hypothetical protein RD1_A0041
[Roseobacter denitrificans OCh 114]
Length=581
          Length = 581

 Score = 33.9 bits (76),  Expect = 1.2, Method: Composition-based stats.
 Identities = 27/108 (25%), Positives = 45/108 (42%), Gaps = 13/108 (12%)

Query  60   KLIICPDEGF-YRGGKFSFSFKVGMNYPHEPPKV------KCETTVYHPNIDLDGNVCLN  112
            +L +C D    +RG +F F  +    +P  PP +      +     Y P    DG +CL 
Sbjct  38   ELAMCVDLKIEHRGEEFGFEMRYPSIFPDAPPMIFTNDQSRISLHQYGP----DGELCLE  93

Query  113  ILREDWKPVLTINSIVYGLQYLFLEPNPE--DPLNKEAAEVLQNNRRL  158
               ++W+P +T   +V     L  E   E  D ++  +A +    R L
Sbjct  94   HRPDNWRPAITGADMVASSHRLIAEEQFEGGDTVHARSAHIASLGRDL  141


==> gi|284032209|ref|YP_003382140.1| hypothetical protein Kfla_4306
[Kribbella flavida DSM 17836]
Length=423
          Length = 423

 Score = 33.5 bits (75),  Expect = 1.7, Method: Compositional matrix adjust.
 Identities = 18/51 (35%), Positives = 26/51 (51%), Gaps = 4/51 (8%)

Query  40   LNLPKTCSTEFPDPDDLLSFKLIICPDEGFYRGGKFSFSFKVGMNYPHEPP  90
            L+LP T      DP  L + KL++ P+  FY    +S +   G+  PH PP
Sbjct  303  LSLPLTGYAAPDDPTYLATRKLLLSPENPFY----YSGTHAAGIGSPHTPP  349


==> gi|17230480|ref|NP_487028.1| hypothetical protein alr2988 [Nostoc
sp. PCC 7120]
Length=188
          Length = 188

 Score = 32.7 bits (73),  Expect = 2.0, Method: Compositional matrix adjust.
 Identities = 21/65 (32%), Positives = 29/65 (45%), Gaps = 1/65 (2%)

Query  13  DGEAIPKTGTQKKASAAQLRITKDINELNLPKTCSTEFPDPDDLLSFKLIICPDEGFYRG  72
           DG    K   Q K S  Q+R+   INE+  P   +  FP+     S + I+ PD   +R 
Sbjct  27  DGYIYQKPMPQGKHSTLQIRLADGINEVGFPSKTAYAFPELRCTFSGRSIV-PDIAVFRW  85

Query  73  GKFSF  77
            K  F
Sbjct  86  EKIPF  90


==> gi|338210705|ref|YP_004654754.1| RagB/SusD domain-containing
protein [Runella slithyformis DSM 19594]
Length=568
          Length = 568

 Score = 32.3 bits (72),  Expect = 3.9, Method: Compositional matrix adjust.
 Identities = 20/75 (27%), Positives = 39/75 (52%), Gaps = 9/75 (12%)

Query  20   TGTQKKASAAQLRITKDINELNLPKTCSTEFPDPDDLLSFKLIICPDEGFYRGGKFSFSF  79
            T TQ   S+ +  ++KDI +  +P+T +     P+ + + +  +  ++G   G     S+
Sbjct  252  TLTQAVISSGRYSLSKDIADNFIPETEN----GPESIFAIQFTV--NDGTTAG---RMSY  302

Query  80   KVGMNYPHEPPKVKC  94
            + G+NYPH  P+  C
Sbjct  303  EDGLNYPHGAPQYGC  317


==> gi|256833374|ref|YP_003162101.1| HNH endonuclease [Jonesia denitrificans
DSM 20603]
Length=100
          Length = 100

 Score = 30.4 bits (67),  Expect = 6.5, Method: Compositional matrix adjust.
 Identities = 25/80 (31%), Positives = 33/80 (41%), Gaps = 17/80 (21%)

Query  84   NYPH------EPPKVKCETTVYHPNIDLDGNVCLNILREDWKPVLTINSIVYGLQYLFLE  137
            N+PH         K +C+ T +HP  D  G+ C +I   D       N  +  LQ+L   
Sbjct  15   NWPHLITQTRNRAKGQCQATRHHPKCDGQGSECDHITPGD-------NHTLSNLQWL---  64

Query  138  PNPEDPLNKEAAEVLQNNRR  157
             N      K  AEV  NN R
Sbjct  65   -NHHCHKMKTQAEVAANNTR  83


==> gi|312130944|ref|YP_003998284.1| cellulase [Leadbetterella byssophila
DSM 17132]
Length=316
          Length = 316

 Score = 31.6 bits (70),  Expect = 6.8, Method: Compositional matrix adjust.
 Identities = 14/49 (29%), Positives = 29/49 (59%), Gaps = 2/49 (4%)

Query  111  LNILREDWKPVLTINSIVYGLQYLFLEPNPEDPLNKEAAEVLQNNRRLF  159
            ++I+ +D  P+L  ++I Y   +   EP+ ++PL K A E +++   +F
Sbjct  190  IDIVAKD--PLLGFHNIAYSFHFYASEPHHQEPLRKRATEAIESGLPVF  236


==> gi|339491922|ref|YP_004706427.1| transcriptional regulator [Leuconostoc
sp. C2]
Length=206
          Length = 206

 Score = 31.2 bits (69),  Expect = 7.0, Method: Compositional matrix adjust.
 Identities = 16/47 (34%), Positives = 29/47 (62%), Gaps = 2/47 (4%)

Query  112  NILREDWKPVLTINSIVYGLQYLFLEPNPEDPLNKEAAEVLQNNRRL  158
            N++  D++ VL +NSI+  + +   +  PE P+  E A++L N+R L
Sbjct  154  NMMPHDYQHVLLVNSIISIIGHWLQKETPESPI--ELADILINSRLL  198
