# Supplementary material for: An insight into the salivary gland content of the human body louse, Pediculus humanus
Source: Sci Rep. 2025 May 26;15:18322. doi: 10.1038/s41598-025-01412-5 (PMC12106848; doi:10.1038/s41598-025-01412-5)
Supplement: Supplementary file 2 — Supplementary Information 2. [file 41598_2025_1412_MOESM2_ESM.zip › S2/links/BAC-LIGHT/Phseq_1004-BAC-LIGHT.txt]

>Phseq_1004

gi|113478013|ref|YP_724074.1| hypothetical protein Tery_4629 [Tri...  39.7    0.22
gi|88604421|ref|YP_504599.1| hypothetical protein Mhun_3198 [Meth...  37.0    0.70
gi|269798263|ref|YP_003312163.1| radical SAM protein [Veillonella...  37.7    1.3
gi|284028510|ref|YP_003378441.1| short-chain dehydrogenase/reduct...  35.0    5.7
gi|333985696|ref|YP_004514906.1| hypothetical protein Metme_4054 ...  31.6    7.4
gi|288559345|ref|YP_003422831.1| amidohydrolase [Methanobrevibact...  35.0    9.7


==> gi|113478013|ref|YP_724074.1| hypothetical protein Tery_4629
[Trichodesmium erythraeum IMS101]
Length=271
          Length = 271

 Score = 39.7 bits (91),  Expect = 0.22, Method: Compositional matrix adjust.
 Identities = 39/114 (34%), Positives = 52/114 (46%), Gaps = 7/114 (6%)

Query  30   QNFGYRNLREYIYPTNRNFIYRKDRNSTCRKKFTYRKGPNSTCLKKIHLPERPKFNLSEK  89
            Q F YRNL   IY   + FIYR        +KF YR          I+L      NLS  
Sbjct  34   QKFIYRNLSTDIYL--QKFIYRHLSTDIYLQKFIYRHLSTD-----IYLQTFIYRNLSTD  86

Query  90   IHLPERPKLNLSEKIHLPERPKFNLSEKIHLPERPKFNLSEKIHLPERGKFHLP  143
            I+L +    NLS +I+L      NLS +I+L      +LS +I+L +    HL 
Sbjct  87   IYLQKFIYRNLSTEIYLQTFIYRNLSTEIYLQTFIYRHLSIEIYLQKFIYRHLS  140


 Score = 38.9 bits (89),  Expect = 0.38, Method: Compositional matrix adjust.
 Identities = 40/120 (33%), Positives = 57/120 (48%), Gaps = 13/120 (11%)

Query  21   LPNFIYR------TNQNFGYRNLREYIYPTNRNFIYRKDRNSTCRKKFTYRKGPNSTCLK  74
            L  FIYR        Q F YR+L   IY   + FIYR        + F YR         
Sbjct  159  LQTFIYRHLSTEIYLQKFIYRHLSIEIYL--QTFIYRNLSTEIYLQTFIYRHLS-----I  211

Query  75   KIHLPERPKFNLSEKIHLPERPKLNLSEKIHLPERPKFNLSEKIHLPERPKFNLSEKIHL  134
            +I+L      NLS +I+L +    NLS +I+L +    +LS +I+L +    NLS +I+L
Sbjct  212  EIYLQTFIYRNLSTEIYLQKFIYRNLSTEIYLQKFIYRHLSTEIYLQKFIYRNLSTEIYL  271


==> gi|88604421|ref|YP_504599.1| hypothetical protein Mhun_3198 [Methanospirillum
hungatei JF-1]
Length=161
          Length = 161

 Score = 37.0 bits (84),  Expect = 0.70, Method: Compositional matrix adjust.
 Identities = 48/116 (41%), Positives = 59/116 (51%), Gaps = 27/116 (23%)

Query  69   NSTCLKKIHLPERPKFNLSE--KIHLPERPKLNLSE--KIHLPERPKFNLSE--KIHLPE  122
            NS+ +  +H PE  KFN SE   +H PE  K N SE   +H PE  KFN SE   +H PE
Sbjct  41   NSSEIGSMHPPE--KFNSSEIASMHTPE--KFNSSEIASMHPPE--KFNSSEIASMHPPE  94

Query  123  RPKFNLSE--KIHLPERGKFHLPDKSKFRLPEKSKFHFEKPKFHLPEKAKFHLPEK  176
              KFN SE   +H PE  KF+  + +    PE         KF+  E A  H PEK
Sbjct  95   --KFNSSEIASMHPPE--KFNSSEIASMHPPE---------KFNSSEIASMHTPEK  137


==> gi|269798263|ref|YP_003312163.1| radical SAM protein [Veillonella
parvula DSM 2008]
Length=646
          Length = 646

 Score = 37.7 bits (86),  Expect = 1.3, Method: Compositional matrix adjust.
 Identities = 25/80 (31%), Positives = 39/80 (49%), Gaps = 9/80 (11%)

Query  534  SSLENCSLNEKFSDVWYNANNSIDNPPVPMARKKKNKQKFNRASEKFKMADEEQAPQQIV  593
             SL  C        ++Y   N +D  PV +A+K ++K K  RA  +FK  +     ++ +
Sbjct  525  GSLSTC--------MYYTGINPLDGKPVYVAKKGRDKAK-QRALMQFKNIENYDLVKEAL  575

Query  594  IESNEAVLRKFDLESPIPPK  613
            IE+N   L  F  E  IPP+
Sbjct  576  IEANRRDLIGFGPECLIPPR  595


==> gi|284028510|ref|YP_003378441.1| short-chain dehydrogenase/reductase
SDR [Kribbella flavida DSM 17836]
Length=248
          Length = 248

 Score = 35.0 bits (79),  Expect = 5.7, Method: Composition-based stats.
 Identities = 20/47 (43%), Positives = 30/47 (64%), Gaps = 3/47 (6%)

Query  1054  DELEAGSISVHEVKAGQIFVKELQGNRLASQDIDNTGGNISLGNISL  1100
             D++  GS+ V++ KAGQ FVKE++G +L    ID    N ++G  SL
Sbjct  57    DQVHVGSVDVNDEKAGQAFVKEVEG-KLGP--IDGIVNNAAVGQDSL  100


==> gi|333985696|ref|YP_004514906.1| hypothetical protein Metme_4054
[Methylomonas methanica MC09]
Length=57
          Length = 57

 Score = 31.6 bits (70),  Expect = 7.4, Method: Compositional matrix adjust.
 Identities = 17/48 (35%), Positives = 28/48 (58%), Gaps = 3/48 (6%)

Query  558  NPPVPMARKKKNKQKFNRASEKFKMADEEQAPQQIVIESNEAVLRKFD  605
            +P VP+ RK + +QK NR  +K K  D+  AP+Q   + +E  ++  D
Sbjct  10   SPGVPVVRKIRREQKQNRGQQKQKTGDDALAPEQ---QQDEQAVQHID  54


==> gi|288559345|ref|YP_003422831.1| amidohydrolase [Methanobrevibacter
ruminantium M1]
Length=440
          Length = 440

 Score = 35.0 bits (79),  Expect = 9.7, Method: Compositional matrix adjust.
 Identities = 31/94 (33%), Positives = 46/94 (49%), Gaps = 9/94 (10%)

Query  31   NFGYRNLREYIYPTNRNFIYRKDRNSTCRKKFTYRKGPNSTCLKKIHLPERP-----KFN  85
            +FG    RE  +  N + I  K  N+T   + T R GP+S     + L ER      K+N
Sbjct  152  DFGIEEKRENEFKENISLI--KKHNNTADGRITARFGPHSIYTASVDLLERVRKEADKYN  209

Query  86   LSEKIHLPERPK-LNLSEKIHLPERPKFNLSEKI  118
            +   IH+ E  K +N S++ H  +RP F L + I
Sbjct  210  VGIHIHMNETLKEINDSKENHDGKRP-FELLDSI  242
