# Supplementary material for: An insight into the salivary gland content of the human body louse, Pediculus humanus
Source: Sci Rep. 2025 May 26;15:18322. doi: 10.1038/s41598-025-01412-5 (PMC12106848; doi:10.1038/s41598-025-01412-5)
Supplement: Supplementary file 2 — Supplementary Information 2. [file 41598_2025_1412_MOESM2_ESM.zip › S2/links/BAC-LIGHT/Phseq_10041-BAC-LIGHT.txt]

>Phseq_10041

gi|16331117|ref|NP_441845.1| alanyl-tRNA synthetase [Synechocysti...  40.4    0.011
gi|239617886|ref|YP_002941208.1| Threonyl/alanyl tRNA synthetase ...  36.2    0.25
gi|113478168|ref|YP_724229.1| alanyl-tRNA synthetase [Trichodesmi...  36.2    0.31
gi|310815489|ref|YP_003963453.1| Luciferase-like monooxygenase su...  35.0    0.61
gi|319781244|ref|YP_004140720.1| PrkA AAA domain protein [Mesorhi...  34.3    1.1
gi|209966802|ref|YP_002299717.1| protein prkA, putative [Rhodospi...  33.9    1.7
gi|17229910|ref|NP_486458.1| alanyl-tRNA synthetase [Nostoc sp. P...  33.5    2.0
gi|330467578|ref|YP_004405321.1| ABC transporter-like protein [Ve...  33.1    2.0
gi|182415076|ref|YP_001820142.1| hypothetical protein Oter_3263 [...  33.1    2.6
gi|92116559|ref|YP_576288.1| putative serine protein kinase, PrkA...  32.7    3.4


==> gi|16331117|ref|NP_441845.1| alanyl-tRNA synthetase [Synechocystis
sp. PCC 6803]
Length=877
          Length = 877

 Score = 40.4 bits (93),  Expect = 0.011, Method: Composition-based stats.
 Identities = 22/64 (34%), Positives = 38/64 (59%), Gaps = 0/64 (0%)

Query  23   LSGTRVLKYLSKCLETEQKLTKLLKCDPSSYADIISKLQQNLKLTNKKLDNLFKEKAVEE  82
            ++G  VL YL+      ++L   LK  P    D + +LQQ LK + K+L+ L +E A+++
Sbjct  696  VAGPSVLDYLNVREAVVKELGDRLKAKPEEIPDRVHQLQQELKASQKQLEALKQELALQK  755

Query  83   AEKL  86
            +E+L
Sbjct  756  SEQL  759


==> gi|239617886|ref|YP_002941208.1| Threonyl/alanyl tRNA synthetase
SAD [Kosmotoga olearia TBF 19.5.1]
Length=377
          Length = 377

 Score = 36.2 bits (82),  Expect = 0.25, Method: Compositional matrix adjust.
 Identities = 25/85 (29%), Positives = 43/85 (51%), Gaps = 6/85 (7%)

Query  5    IKLLYAEKGKKNKTNLFFLSGTRVLKYLSKCLETEQKLTKLLKCDPSSYADIISKLQ---  61
            +K+L  EK K N T ++F++G R ++           L KLL C    Y +++S+ Q   
Sbjct  202  LKILKVEKVKGNLTRVYFVAGKRAIRVFQNEHSILGSLGKLLTC---GYHELVSRTQSIL  258

Query  62   QNLKLTNKKLDNLFKEKAVEEAEKL  86
            ++LK+ N ++    +  A E A  L
Sbjct  259  EDLKIMNNRIKGYVERIAKETANNL  283


==> gi|113478168|ref|YP_724229.1| alanyl-tRNA synthetase [Trichodesmium
erythraeum IMS101]
Length=874
          Length = 874

 Score = 36.2 bits (82),  Expect = 0.31, Method: Composition-based stats.
 Identities = 38/159 (24%), Positives = 66/159 (42%), Gaps = 35/159 (22%)

Query  23   LSGTRVLKYLSKCLETEQKLTKLLKCDPSSYADIISKLQQNLKLTNKKLDNLFKEKAVEE  82
            ++G  VL YL       ++L+   K  P   ++ +S LQQ LK + K+L+ L  E AV +
Sbjct  695  VAGLAVLDYLKVRDAVVKELSDRFKAKPEELSERVSNLQQELKDSQKQLEALKGELAVAK  754

Query  83   AEKLKYLKPKPKYYTHYKNDANSDYVDCFWRTLRDNELLNETFFMLAAGETNGYLLINGN  142
            +++L                            L + E + E  F +   E  G      +
Sbjct  755  SDQL----------------------------LGNAETVGE--FQILVAEMPGV-----D  779

Query  143  EDDIKTLAPQILNLLDGKGAVRGTKFQAKVSKLSNFKNA  181
             + +KT A ++   LD    V G+  + KVS ++ F  +
Sbjct  780  AEALKTAAERLQQKLDESAVVLGSAAEGKVSLVAAFSKS  818


==> gi|310815489|ref|YP_003963453.1| Luciferase-like monooxygenase
superfamily [Ketogulonicigenium vulgare Y25]
Length=329
          Length = 329

 Score = 35.0 bits (79),  Expect = 0.61, Method: Compositional matrix adjust.
 Identities = 16/49 (33%), Positives = 26/49 (53%), Gaps = 0/49 (0%)

Query  83   AEKLKYLKPKPKYYTHYKNDANSDYVDCFWRTLRDNELLNETFFMLAAG  131
            A+   YL     + +H+  D  +  VD + RT R +E L + +FM+A G
Sbjct  172  AQLAAYLGLPYAFASHFAPDHLAQAVDVYRRTFRPSEHLEKPYFMMAMG  220


==> gi|319781244|ref|YP_004140720.1| PrkA AAA domain protein [Mesorhizobium
ciceri biovar biserrulae WSM1271]
Length=649
          Length = 649

 Score = 34.3 bits (77),  Expect = 1.1, Method: Composition-based stats.
 Identities = 30/103 (29%), Positives = 43/103 (42%), Gaps = 11/103 (11%)

Query  14   KKNKTNLFFLSGTRVLK--YLSKCLETEQKLTKLLK--------CDPSSYADIISKLQQN  63
            K NK N  FL    V+K  Y  +  E  Q   KLL+        C P    DI+S+   +
Sbjct  317  KNNKNNEAFLDRILVVKVPYCLRITEERQIYEKLLRESELAASPCAPE-VLDILSRFTVS  375

Query  64   LKLTNKKLDNLFKEKAVEEAEKLKYLKPKPKYYTHYKNDANSD  106
             +L       L+ +    + E LK + PK K    Y++ A  D
Sbjct  376  TRLAEHDNSPLYTKMRAYDGENLKEVDPKAKSVQEYRDAAGVD  418


==> gi|209966802|ref|YP_002299717.1| protein prkA, putative [Rhodospirillum
centenum SW]
Length=648
          Length = 648

 Score = 33.9 bits (76),  Expect = 1.7, Method: Composition-based stats.
 Identities = 27/103 (26%), Positives = 47/103 (46%), Gaps = 11/103 (11%)

Query  14   KKNKTNLFFLSGTRVLK--YLSKCLETEQKLTKLLK--------CDPSSYADIISKLQQN  63
            K NK N  F+    V+K  Y  +  E ++   KL++        C P++  +++++    
Sbjct  316  KNNKNNEAFIDRICVIKVPYCLRVTEEQRIYEKLIRGSELAAAPCAPATL-EMLARFTVL  374

Query  64   LKLTNKKLDNLFKEKAVEEAEKLKYLKPKPKYYTHYKNDANSD  106
             +L   +  NLF +  + + E LK   PK K    YK+ A  D
Sbjct  375  SRLREHENSNLFSKMRIYDGESLKETDPKAKTLQEYKDAAGVD  417


==> gi|17229910|ref|NP_486458.1| alanyl-tRNA synthetase [Nostoc sp.
PCC 7120]
Length=880
          Length = 880

 Score = 33.5 bits (75),  Expect = 2.0, Method: Composition-based stats.
 Identities = 19/64 (30%), Positives = 34/64 (53%), Gaps = 0/64 (0%)

Query  23   LSGTRVLKYLSKCLETEQKLTKLLKCDPSSYADIISKLQQNLKLTNKKLDNLFKEKAVEE  82
            +SG  VL YL+   +  + L+   K  P    + I+ LQ  L+ T K+L+ L  + A+ +
Sbjct  700  VSGLAVLDYLNVRDKVVKDLSDRFKVKPEELPERITTLQNELRTTEKQLETLKGQLAIAK  759

Query  83   AEKL  86
            ++ L
Sbjct  760  SDSL  763


==> gi|330467578|ref|YP_004405321.1| ABC transporter-like protein
[Verrucosispora maris AB-18-032]
Length=251
          Length = 251

 Score = 33.1 bits (74),  Expect = 2.0, Method: Compositional matrix adjust.
 Identities = 21/66 (32%), Positives = 35/66 (53%), Gaps = 8/66 (12%)

Query  19   NLFFLSGTRVLKYLSKCLETEQKLTKLLKCDP--SSYADIISKLQQNLKLTNKKLDNLFK  76
            NL   SGT VL++L + +ETE     ++  DP  ++YAD +      L L + ++ +   
Sbjct  180  NLDSRSGTEVLRFLREAVETENASIVMVTHDPTAAAYADEV------LFLADGRIVDTLA  233

Query  77   EKAVEE  82
            E  V+E
Sbjct  234  EPTVDE  239


==> gi|182415076|ref|YP_001820142.1| hypothetical protein Oter_3263
[Opitutus terrae PB90-1]
Length=849
          Length = 849

 Score = 33.1 bits (74),  Expect = 2.6, Method: Composition-based stats.
 Identities = 25/72 (35%), Positives = 36/72 (50%), Gaps = 4/72 (6%)

Query  107  YVDCFWRTLRDNELLNETFFMLAAGETNGYLLINGNEDDIKTLAPQILNLLDGKGAVRGT  166
            Y+DCF RTL  N  +  T F L AG   G++ +     D+ T AP +L +  G+G    T
Sbjct  554  YIDCFARTL--NMQMGPTLFGLTAGARAGHVALVRFYRDLAT-APPVLGVF-GRGQRPYT  609

Query  167  KFQAKVSKLSNF  178
               AK    ++F
Sbjct  610  GASAKNGDQTDF  621


==> gi|92116559|ref|YP_576288.1| putative serine protein kinase,
PrkA [Nitrobacter hamburgensis X14]
Length=649
          Length = 649

 Score = 32.7 bits (73),  Expect = 3.4, Method: Composition-based stats.
 Identities = 29/100 (29%), Positives = 43/100 (43%), Gaps = 11/100 (11%)

Query  14   KKNKTNLFFLSGTRVLK--YLSKCLETEQKLTKLLK--------CDPSSYADIISKLQQN  63
            K NK N  FL    V+K  Y  +  E  Q   KLL+        C P    DI+S+   +
Sbjct  317  KNNKNNEAFLDRILVVKVPYCLRITEERQIYDKLLRESELVDSTCAPE-VLDILSRFTVS  375

Query  64   LKLTNKKLDNLFKEKAVEEAEKLKYLKPKPKYYTHYKNDA  103
             +L       L+ +  + + E LK + PK K    Y++ A
Sbjct  376  TRLAEHGNSPLYTKMRIYDGENLKDVDPKAKSVQEYRDAA  415
