# Supplementary material for: An insight into the salivary gland content of the human body louse, Pediculus humanus
Source: Sci Rep. 2025 May 26;15:18322. doi: 10.1038/s41598-025-01412-5 (PMC12106848; doi:10.1038/s41598-025-01412-5)
Supplement: Supplementary file 2 — Supplementary Information 2. [file 41598_2025_1412_MOESM2_ESM.zip › S2/links/BAC-LIGHT/Phseq_10044-BAC-LIGHT.txt]

>Phseq_10044

gi|297559749|ref|YP_003678723.1| DEAD/DEAH box helicase [Nocardio...  33.5    5.1
gi|150009707|ref|YP_001304450.1| hypothetical protein BDI_3122 [P...  32.7    6.1
gi|113953601|ref|YP_730297.1| hypothetical protein sync_1085 [Syn...  29.6    6.7
gi|304317955|ref|YP_003853100.1| integral membrane sensor signal ...  32.7    7.9


==> gi|297559749|ref|YP_003678723.1| DEAD/DEAH box helicase [Nocardiopsis
dassonvillei subsp. dassonvillei DSM 43111]
Length=835
          Length = 835

 Score = 33.5 bits (75),  Expect = 5.1, Method: Compositional matrix adjust.
 Identities = 16/59 (27%), Positives = 31/59 (53%), Gaps = 3/59 (5%)

Query  195  GKNIKRQRGSSMTN-KIDGIECEESLSKLQEISFTKYINQNLNSKSHIRNDVSEHKWNG  252
            G  + + RG ++   K+DGIE +E + +L+E+ + K + + L+    +      H W G
Sbjct  552  GAQLNKARGEAVQQMKMDGIEYDERMERLEEVDYPKPLEELLSHAYEVYR--RGHPWVG  608


==> gi|150009707|ref|YP_001304450.1| hypothetical protein BDI_3122
[Parabacteroides distasonis ATCC 8503]
Length=381
          Length = 381

 Score = 32.7 bits (73),  Expect = 6.1, Method: Compositional matrix adjust.
 Identities = 19/54 (35%), Positives = 30/54 (56%), Gaps = 1/54 (2%)

Query  181  TGTRKSSEFPILDNGKNIKRQRGSSMTNKIDGIECEESLSKLQEISFTKYINQN  234
            TG  ++  F  LD   N + + G  + N+I  I+C  +LS+L+E SFT   + N
Sbjct  144  TGMLQALGFRFLDRDGN-ELELGGQILNRIYEIDCSRALSQLRETSFTIACDVN  196


==> gi|113953601|ref|YP_730297.1| hypothetical protein sync_1085
[Synechococcus sp. CC9311]
Length=50
          Length = 50

 Score = 29.6 bits (65),  Expect = 6.7, Method: Composition-based stats.
 Identities = 10/20 (50%), Positives = 11/20 (55%), Gaps = 0/20 (0%)

Query  156  NFQQHHHHHPLPPPPPPLHS  175
            NF  HHHHH +P      HS
Sbjct  21   NFVDHHHHHSIPASTSAAHS  40


==> gi|304317955|ref|YP_003853100.1| integral membrane sensor signal
transduction histidine kinase [Thermoanaerobacterium thermosaccharolyticum 
DSM 571]
Length=458
          Length = 458

 Score = 32.7 bits (73),  Expect = 7.9, Method: Compositional matrix adjust.
 Identities = 27/101 (27%), Positives = 42/101 (42%), Gaps = 13/101 (13%)

Query  84   LKSLVAFIYNGSVNVSENNIHGFLNAAQSLLIKGLSEETKEENKRNVENSKKNSNFLTDV  143
            L  L  F Y     V ENN    L  +  +L+K  + +    N   ++N K   NF+ D 
Sbjct  29   LSMLYIFAYR---RVEENNKIQDLKVSHEMLMKNENFDNPFNNFSRLKNLKGGDNFIVDF  85

Query  144  NRTNHSRRGNVKNFQQHHHHHPLPPPPPPLHSPSLTTTGTR  184
            +  N     ++     +H       PPP +HSPS  + G +
Sbjct  86   DTANRPLIIDI-----NHRE-----PPPDIHSPSFNSLGVK  116
