# Supplementary material for: An insight into the salivary gland content of the human body louse, Pediculus humanus
Source: Sci Rep. 2025 May 26;15:18322. doi: 10.1038/s41598-025-01412-5 (PMC12106848; doi:10.1038/s41598-025-01412-5)
Supplement: Supplementary file 2 — Supplementary Information 2. [file 41598_2025_1412_MOESM2_ESM.zip › S2/links/BAC-LIGHT/Phseq_10045-BAC-LIGHT.txt]

>Phseq_10045

gi|52426050|ref|YP_089187.1| sn-glycerol-3-phosphate dehydrogenas...  29.3    5.4
gi|187729964|ref|YP_001878769.1| hypothetical protein SbBS512_B00...  28.1    6.9


==> gi|52426050|ref|YP_089187.1| sn-glycerol-3-phosphate dehydrogenase
subunit C [Mannheimia succiniciproducens MBEL55E]
Length=425
          Length = 425

 Score = 29.3 bits (64),  Expect = 5.4, Method: Composition-based stats.
 Identities = 13/39 (33%), Positives = 21/39 (54%), Gaps = 2/39 (5%)

Query  26   VFYYHPCYFSFSNFRF--RFVEIFSAMTRDNFFARPETC  62
            V YYH CY +++N +    F+++F+AM         E C
Sbjct  191  VAYYHGCYVNYNNPQLGKEFIQVFNAMDIGVVLLEKEKC  229


==> gi|187729964|ref|YP_001878769.1| hypothetical protein SbBS512_B0003
[Shigella boydii CDC 3083-94]
Length=88
          Length = 88

 Score = 28.1 bits (61),  Expect = 6.9, Method: Compositional matrix adjust.
 Identities = 9/22 (41%), Positives = 15/22 (68%), Gaps = 0/22 (0%)

Query  55  FFARPETCIPNRCRNVVIFLSG  76
           FF R E  IP+R +N+++ + G
Sbjct  17  FFLRSEAVIPDRFKNLILLIDG  38
