# Supplementary material for: An insight into the salivary gland content of the human body louse, Pediculus humanus
Source: Sci Rep. 2025 May 26;15:18322. doi: 10.1038/s41598-025-01412-5 (PMC12106848; doi:10.1038/s41598-025-01412-5)
Supplement: Supplementary file 2 — Supplementary Information 2. [file 41598_2025_1412_MOESM2_ESM.zip › S2/links/BAC-LIGHT/Phseq_100470-BAC-LIGHT.txt]

>Phseq_100470

gi|20090045|ref|NP_616120.1| glycosyltransferase [Methanosarcina ...  29.3    6.3
gi|218893077|ref|YP_002441946.1| hypothetical protein PLES_43621 ...  28.5    9.0


==> gi|20090045|ref|NP_616120.1| glycosyltransferase [Methanosarcina
acetivorans C2A]
Length=812
          Length = 812

 Score = 29.3 bits (64),  Expect = 6.3, Method: Composition-based stats.
 Identities = 21/67 (31%), Positives = 31/67 (46%), Gaps = 1/67 (1%)

Query  7    WHLSDSSGIIMMLLHRNEAFD-LSVRNQESEVVHRQRKLLVKMLVRLPNRQRKEQNKREI  65
            W L   +  + M+ H    FD     N+  EV  + R  LVK ++ L +  + EQN   +
Sbjct  83   WMLKHDNHTVYMVHHLRGLFDTYHFCNEAYEVAPKLRTGLVKEVLDLVHTYKSEQNVDRV  142

Query  66   QNLLFEL  72
               LFEL
Sbjct  143  FERLFEL  149


==> gi|218893077|ref|YP_002441946.1| hypothetical protein PLES_43621
[Pseudomonas aeruginosa LESB58]
Length=127
          Length = 127

 Score = 28.5 bits (62),  Expect = 9.0, Method: Compositional matrix adjust.
 Identities = 20/63 (32%), Positives = 34/63 (54%), Gaps = 8/63 (13%)

Query  2   YTILFW-HLSDSSGIIMMLLHRNEAFDLSVRNQESEVVH----RQRKLLVKMLVRLPNRQ  56
           Y I  W HL D+  +++ L+    ++    R +E  V H    RQ+++L+  + RLP RQ
Sbjct  31  YNIAAWLHLPDACDLLVSLV---VSYLDGGRQREVAVDHGRIDRQQRILLSGIARLPVRQ  87

Query  57  RKE  59
           + E
Sbjct  88  KVE  90
