# Supplementary material for: An insight into the salivary gland content of the human body louse, Pediculus humanus
Source: Sci Rep. 2025 May 26;15:18322. doi: 10.1038/s41598-025-01412-5 (PMC12106848; doi:10.1038/s41598-025-01412-5)
Supplement: Supplementary file 2 — Supplementary Information 2. [file 41598_2025_1412_MOESM2_ESM.zip › S2/links/BAC-LIGHT/Phseq_100487-BAC-LIGHT.txt]

>Phseq_100487

gi|294675724|ref|YP_003576339.1| family 2 glycosyl transferase [R...  35.8    2.2
gi|336477174|ref|YP_004616315.1| NMT1/THI5 like domain-containing...  35.0    2.6
gi|32477088|ref|NP_870082.1| kinesin Unc104/KIF1a-like protein [R...  35.0    3.3
gi|116694736|ref|YP_728947.1| multidrug resistance efflux pump [R...  34.3    4.9


==> gi|294675724|ref|YP_003576339.1| family 2 glycosyl transferase
[Rhodobacter capsulatus SB 1003]
Length=1993
          Length = 1993

 Score = 35.8 bits (81),  Expect = 2.2, Method: Composition-based stats.
 Identities = 37/108 (34%), Positives = 50/108 (46%), Gaps = 19/108 (18%)

Query  29   IENLKQKLVERENHIMRMETN-------FLTEVDKNPNGEYAALAEELLTWQDKYSRLYE  81
            I +L  +L EREN + RM T+        L+E  K  N   A LAE   T Q    RL +
Sbjct  328  ISDLSARLAERENAV-RMRTDELMQAQSLLSEKVKEINALNARLAEVGSTGQMLQQRLDD  386

Query  82   AHKRVQKVNQNLEDKLLKIVDKCETEKGILTKDIATLEQKLSEANANM  129
            A KR       LED   +   + E  +      IA +E++LSEA A +
Sbjct  387  AAKR-------LEDSAAEQGQRDEATQA----RIAQMEEQLSEARAKL  423


==> gi|336477174|ref|YP_004616315.1| NMT1/THI5 like domain-containing
protein [Methanosalsum zhilinae DSM 4017]
Length=326
          Length = 326

 Score = 35.0 bits (79),  Expect = 2.6, Method: Compositional matrix adjust.
 Identities = 26/88 (30%), Positives = 44/88 (50%), Gaps = 11/88 (13%)

Query  73   QDKYSRLYEAH-KRVQKVNQNLEDKLLKIVDKCETEKGILTKDIATLEQKLSEANANMVW  131
            +DK   L  AH K  Q +NQN E+  L + +   T + +L         +++E N  +VW
Sbjct  225  RDKIQSLVTAHAKTTQHLNQNKEE-WLTLAETFGTSRDVL---------EIAEPNMELVW  274

Query  132  LKEENERNRNDVNLAIQLLQCKPSNFVP  159
              ++++   N  NLAI++ +    N VP
Sbjct  275  DIDDDDYIENTRNLAIEMYELGMINEVP  302


==> gi|32477088|ref|NP_870082.1| kinesin Unc104/KIF1a-like protein
[Rhodopirellula baltica SH 1]
Length=520
          Length = 520

 Score = 35.0 bits (79),  Expect = 3.3, Method: Compositional matrix adjust.
 Identities = 24/82 (29%), Positives = 48/82 (59%), Gaps = 6/82 (7%)

Query  65   LAEELLTWQDKYSRLYEAHKRVQKVNQNLEDKLLKIVDKCETEKGILTKDIATLEQKLSE  124
            LAEE+L  + +   + EA++ + K+   +E+K L IV     +  + T+++  LEQKL +
Sbjct  264  LAEEMLVLRRQELSIAEANQAIAKLQLEIEEKKLAIVG----DSIVFTREM--LEQKLDD  317

Query  125  ANANMVWLKEENERNRNDVNLA  146
             +   + LK++  R +N+++ A
Sbjct  318  FDLREIELKQQVARLKNELHFA  339


==> gi|116694736|ref|YP_728947.1| multidrug resistance efflux pump
[Ralstonia eutropha H16]
Length=460
          Length = 460

 Score = 34.3 bits (77),  Expect = 4.9, Method: Compositional matrix adjust.
 Identities = 35/140 (25%), Positives = 64/140 (46%), Gaps = 20/140 (14%)

Query  299  SKNQILKIETYQSQSPSVSSAILIERTCVPIDNNNTVNNNNYNNNPIKNIEENSDLLTPK  358
            S NQ L I     Q+P++  ++L++ T   +DN         +++    +E N  L+   
Sbjct  104  SANQALMI----VQNPNIDRSLLVDLTGKKLDNQQR------HDSARARLESNRRLMAAT  153

Query  359  KNDLLKLNVGRNRYHSSKLSRGVNRNLCNAK--KDKLEEVGARNSEIYMDGSVRFSDSNP  416
            + DL + N    R H +++ R +   L +A+  +D+ +EV  RN  +   G+V  + +N 
Sbjct  154  EQDLQRYNSAAQREHGARV-RALEARLASARAQEDQQQEVVNRNQNMQWAGAVSEAYTNA  212

Query  417  -------LNNKDVAIDVEQD  429
                   L+N   A   E D
Sbjct  213  SRYQLSMLSNAKAAAKAELD  232
