# Supplementary material for: An insight into the salivary gland content of the human body louse, Pediculus humanus
Source: Sci Rep. 2025 May 26;15:18322. doi: 10.1038/s41598-025-01412-5 (PMC12106848; doi:10.1038/s41598-025-01412-5)
Supplement: Supplementary file 2 — Supplementary Information 2. [file 41598_2025_1412_MOESM2_ESM.zip › S2/links/BAC-LIGHT/Phseq_10049-BAC-LIGHT.txt]

>Phseq_10049

gi|55377138|ref|YP_134988.1| creatinine amidohydrolase [Haloarcul...  30.4    0.97
gi|332982485|ref|YP_004463926.1| tRNA delta(2)-isopentenylpyropho...  30.4    1.1
gi|17229458|ref|NP_486006.1| two-component sensor histidine kinas...  29.3    3.0
gi|254784695|ref|YP_003072123.1| globin domain-containing protein...  28.5    5.2
gi|319956323|ref|YP_004167586.1| glutamine--fructose-6-phosphate ...  28.1    7.0
gi|262118179|ref|YP_003275949.1| hypothetical protein Gbro_4943 [...  28.1    7.2
gi|110667759|ref|YP_657570.1| creatinine amidohydrolase [Haloquad...  27.7    9.2


==> gi|55377138|ref|YP_134988.1| creatinine amidohydrolase [Haloarcula
marismortui ATCC 43049]
Length=256
          Length = 256

 Score = 30.4 bits (67),  Expect = 0.97, Method: Composition-based stats.
 Identities = 14/27 (52%), Positives = 17/27 (63%), Gaps = 3/27 (11%)

Query  33   DLKIFRQYLELFYKTTRNLNYHGVRTV  59
            D  +FR Y+E F   TRNL YHG+  V
Sbjct  81   DAPVFRDYVESF---TRNLAYHGIDRV  104


==> gi|332982485|ref|YP_004463926.1| tRNA delta(2)-isopentenylpyrophosphate
transferase [Mahella australiensis 50-1 BON]
Length=308
          Length = 308

 Score = 30.4 bits (67),  Expect = 1.1, Method: Composition-based stats.
 Identities = 13/29 (45%), Positives = 21/29 (72%), Gaps = 0/29 (0%)

Query  30   SKNDLKIFRQYLELFYKTTRNLNYHGVRT  58
            S+NDLK   + LE++YKT R ++Y+  R+
Sbjct  155  SRNDLKRIIRALEVYYKTGRPISYYQQRS  183


==> gi|17229458|ref|NP_486006.1| two-component sensor histidine kinase
[Nostoc sp. PCC 7120]
Length=879
          Length = 879

 Score = 29.3 bits (64),  Expect = 3.0, Method: Composition-based stats.
 Identities = 14/50 (28%), Positives = 27/50 (54%), Gaps = 0/50 (0%)

Query  1    MLEQKLRTELLLGRPVTDVENFIHLFQTNSKNDLKIFRQYLELFYKTTRN  50
            +LE + R    L R  T++ENF ++   + +  L++   YL+L  +  +N
Sbjct  597  LLELQTRQSQELARSNTELENFAYVASHDLQEPLRMVTSYLQLLERRYKN  646


==> gi|254784695|ref|YP_003072123.1| globin domain-containing protein
[Teredinibacter turnerae T7901]
Length=395
          Length = 395

 Score = 28.5 bits (62),  Expect = 5.2, Method: Composition-based stats.
 Identities = 17/42 (40%), Positives = 22/42 (52%), Gaps = 7/42 (17%)

Query  13   GRPVTDVENFIHLFQTNSKNDLKIFRQYLELFYKTTRNLNYH  54
            GRP+T    FIH       +D   F  +L+   KT RNLNY+
Sbjct  288  GRPIT----FIH---AAVNSDHHAFDVHLKALAKTHRNLNYY  322


==> gi|319956323|ref|YP_004167586.1| glutamine--fructose-6-phosphate
transaminase [Nitratifractor salsuginis DSM 16511]
Length=602
          Length = 602

 Score = 28.1 bits (61),  Expect = 7.0, Method: Composition-based stats.
 Identities = 17/50 (34%), Positives = 27/50 (54%), Gaps = 4/50 (8%)

Query  2    LEQKLRTELLLGRPVTDVENFIHLFQTNSKNDLKIFRQYLELFYKTTRNL  51
            L+++L +E +     TD E  +HLF+ N +  L+ F    E F +T R L
Sbjct  108  LKKELESEGVRFVSQTDTETIVHLFERNIQKGLEPF----EAFKETIRRL  153


==> gi|262118179|ref|YP_003275949.1| hypothetical protein Gbro_4943
[Gordonia bronchialis DSM 43247]
Length=624
          Length = 624

 Score = 28.1 bits (61),  Expect = 7.2, Method: Composition-based stats.
 Identities = 17/47 (36%), Positives = 23/47 (49%), Gaps = 1/47 (2%)

Query  8   TELLLGRPVTDVENFIHL-FQTNSKNDLKIFRQYLELFYKTTRNLNY  53
           TE L   P+  +E    L  QT + N L   R  L+L + T+R  NY
Sbjct  34  TEKLTKLPLLTIEERFALERQTTTANPLVALRAKLKLHFDTSRRFNY  80


==> gi|110667759|ref|YP_657570.1| creatinine amidohydrolase [Haloquadratum
walsbyi DSM 16790]
Length=256
          Length = 256

 Score = 27.7 bits (60),  Expect = 9.2, Method: Composition-based stats.
 Identities = 13/27 (48%), Positives = 16/27 (59%), Gaps = 3/27 (11%)

Query  33   DLKIFRQYLELFYKTTRNLNYHGVRTV  59
            D  +FR Y+E     TRNL YHG+  V
Sbjct  81   DAPVFRDYVE---SLTRNLAYHGIDRV  104
