# Supplementary material for: An insight into the salivary gland content of the human body louse, Pediculus humanus
Source: Sci Rep. 2025 May 26;15:18322. doi: 10.1038/s41598-025-01412-5 (PMC12106848; doi:10.1038/s41598-025-01412-5)
Supplement: Supplementary file 2 — Supplementary Information 2. [file 41598_2025_1412_MOESM2_ESM.zip › S2/links/BAC-LIGHT/Phseq_10051-BAC-LIGHT.txt]

>Phseq_10051

gi|86357617|ref|YP_469509.1| hypothetical protein RHE_CH01997 [Rh...  37.4    0.18
gi|156742480|ref|YP_001432609.1| hypothetical protein Rcas_2511 [...  33.9    2.1
gi|338209869|ref|YP_004653916.1| N-6 DNA methylase [Runella slith...  33.5    2.4
gi|334337815|ref|YP_004542967.1| Lipoprotein LpqB, beta-propeller...  33.5    3.4
gi|120556796|ref|YP_961147.1| ectoine hydroxylase [Marinobacter a...  32.0    9.5
gi|116491358|ref|YP_810902.1| DNA-directed RNA polymerase, beta s...  32.3    9.8


==> gi|86357617|ref|YP_469509.1| hypothetical protein RHE_CH01997
[Rhizobium etli CFN 42]
Length=562
          Length = 562

 Score = 37.4 bits (85),  Expect = 0.18, Method: Compositional matrix adjust.
 Identities = 21/66 (32%), Positives = 33/66 (50%), Gaps = 10/66 (15%)

Query  142  DMKELGIKSILFH-------VIFPENFPFAPPFIRVITPKIDKGF--VMEGGAICMELLT  192
            D K   I SI+ H       +++P+NFP  P ++    P+    +    +GGA+C+E L 
Sbjct  38   DYKFAAIGSIVAHGATYPIRLVYPDNFPLVPAWVEPQDPEAKWSYHQYGKGGALCLE-LR  96

Query  193  PRGWAS  198
            P  W S
Sbjct  97   PDNWTS  102


==> gi|156742480|ref|YP_001432609.1| hypothetical protein Rcas_2511
[Roseiflexus castenholzii DSM 13941]
Length=387
          Length = 387

 Score = 33.9 bits (76),  Expect = 2.1, Method: Compositional matrix adjust.
 Identities = 24/86 (28%), Positives = 36/86 (42%), Gaps = 4/86 (5%)

Query  165  PPFIRVITPKIDKGFVMEGGAICMELLTPRGWASAYTMEAVVTQLAASLVKGQGRIARKT  224
            PP  R++  +   G +         L TP GWA  Y    V T  A  L+ G  R  R  
Sbjct  223  PPGGRILFDEYHHGLIAPPSPTDGLLTTPWGWAGVY----VATATALFLLLGGRRFGRAV  278

Query  225  KSGKEFSRKSAEESFRSLVKTHDKYG  250
               +E +R+S+ E   S+   + + G
Sbjct  279  PLKEETARRSSAEYLDSMADLYRRGG  304


==> gi|338209869|ref|YP_004653916.1| N-6 DNA methylase [Runella slithyformis
DSM 19594]
Length=268
          Length = 268

 Score = 33.5 bits (75),  Expect = 2.4, Method: Compositional matrix adjust.
 Identities = 17/64 (27%), Positives = 26/64 (41%), Gaps = 3/64 (5%)

Query  151  ILFHVIFPENFPFAPPFIRVITPKIDKGFVM---EGGAICMELLTPRGWASAYTMEAVVT  207
            + FH  FP N+ FA     + T       ++   EG A+CM  L P  W   Y +   + 
Sbjct  147  VSFHAHFPGNYCFAADVDAICTKMTALNMMLHGCEGQAVCMNSLDPDDWRFGYNVNPWIR  206

Query  208  QLAA  211
            +   
Sbjct  207  EFGG  210


==> gi|334337815|ref|YP_004542967.1| Lipoprotein LpqB, beta-propeller
domain protein [Isoptericola variabilis 225]
Length=570
          Length = 570

 Score = 33.5 bits (75),  Expect = 3.4, Method: Compositional matrix adjust.
 Identities = 21/46 (46%), Positives = 25/46 (54%), Gaps = 0/46 (0%)

Query  174  KIDKGFVMEGGAICMELLTPRGWASAYTMEAVVTQLAASLVKGQGR  219
             ID   V + G I + L  P G ASA     VV QL A+LV+G GR
Sbjct  243  AIDAVTVGDDGTIDVPLTAPIGEASAQERALVVAQLEATLVEGDGR  288


==> gi|120556796|ref|YP_961147.1| ectoine hydroxylase [Marinobacter
aquaeolei VT8]
Length=311
          Length = 311

 Score = 32.0 bits (71),  Expect = 9.5, Method: Compositional matrix adjust.
 Identities = 31/128 (24%), Positives = 53/128 (41%), Gaps = 15/128 (12%)

Query  60   NTNSNVKSGQDMGE-GKQSVGNNDGGHQLKVRAKRLMKELKDVQKLQQLNSFDPVFTVEL  118
            N +S ++S   + E GKQ + +  G H+L  R  RL +E + +  + QL   D       
Sbjct  76   NDDSILRSEGTITEPGKQEIRSIFGIHELSDRFDRLTRESRLLDMVHQLLGSDAYIHQSR  135

Query  119  VN------DNLFEWHVQLYKLDVESELAADMKELGIKSILFHVIFPENFPFAPPFIRVIT  172
            +N         F+WH        E  +        ++++ F +   +N PF  P +  + 
Sbjct  136  INFKPGFHGKGFDWHSDFETWHAEDGMPR------MRAVSFSIALTDNTPFNGPLM--LI  187

Query  173  PKIDKGFV  180
            P   K FV
Sbjct  188  PGSHKTFV  195


==> gi|116491358|ref|YP_810902.1| DNA-directed RNA polymerase, beta
subunit/140 kD subunit [Oenococcus oeni PSU-1]
Length=1197
          Length = 1197

 Score = 32.3 bits (72),  Expect = 9.8, Method: Compositional matrix adjust.
 Identities = 16/57 (28%), Positives = 30/57 (53%), Gaps = 1/57 (2%)

Query  188   MELLTPRGWASAYTMEAVVTQLAASLVKGQGRIARKTKSGKEFSRKSAEESFRSLVK  244
             ME+     + +AYT++ ++T   +  V+G+ ++      G+   +    ESFR LVK
Sbjct  1075  MEVWALEAYGAAYTLQEILT-YKSDDVRGRNKVFESIVKGQAIPKPGVPESFRVLVK  1130
