# Supplementary material for: An insight into the salivary gland content of the human body louse, Pediculus humanus
Source: Sci Rep. 2025 May 26;15:18322. doi: 10.1038/s41598-025-01412-5 (PMC12106848; doi:10.1038/s41598-025-01412-5)
Supplement: Supplementary file 2 — Supplementary Information 2. [file 41598_2025_1412_MOESM2_ESM.zip › S2/links/BAC-LIGHT/Phseq_10052-BAC-LIGHT.txt]

>Phseq_10052

gi|283781899|ref|YP_003372654.1| ubiquitin-conjugating protein E2...  47.8    9e-05
gi|114569441|ref|YP_756121.1| putative monovalent cation/H+ antip...  37.0    0.53
gi|320102884|ref|YP_004178475.1| ubiquitin-conjugating protein E2...  35.8    0.67
gi|312143449|ref|YP_003994895.1| glycoside hydrolase family 65 ce...  34.7    2.8
gi|254295151|ref|YP_003061174.1| glycoside hydrolase family 43 [H...  33.5    5.9
gi|319780633|ref|YP_004140109.1| hypothetical protein Mesci_0894 ...  33.1    8.2
gi|148555634|ref|YP_001263216.1| NADPH-glutathione reductase [Sph...  32.7    9.6


==> gi|283781899|ref|YP_003372654.1| ubiquitin-conjugating protein
E2 [Pirellula staleyi DSM 6068]
Length=227
          Length = 227

 Score = 47.8 bits (112),  Expect = 9e-05, Method: Compositional matrix adjust.
 Identities = 24/54 (44%), Positives = 32/54 (59%), Gaps = 0/54 (0%)

Query  254  LFYLHIHVPNGYPLCPPIVKFLTKVFHPNVSRHGDVGIDSLQHNWSLALTISKV  307
            L  + I +P  YP  PP V++LT + HPNVS  G V +  L  NWS AL++  V
Sbjct  62   LHEVEIRLPFSYPESPPDVRWLTPIVHPNVSFSGFVNLGDLGLNWSPALSLDVV  115


==> gi|114569441|ref|YP_756121.1| putative monovalent cation/H+ antiporter
subunit D [Maricaulis maris MCS10]
Length=507
          Length = 507

 Score = 37.0 bits (84),  Expect = 0.53, Method: Compositional matrix adjust.
 Identities = 25/88 (28%), Positives = 39/88 (44%), Gaps = 25/88 (28%)

Query  246  VGSPYEGGLFYLHIHVPNGYPLCP-----------------PIVKFLTKVFHPNVSRHGD  288
            VG   +  +F LH+ +PN Y   P                  +++FL  VFHP      D
Sbjct  230  VGLGLKAAMFPLHLWLPNAYAFAPNFVTAFLASTATKVAFYALIRFLFSVFHP------D  283

Query  289  VGIDSLQHNWSLAL--TISKVLISVQSL  314
            V   S+   W  A+  TI+ V+ S+Q++
Sbjct  284  VSFVSMSFTWLFAVVGTIAMVVASLQAV  311


==> gi|320102884|ref|YP_004178475.1| ubiquitin-conjugating protein
E2 [Isosphaera pallida ATCC 43644]
Length=213
          Length = 213

 Score = 35.8 bits (81),  Expect = 0.67, Method: Compositional matrix adjust.
 Identities = 26/97 (27%), Positives = 46/97 (47%), Gaps = 16/97 (16%)

Query  253  GLFYLH---IHVPNGYPLCPPIVKFLTKVFHPNVSRHGDVGIDSLQHNWSLALTISKVLI  309
            GL + H   + +   YP   P +++LT +FHPN++  G V I     +W+ ++ +  +L 
Sbjct  63   GLVHEHRVEVKLIGSYPRTMPELRWLTPIFHPNIAESGMVCIGEFGTHWAPSVGLDTLL-  121

Query  310  SVQSLLTDPYCHVCMEPEIGSLYLSDKETFERIARAW  346
               S+L D   ++  +P         +  F R A AW
Sbjct  122  ---SMLWDMARYLNHDP---------RSPFNRDAAAW  146


==> gi|312143449|ref|YP_003994895.1| glycoside hydrolase family 65
central catalytic [Halanaerobium hydrogeniformans]
Length=779
          Length = 779

 Score = 34.7 bits (78),  Expect = 2.8, Method: Compositional matrix adjust.
 Identities = 29/146 (20%), Positives = 52/146 (36%), Gaps = 18/146 (12%)

Query  143  LLKTQISDESWKEYTLKRWPLFKPVVSHGNWFKLYTRLVESSPCRTCLQVMWNQTNSKAE  202
            LL  Q+ D+  +E   K +  ++P  +H           +SS       ++ ++   K +
Sbjct  614  LLMLQLGDQFSRELKTKNYDYYEPKTTH-----------DSSLSPAIYSIIASEIGYKKQ  662

Query  203  EYSWRKNRLRYELRSLQTDPLEGIQITPLDFACFH--WQATITGPVGSPYEGGLFYLHIH  260
             Y++     R +L     +  +G+       AC    W A + G  G     G  Y H H
Sbjct  663  SYNYFIQTARLDLDDYNENAYQGVHT-----ACMGGTWMALVQGFAGMRMFSGKLYFHPH  717

Query  261  VPNGYPLCPPIVKFLTKVFHPNVSRH  286
            +P         ++F        V  H
Sbjct  718  LPEKMDEYQFRIRFRGSQLEVTVDEH  743


==> gi|254295151|ref|YP_003061174.1| glycoside hydrolase family 43
[Hirschia baltica ATCC 49814]
Length=543
          Length = 543

 Score = 33.5 bits (75),  Expect = 5.9, Method: Compositional matrix adjust.
 Identities = 31/103 (30%), Positives = 46/103 (45%), Gaps = 14/103 (14%)

Query  195  NQTNSKAEEYSWRKNRLRYELRSLQTDPLEGIQITPLDFACFHWQATI---------TGP  245
            N+ +SKAE   W K    YE + +  D  +G  + P+ FA  H    I         T  
Sbjct  35   NKESSKAEPRVWGKG---YEGQRI-ADRGDGTFLNPI-FAGDHPDPAILKDGDTYYVTFS  89

Query  246  VGSPYEGGLFYLHIHVPNGYPLCPPIVKFLTKVFHPNVSRHGD  288
                Y G L Y    + N  PL P + K++  V+ P++ +HGD
Sbjct  90   SFEAYPGLLIYRSYDLVNWEPLKPALSKYIGSVWAPDLIKHGD  132


==> gi|319780633|ref|YP_004140109.1| hypothetical protein Mesci_0894
[Mesorhizobium ciceri biovar biserrulae WSM1271]
Length=595
          Length = 595

 Score = 33.1 bits (74),  Expect = 8.2, Method: Compositional matrix adjust.
 Identities = 16/49 (33%), Positives = 27/49 (55%), Gaps = 6/49 (12%)

Query  140  WRNLLKTQI-SDESWKEYTL-----KRWPLFKPVVSHGNWFKLYTRLVE  182
            WRN  +T +  D  W ++       + WP+F P    G+W ++YTR++E
Sbjct  202  WRNRYRTLVLHDPVWYDHLPYIPFPENWPVFTPKDKMGDWLEMYTRVME  250


==> gi|148555634|ref|YP_001263216.1| NADPH-glutathione reductase
[Sphingomonas wittichii RW1]
Length=448
          Length = 448

 Score = 32.7 bits (73),  Expect = 9.6, Method: Compositional matrix adjust.
 Identities = 19/62 (31%), Positives = 29/62 (47%), Gaps = 9/62 (15%)

Query  201  AEEYSWRKNRLRYELRSLQ------TDPLEGIQITPLD---FACFHWQATITGPVGSPYE  251
            A  Y W    +R++ ++L+       D LEG+    LD      FH +AT++GP      
Sbjct  67   AARYGWELGDIRFDWKTLRDNVNADVDRLEGLYTNTLDNNKVELFHERATVSGPNAVTLA  126

Query  252  GG  253
            GG
Sbjct  127  GG  128
