# Supplementary material for: An insight into the salivary gland content of the human body louse, Pediculus humanus
Source: Sci Rep. 2025 May 26;15:18322. doi: 10.1038/s41598-025-01412-5 (PMC12106848; doi:10.1038/s41598-025-01412-5)
Supplement: Supplementary file 2 — Supplementary Information 2. [file 41598_2025_1412_MOESM2_ESM.zip › S2/links/BAC-LIGHT/Phseq_10053-BAC-LIGHT.txt]

>Phseq_10053

gi|169827143|ref|YP_001697301.1| chemotaxis response regulator pr...  28.1    5.5
gi|119715169|ref|YP_922134.1| transcription-repair coupling facto...  28.1    6.3


==> gi|169827143|ref|YP_001697301.1| chemotaxis response regulator
protein-glutamate methylesterase [Lysinibacillus sphaericus 
C3-41]
Length=383
          Length = 383

 Score = 28.1 bits (61),  Expect = 5.5, Method: Composition-based stats.
 Identities = 11/25 (44%), Positives = 18/25 (72%), Gaps = 0/25 (0%)

Query  24   GTKKQQTTLLRVSTGQYLMKYHQIP  48
            G+K+QQ ++ +VST    ++ HQIP
Sbjct  146  GSKRQQDSVTKVSTVNKDLQQHQIP  170


==> gi|119715169|ref|YP_922134.1| transcription-repair coupling factor
[Nocardioides sp. JS614]
Length=1224
          Length = 1224

 Score = 28.1 bits (61),  Expect = 6.3, Method: Composition-based stats.
 Identities = 16/51 (31%), Positives = 23/51 (45%), Gaps = 0/51 (0%)

Query  2    EFLINFSIFYIHYRRNIVINRPGTKKQQTTLLRVSTGQYLMKYHQIPSVLL  52
            E L    +FYIH R + +       K+     RV+T    M  HQ+  V+L
Sbjct  871  ELLREGQVFYIHNRVSSIEKAAARIKELVPEARVATAHGQMGEHQLEQVML  921
