# Supplementary material for: An insight into the salivary gland content of the human body louse, Pediculus humanus
Source: Sci Rep. 2025 May 26;15:18322. doi: 10.1038/s41598-025-01412-5 (PMC12106848; doi:10.1038/s41598-025-01412-5)
Supplement: Supplementary file 2 — Supplementary Information 2. [file 41598_2025_1412_MOESM2_ESM.zip › S2/links/BAC-LIGHT/Phseq_10054-BAC-LIGHT.txt]

>Phseq_10054

gi|54301907|ref|YP_131900.1| putative ScrA [Photobacterium profun...  30.8    0.93
gi|115524185|ref|YP_781096.1| ATPase central domain-containing pr...  29.6    2.9
gi|224372094|ref|YP_002606466.1| V-type ATPase, D subunit [Nautil...  28.9    5.0
gi|134094234|ref|YP_001099309.1| putative Trap-T transport system...  28.1    9.3


==> gi|54301907|ref|YP_131900.1| putative ScrA [Photobacterium profundum
SS9]
Length=467
          Length = 467

 Score = 30.8 bits (68),  Expect = 0.93, Method: Composition-based stats.
 Identities = 13/56 (23%), Positives = 30/56 (54%), Gaps = 0/56 (0%)

Query  1    QSEDKEDNHLEHVYRCERRNILSRRSRKLNESVGSSFPESLSSVWNSNNVSTSKYP  56
            Q+  +  N  +   + +++ +L +R+  +N     S P+ + + +N NN + +KYP
Sbjct  47   QAVSRSKNDKKFWQKVQKQFVLDKRTTYMNVGTTGSMPKHVLAEFNDNNKTVAKYP  102


==> gi|115524185|ref|YP_781096.1| ATPase central domain-containing
protein [Rhodopseudomonas palustris BisA53]
Length=642
          Length = 642

 Score = 29.6 bits (65),  Expect = 2.9, Method: Composition-based stats.
 Identities = 16/36 (44%), Positives = 20/36 (56%), Gaps = 0/36 (0%)

Query  13  VYRCERRNILSRRSRKLNESVGSSFPESLSSVWNSN  48
           + R  RRN LS   R    +VG  +P SLS VW S+
Sbjct  35  IIRALRRNGLSHVLRGRMATVGFLYPASLSPVWLSD  70


==> gi|224372094|ref|YP_002606466.1| V-type ATPase, D subunit [Nautilia
profundicola AmH]
Length=189
          Length = 189

 Score = 28.9 bits (63),  Expect = 5.0, Method: Compositional matrix adjust.
 Identities = 12/38 (32%), Positives = 25/38 (66%), Gaps = 0/38 (0%)

Query  20  NILSRRSRKLNESVGSSFPESLSSVWNSNNVSTSKYPQ  57
           +I+ +R ++LNE+V SS+   + ++  + N+ST  + Q
Sbjct  41  DIVDKRRKELNETVKSSYNTLIKALMENQNLSTESFVQ  78


==> gi|134094234|ref|YP_001099309.1| putative Trap-T transport system,
periplasmic component; putative signal peptide [Herminiimonas 
arsenicoxydans]
Length=373
          Length = 373

 Score = 28.1 bits (61),  Expect = 9.3, Method: Composition-based stats.
 Identities = 13/37 (35%), Positives = 24/37 (65%), Gaps = 1/37 (3%)

Query  29  LNESVGSSFPESLSSVWNSNNVSTSKYPQVKVSGKRN  65
           +N  + SSFP+SL +++ +++V T +  Q+   GK N
Sbjct  45  INWRLASSFPKSLDTIYGASDVFTKRVSQL-TDGKFN  80
