# Supplementary material for: An insight into the salivary gland content of the human body louse, Pediculus humanus
Source: Sci Rep. 2025 May 26;15:18322. doi: 10.1038/s41598-025-01412-5 (PMC12106848; doi:10.1038/s41598-025-01412-5)
Supplement: Supplementary file 2 — Supplementary Information 2. [file 41598_2025_1412_MOESM2_ESM.zip › S2/links/BAC-LIGHT/Phseq_10056-BAC-LIGHT.txt]

>Phseq_10056

gi|332662338|ref|YP_004445126.1| ASPIC/UnbV domain-containing pro...  29.6    2.2
gi|189219998|ref|YP_001940638.1| glycosyltransferase [Methylacidi...  28.5    5.4
gi|332662536|ref|YP_004445324.1| Cupin 2 barrel domain-containing...  28.5    5.4


==> gi|332662338|ref|YP_004445126.1| ASPIC/UnbV domain-containing
protein [Haliscomenobacter hydrossis DSM 1100]
Length=1184
          Length = 1184

 Score = 29.6 bits (65),  Expect = 2.2, Method: Composition-based stats.
 Identities = 13/36 (36%), Positives = 21/36 (58%), Gaps = 2/36 (6%)

Query  20   LYLFVGSKSKSKKFPLKFSVFLFQTTEKP--PKFIV  53
            L LF+  ++K K +P   S +L +   KP  PKF++
Sbjct  777  LDLFITGRAKHKAYPAPLSSYLLRNDSKPGKPKFVL  812


==> gi|189219998|ref|YP_001940638.1| glycosyltransferase [Methylacidiphilum
infernorum V4]
Length=452
          Length = 452

 Score = 28.5 bits (62),  Expect = 5.4, Method: Composition-based stats.
 Identities = 17/47 (36%), Positives = 19/47 (40%), Gaps = 0/47 (0%)

Query  2    APNDERWRKAQPKTDAQKLYLFVGSKSKSKKFPLKFSVFLFQTTEKP  48
             P DE WRK         L L+VG  SK K   L    F     E+P
Sbjct  237  GPKDESWRKFLAIPPDAFLLLYVGRLSKEKNLVLLLETFRCLLEEEP  283


==> gi|332662536|ref|YP_004445324.1| Cupin 2 barrel domain-containing
protein [Haliscomenobacter hydrossis DSM 1100]
Length=160
          Length = 160

 Score = 28.5 bits (62),  Expect = 5.4, Method: Compositional matrix adjust.
 Identities = 10/21 (48%), Positives = 12/21 (57%), Gaps = 0/21 (0%)

Query  3    PNDERWRKAQPKTDAQKLYLF  23
            PN E W  A P T  Q+LY+ 
Sbjct  119  PNVEHWHGASPDTGLQQLYII  139
