# Supplementary material for: An insight into the salivary gland content of the human body louse, Pediculus humanus
Source: Sci Rep. 2025 May 26;15:18322. doi: 10.1038/s41598-025-01412-5 (PMC12106848; doi:10.1038/s41598-025-01412-5)
Supplement: Supplementary file 2 — Supplementary Information 2. [file 41598_2025_1412_MOESM2_ESM.zip › S2/links/BAC-LIGHT/Phseq_100586-BAC-LIGHT.txt]

>Phseq_100586

gi|108803785|ref|YP_643722.1| serine/threonine protein kinase [Ru...  99.8    1e-23
gi|108805087|ref|YP_645024.1| serine/threonine protein kinase [Ru...  96.7    2e-22
gi|310821678|ref|YP_003954036.1| serine/threonine protein kinase ...  95.9    4e-22
gi|32475155|ref|NP_868149.1| serine/threonine kinase Pkn10 [Rhodo...  93.6    3e-21
gi|48477207|ref|YP_022913.1| serine/threonine protein kinase [Pic...  92.8    6e-21
gi|269126757|ref|YP_003300127.1| serine/threonine protein kinase ...  89.4    1e-20
gi|283780484|ref|YP_003371239.1| serine/threonine protein kinase ...  91.7    1e-20
gi|291612784|ref|YP_003522941.1| cyclic nucleotide-binding protei...  90.9    1e-20
gi|320103696|ref|YP_004179287.1| serine/threonine protein kinase ...  91.7    1e-20
gi|108802877|ref|YP_642814.1| serine/threonine protein kinase [Ru...  91.3    2e-20


==> gi|108803785|ref|YP_643722.1| serine/threonine protein kinase
[Rubrobacter xylanophilus DSM 9941]
Length=468
          Length = 468

 Score = 99.8 bits (247),  Expect = 1e-23, Method: Compositional matrix adjust.
 Identities = 54/144 (38%), Positives = 82/144 (57%), Gaps = 5/144 (3%)

Query  12   LGKGKFGNVYLAREKNSKFITALKVLFKSQLEKAKVVHQLKREVEIQSHLRHPNILRLYG  71
            LG G    V+LAR++      ALKVL ++    A+ V + +RE    + L HPNI+ +Y 
Sbjct  19   LGGGGMAEVFLARDRVLGREVALKVLREAYAADAEFVERFRREARSAASLSHPNIVAIYD  78

Query  72   YFH-DDARVYLILEYAPNGEL-FKLLQSQPEKRLDEKRTATFIAQIADALNYCHSKKVIH  129
            +   +D   Y+ +E+ P G L  ++L   P   L  +  A   +Q+A AL   H + ++H
Sbjct  79   HGRAEDGTYYIAMEHVPGGTLKERILGGAP---LPPEEAAGIASQVARALEAAHRRGIVH  135

Query  130  RDIKAENLLIGAKGEIKIADFGWA  153
            RDIK +N+L+GA GE K+ADFG A
Sbjct  136  RDIKPQNILLGASGEAKVADFGIA  159


==> gi|108805087|ref|YP_645024.1| serine/threonine protein kinase
[Rubrobacter xylanophilus DSM 9941]
Length=646
          Length = 646

 Score = 96.7 bits (239),  Expect = 2e-22, Method: Composition-based stats.
 Identities = 60/159 (38%), Positives = 84/159 (53%), Gaps = 11/159 (7%)

Query  6    FDIGKPLGKGKFGNVYLAREKNSKFITALKVLFKSQLEKAKVVHQLKREVEIQSHLRHPN  65
            + I + LGKG  G VYLA ++      ALKVL++   E    V + KRE    + L HPN
Sbjct  9    YRILRTLGKGGMGRVYLAHDEVLDREVALKVLYRDLAEHEDFVERFKREARSAASLSHPN  68

Query  66   ILRLYGYFHD-----DARVYLILEYAPNGELFKLLQSQPEKRLDEKRTATFIAQIADALN  120
            I+ +    HD     D   ++ +EY   G L  LL+   E  L  +R     AQIA AL 
Sbjct  69   IVSV----HDLGVTGDGSHFIAMEYVSGGTLEYLLKR--EGFLPPERARRIAAQIASALG  122

Query  121  YCHSKKVIHRDIKAENLLIGAKGEIKIADFGWAVHSPLS  159
              H + VIHRD+K +N+L+   G+ K+ADFG A  + L+
Sbjct  123  AAHERGVIHRDVKPQNVLLTGSGDAKVADFGIARAAALT  161


==> gi|310821678|ref|YP_003954036.1| serine/threonine protein kinase
[Stigmatella aurantiaca DW4/3-1]
Length=672
          Length = 672

 Score = 95.9 bits (237),  Expect = 4e-22, Method: Composition-based stats.
 Identities = 49/148 (33%), Positives = 86/148 (58%), Gaps = 3/148 (2%)

Query  6    FDIGKPLGKGKFGNVYLAREKNSKFITALKVLFKSQLEKAKVVHQLKREVEIQSHLRHPN  65
            F++ + +G+G  G V+LAR+++ K   A+K+L     + A+ V + ++E    + L HPN
Sbjct  93   FELLRVIGRGGMGEVWLARQQSLKRTVAVKILPPRLAKDAEFVTRFEKEATALAALSHPN  152

Query  66   ILRLYGYFHDDARVYLILEYAPNGELFKLLQSQPEKRLDEKRTATFIAQIADALNYCHSK  125
            I++++         Y ++EY    E   L +     RL  +++   I Q+A A+ Y H +
Sbjct  153  IIQIFDRGVAGEHYYFVMEYV---EGRSLREEMGLSRLPLQQSLRIIRQVASAIEYAHDQ  209

Query  126  KVIHRDIKAENLLIGAKGEIKIADFGWA  153
             +IHRD+K EN+L+ A+G +K+ADFG A
Sbjct  210  GIIHRDLKPENILLDARGHVKVADFGLA  237


==> gi|32475155|ref|NP_868149.1| serine/threonine kinase Pkn10 [Rhodopirellula
baltica SH 1]
Length=611
          Length = 611

 Score = 93.6 bits (231),  Expect = 3e-21, Method: Compositional matrix adjust.
 Identities = 51/146 (35%), Positives = 73/146 (50%), Gaps = 3/146 (2%)

Query  6    FDIGKPLGKGKFGNVYLAREKNSKFITALKVLFKSQLEKAKVVHQLKREVEIQSHLRHPN  65
              I + LG G  G VY AR++    + ALK+L +      K   +  RE    + L HPN
Sbjct  143  LQITELLGAGGMGAVYKARQEGLDRVVALKILPEEFGHDVKFALRFTREARTLAKLNHPN  202

Query  66   ILRLYGYFHDDARVYLILEYAPNGELFKLLQSQPEKRLDEKRTATFIAQIADALNYCHSK  125
            I+ +Y + H D   Y ++EY     L  ++ +    +L        +  + DAL Y H  
Sbjct  203  IVSVYEFGHVDDTYYFLMEYVDGSTLRDVVAA---GQLAPAHALAIVPHLCDALQYAHDN  259

Query  126  KVIHRDIKAENLLIGAKGEIKIADFG  151
             VIHRDIK EN+L+   G +KIADFG
Sbjct  260  GVIHRDIKPENILMAVDGSVKIADFG  285


==> gi|48477207|ref|YP_022913.1| serine/threonine protein kinase
[Picrophilus torridus DSM 9790]
Length=1205
          Length = 1205

 Score = 92.8 bits (229),  Expect = 6e-21, Method: Compositional matrix adjust.
 Identities = 55/148 (37%), Positives = 82/148 (55%), Gaps = 4/148 (3%)

Query  6    FDIGKPLGKGKFGNVYLAREKNSKFITALKVLFKSQLEKAKVVHQLKREVEIQSHLRHPN  65
            + + K LG+G  G VY   + N   I ALK L KS+    +   ++ RE E  + L HPN
Sbjct  10   YSVIKKLGEGGKGIVYKCIDNNLNRIVALK-LIKSESLDDESYSRIIREAETTARLSHPN  68

Query  66   ILRLYGYFHDDARVYLILEYAPNGELFKLLQSQPEKRLDEKRTATFIAQIADALNYCHSK  125
            I+ +Y    +D R ++++EY    +L   + ++P K LDE    + I  I  AL+Y H  
Sbjct  69   IVSIYDMQKEDNRFFMVIEYIDGKDLLDYIDNKPLK-LDE--ILSLIIPITSALSYAHKN  125

Query  126  KVIHRDIKAENLLIGAKGEIKIADFGWA  153
             V+HRDIK EN+++   GE K+ DFG A
Sbjct  126  GVLHRDIKPENIMVSKNGEPKLMDFGLA  153


==> gi|269126757|ref|YP_003300127.1| serine/threonine protein kinase
[Thermomonospora curvata DSM 43183]
Length=266
          Length = 266

 Score = 89.4 bits (220),  Expect = 1e-20, Method: Compositional matrix adjust.
 Identities = 49/142 (35%), Positives = 75/142 (53%), Gaps = 1/142 (1%)

Query  10   KPLGKGKFGNVYLAREKNSKFITALKVLFKSQLEKAKVVHQLKREVEIQSHLRHPNILRL  69
            K LG+G  G V+ A ++      A+K+L         ++ +L+RE +  + L+HP I  +
Sbjct  16   KGLGRGGMGEVWSAFDQGLDRQVAVKILLAELTGDPALIARLRREAKAAAALQHPGITVV  75

Query  70   YGYFHDDARVYLILEYAPNGELFKLLQSQPEKRLDEKRTATFIAQIADALNYCHSKKVIH  129
            +     D   Y ++E         LL + PE  L   R    +AQ+ADAL++ H K V+H
Sbjct  76   HDLGEHDGHPYFVMELLEGTTFSALLTAHPEG-LPVARATHLMAQVADALDHAHRKGVVH  134

Query  130  RDIKAENLLIGAKGEIKIADFG  151
            RDIK  NL+  A+G +KI DFG
Sbjct  135  RDIKPANLMELAEGGVKICDFG  156


==> gi|283780484|ref|YP_003371239.1| serine/threonine protein kinase
[Pirellula staleyi DSM 6068]
Length=478
          Length = 478

 Score = 91.7 bits (226),  Expect = 1e-20, Method: Compositional matrix adjust.
 Identities = 50/153 (33%), Positives = 87/153 (57%), Gaps = 3/153 (2%)

Query  1    MSIADFDIGKPLGKGKFGNVYLAREKNSKFITALKVLFKSQLEKAKVVHQLKREVEIQSH  60
            +++  + I + +G+G  G V+ A  +     +A+KVL  ++    + V+   RE+  Q+ 
Sbjct  70   LNLGPYIITEWIGQGGMGQVFKALHQVMGRESAVKVLPLTK-STPEAVNNFNREIRTQAQ  128

Query  61   LRHPNILRLYGYFHDDARVYLILEYAPNGELFKLLQSQPEKRLDEKRTATFIAQIADALN  120
            L HPN++R Y    D    YL++EY P  +L +L++SQ    L +++ A+ I Q A  L 
Sbjct  129  LDHPNLVRAYDAGRDGNVHYLVVEYVPGTDLRRLVRSQ--GPLTQQQAASVILQAARGLE  186

Query  121  YCHSKKVIHRDIKAENLLIGAKGEIKIADFGWA  153
            + H + +IHRD+K  N+L+  KG  K++D G A
Sbjct  187  HAHQRGLIHRDVKPGNILVTPKGIAKVSDLGLA  219


==> gi|291612784|ref|YP_003522941.1| cyclic nucleotide-binding protein
[Sideroxydans lithotrophicus ES-1]
Length=436
          Length = 436

 Score = 90.9 bits (224),  Expect = 1e-20, Method: Compositional matrix adjust.
 Identities = 57/147 (39%), Positives = 78/147 (53%), Gaps = 6/147 (4%)

Query  12   LGKGKFGNVYLAREKNSKFITALKVLFKSQLEKAKVVHQLKREVEIQS----HLRHPNIL  67
            LG G    VYL  +        +KV  +S L+  K   Q +R++EI++     L HPNI+
Sbjct  20   LGDGGTSMVYLGHDPLFDREVVIKVFKQSFLDDPKNGKQNRRQLEIEAGLAGKLAHPNIV  79

Query  68   RLYGYFHDDARVYLILEYAPNGELFKLLQSQPEKRLDEKRTATFIAQIADALNYCHSKKV  127
              Y  F  D++ Y+++EY P G L K +Q  P+  L   R   ++ +   ALNY     V
Sbjct  80   TTYEAFISDSKSYIVMEYVPGGTLEKHIQ--PDNLLPLDRVVEYMFKCCRALNYAQFNGV  137

Query  128  IHRDIKAENLLIGAKGEIKIADFGWAV  154
            IHRDIK  NLL+    EIKIAD G AV
Sbjct  138  IHRDIKPANLLLCNPDEIKIADLGAAV  164


==> gi|320103696|ref|YP_004179287.1| serine/threonine protein kinase
[Isosphaera pallida ATCC 43644]
Length=747
          Length = 747

 Score = 91.7 bits (226),  Expect = 1e-20, Method: Composition-based stats.
 Identities = 51/153 (33%), Positives = 80/153 (52%), Gaps = 2/153 (1%)

Query  1    MSIADFDIGKPLGKGKFGNVYLAREKNSKFITALKVLFKSQLEKAKVVHQLKREVEIQSH  60
            +++ D+ I   LG+G  G VY A+ +  K + ALK L+ +  E    V +   EVE  S 
Sbjct  116  LALDDYIILDELGRGGMGRVYKAQHRLMKRVVALKTLYSNLFESELAVRRFLTEVEALSR  175

Query  61   LRHPNILRLYGYFHDDARVYLILEYAPNGELFKLLQSQPEKRLDEKRTATFIAQIADALN  120
            ++HPN++  +         YL++EY     L  L++SQ  +R    +   F+ Q A  L+
Sbjct  176  IQHPNVVTAFDARRHGESFYLVMEYVDGINLQDLVKSQGPRR--APQAVHFLLQAARGLD  233

Query  121  YCHSKKVIHRDIKAENLLIGAKGEIKIADFGWA  153
              H   +IHRD+K  NLL+  +G +KI D G A
Sbjct  234  QAHQLGIIHRDVKPGNLLVNREGVVKILDLGLA  266


==> gi|108802877|ref|YP_642814.1| serine/threonine protein kinase
[Rubrobacter xylanophilus DSM 9941]
Length=666
          Length = 666

 Score = 91.3 bits (225),  Expect = 2e-20, Method: Composition-based stats.
 Identities = 56/150 (37%), Positives = 80/150 (53%), Gaps = 5/150 (3%)

Query  6    FDIGKPLGKGKFGNVYLAREKNSKFITALKVLFKSQLEKAKVVHQLKREVEIQSHLRHPN  65
            + I + LG G   +VYLA +       ALKVL       A+ V + KRE +  + L HPN
Sbjct  9    YRIVRRLGSGGMADVYLAHDDILDRDVALKVLSSHYAADAEFVERFKREAQSAAALAHPN  68

Query  66   ILRLYGYFH-DDARVYLILEYAPNGELF-KLLQSQPEKRLDEKRTATFIAQIADALNYCH  123
            I+ +Y     +D   Y+ +EY P G L  ++L+   +  L  K  A    QIA+AL   H
Sbjct  69   IVSIYDRGEAEDGTYYIAMEYLPGGTLKDRILR---KGALPPKTAAAVALQIAEALKAAH  125

Query  124  SKKVIHRDIKAENLLIGAKGEIKIADFGWA  153
             + V+HRDIK  N+LI   G++K+ DFG A
Sbjct  126  QRGVVHRDIKPHNILITESGDLKVTDFGIA  155
