# Supplementary material for: An insight into the salivary gland content of the human body louse, Pediculus humanus
Source: Sci Rep. 2025 May 26;15:18322. doi: 10.1038/s41598-025-01412-5 (PMC12106848; doi:10.1038/s41598-025-01412-5)
Supplement: Supplementary file 2 — Supplementary Information 2. [file 41598_2025_1412_MOESM2_ESM.zip › S2/links/BAC-LIGHT/Phseq_10059-BAC-LIGHT.txt]

>Phseq_10059

gi|320107325|ref|YP_004182915.1| zinc/iron permease [Terriglobus ...  107     3e-27
gi|152980477|ref|YP_001352015.1| ZIP zinc transporter [Janthinoba...  99.0    1e-24
gi|300313132|ref|YP_003777224.1| divalent heavy-metal cations tra...  95.9    3e-23
gi|145589889|ref|YP_001156486.1| zinc/iron permease [Polynucleoba...  95.9    4e-23
gi|134093553|ref|YP_001098628.1| putative Zinc transporter ZIP [H...  95.1    5e-23
gi|333986055|ref|YP_004515265.1| zinc/iron permease [Methylomonas...  94.7    2e-22
gi|313201434|ref|YP_004040092.1| zinc/iron permease [Methylovorus...  91.3    3e-21
gi|91775950|ref|YP_545706.1| zinc/iron permease [Methylobacillus ...  90.1    7e-21
gi|297538123|ref|YP_003673892.1| zinc/iron permease [Methylotener...  89.7    2e-20
gi|113868696|ref|YP_727185.1| divalent heavy-metal cations transp...  87.0    2e-19


==> gi|320107325|ref|YP_004182915.1| zinc/iron permease [Terriglobus
saanensis SP1PR4]
Length=267
          Length = 267

 Score = 107 bits (266),  Expect = 3e-27, Method: Compositional matrix adjust.
 Identities = 54/176 (31%), Positives = 99/176 (56%), Gaps = 14/176 (8%)

Query  6    SGDNEKNTKKGSNEKDKKGSKKKKEDSLLVSGYLNLAADFTHNFTDGLAIGASYLVGKNI  65
            +G N   T++        G    +  +L+  G L       H+F DG+++ A++ V   +
Sbjct  103  AGANTLTTRE-----HHHGHHTSRPINLVFGGML-------HSFVDGVSVAAAFTVNTRV  150

Query  66   GIITTVTILLHEVPHEIGDFAILIQSGCSKKKAMCLQLVTAVGAVMGT-LTSLMAEGAGD  124
            G++T + I LHEVPH +GDFA+ +    S ++AM L ++  + +++G  L +++  GA  
Sbjct  151  GLVTALAITLHEVPHRLGDFALFVHLHVSTRRAMQLAVLVGLPSLLGVALVTVIGAGASG  210

Query  125  VATSWILPFTAGGFIYISTVSIIPELLRDTNFLQSLKEIFAMIVGVLLMVLIADFE  180
             AT+W+LP +AG F+YI+  +++PEL  +    +   +IF ++ G  L++LIA   
Sbjct  211  -ATAWLLPISAGSFLYIAMANLMPELQHECKLRRVFTQIFCVLAGAALVLLIARLP  265


==> gi|152980477|ref|YP_001352015.1| ZIP zinc transporter [Janthinobacterium
sp. Marseille]
Length=223
          Length = 223

 Score = 99.0 bits (245),  Expect = 1e-24, Method: Compositional matrix adjust.
 Identities = 43/135 (32%), Positives = 83/135 (61%), Gaps = 0/135 (0%)

Query  36   SGYLNLAADFTHNFTDGLAIGASYLVGKNIGIITTVTILLHEVPHEIGDFAILIQSGCSK  95
            +G++ L  D  HNFTDG+ I A++L   ++GI+T + I+ HE+P EIGDF +L+ +G S+
Sbjct  76   AGWMILVGDSLHNFTDGILIAAAFLADPHLGILTGLAIIAHEIPQEIGDFIVLLNAGFSR  135

Query  96   KKAMCLQLVTAVGAVMGTLTSLMAEGAGDVATSWILPFTAGGFIYISTVSIIPELLRDTN  155
            K+A    +++ + AV+G +   +          ++L F + GFIYI+   ++P++ R  +
Sbjct  136  KRAYAYNIISGLTAVVGGIVGYLMLDQSQEWIPYVLVFASSGFIYIAVSDLMPQMQRRAS  195

Query  156  FLQSLKEIFAMIVGV  170
              +++ ++  + +GV
Sbjct  196  LRETIPQVLLIALGV  210


==> gi|300313132|ref|YP_003777224.1| divalent heavy-metal cations
transporter transmembrane protein [Herbaspirillum seropedicae 
SmR1]
Length=227
          Length = 227

 Score = 95.9 bits (237),  Expect = 3e-23, Method: Compositional matrix adjust.
 Identities = 44/139 (32%), Positives = 83/139 (60%), Gaps = 0/139 (0%)

Query  36   SGYLNLAADFTHNFTDGLAIGASYLVGKNIGIITTVTILLHEVPHEIGDFAILIQSGCSK  95
            +G++ L  D  HNFTDG+ I A++L   ++G++T + I+ HE+P EIGDF +L+ +G S+
Sbjct  80   AGWMILVGDGLHNFTDGILIAAAFLADPHLGLVTGLAIIAHEIPQEIGDFIVLLNAGFSR  139

Query  96   KKAMCLQLVTAVGAVMGTLTSLMAEGAGDVATSWILPFTAGGFIYISTVSIIPELLRDTN  155
             +A    L+ ++ AV G +        G     ++L F + GFIYI+   ++P++ R   
Sbjct  140  TRAYVYNLICSLMAVAGGVLGYFMLERGMQWIPFVLVFASSGFIYIAVSDLMPQMQRRAT  199

Query  156  FLQSLKEIFAMIVGVLLMV  174
              +++ ++  +  GVL+++
Sbjct  200  LRETIPQVILIAAGVLIVL  218


==> gi|145589889|ref|YP_001156486.1| zinc/iron permease [Polynucleobacter
necessarius subsp. asymbioticus QLW-P1DMWA-1]
Length=257
          Length = 257

 Score = 95.9 bits (237),  Expect = 4e-23, Method: Compositional matrix adjust.
 Identities = 45/142 (32%), Positives = 84/142 (59%), Gaps = 0/142 (0%)

Query  36   SGYLNLAADFTHNFTDGLAIGASYLVGKNIGIITTVTILLHEVPHEIGDFAILIQSGCSK  95
            SG++ L  D  HNF DG+ I A+++    +GI T + I+ HE+P EIGDF +L+ +G S+
Sbjct  113  SGWMILVGDGIHNFVDGILIAAAFMADFQVGIFTAIAIIAHEIPQEIGDFIVLLNAGFSR  172

Query  96   KKAMCLQLVTAVGAVMGTLTSLMAEGAGDVATSWILPFTAGGFIYISTVSIIPELLRDTN  155
             +A+   L++ + AV+G + +         A  ++L   +  FIYI+   +IP++ R  +
Sbjct  173  TRALLYNLISGLSAVVGGVLAYFFLERAHAAMPYLLVIASSSFIYIAVSDLIPQMHRRPH  232

Query  156  FLQSLKEIFAMIVGVLLMVLIA  177
            + +SL++   +  GV  ++L++
Sbjct  233  WAESLRQTILIACGVGFVILLS  254


==> gi|134093553|ref|YP_001098628.1| putative Zinc transporter ZIP
[Herminiimonas arsenicoxydans]
Length=223
          Length = 223

 Score = 95.1 bits (235),  Expect = 5e-23, Method: Compositional matrix adjust.
 Identities = 45/138 (33%), Positives = 85/138 (62%), Gaps = 6/138 (4%)

Query  36   SGYLNLAADFTHNFTDGLAIGASYLVGKNIGIITTVTILLHEVPHEIGDFAILIQSGCSK  95
            +G++ L  D  HNFTDG+ I A++L   ++GI+T + I+ HE+P EIGDF +L+ +G ++
Sbjct  76   AGWMILVGDSLHNFTDGILIAAAFLADPHLGIMTGLAIIAHEIPQEIGDFIVLLNAGFTR  135

Query  96   KKAMCLQLVTAVGAVMGTLTSLMAEGAGDVATSWI---LPFTAGGFIYISTVSIIPELLR  152
             +A    +++ + A++G +   +     D A SWI   L F + GFIYI+   ++P++ R
Sbjct  136  TRAYAYNIISGLMAIVGGVIGYLLL---DQAQSWIPYVLVFASSGFIYIAVSDLMPQMQR  192

Query  153  DTNFLQSLKEIFAMIVGV  170
              +  +++ ++  + +GV
Sbjct  193  RASMRETIPQVLLIALGV  210


==> gi|333986055|ref|YP_004515265.1| zinc/iron permease [Methylomonas
methanica MC09]
Length=274
          Length = 274

 Score = 94.7 bits (234),  Expect = 2e-22, Method: Compositional matrix adjust.
 Identities = 48/142 (34%), Positives = 86/142 (61%), Gaps = 0/142 (0%)

Query  35   VSGYLNLAADFTHNFTDGLAIGASYLVGKNIGIITTVTILLHEVPHEIGDFAILIQSGCS  94
            V+G   +  D  HNF DG+ IGA++L    +GI+T++ +  HE+P E+GDFAIL+ SG +
Sbjct  124  VAGMFIILGDSIHNFVDGVLIGAAFLTDPQLGIVTSLAVTAHEIPQEVGDFAILLHSGYT  183

Query  95   KKKAMCLQLVTAVGAVMGTLTSLMAEGAGDVATSWILPFTAGGFIYISTVSIIPELLRDT  154
            + KA+   ++ ++  V+G + +  + G       + L   A  FIYI+   +IP L + T
Sbjct  184  RGKALFYNMLASLTTVIGGVLAYFSLGDLHHILPYFLTLAASSFIYIAVADLIPSLHQKT  243

Query  155  NFLQSLKEIFAMIVGVLLMVLI  176
            +   SL++I  ++ GV+L++++
Sbjct  244  DIKTSLQQIGFILAGVVLILVM  265


==> gi|313201434|ref|YP_004040092.1| zinc/iron permease [Methylovorus
sp. MP688]
Length=264
          Length = 264

 Score = 91.3 bits (225),  Expect = 3e-21, Method: Compositional matrix adjust.
 Identities = 47/167 (28%), Positives = 87/167 (52%), Gaps = 1/167 (1%)

Query  4    KHSGDNEKNTKKGSNEKDKKGSKKKKEDSLLVSGYLNLAADFTHNFTDGLAIGASYLVGK  63
            +H   NE     G +E                SG + +  D  HNF DG+ I A+++V  
Sbjct  88   RHCHGNECEAHSG-HEAVSSSHGHDHGHDHGRSGMMIMVGDTFHNFVDGILIAAAFMVDM  146

Query  64   NIGIITTVTILLHEVPHEIGDFAILIQSGCSKKKAMCLQLVTAVGAVMGTLTSLMAEGAG  123
             +G++T + I+ HE+P E+GDF IL+ SG +K++A+ L L++++  + G L +  A    
Sbjct  147  KLGMVTALAIIAHEIPQEVGDFLILLHSGYTKRQAILLNLLSSLATLGGGLLAYFALQTV  206

Query  124  DVATSWILPFTAGGFIYISTVSIIPELLRDTNFLQSLKEIFAMIVGV  170
                 +IL   A   IY++   +IP L + T    +++++  +++G+
Sbjct  207  QSWIPYILGLAAASMIYVAVADLIPGLHKRTELKATVQQVLLIMLGI  253


==> gi|91775950|ref|YP_545706.1| zinc/iron permease [Methylobacillus
flagellatus KT]
Length=258
          Length = 258

 Score = 90.1 bits (222),  Expect = 7e-21, Method: Compositional matrix adjust.
 Identities = 49/160 (31%), Positives = 80/160 (50%), Gaps = 10/160 (6%)

Query  4    KHSGDNEKNTKKGSNEKDKKGSKKKKEDSLLVSGYLNLAADFTHNFTDGLAIGASYLVGK  63
             H G   +  +  SN+    G           SG + +  D  HNF DG+ I A++LV  
Sbjct  89   HHHGKVGEVHEGQSNQGHDHGR----------SGLMIMIGDTFHNFVDGILIAAAFLVDV  138

Query  64   NIGIITTVTILLHEVPHEIGDFAILIQSGCSKKKAMCLQLVTAVGAVMGTLTSLMAEGAG  123
             +G +T + I+ HE+P E+GDF IL+ SG +K++A+   L++++  + G L +  A G  
Sbjct  139  RLGFVTAIAIIAHEIPQEVGDFLILMHSGYTKQQALLFNLLSSMATLAGALGAYFALGLV  198

Query  124  DVATSWILPFTAGGFIYISTVSIIPELLRDTNFLQSLKEI  163
                  IL   A   IY++   +IP L R T    + ++I
Sbjct  199  QHWVPTILGLAAASMIYVAVADLIPSLHRRTELQATWQQI  238


==> gi|297538123|ref|YP_003673892.1| zinc/iron permease [Methylotenera
versatilis 301]
Length=301
          Length = 301

 Score = 89.7 bits (221),  Expect = 2e-20, Method: Compositional matrix adjust.
 Identities = 57/197 (29%), Positives = 100/197 (51%), Gaps = 24/197 (12%)

Query  3    DKHSGDNEKNTKKGSNEKD---KKGSKKKKEDSLLVS--------------GYLNLAADF  45
            + H+   E+N      EK+   K  +   ++ ++L+S              G + +  D 
Sbjct  106  EVHAVHTEENCPVTHPEKEGGAKYRAVTAQQPTILLSDAHSHAHTHDGGRSGLMIMIGDT  165

Query  46   THNFTDGLAIGASYLVGKNIGIITTVTILLHEVPHEIGDFAILIQSGCSKKKAMCLQLVT  105
             HNF DG+ I A++     +G++T + I+ HE+P E+GDF IL+ SG +KK+A+   LV+
Sbjct  166  FHNFIDGILIAAAFTADIKLGLVTALAIIAHEIPQEVGDFLILLHSGYTKKQALIFNLVS  225

Query  106  AVGAVMGTLTSLMAEGAGDVATSW---ILPFTAGGFIYISTVSIIPELLRDTNFLQSLKE  162
            +V  ++G    LMA  A     SW   IL   A   +Y++   +IP L + T    ++ +
Sbjct  226  SVATMVG---GLMAYYALQYVQSWIPVILGLAASSLLYVAVADLIPGLHKRTELKATIAQ  282

Query  163  IFAMIVGVLLMVLIADF  179
            +  + +GV   +L+A F
Sbjct  283  VLLISIGV-STILVAHF  298


==> gi|113868696|ref|YP_727185.1| divalent heavy-metal cations transporter
[Ralstonia eutropha H16]
Length=296
          Length = 296

 Score = 87.0 bits (214),  Expect = 2e-19, Method: Compositional matrix adjust.
 Identities = 44/145 (30%), Positives = 83/145 (57%), Gaps = 4/145 (3%)

Query  36   SGYLNLAADFTHNFTDGLAIGASYLVGKNIGIITTVTILLHEVPHEIGDFAILIQSGCSK  95
            SG   L  D  HNF DG+ I A++L   +IG++T + I  HE+P E+GDF +L+ +G SK
Sbjct  130  SGLTILVGDTFHNFADGIVIAAAFLADPHIGVVTALAIAAHEIPQEVGDFIVLLNAGFSK  189

Query  96   KKAMCLQLVTAVGAVMGTLTS--LMAEGAGDVATSWILPFTAGGFIYISTVSIIPELLRD  153
             +A    L++++ A+ G +    L+ + +G +   ++L   A  F+YI+   ++P++ R 
Sbjct  190  ARAFAFNLLSSLAAIAGGVVGYFLLDQLSGWI--PYVLVIAASSFLYIAVSDLMPQMQRK  247

Query  154  TNFLQSLKEIFAMIVGVLLMVLIAD  178
              + +S  ++  +  G+  +V I +
Sbjct  248  PRWRESAIQVVLVAAGISAIVFITN  272
