# Supplementary material for: An insight into the salivary gland content of the human body louse, Pediculus humanus
Source: Sci Rep. 2025 May 26;15:18322. doi: 10.1038/s41598-025-01412-5 (PMC12106848; doi:10.1038/s41598-025-01412-5)
Supplement: Supplementary file 2 — Supplementary Information 2. [file 41598_2025_1412_MOESM2_ESM.zip › S2/links/BAC-LIGHT/Phseq_10061-BAC-LIGHT.txt]

>Phseq_10061

gi|334144270|ref|YP_004537426.1| TPR repeat-containing protein [T...  36.6    0.61
gi|159899697|ref|YP_001545944.1| SMC domain-containing protein [H...  36.2    0.96
gi|194336193|ref|YP_002017987.1| glyceraldehyde-3-phosphate dehyd...  34.3    2.9
gi|18311773|ref|NP_558440.1| hypothetical protein PAE0201 [Pyroba...  32.7    6.9
gi|336251474|ref|YP_004586077.1| MCM family protein [Halopiger xa...  33.1    8.2


==> gi|334144270|ref|YP_004537426.1| TPR repeat-containing protein
[Thioalkalimicrobium cyclicum ALM1]
Length=590
          Length = 590

 Score = 36.6 bits (83),  Expect = 0.61, Method: Compositional matrix adjust.
 Identities = 28/104 (27%), Positives = 53/104 (51%), Gaps = 15/104 (14%)

Query  11   DLKKAR---DRLLDILPDATHTYDTMSTAYVAYLSHMCGFFMDYKIFDKKVRYSFTFKWT  67
            +L KA+   DR LDI PDA H  D+       +L++  G   DY++ +K +  +++ +  
Sbjct  486  NLSKAQILLDRALDIAPDAFHIIDSR-----GWLAYQQG---DYELAEKLISQAWSMQQD  537

Query  68   HSLLGSNIQTQQDAAFDIANMSVNVALWHMKHASYMVSKKLLSV  111
              +L   IQ +    + +   +   ALW   H+ YM ++++ S+
Sbjct  538  EEVLLHLIQVK----WALRKFAEAEALWERYHSDYMDNEEVQSI  577


==> gi|159899697|ref|YP_001545944.1| SMC domain-containing protein
[Herpetosiphon aurantiacus DSM 785]
Length=1023
          Length = 1023

 Score = 36.2 bits (82),  Expect = 0.96, Method: Composition-based stats.
 Identities = 19/39 (49%), Positives = 27/39 (69%), Gaps = 3/39 (8%)

Query  106  KKLLSVEDIKDVHSSLRKA---AGIYQMVMKDLLPLLER  141
            K+LLSV+D +DVHS L +A    GI  M+++  +P LER
Sbjct  843  KELLSVQDQRDVHSELVRAFGKKGIQAMLIETAIPELER  881


==> gi|194336193|ref|YP_002017987.1| glyceraldehyde-3-phosphate dehydrogenase,
type I [Pelodictyon phaeoclathratiforme BU-1]
Length=334
          Length = 334

 Score = 34.3 bits (77),  Expect = 2.9, Method: Compositional matrix adjust.
 Identities = 16/56 (29%), Positives = 26/56 (46%), Gaps = 0/56 (0%)

Query  3    NVFTLTYSDLKKARDRLLDILPDATHTYDTMSTAYVAYLSHMCGFFMDYKIFDKKV  58
            N+  L +SDL++AR   L I+P +T     +       +  + GF M   + D  V
Sbjct  187  NILDLPHSDLRRARSAALSIIPTSTGAAKAIGEVIPELIGRLDGFAMRVPVPDGSV  242


==> gi|18311773|ref|NP_558440.1| hypothetical protein PAE0201 [Pyrobaculum
aerophilum str. IM2]
Length=282
          Length = 282

 Score = 32.7 bits (73),  Expect = 6.9, Method: Compositional matrix adjust.
 Identities = 16/58 (28%), Positives = 30/58 (52%), Gaps = 3/58 (5%)

Query  223  LAFAYCYSGKNLFKENLCGE---AIRSLRESQILYNRAINLCKLYSKTKAPAKPVKPT  277
             A+ YC +G+N++ + + GE   A+++L E Q L+       + Y K      P+ P+
Sbjct  50   FAYGYCPTGRNIYLKYVLGERGAAVKALVEGQALHQALFKALEDYKKYAYSGHPMSPS  107


==> gi|336251474|ref|YP_004586077.1| MCM family protein [Halopiger
xanaduensis SH-6]
Length=698
          Length = 698

 Score = 33.1 bits (74),  Expect = 8.2, Method: Compositional matrix adjust.
 Identities = 44/175 (25%), Positives = 68/175 (39%), Gaps = 17/175 (10%)

Query  128  YQMVMKDLLPL-LERGLPGSDLDPKVLQAYFSQSTAEAQEVTVGRAI--ELQHTDNLISS  184
            YQ+V   L P    RG   SD+D +VL +  + S A    VTVG  +  E+   D     
Sbjct  190  YQLVRLQLPPEKAHRGGQASDIDVRVLGSDMTDSVAPGDRVTVGIELEPEIDDEDRGTFV  249

Query  185  LAFETSQLFDNSKNQLKGLSKNVSEQWILYLDIKKNIYLAFAYCYSGKNLFKENLCGEAI  244
            L  E + + ++     + L  +  E  IL L    NIY          + FK +  G   
Sbjct  250  LTGEANNI-EHQDTDYEDLDLDEYEDEILELAESDNIYQKIV------DSFKPSHHG---  299

Query  245  RSLRESQILYNRAINLCKLYSKTKAPAKPVKPTGHLFFTNINATVNSLLEKYERE  299
                + QI    A+ +     K       ++   H+F     +T  S L +Y R+
Sbjct  300  ----DEQIKLAIALQMFGGVEKHLPDGSRIRGNSHIFLVGAPSTDKSGLLEYARD  350
