# Supplementary material for: An insight into the salivary gland content of the human body louse, Pediculus humanus
Source: Sci Rep. 2025 May 26;15:18322. doi: 10.1038/s41598-025-01412-5 (PMC12106848; doi:10.1038/s41598-025-01412-5)
Supplement: Supplementary file 2 — Supplementary Information 2. [file 41598_2025_1412_MOESM2_ESM.zip › S2/links/BAC-LIGHT/Phseq_100622-BAC-LIGHT.txt]

>Phseq_100622

gi|333983980|ref|YP_004513190.1| hypothetical protein Metme_2287 ...  28.1    5.9
gi|113476317|ref|YP_722378.1| aminotransferase [Trichodesmium ery...  28.1    6.0


==> gi|333983980|ref|YP_004513190.1| hypothetical protein Metme_2287
[Methylomonas methanica MC09]
Length=309
          Length = 309

 Score = 28.1 bits (61),  Expect = 5.9, Method: Composition-based stats.
 Identities = 14/47 (30%), Positives = 21/47 (45%), Gaps = 3/47 (6%)

Query  12  GINNINNFINSMKIFFPHWRHNSTQFANHVFSRSSRGFVQEFYNRQI  58
           G    N F++    +FP + H ST    H+ +      VQ F  RQ+
Sbjct  46  GTEQANAFLDE---YFPEYLHYSTVLDTHLHAVDEAQIVQHFQPRQV  89


==> gi|113476317|ref|YP_722378.1| aminotransferase [Trichodesmium
erythraeum IMS101]
Length=387
          Length = 387

 Score = 28.1 bits (61),  Expect = 6.0, Method: Composition-based stats.
 Identities = 12/32 (38%), Positives = 17/32 (53%), Gaps = 0/32 (0%)

Query  1    NSCRCNLTEITGINNINNFINSMKIFFPHWRH  32
            NSC C+ T+I GI  I N    +K  F  ++ 
Sbjct  265  NSCACSFTQIAGIEAIKNSQEFVKKIFAEFKQ  296
