# Supplementary material for: An insight into the salivary gland content of the human body louse, Pediculus humanus
Source: Sci Rep. 2025 May 26;15:18322. doi: 10.1038/s41598-025-01412-5 (PMC12106848; doi:10.1038/s41598-025-01412-5)
Supplement: Supplementary file 2 — Supplementary Information 2. [file 41598_2025_1412_MOESM2_ESM.zip › S2/links/BAC-LIGHT/Phseq_100670-BAC-LIGHT.txt]

>Phseq_100670

gi|218890708|ref|YP_002439572.1| 2,4-dienoyl-CoA reductase FadH1 ...  30.8    1.2
gi|256831583|ref|YP_003160310.1| hypothetical protein Jden_0336 [...  29.6    2.4
gi|113867378|ref|YP_725867.1| LysR family transcriptional regulat...  29.6    3.3
gi|291301123|ref|YP_003512401.1| TAP domain-containing protein [S...  28.9    5.2
gi|16799314|ref|NP_469582.1| bifunctional N-acetylglucosamine-1-p...  28.9    5.5
gi|16554459|ref|NP_444183.1| polyketide biosynthesis dithiol-disu...  28.5    6.9
gi|257387680|ref|YP_003177453.1| carbamoyl phosphate synthase lar...  28.5    7.3
gi|340619933|ref|YP_004738386.1| lipoprotein [Zobellia galactaniv...  28.5    8.6
gi|116696249|ref|YP_841825.1| RTX toxin exported protein [Ralston...  28.5    8.8
gi|169631128|ref|YP_001704777.1| 2,3-bisphosphoglycerate-dependen...  28.1    9.5


==> gi|218890708|ref|YP_002439572.1| 2,4-dienoyl-CoA reductase FadH1
[Pseudomonas aeruginosa LESB58]
Length=679
          Length = 679

 Score = 30.8 bits (68),  Expect = 1.2, Method: Composition-based stats.
 Identities = 13/29 (45%), Positives = 18/29 (62%), Gaps = 0/29 (0%)

Query  9    WKQNEFRDEACRKEIQDFFDCSSKAQEAG  37
            +K  E  +E   K+I DF +C+S AQ AG
Sbjct  131  FKPKELDEEGIEKQIADFVNCASLAQVAG  159


==> gi|256831583|ref|YP_003160310.1| hypothetical protein Jden_0336
[Jonesia denitrificans DSM 20603]
Length=114
          Length = 114

 Score = 29.6 bits (65),  Expect = 2.4, Method: Compositional matrix adjust.
 Identities = 23/69 (33%), Positives = 34/69 (49%), Gaps = 4/69 (6%)

Query  5   MMACWKQNEFRDEACRKEIQDFFDCSS-KAQEAGKMRSIQETLGQSGSLPPHKMTKLLQR  63
           ++ACW++    DEA  +  +  FD S   AQ +     +  T GQ      H +TKL QR
Sbjct  16  LVACWRETLLADEADHRGYR--FDRSRITAQRSTHPTQLTVTDGQLRYEKNHLITKLTQR  73

Query  64  FPNK-SHLS  71
            P+   HL+
Sbjct  74  SPHTLEHLT  82


==> gi|113867378|ref|YP_725867.1| LysR family transcriptional regulator
[Ralstonia eutropha H16]
Length=312
          Length = 312

 Score = 29.6 bits (65),  Expect = 3.3, Method: Composition-based stats.
 Identities = 19/62 (31%), Positives = 32/62 (52%), Gaps = 6/62 (10%)

Query  4    MMMACWKQNEFRDEACRKEIQDFFDCSSKAQEAGKMRSIQETLGQSGSLPPHKMTKLLQR  63
            M++A  +Q     +A R+ I+DF     K    G++ ++  T G +GSL P  +    QR
Sbjct  73   MVLAHVRQTLREHDALRERIEDF-----KGARRGEV-TVAVTAGLAGSLMPSLVHDFRQR  126

Query  64   FP  65
            +P
Sbjct  127  YP  128


==> gi|291301123|ref|YP_003512401.1| TAP domain-containing protein
[Stackebrandtia nassauensis DSM 44728]
Length=475
          Length = 475

 Score = 28.9 bits (63),  Expect = 5.2, Method: Composition-based stats.
 Identities = 15/38 (39%), Positives = 18/38 (47%), Gaps = 0/38 (0%)

Query  10   KQNEFRDEACRKEIQDFFDCSSKAQEAGKMRSIQETLG  47
            + N  R EACR      FD    A  A  M +I+E LG
Sbjct  157  QSNRERAEACRDTDPALFDNMDAASHAKDMDAIREALG  194


==> gi|16799314|ref|NP_469582.1| bifunctional N-acetylglucosamine-1-phosphate
uridyltransferase/glucosamine-1-phosphate acetyltransferase 
[Listeria innocua Clip11262]
Length=457
          Length = 457

 Score = 28.9 bits (63),  Expect = 5.5, Method: Composition-based stats.
 Identities = 13/35 (37%), Positives = 23/35 (66%), Gaps = 0/35 (0%)

Query  36   AGKMRSIQETLGQSGSLPPHKMTKLLQRFPNKSHL  70
            A KM S +E+LG +  +   + +KL+QR  N++H+
Sbjct  215  AYKMESFEESLGVNDRIALAEASKLMQRRINENHM  249


==> gi|16554459|ref|NP_444183.1| polyketide biosynthesis dithiol-disulfide
isomerase [Halobacterium sp. NRC-1]
Length=209
          Length = 209

 Score = 28.5 bits (62),  Expect = 6.9, Method: Compositional matrix adjust.
 Identities = 13/47 (28%), Positives = 26/47 (55%), Gaps = 0/47 (0%)

Query  16   DEACRKEIQDFFDCSSKAQEAGKMRSIQETLGQSGSLPPHKMTKLLQ  62
            DEA R  ++D F  + +A   G    + +  G  G++PP ++ +L++
Sbjct  161  DEAWRDRLRDEFADAREAGITGVPTFVYDGHGARGAVPPSQLERLVE  207


==> gi|257387680|ref|YP_003177453.1| carbamoyl phosphate synthase
large subunit [Halomicrobium mukohataei DSM 12286]
Length=1095
          Length = 1095

 Score = 28.5 bits (62),  Expect = 7.3, Method: Composition-based stats.
 Identities = 21/62 (34%), Positives = 29/62 (47%), Gaps = 9/62 (15%)

Query  13   EFRDEACRKEIQDFFDCSSKAQEAGKMRSIQET---LGQSGSLPPHKMTKLLQRFPNKSH  69
            E  +E+ R  ++D  D      E G +  I  T   LG SGS   H+M KL++R      
Sbjct  158  ELTEESLRDRVEDAVD------EVGGLPVIARTTYTLGGSGSGVVHEMEKLIERVRKGLR  211

Query  70   LS  71
            LS
Sbjct  212  LS  213


==> gi|340619933|ref|YP_004738386.1| lipoprotein [Zobellia galactanivorans]
Length=349
          Length = 349

 Score = 28.5 bits (62),  Expect = 8.6, Method: Composition-based stats.
 Identities = 12/34 (35%), Positives = 18/34 (53%), Gaps = 0/34 (0%)

Query  25   DFFDCSSKAQEAGKMRSIQETLGQSGSLPPHKMT  58
            +F+D  +K        +I  +LG   SLP HK+T
Sbjct  140  EFYDTETKVNYEATTVTIPNSLGIKASLPGHKVT  173


==> gi|116696249|ref|YP_841825.1| RTX toxin exported protein [Ralstonia
eutropha H16]
Length=2426
          Length = 2426

 Score = 28.5 bits (62),  Expect = 8.8, Method: Composition-based stats.
 Identities = 17/52 (33%), Positives = 25/52 (48%), Gaps = 4/52 (8%)

Query  18   ACRKEIQDFFDCSSKAQEAGKMRSI----QETLGQSGSLPPHKMTKLLQRFP  65
            A  KE+Q+F D   +  +AG   S+      TL + GS    +  +LL R P
Sbjct  201  ASGKELQNFMDAVGRIDQAGFFESMGVDAANTLREIGSHVQDQFKQLLDRLP  252


==> gi|169631128|ref|YP_001704777.1| 2,3-bisphosphoglycerate-dependent
phosphoglycerate mutase [Mycobacterium abscessus ATCC 
19977]
Length=256
          Length = 256

 Score = 28.1 bits (61),  Expect = 9.5, Method: Composition-based stats.
 Identities = 17/41 (41%), Positives = 21/41 (51%), Gaps = 6/41 (15%)

Query  31  SKAQEAGKMRSIQETLGQSGSLPPHKMTKLLQRFPNKSHLS  71
           S+AQ  G      E L Q G LP    T LL+R  N +HL+
Sbjct  44  SEAQRGG------ELLAQQGLLPDILFTSLLRRAINTAHLA  78
