# Supplementary material for: An insight into the salivary gland content of the human body louse, Pediculus humanus
Source: Sci Rep. 2025 May 26;15:18322. doi: 10.1038/s41598-025-01412-5 (PMC12106848; doi:10.1038/s41598-025-01412-5)
Supplement: Supplementary file 2 — Supplementary Information 2. [file 41598_2025_1412_MOESM2_ESM.zip › S2/links/BAC-LIGHT/Phseq_10071-BAC-LIGHT.txt]

>Phseq_10071

gi|320451209|ref|YP_004203305.1| ribonucleoside-diphosphate reduc...  28.5    5.2
gi|291296467|ref|YP_003507865.1| ribonucleoside-diphosphate reduc...  27.7    7.4
gi|159897284|ref|YP_001543531.1| hypothetical protein Haur_0755 [...  27.7    8.1


==> gi|320451209|ref|YP_004203305.1| ribonucleoside-diphosphate reductase,
adenosylcobalamin-dependent [Thermus scotoductus SA-01]
Length=1388
          Length = 1388

 Score = 28.5 bits (62),  Expect = 5.2, Method: Composition-based stats.
 Identities = 11/26 (42%), Positives = 15/26 (58%), Gaps = 0/26 (0%)

Query  14   RVPAHWLWPVSSFFDWSFSLPGSITV  39
            +VPA WLW   ++  W+   PG I V
Sbjct  398  KVPARWLWHEIAWHAWATGEPGLIFV  423


==> gi|291296467|ref|YP_003507865.1| ribonucleoside-diphosphate reductase
adenosylcobalamin-dependent [Meiothermus ruber DSM 
1279]
Length=983
          Length = 983

 Score = 27.7 bits (60),  Expect = 7.4, Method: Composition-based stats.
 Identities = 11/26 (42%), Positives = 15/26 (58%), Gaps = 0/26 (0%)

Query  14   RVPAHWLWPVSSFFDWSFSLPGSITV  39
            +VPA WLW   ++  W+   PG I V
Sbjct  404  KVPAKWLWHEIAWHAWATGEPGLIFV  429


==> gi|159897284|ref|YP_001543531.1| hypothetical protein Haur_0755
[Herpetosiphon aurantiacus DSM 785]
Length=358
          Length = 358

 Score = 27.7 bits (60),  Expect = 8.1, Method: Composition-based stats.
 Identities = 8/20 (40%), Positives = 14/20 (70%), Gaps = 0/20 (0%)

Query  2    YLIWSYRSESIVRVPAHWLW  21
            Y++WS  +  +VR+P  W+W
Sbjct  288  YVVWSALTPLVVRMPTDWIW  307
