# Supplementary material for: An insight into the salivary gland content of the human body louse, Pediculus humanus
Source: Sci Rep. 2025 May 26;15:18322. doi: 10.1038/s41598-025-01412-5 (PMC12106848; doi:10.1038/s41598-025-01412-5)
Supplement: Supplementary file 2 — Supplementary Information 2. [file 41598_2025_1412_MOESM2_ESM.zip › S2/links/BAC-LIGHT/Phseq_100763-BAC-LIGHT.txt]

>Phseq_100763

gi|153011810|ref|YP_001373023.1| outer membrane autotransporter [...  90.5    7e-22
gi|58038994|ref|YP_190958.1| TonB-dependent outer membrane recept...  31.2    0.59
gi|50955022|ref|YP_062310.1| transposase [Leifsonia xyli subsp. x...  28.9    1.8


==> gi|153011810|ref|YP_001373023.1| outer membrane autotransporter
[Ochrobactrum anthropi ATCC 49188]
Length=1012
          Length = 1012

 Score = 90.5 bits (223),  Expect = 7e-22, Method: Compositional matrix adjust.
 Identities = 46/62 (74%), Positives = 54/62 (87%), Gaps = 0/62 (0%)

Query  1    MIIDTTKALNDSAIDIIWQGALLDANAATSSTEIKAGREAINISGNSSQATDQTITTFNN  60
            M IDT +A ND+AIDIIWQGA+LDANA TSST I AGREAI ISGN+SQAT QT+T+FN+
Sbjct  313  MEIDTLQAANDAAIDIIWQGAVLDANADTSSTTISAGREAITISGNASQATAQTVTSFND  372

Query  61   LI  62
            L+
Sbjct  373  LV  374


==> gi|58038994|ref|YP_190958.1| TonB-dependent outer membrane receptor
[Gluconobacter oxydans 621H]
Length=829
          Length = 829

 Score = 31.2 bits (69),  Expect = 0.59, Method: Compositional matrix adjust.
 Identities = 13/25 (52%), Positives = 20/25 (80%), Gaps = 0/25 (0%)

Query  26  NAATSSTEIKAGREAINISGNSSQA  50
           +AA +STE+K G+E+I++ G  SQA
Sbjct  65  HAAPTSTEVKGGQESISVLGQRSQA  89


==> gi|50955022|ref|YP_062310.1| transposase [Leifsonia xyli subsp.
xyli str. CTCB07]
Length=62
          Length = 62

 Score = 28.9 bits (63),  Expect = 1.8, Method: Compositional matrix adjust.
 Identities = 13/47 (28%), Positives = 25/47 (53%), Gaps = 1/47 (2%)

Query  2   IIDTTKALNDSAIDIIWQGALLDANAATSSTEIKAGREAINISGNSS  48
           + DTT+ LND  ID++  G ++D  A      ++A  + +++ G   
Sbjct  3   VTDTTELLNDQMIDLVM-GEIIDQKALAERLLVQAKEQGVSLVGPGG  48
