# Supplementary material for: An insight into the salivary gland content of the human body louse, Pediculus humanus
Source: Sci Rep. 2025 May 26;15:18322. doi: 10.1038/s41598-025-01412-5 (PMC12106848; doi:10.1038/s41598-025-01412-5)
Supplement: Supplementary file 2 — Supplementary Information 2. [file 41598_2025_1412_MOESM2_ESM.zip › S2/links/BAC-LIGHT/Phseq_10077-BAC-LIGHT.txt]

>Phseq_10077

gi|16329376|ref|NP_440104.1| hypothetical protein slr1774 [Synech...  36.6    2.7
gi|124485800|ref|YP_001030416.1| hypothetical protein Mlab_0979 [...  36.2    4.7
gi|291614083|ref|YP_003524240.1| hypothetical protein Slit_1620 [...  35.0    6.0
gi|171058821|ref|YP_001791170.1| polar amino acid ABC transporter...  35.4    6.2
gi|300312054|ref|YP_003776146.1| ATPase AAA [Herbaspirillum serop...  35.0    9.2
gi|289549346|ref|YP_003474334.1| glucose-6-phosphate dehydrogenas...  35.0    9.5


==> gi|16329376|ref|NP_440104.1| hypothetical protein slr1774 [Synechocystis
sp. PCC 6803]
Length=289
          Length = 289

 Score = 36.6 bits (83),  Expect = 2.7, Method: Composition-based stats.
 Identities = 28/107 (26%), Positives = 42/107 (39%), Gaps = 5/107 (5%)

Query  1220  SPLELSKETISSSQQQQQQQSFNQGSTLSVTVPGTPSRQSSKESVDEINYDEEKGNVEND  1279
             SP   S     S    Q + SFN  S       G  +RQS++++  +   D  +GN +N 
Sbjct  49    SPRMSSGGANRSGGGMQNRGSFNSSSRSQSRSSGQANRQSNRQAGSQSRQDNRQGNQQNR  108

Query  1280  YSNDLRKCESNRSLNSDENRLDLSQTYKRDRSRTISVMSPARKSRYD  1326
              SN         S N  +NR    Q  +  R++        R +R D
Sbjct  109   QSN-----RQTGSQNRQDNRQGNQQNRQDQRTQRTDTRQGERSNRTD  150


==> gi|124485800|ref|YP_001030416.1| hypothetical protein Mlab_0979
[Methanocorpusculum labreanum Z]
Length=428
          Length = 428

 Score = 36.2 bits (82),  Expect = 4.7, Method: Compositional matrix adjust.
 Identities = 20/62 (32%), Positives = 36/62 (58%), Gaps = 4/62 (6%)

Query  1094  NISESQKFNRDMSSGGESPTTDDNKKCANHETSKLEKFI--FGNNDNTSRNDLCACWCQG  1151
             ++  S +F R +++GG  PTT + ++ +N ET K   F+   G+ D T   ++C+C C  
Sbjct  208   DVITSLEFERMINAGG--PTTGNLRRLSNGETPKSIVFVQCVGSRDMTINRNICSCVCCM  265

Query  1152  WA  1153
             +A
Sbjct  266   YA  267


==> gi|291614083|ref|YP_003524240.1| hypothetical protein Slit_1620
[Sideroxydans lithotrophicus ES-1]
Length=219
          Length = 219

 Score = 35.0 bits (79),  Expect = 6.0, Method: Composition-based stats.
 Identities = 30/94 (32%), Positives = 46/94 (49%), Gaps = 9/94 (10%)

Query  826  LPEVLLNLSKISATVVIAIPILEFLSTLTSLPKVFASFVGDQYMSVFAIALPY-TNPFKY  884
            LP  L++ S ++A + + + +   L+      K   S VGD Y++  A  LP  T    Y
Sbjct  110  LPTALVDASVVAAMLALGVSLAHRLNNKV---KRMLSGVGD-YVAWAATFLPLLTGYMAY  165

Query  885  NH----YTVSLAHHVIAVWFLKCRLPFRRDFVRF  914
            +H    YT+ LA H+ +V  L   LPF + F  F
Sbjct  166  HHLFVEYTLMLALHIFSVELLLVLLPFTKLFHTF  199


==> gi|171058821|ref|YP_001791170.1| polar amino acid ABC transporter
inner membrane subunit [Leptothrix cholodnii SP-6]
Length=366
          Length = 366

 Score = 35.4 bits (80),  Expect = 6.2, Method: Composition-based stats.
 Identities = 20/66 (30%), Positives = 34/66 (52%), Gaps = 11/66 (17%)

Query  300  INMGLWSNKRVTSLRCTLTSVLPSLLQAMHCNHTVVIYEIT-----ISIHRLVNKFGLEL  354
            + +G W  +R+  L   L +V+PSL+     N+ + I++ T     +S++ L    GL L
Sbjct  267  VGLGWWQTQRLVVLPQALAAVVPSLM-----NNFIAIFKDTSLITVVSLYELTGSLGLAL  321

Query  355  Q-DPAW  359
              DP W
Sbjct  322  SGDPVW  327


==> gi|300312054|ref|YP_003776146.1| ATPase AAA [Herbaspirillum seropedicae
SmR1]
Length=335
          Length = 335

 Score = 35.0 bits (79),  Expect = 9.2, Method: Compositional matrix adjust.
 Identities = 32/123 (26%), Positives = 55/123 (45%), Gaps = 2/123 (2%)

Query  287  YNDVGLLRGTVFYINMGLWSNKRVTSLRCTLTSVLPSLLQAMHCNHTVVIYEITISIHRL  346
            Y + GL +G  F I  G     + T +R  L  + P  + + H  +T +  + T+ +  +
Sbjct  34   YLEYGLSQGEGFIIVTGEVGAGKTTLVRKLLGKINPMQIISAHIVNTHLDPDNTLRM--V  91

Query  347  VNKFGLELQDPAWDVVLSILEAIIEHVETKDVSLLGSVITKLHETLCTIEQLIELGQFNG  406
             + FGL  ++ +   +L+ LE    H E K V  L  V    + +  T+E+L  L  F  
Sbjct  92   ASAFGLATENASKAALLTQLEQFFLHCEQKGVRALLVVDEAQNLSPTTLEELRMLSNFQS  151

Query  407  NVR  409
              R
Sbjct  152  GER  154


==> gi|289549346|ref|YP_003474334.1| glucose-6-phosphate dehydrogenase
[Thermocrinis albus DSM 14484]
Length=439
          Length = 439

 Score = 35.0 bits (79),  Expect = 9.5, Method: Compositional matrix adjust.
 Identities = 35/159 (22%), Positives = 67/159 (42%), Gaps = 31/159 (19%)

Query  259  KIMRNL------LGTHMGH------STLYTMCKILQDNAYYNDVGLLRGTVFYINMGLWS  306
            K+++NL       G ++G+      +  + + K   DN  + DV       FY+  G   
Sbjct  246  KLLKNLSFVSFVKGQYIGYPVKGSRTETFVLAKAYVDNLRWQDVP------FYLMTGKKL  299

Query  307  NKRVTSLRCTLTSVLPSLLQAMHC--NHTVVIYEITISIHRLVNKFGLELQDPAWDVVLS  364
             +R+T +      +    +  + C      V+++++        K  +EL+ P W+ +  
Sbjct  300  ARRLTQITVVFRKIPKGFMALLDCMPRQNRVVFQVSPESK---IKISIELRPPNWNFMAC  356

Query  365  ILEAIIEHVETKDVSLLGSVITKLHETLCTIEQLIELGQ  403
             +E  IEH  T+ V       T  +ETL  +E ++E  Q
Sbjct  357  PIETTIEHSTTQGVD------TSPYETL--LEDIMEGDQ  387
