# Supplementary material for: An insight into the salivary gland content of the human body louse, Pediculus humanus
Source: Sci Rep. 2025 May 26;15:18322. doi: 10.1038/s41598-025-01412-5 (PMC12106848; doi:10.1038/s41598-025-01412-5)
Supplement: Supplementary file 2 — Supplementary Information 2. [file 41598_2025_1412_MOESM2_ESM.zip › S2/links/BAC-LIGHT/Phseq_10078-BAC-LIGHT.txt]

>Phseq_10078

gi|110667057|ref|YP_656868.1| halomucin [Haloquadratum walsbyi DS...  60.5    9e-08
gi|16081780|ref|NP_394166.1| hypothetical protein Ta0695 [Thermop...  40.4    0.083
gi|54022778|ref|YP_117020.1| hypothetical protein nfa8110 [Nocard...  38.1    0.55
gi|92118673|ref|YP_578402.1| hypothetical protein Nham_3207 [Nitr...  33.1    2.2


==> gi|110667057|ref|YP_656868.1| halomucin [Haloquadratum walsbyi
DSM 16790]
Length=9159
          Length = 9159

 Score = 60.5 bits (145),  Expect = 9e-08, Method: Composition-based stats.
 Identities = 45/188 (24%), Positives = 80/188 (43%), Gaps = 14/188 (7%)

Query  394   EKSKESDEENKESGEEG---DEGDESDNQSDKDSDKKSNKDDXXXXXXX------XXXXX  444
             E + E D  N++SG++    D GD+S +Q+D D D  SN+D                   
Sbjct  8376  ESALEDDSSNQDSGDDSSNQDSGDDSSSQND-DGDNSSNQDSGDDSSSQNDDGDNSSNQD  8434

Query  445   XXXXXXXXXXEPETVTITRTGEKSKESDEENKESGEEGDEGDESDNQSDKDSDKKSNKD-  503
                       + +  +   +G+ S   +++  +S  + D+GD S NQ   D     N D 
Sbjct  8435  SGDDSSSQNDDGDNSSNQDSGDDSSSQNDDGDDSSSQNDDGDNSSNQDSGDDSSSQNDDG  8494

Query  504   DSDKEKDDNLQNKSENEEESDSKKNDTRANSPNNERSGSNSPSPSRSRSHSRSRSRSRSR  563
             D+   +D    + S+N++  +S   D+  +S +    G N P+   S +   + S S   
Sbjct  8495  DNSSNQDSGDDSSSQNDDGDNSSNQDSGDDSSSQNDDGDNKPN---SAAAVGAESGSEMG  8551

Query  564   SESGSRSR  571
              E+G  S+
Sbjct  8552  GETGGESQ  8559


 Score = 58.5 bits (140),  Expect = 3e-07, Method: Composition-based stats.
 Identities = 47/181 (26%), Positives = 83/181 (46%), Gaps = 24/181 (13%)

Query  466   EKSKESDEENKESGEEG---DEGDESDNQSDKDSDKKSNKDDSDKEKDDNLQNKSENEEE  522
             E + E D  N++SG++    D GD+S +Q+D D D  SN+D  D        + S+N++ 
Sbjct  8376  ESALEDDSSNQDSGDDSSNQDSGDDSSSQND-DGDNSSNQDSGD-------DSSSQNDDG  8427

Query  523   SDSKKNDTRANSPNNERSGSNSPSPSRSRSHSRSRSRSRSRSESGSRSRSRSASGSVRHS  582
              +S   D+  +S +    G NS       S+  S   S S+++ G  S S++  G     
Sbjct  8428  DNSSNQDSGDDSSSQNDDGDNS-------SNQDSGDDSSSQNDDGDDSSSQNDDG-----  8475

Query  583   RSRSNSEASRSSGGSKQNKSRSSRSPSRGGSGSRSGSASSRSQSEDDNKDSEDENNESDN  642
                S+++ S     S+ +   +S +   G   S        S ++D   DS  +N++ DN
Sbjct  8476  -DNSSNQDSGDDSSSQNDDGDNSSNQDSGDDSSSQNDDGDNSSNQDSGDDSSSQNDDGDN  8534

Query  643   E  643
             +
Sbjct  8535  K  8535


 Score = 58.2 bits (139),  Expect = 5e-07, Method: Composition-based stats.
 Identities = 47/172 (27%), Positives = 74/172 (43%), Gaps = 11/172 (6%)

Query  480   EEGDEGDESDNQSDKDSDKKSNKDDSDKEKDDNLQNKSENEEESDSKKNDTRANSPNNER  539
             E   E D S+  S  DS  + + DDS  + DD   + +++  +  S +ND   NS +N+ 
Sbjct  8376  ESALEDDSSNQDSGDDSSNQDSGDDSSSQNDDGDNSSNQDSGDDSSSQNDDGDNS-SNQD  8434

Query  540   SGSNSPSPSRSRSHSRSRSRSRSRSESGSRSRSRSASGSVRHSRSRSNSEASRSSGGSKQ  599
             SG +S S +    +S       S  +SG  S S++  G      S  N +   SS     
Sbjct  8435  SGDDSSSQNDDGDNS-------SNQDSGDDSSSQNDDGD---DSSSQNDDGDNSSNQDSG  8484

Query  600   NKSRSSRSPSRGGSGSRSGSASSRSQSEDDNKDSEDENNESDNENYALFNSP  651
             + S S        S   SG  SS    + DN  ++D  ++S ++N    N P
Sbjct  8485  DDSSSQNDDGDNSSNQDSGDDSSSQNDDGDNSSNQDSGDDSSSQNDDGDNKP  8536


 Score = 50.4 bits (119),  Expect = 1e-04, Method: Composition-based stats.
 Identities = 44/182 (24%), Positives = 79/182 (43%), Gaps = 26/182 (14%)

Query  456   PETVTITRTGEKSKESDEENKESGEEG-------------DEGDESDNQSDKDSDKKSNK  502
             PE+     +  +    D  N++SG++              D GD+S +Q+D D D  SN+
Sbjct  8375  PESALEDDSSNQDSGDDSSNQDSGDDSSSQNDDGDNSSNQDSGDDSSSQND-DGDNSSNQ  8433

Query  503   ---DDSDKEKDDNLQNKSENEEESDSKKNDTRANSPNNERSGSNSPSPSRSRSHSRSRSR  559
                DDS  + DD   + +++  +  S +ND   +S +    G NS       S+  S   
Sbjct  8434  DSGDDSSSQNDDGDNSSNQDSGDDSSSQNDDGDDSSSQNDDGDNS-------SNQDSGDD  8486

Query  560   SRSRSESGSRSRSRSASGSVRHSRSRSNSEASRSSG--GSKQNKSRSSRSPSRGGSGSRS  617
             S S+++ G  S ++ +           ++ +++ SG   S QN    ++  S    G+ S
Sbjct  8487  SSSQNDDGDNSSNQDSGDDSSSQNDDGDNSSNQDSGDDSSSQNDDGDNKPNSAAAVGAES  8546

Query  618   GS  619
             GS
Sbjct  8547  GS  8548


 Score = 39.3 bits (90),  Expect = 0.29, Method: Composition-based stats.
 Identities = 31/130 (24%), Positives = 46/130 (35%), Gaps = 7/130 (5%)

Query  393   GEKSKESDEENKESGEEGDEGDESDNQSDKDSDKKSNKDDXXXXXXXXXXXXXXXXXXXX  452
             G+ S   D  + +S  + D+GD S NQ   D     N D                     
Sbjct  8427  GDNSSNQDSGD-DSSSQNDDGDNSSNQDSGDDSSSQNDDGDDSSSQNDDGDNSSNQDSGD  8485

Query  453   XXEPETVTITRTGEKSKESDEENKESGEEGDEGDESDNQSDKDSDKKSNKDDSDKEKDDN  512
                 +       G+ S   D  + +S  + D+GD S NQ D   D  S  DD D + +  
Sbjct  8486  DSSSQN----DDGDNSSNQDSGD-DSSSQNDDGDNSSNQ-DSGDDSSSQNDDGDNKPNSA  8539

Query  513   LQNKSENEEE  522
                 +E+  E
Sbjct  8540  AAVGAESGSE  8549


 Score = 34.7 bits (78),  Expect = 6.5, Method: Composition-based stats.
 Identities = 38/149 (26%), Positives = 64/149 (43%), Gaps = 15/149 (10%)

Query  509   KDDNLQNKSENEEESDSKKNDTRANSPNNERSGSNSPSPSRSRSHSRSRSRSRSRSESGS  568
             K D+     E+  E DS   D+  +S +N+ SG +S S +    +S       S  +SG 
Sbjct  8367  KADSTAPVPESALEDDSSNQDSGDDS-SNQDSGDDSSSQNDDGDNS-------SNQDSGD  8418

Query  569   RSRSRSASGSVRHSRSRSNSEASRSSGGSKQNKSRSSRSPSRGGSGSRSGSASSRSQSED  628
              S S++  G      + SN ++   S     +   SS   S   S S++      S   D
Sbjct  8419  DSSSQNDDGD-----NSSNQDSGDDSSSQNDDGDNSSNQDSGDDSSSQNDDGDDSSSQND  8473

Query  629   DNKDS--EDENNESDNENYALFNSPEKNS  655
             D  +S  +D  ++S ++N    NS  ++S
Sbjct  8474  DGDNSSNQDSGDDSSSQNDDGDNSSNQDS  8502


==> gi|16081780|ref|NP_394166.1| hypothetical protein Ta0695 [Thermoplasma
acidophilum DSM 1728]
Length=383
          Length = 383

 Score = 40.4 bits (93),  Expect = 0.083, Method: Compositional matrix adjust.
 Identities = 29/104 (28%), Positives = 51/104 (49%), Gaps = 7/104 (7%)

Query  210  FDGWKYPCAQVIFDSDPAPVGRSVPAQLEEMSQAMIRGVMDESGEQFVAYFLPTEETLAK  269
            FD + YP  +   D  P  V +++ + +  ++   +RGV DE   +++ Y     E  AK
Sbjct  279  FDVFVYPSKE---DYFPQVVLQALASGMYVLAGDFLRGVFDEFEGKYLEYVGMNPEAFAK  335

Query  270  RKADIQNN---IDYEDDQEYEYKMAREYNWNVKNKASKGYEENY  310
            R  +I  N   ID++   E+EY +   Y+W+V  K    Y + +
Sbjct  336  RINEILKNPEIIDHDKKLEFEY-VKENYDWSVIAKRFYDYLKEF  378


==> gi|54022778|ref|YP_117020.1| hypothetical protein nfa8110 [Nocardia
farcinica IFM 10152]
Length=7192
          Length = 7192

 Score = 38.1 bits (87),  Expect = 0.55, Method: Composition-based stats.
 Identities = 30/115 (26%), Positives = 54/115 (47%), Gaps = 4/115 (3%)

Query  481   EGDEGDESDNQSDKDSDKKSN-KDDSDKEKDDNLQNKSENEEESDSKKNDTRANSPNNER  539
             +GD G +SD  +D D+   S+ + D D   + N + + +   E D+ + D  A +  + R
Sbjct  6503  DGDAGTDSDAGTDGDAGTDSDARPDGDARTEGNARTEVDARTEGDA-RTDGGARTVGDAR  6561

Query  540   SGSNSPSPSRSRSHSRSRSRSRSRSESGSRS--RSRSASGSVRHSRSRSNSEASR  592
             +  N+P    +R    +R+  ++RSE  +    R+R A G      +     ASR
Sbjct  6562  TEGNAPPEGDARPDGDARTDGQTRSEGDADQGDRARGADGGPHEPGAGEGPAASR  6616


==> gi|92118673|ref|YP_578402.1| hypothetical protein Nham_3207 [Nitrobacter
hamburgensis X14]
Length=83
          Length = 83

 Score = 33.1 bits (74),  Expect = 2.2, Method: Composition-based stats.
 Identities = 21/67 (31%), Positives = 35/67 (52%), Gaps = 0/67 (0%)

Query  530  TRANSPNNERSGSNSPSPSRSRSHSRSRSRSRSRSESGSRSRSRSASGSVRHSRSRSNSE  589
            TR++ P      +     +R+R+ S SRS    RS S + SRSR    S+++S  R+N++
Sbjct  16   TRSSEPRGGTFCAGGDCLARARTCSVSRSLIEQRSSSDAESRSRLVYNSIQYSVVRANAD  75

Query  590  ASRSSGG  596
                + G
Sbjct  76   GDPVTAG  82
