# Supplementary material for: An insight into the salivary gland content of the human body louse, Pediculus humanus
Source: Sci Rep. 2025 May 26;15:18322. doi: 10.1038/s41598-025-01412-5 (PMC12106848; doi:10.1038/s41598-025-01412-5)
Supplement: Supplementary file 2 — Supplementary Information 2. [file 41598_2025_1412_MOESM2_ESM.zip › S2/links/BAC-LIGHT/Phseq_10079-BAC-LIGHT.txt]

>Phseq_10079

gi|226939757|ref|YP_002794830.1| Glycosyl transferase, group 2 fa...  29.3    3.6
gi|298345958|ref|YP_003718645.1| anaerobic ribonucleoside triphos...  28.1    9.5
gi|229586796|ref|YP_002845297.1| hypothetical protein RAF_ORF0660...  28.1    9.9


==> gi|226939757|ref|YP_002794830.1| Glycosyl transferase, group
2 family protein [Laribacter hongkongensis HLHK9]
Length=550
          Length = 550

 Score = 29.3 bits (64),  Expect = 3.6, Method: Composition-based stats.
 Identities = 10/37 (27%), Positives = 21/37 (57%), Gaps = 0/37 (0%)

Query  5    RSTNRSRIRIKYYLSTRIFPAIKIWKHWQYFNRINIW  41
            +S +RS  R+K +L+  + P  ++W+ W     + +W
Sbjct  347  QSPSRSPRRVKSWLADGLTPLARLWQRWGLARWLRVW  383


==> gi|298345958|ref|YP_003718645.1| anaerobic ribonucleoside triphosphate
reductase [Mobiluncus curtisii ATCC 43063]
Length=657
          Length = 657

 Score = 28.1 bits (61),  Expect = 9.5, Method: Composition-based stats.
 Identities = 14/57 (25%), Positives = 30/57 (53%), Gaps = 6/57 (11%)

Query  9    RSRIRIKYYLSTRIFPAIKIWKHWQYFNRINIWFTVMFFNGFERIFKSFFNSS-DLT  64
            R R+ I+Y++   +FP  K     +Y   ++  F+ +  NG   + ++F + + D+T
Sbjct  390  RKRVTIQYHMDHGLFPYTK-----RYLGNLDNHFSTIGVNGMNELIRNFTDDAYDIT  441


==> gi|229586796|ref|YP_002845297.1| hypothetical protein RAF_ORF0660
[Rickettsia africae ESF-5]
Length=568
          Length = 568

 Score = 28.1 bits (61),  Expect = 9.9, Method: Compositional matrix adjust.
 Identities = 14/43 (33%), Positives = 23/43 (53%), Gaps = 0/43 (0%)

Query  14   IKYYLSTRIFPAIKIWKHWQYFNRINIWFTVMFFNGFERIFKS  56
            IKY +  R  P IK+ K +Q +N  +       F+  ++IF+S
Sbjct  117  IKYGIKCRNTPCIKLAKDFQPYNHTSSAENEKIFSHTQKIFRS  159
