# Supplementary material for: An insight into the salivary gland content of the human body louse, Pediculus humanus
Source: Sci Rep. 2025 May 26;15:18322. doi: 10.1038/s41598-025-01412-5 (PMC12106848; doi:10.1038/s41598-025-01412-5)
Supplement: Supplementary file 2 — Supplementary Information 2. [file 41598_2025_1412_MOESM2_ESM.zip › S2/links/BAC-LIGHT/Phseq_10080-BAC-LIGHT.txt]

>Phseq_10080

gi|119718998|ref|YP_919493.1| small GTP-binding protein [Thermofi...  85.5    7e-20
gi|109900290|ref|YP_663545.1| small GTP-binding protein [Pseudoal...  71.2    2e-14
gi|156743541|ref|YP_001433670.1| small GTP-binding protein [Rosei...  71.2    2e-14
gi|332291610|ref|YP_004430219.1| small GTP-binding protein [Kroki...  70.9    3e-14
gi|269837205|ref|YP_003319433.1| small GTP-binding protein [Sphae...  65.5    3e-12
gi|326794509|ref|YP_004312329.1| small GTP-binding protein [Marin...  65.1    3e-12
gi|162454092|ref|YP_001616459.1| Ras-related GTP-binding protein ...  63.5    2e-11
gi|336171924|ref|YP_004579062.1| small GTP-binding protein [Lacin...  62.4    4e-11
gi|289166594|ref|YP_003456732.1| Ras family GTPase [Legionella lo...  62.8    1e-10
gi|17230522|ref|NP_487070.1| hypothetical protein all3030 [Nostoc...  60.5    2e-10


==> gi|119718998|ref|YP_919493.1| small GTP-binding protein [Thermofilum
pendens Hrk 5]
Length=171
          Length = 171

 Score = 85.5 bits (210),  Expect = 7e-20, Method: Compositional matrix adjust.
 Identities = 54/170 (32%), Positives = 93/170 (55%), Gaps = 20/170 (12%)

Query  5    KIVVLGSGGVGKSALTVQFVQGIF--VEKYDPTIEDSYRKQVEVDGQQCMLEILDTAGTE  62
            KI + G GGVGK++L  +FV+G +   E+    I+  +RK +++DG++  + I D  G  
Sbjct  6    KISLCGPGGVGKTSLARKFVEGSYNPQERLTVGIQHFFRK-IQLDGRELHVVIWDLGGEH  64

Query  63   QFTAMRDLYMKNGQGFILVYSITAQSTFNDLQDLR---EQILRVKDTDDVPMVLVGNKCD  119
            +F  +   ++K  +G + V+ +T + TF ++ + R   E +L       VP +L+GNK D
Sbjct  65   RFRFLAPAFLKGAKGVVYVFDLTREETFLEIDEWRKITESVL-----GKVPSILIGNKAD  119

Query  120  LEEERVVGKDNGINLARQFNCA-----FMETSAKAKINVIDIFYDLVRQV  164
            LEE R+V      NLAR++  +     + E SA+    V + F  L+R +
Sbjct  120  LEEYRIV----PYNLAREYALSKGFLEYFEVSARTGARVEEAFLFLLRTI  165


==> gi|109900290|ref|YP_663545.1| small GTP-binding protein [Pseudoalteromonas
atlantica T6c]
Length=167
          Length = 167

 Score = 71.2 bits (173),  Expect = 2e-14, Method: Compositional matrix adjust.
 Identities = 52/166 (31%), Positives = 82/166 (49%), Gaps = 7/166 (4%)

Query  1    MREYKIVVLGSGGVGKSALTVQFVQGIFVEKYDPTIEDSY-RKQVEVDGQQCMLEILDTA  59
            M + KI VLG+ GVGK++L  Q+V+GIF EKY  +I     +KQV+ +       + D  
Sbjct  1    MIQKKICVLGASGVGKTSLIKQYVEGIFSEKYLTSIGVKIDKKQVQCESNTVQFMLWDIE  60

Query  60   GTEQFTAMRDLYMKNGQGFILVYSIT-AQSTFNDLQDLREQILRVKDTDDVPMVLVGNKC  118
            G +++   +  Y++     I+V   T +QS    ++         KD  ++P +L  NK 
Sbjct  61   GIDRYCGFQPKYLRGAAAIIIVVDHTRSQSLIEGIEIYN----LAKDVANIPAILAINKA  116

Query  119  DLEEERVVGKDNGINLARQFNCAFMETSAKAKINVIDIFYDLVRQV  164
            DL       +D    L+  F+  F  TSAK   NV  +F  L +Q+
Sbjct  117  DLSTAWHWEEDELAELSSPFSHTF-RTSAKTGDNVELLFSTLAQQL  161


==> gi|156743541|ref|YP_001433670.1| small GTP-binding protein [Roseiflexus
castenholzii DSM 13941]
Length=174
          Length = 174

 Score = 71.2 bits (173),  Expect = 2e-14, Method: Compositional matrix adjust.
 Identities = 49/160 (31%), Positives = 75/160 (47%), Gaps = 6/160 (4%)

Query  5    KIVVLGSGGVGKSALTVQFVQGIFVEKYDPTIEDSYRKQV----EVDGQQCMLEILDTAG  60
            K+ ++G   VGK++L  +F +  F E Y  TI     +++    +       L I DTAG
Sbjct  6    KVCLIGDFAVGKTSLIRRFTESRFSESYLSTIGIRVSRKILQMPDAYPSTLTLMIWDTAG  65

Query  61   TEQFTAMRDLYMKNGQGFILVYSITAQSTFNDLQDLREQILRVKDTDDVPMVLVGNKCDL  120
            +E FT +   Y +  +G  LV  IT   T   L    E+   V    DVP++++ NK DL
Sbjct  66   SEPFTTIVRSYYRGARGAALVCDITRAETVTALLRYAEEFHAVNP--DVPLIMIANKIDL  123

Query  121  EEERVVGKDNGINLARQFNCAFMETSAKAKINVIDIFYDL  160
              ER+V  +    +A   +     TSA+   NV + F  L
Sbjct  124  RSERMVSDEQLGEIAAMLDAPLFFTSARTGENVEEAFRAL  163


==> gi|332291610|ref|YP_004430219.1| small GTP-binding protein [Krokinobacter
diaphorus 4H-3-7-5]
Length=164
          Length = 164

 Score = 70.9 bits (172),  Expect = 3e-14, Method: Compositional matrix adjust.
 Identities = 55/164 (34%), Positives = 86/164 (52%), Gaps = 13/164 (8%)

Query  5    KIVVLGSGGVGKSALTVQFVQGIFVEKYDPTIE-DSYRKQVEVDGQQCMLEILDTAGTEQ  63
            KIV+LG  GVGKS+L  +FV+  F + Y  TI     +K+V ++  +  L I D  GT+ 
Sbjct  6    KIVLLGHFGVGKSSLLRRFVENNFSDNYVVTIGVHIMKKEVNINSDKVTLIIWDVEGTDD  65

Query  64   FTAMRDLYMKNGQGFILVYSITAQSTFNDLQDLREQILRVKDT-DDVPMVLVGNKCDLEE  122
            FT  R  Y+     FI V+  +   T++   DL+  +  +KD    VP+ ++GNK DL  
Sbjct  66   FTKYRPSYLMGASSFIYVFDASRAVTYS---DLKYNLSHLKDKYPQVPVHIIGNKVDL--  120

Query  123  ERVVGKDNGINL--ARQFNCAFMETSAKAKINVIDIFYDLVRQV  164
               V KD  +    A+    +++ +SAK   NV  +F D+  Q+
Sbjct  121  ---VDKDEIMAALKAQDVQHSYL-SSAKTGENVEQLFNDVAAQL  160


==> gi|269837205|ref|YP_003319433.1| small GTP-binding protein [Sphaerobacter
thermophilus DSM 20745]
Length=167
          Length = 167

 Score = 65.5 bits (158),  Expect = 3e-12, Method: Compositional matrix adjust.
 Identities = 54/170 (32%), Positives = 77/170 (45%), Gaps = 10/170 (6%)

Query  1    MREYKIVVLGSGGVGKSALTVQFVQGIFVEKYDPTIE-DSYRKQVEVDGQQCMLEILDTA  59
            MR  K++V G G VGK++L  ++ +G F E  + T+  D   ++  VDG+   L I D  
Sbjct  1    MRTLKVIVGGEGNVGKTSLIRKYAKGKFSEARNITLGIDITTQEFSVDGETIRLAIWDIE  60

Query  60   GTEQFTAMRDLYMKNGQGFILVYSITAQSTFNDLQDLREQILR-VKDTDDVPMVLVGNKC  118
            G       R  +    Q  +LVY +T  ++   LQ L E   R V+   D P+++VGNK 
Sbjct  61   GQ---AGNRPNFYIGAQAGMLVYDVTEPAS---LQALTEWHARCVRYAPDAPLIIVGNKI  114

Query  119  DLEEERVVGKDNGINLARQFNCAFMETSAKAKINVIDIFYDLVRQVNKKS  168
            DL    V     G  LAR         SAK   NV   F  L     + +
Sbjct  115  DL--GLVFPPTWGRVLARHLGSPHGFLSAKTGENVTQAFSLLAEAAYRHA  162


==> gi|326794509|ref|YP_004312329.1| small GTP-binding protein [Marinomonas
mediterranea MMB-1]
Length=164
          Length = 164

 Score = 65.1 bits (157),  Expect = 3e-12, Method: Compositional matrix adjust.
 Identities = 51/169 (30%), Positives = 85/169 (50%), Gaps = 7/169 (4%)

Query  1    MREYKIVVLGSGGVGKSALTVQFVQGIFVEKYDPTIEDSYRKQV-EVDGQQCMLEILDTA  59
            M + KI +LG+  VGK++L  QFV+GIF ++Y  +I     K++ EV+     L + D  
Sbjct  1    MIQKKICMLGASAVGKTSLVKQFVEGIFSDRYLTSIGVKIDKKILEVEDSTVQLMLWDIE  60

Query  60   GTEQFTAMRDLYMKNGQGFILVYSITAQSTFNDLQDLREQILR-VKDTDDVPMVLVGNKC  118
            G +++      Y++     I+V   T   +F  L+ +  +I R VK   ++P+ LV NK 
Sbjct  61   GVDRYAGFNPKYLRGASAAIIVVDQTRTQSF--LEGV--EICRLVKLEKEMPIFLVSNKS  116

Query  119  DLEEERVVGKDNGINLARQFNCAFMETSAKAKINVIDIFYDLVRQVNKK  167
            DL +           +A  F  +F  TSAK    V D+F+++ +    K
Sbjct  117  DLPKSGTWDSAADCGVASLFERSF-NTSAKTGDGVEDMFHNVAKAALNK  164


==> gi|162454092|ref|YP_001616459.1| Ras-related GTP-binding protein,
[Sorangium cellulosum 'So ce 56']
Length=173
          Length = 173

 Score = 63.5 bits (153),  Expect = 2e-11, Method: Compositional matrix adjust.
 Identities = 50/161 (31%), Positives = 77/161 (48%), Gaps = 4/161 (2%)

Query  5    KIVVLGSGGVGKSALTVQFVQGIFVEKYDPTIEDSYR-KQVEVDGQQCMLEILDTAGTEQ  63
            K+ VLG+ GVGK++L  +FV+ IF E Y  TI  +   ++V  D ++  L + D +G ++
Sbjct  6    KVCVLGATGVGKTSLVARFVRSIFSESYRTTIGVTIETRRVRCDERELDLILWDLSGEDE  65

Query  64   FTAMRDLYMKNGQGFILVYSITAQSTFNDLQDLREQILRVKDTDDVPMVLVGNKCDLEEE  123
            F A++  Y++   G++LV   T + T      LR          +VP V+V NK DL   
Sbjct  66   FQAVQTSYLRGSAGWLLVIDGTRRLTAE--TGLRLYTAARTIAGEVPAVVVLNKADLTGA  123

Query  124  RVVGKDNGINLARQFNCAFMETSAKAKINVIDIFYDLVRQV  164
              +       L R+       TSAK    V   F  L R +
Sbjct  124  WDIDDATEARL-RRAGLWITRTSAKTGAGVEGAFNALARAM  163


==> gi|336171924|ref|YP_004579062.1| small GTP-binding protein [Lacinutrix
sp. 5H-3-7-4]
Length=163
          Length = 163

 Score = 62.4 bits (150),  Expect = 4e-11, Method: Compositional matrix adjust.
 Identities = 44/129 (34%), Positives = 65/129 (50%), Gaps = 5/129 (4%)

Query  5    KIVVLGSGGVGKSALTVQFVQGIFVEKYDPTIE-DSYRKQVEVDGQQC--MLEILDTAGT  61
            KIV+LG  GVGKS+L  +FV+  F E Y  TI    ++K V V  +     L I D  G 
Sbjct  6    KIVLLGHFGVGKSSLIRRFVENTFTEDYKVTIGVHIFKKNVTVPEKNTDVSLVIWDLEGN  65

Query  62   EQFTAMRDLYMKNGQGFILVYSITAQSTFNDLQDLREQILRVKDTDDVPMVLVGNKCDLE  121
            +  T  R  Y+     FI VY +T  +T+ +++   E     K     P+ +VGNK DL 
Sbjct  66   DDITNTRLSYLLGTNAFIYVYDLTRPATYKNIKSEIE--FLQKQQPKTPVTIVGNKEDLV  123

Query  122  EERVVGKDN  130
             +  + ++N
Sbjct  124  TKSFIKQNN  132


==> gi|289166594|ref|YP_003456732.1| Ras family GTPase [Legionella
longbeachae NSW150]
Length=306
          Length = 306

 Score = 62.8 bits (151),  Expect = 1e-10, Method: Compositional matrix adjust.
 Identities = 51/171 (30%), Positives = 79/171 (46%), Gaps = 3/171 (2%)

Query  5    KIVVLGSGGVGKSALTVQFV-QGIFVEKYDPTIEDSYRKQVEVDGQQCMLEILDTAGTEQ  63
            KI++LG   VGKS L         F   +D    D   K + +  +   L I D +G   
Sbjct  12   KIILLGDNYVGKSCLLASLCGNADFNNYFDTMGVDQKIKFLGIYNKTIKLRIWDASGAPG  71

Query  64   FTAMRDLYMKNGQGFILVYSITAQSTFNDLQDLREQILRVKDTDDVPMVLVGNKCDLEEE  123
               +   Y  +  G  + + +T   +F + + L E+  R  + +  P++LVG K DL E 
Sbjct  72   LQKIVTSYFHHADGAFICFDLTNLRSFYNAKVLIER-FRASNKE-APIILVGCKSDLIEL  129

Query  124  RVVGKDNGINLARQFNCAFMETSAKAKINVIDIFYDLVRQVNKKSPEKKMK  174
            R V       LA  F   ++ETSA+ +INV + F  L RQ+   +  KK+K
Sbjct  130  RNVSCKEANELANHFGLTYIETSARKEINVKEGFKLLSRQIYFLAQIKKIK  180


==> gi|17230522|ref|NP_487070.1| hypothetical protein all3030 [Nostoc
sp. PCC 7120]
Length=165
          Length = 165

 Score = 60.5 bits (145),  Expect = 2e-10, Method: Compositional matrix adjust.
 Identities = 47/165 (28%), Positives = 81/165 (49%), Gaps = 4/165 (2%)

Query  1    MREYKIVVLGSGGVGKSALTVQFVQGIFVEKYDPTIEDSY-RKQVEVDGQQCMLEILDTA  59
            M + KI ++G+   GK++L  +FV  IF EKY  T+     +K V +      L I D  
Sbjct  1    MIQKKICMVGAFATGKTSLVARFVYSIFSEKYQTTVGVKVDKKLVHLPENSINLIIWDIY  60

Query  60   GTEQFTAMRDLYMKNGQGFILVYSITAQSTFNDLQDLREQILRVKDTDDVPMVLVGNKCD  119
            G ++   ++  YM+   G++LV   T ++T      L+  +    +   +P VLV NK D
Sbjct  61   GEDELQKLQMSYMRGCSGYLLVVDGTRKNTLETAYRLQNSL--EDNLGQIPFVLVMNKWD  118

Query  120  LEEERVVGKDNGINLARQFNCAFMETSAKAKINVIDIFYDLVRQV  164
            + +E  +     +N   +     ++TSAK  I V D+F  L +++
Sbjct  119  MTDEWEIDPAE-LNSLVEKGWNVVKTSAKTGIGVEDVFQILAQKI  162
