# Supplementary material for: An insight into the salivary gland content of the human body louse, Pediculus humanus
Source: Sci Rep. 2025 May 26;15:18322. doi: 10.1038/s41598-025-01412-5 (PMC12106848; doi:10.1038/s41598-025-01412-5)
Supplement: Supplementary file 2 — Supplementary Information 2. [file 41598_2025_1412_MOESM2_ESM.zip › S2/links/BAC-LIGHT/Phseq_100808-BAC-LIGHT.txt]

>Phseq_100808

gi|162452955|ref|YP_001615322.1| hypothetical protein sce4679 [So...  30.4    1.8
gi|322834250|ref|YP_004214277.1| lytic transglycosylase catalytic...  30.0    3.1
gi|86357117|ref|YP_469009.1| excinuclease ABC subunit C [Rhizobiu...  28.9    6.3
gi|338175100|ref|YP_004651910.1| ribonuclease R [Parachlamydia ac...  28.9    7.4
gi|32476645|ref|NP_869639.1| argininosuccinate lyase [Rhodopirell...  28.9    8.4
gi|188585507|ref|YP_001917052.1| hypothetical protein Nther_0879 ...  28.5    8.5
gi|268317634|ref|YP_003291353.1| aconitate hydratase 1 [Rhodother...  28.5    9.7


==> gi|162452955|ref|YP_001615322.1| hypothetical protein sce4679
[Sorangium cellulosum 'So ce 56']
Length=389
          Length = 389

 Score = 30.4 bits (67),  Expect = 1.8, Method: Composition-based stats.
 Identities = 15/33 (45%), Positives = 19/33 (58%), Gaps = 3/33 (9%)

Query  47   TGKKGSDKGLSRTCQYC---DKVLDDVEKLKRH  76
            TG +GSD G  R C  C   D++ DD+   KRH
Sbjct  69   TGNEGSDGGERRPCVGCGIPDEIRDDLSIRKRH  101


==> gi|322834250|ref|YP_004214277.1| lytic transglycosylase catalytic
[Rahnella sp. Y9602]
Length=359
          Length = 359

 Score = 30.0 bits (66),  Expect = 3.1, Method: Composition-based stats.
 Identities = 13/33 (39%), Positives = 18/33 (55%), Gaps = 0/33 (0%)

Query  24   TVQQAKNHRNGQSHKYKKSQMEKTGKKGSDKGL  56
            T+Q   NH N ++HKY     E + K G D+ L
Sbjct  176  TIQMVPNHLNQRAHKYLPMIREASAKYGVDQSL  208


==> gi|86357117|ref|YP_469009.1| excinuclease ABC subunit C [Rhizobium
etli CFN 42]
Length=679
          Length = 679

 Score = 28.9 bits (63),  Expect = 6.3, Method: Composition-based stats.
 Identities = 16/51 (31%), Positives = 25/51 (49%), Gaps = 1/51 (2%)

Query  17   VCDE-FFQTVQQAKNHRNGQSHKYKKSQMEKTGKKGSDKGLSRTCQYCDKV  66
            V DE + + VQ+AK+  +G+S K K    E   +   D    R   Y D++
Sbjct  232  VSDEGYAELVQEAKDFLSGKSQKVKSHMAEAMNQAAEDLDFERAAIYRDRL  282


==> gi|338175100|ref|YP_004651910.1| ribonuclease R [Parachlamydia
acanthamoebae UV7]
Length=486
          Length = 486

 Score = 28.9 bits (63),  Expect = 7.4, Method: Composition-based stats.
 Identities = 14/37 (38%), Positives = 20/37 (54%), Gaps = 0/37 (0%)

Query  41   KSQMEKTGKKGSDKGLSRTCQYCDKVLDDVEKLKRHL  77
            KS ++K     SD  L    Q+C K  +D  K++RHL
Sbjct  375  KSFLQKQNPSYSDAELQTLAQHCTKKEEDANKVERHL  411


==> gi|32476645|ref|NP_869639.1| argininosuccinate lyase [Rhodopirellula
baltica SH 1]
Length=660
          Length = 660

 Score = 28.9 bits (63),  Expect = 8.4, Method: Composition-based stats.
 Identities = 16/57 (28%), Positives = 27/57 (47%), Gaps = 2/57 (4%)

Query  16   SVCDEFFQTVQQAKNHRNGQSHKYKKSQMEKTGKKGSDKGLSRTCQYCDKVLDDVEK  72
            S CD      Q+AK+H  G  H  +K  + K    G   GL R  ++   +++D ++
Sbjct  114  SFCDRNVTGNQEAKHHPGGHQHGREKGLLRKQSANGG--GLFRRGRHDQSLVEDWQR  168


==> gi|188585507|ref|YP_001917052.1| hypothetical protein Nther_0879
[Natranaerobius thermophilus JW/NM-WN-LF]
Length=263
          Length = 263

 Score = 28.5 bits (62),  Expect = 8.5, Method: Composition-based stats.
 Identities = 18/57 (32%), Positives = 29/57 (51%), Gaps = 3/57 (5%)

Query  20   EFFQTVQQAKN-HRNGQSHKYKKSQMEKTGKKGSDKGLSRTCQYCDKVLDDVEKLKR  75
            E+ Q +++  N  R G  HK K SQ+     +G  + +S  C+Y D ++     LKR
Sbjct  75   EWKQLLREVVNCSRTGFEHKLKMSQIPNC--EGRCQRVSDCCRYVDAIISSFSPLKR  129


==> gi|268317634|ref|YP_003291353.1| aconitate hydratase 1 [Rhodothermus
marinus DSM 4252]
Length=915
          Length = 915

 Score = 28.5 bits (62),  Expect = 9.7, Method: Composition-based stats.
 Identities = 17/54 (31%), Positives = 27/54 (50%), Gaps = 10/54 (19%)

Query  33  NGQSHKYKKSQMEKTGKKGSDK----------GLSRTCQYCDKVLDDVEKLKRH  76
           +G ++ Y+  ++EK G  G D+          GL RTC       +DVE+L R+
Sbjct  22  HGTAYIYRLDRLEKLGFSGLDRLPFSIKVLLEGLLRTCDGYLVTQEDVERLARY  75
