# Supplementary material for: An insight into the salivary gland content of the human body louse, Pediculus humanus
Source: Sci Rep. 2025 May 26;15:18322. doi: 10.1038/s41598-025-01412-5 (PMC12106848; doi:10.1038/s41598-025-01412-5)
Supplement: Supplementary file 2 — Supplementary Information 2. [file 41598_2025_1412_MOESM2_ESM.zip › S2/links/BAC-LIGHT/Phseq_10082-BAC-LIGHT.txt]

>Phseq_10082

gi|23100495|ref|NP_693962.1| Na(+):H(+) antiporter [Oceanobacillu...  28.1    8.0


==> gi|23100495|ref|NP_693962.1| Na(+):H(+) antiporter [Oceanobacillus
iheyensis HTE831]
Length=600
          Length = 600

 Score = 28.1 bits (61),  Expect = 8.0, Method: Composition-based stats.
 Identities = 17/36 (47%), Positives = 19/36 (53%), Gaps = 2/36 (6%)

Query  22   RIIFFYKYSLYEL--NGEGGFTNSSTTQHHNFIFSH  55
            RI+F  K+SL EL    E GFT   TT    F F H
Sbjct  518  RILFDKKFSLEELVEKVEDGFTIRQTTLSEKFTFDH  553
