# Supplementary material for: An insight into the salivary gland content of the human body louse, Pediculus humanus
Source: Sci Rep. 2025 May 26;15:18322. doi: 10.1038/s41598-025-01412-5 (PMC12106848; doi:10.1038/s41598-025-01412-5)
Supplement: Supplementary file 2 — Supplementary Information 2. [file 41598_2025_1412_MOESM2_ESM.zip › S2/links/BAC-LIGHT/Phseq_10083-BAC-LIGHT.txt]

>Phseq_10083

gi|269119012|ref|YP_003307189.1| asparagine synthase (glutamine-h...  321     5e-102
gi|125623241|ref|YP_001031724.1| asparagine synthetase B [Lactoco...  320     1e-101
gi|120437085|ref|YP_862771.1| asparagine synthetase B [Gramella f...  318     9e-101
gi|310779796|ref|YP_003968128.1| asparagine synthase (glutamine-h...  316     8e-100
gi|336171504|ref|YP_004578642.1| asparagine synthase [Lacinutrix ...  300     1e-93
gi|150006988|ref|YP_001301731.1| asparagine synthetase B [Parabac...  293     8e-91
gi|340618719|ref|YP_004737172.1| asparagine synthase B [Zobellia ...  290     1e-89
gi|109899262|ref|YP_662517.1| asparagine synthetase B [Pseudoalte...  286     4e-88
gi|313205696|ref|YP_004044873.1| asparagine synthase (glutamine-h...  285     8e-88
gi|317055688|ref|YP_004104155.1| asparagine synthase [Ruminococcu...  284     1e-87


==> gi|269119012|ref|YP_003307189.1| asparagine synthase (glutamine-hydrolyzing)
[Sebaldella termitidis ATCC 33386]
Length=528
          Length = 528

 Score = 321 bits (823),  Expect = 5e-102, Method: Compositional matrix adjust.
 Identities = 227/566 (40%), Positives = 320/566 (57%), Gaps = 57/566 (10%)

Query  7    LCGL--HSYESLHRND---CFTKISHRGPDAWRLEMDSRMNNIILGFHRLSIVD-GLHGM  60
            +CG    SYE   + +    F KI HRGPD    E  +     I GFHRL+I+D    G 
Sbjct  1    MCGFVFTSYEGTKQKEFDKGFQKIYHRGPDN---ESVTVQRGGIWGFHRLAIMDLSNRGN  57

Query  61   QPMQIHKYPFLTLMCNGEIYNNK---KIGEDFGFEYETKCDVECIIHLYANGGIENVVKN  117
            QP  +H      LMCNGEI+N +   K+ +D  +E+ ++ D E ++ LY   GIE +VK 
Sbjct  58   QPF-MHNGS--ELMCNGEIFNYQELEKLVKDI-YEFHSESDCEVLLPLYEKFGIEIMVKM  113

Query  118  LDGVFSFILIDAKEKMIHIARDPYGVRPCFM-LKTNMGIFGVCSEAKGLISLEPELKGAK  176
            LD  F+ +L D K   +  ARDP G+RP F   +   G     SEAKGLI      KG K
Sbjct  114  LDAEFAMVLYDGKTGEVMAARDPIGIRPLFYGFEKETGKISFSSEAKGLIDF---CKGVK  170

Query  177  WEINPFPPGCFESYDVDDEGRLTIKLHKRYYEIGISKPGFNTFVPLQDLDAKSMKENICH  236
                PFPPG    Y  D E       H  Y +I   K        + D + +++ + I  
Sbjct  171  ----PFPPG---HYYKDGE------FHS-YNDIADPKV-------IVDEEIETITKKIKD  209

Query  237  LLTAAVEKRLMSDRRIGCMLSGGLDSSLVAALLVKAAKKHNVPYKIQSFSIGMGNSP-DI  295
             L AAV KRL SD  IG +LSGGLDSSLV A+  K  KK      I++F+IGM   P D+
Sbjct  210  KLEAAVIKRLHSDAPIGFLLSGGLDSSLVCAIAQKHLKK-----PIKTFAIGMETDPIDL  264

Query  296  LAARQVAKHIGTEHHEVIFTEEDVSKVLDKVIHTLETPDITTIRASVGMYILSKYIKEKT  355
              A +VA+++GTEH EV   ++DV   L  VI+ LE+ DITT+RAS+GMY++ KYI E T
Sbjct  265  KYAGEVAEYLGTEHTEVRIAKDDVLGALRDVIYHLESWDITTVRASIGMYLICKYIHENT  324

Query  356  DSTVIFSGEGADEIAQGYIYFRDAPDSISGHEESIRLLKDIYLFDGLRADRTTAAHCLEL  415
               V+ +GE +DEI  GY Y   AP      +E+ + ++++YL+D LRADR  AAH LE 
Sbjct  325  GLKVLLTGEVSDEIF-GYKYTDFAPTPAEFQKEAQKRIRELYLYDVLRADRCIAAHSLEA  383

Query  416  RLPFLDLQFSSYYLSLPAEVRQPLNGVEKHLLRSCFENLNLIPNNILWRHKEAFSDGVTS  475
            R+PF D+ F +Y +S+  E +       K+LLR  FE    +P++IL+R K AFSD   +
Sbjct  384  RVPFGDIDFVNYVMSVNPEKKMNKYNKGKYLLRKAFEGEGYLPDSILYREKAAFSD---A  440

Query  476  VTKSLFQIIQEIIDGRISDEEYNSSSSNSYNFCPPKTKEAFYYRKTFEKNYPGHCDKFMK  535
            V  S+   ++E  + + S+E+   ++++ Y +  P TKE+  YR+ FE+ YPG+ D ++K
Sbjct  441  VGHSMVDYLKEYAEAKYSEEDLK-NAADKYPYKTPFTKESLLYREIFEEFYPGNAD-WIK  498

Query  536  YYWMP--KWTD--VKDPSARFISHYA  557
             +WMP  +W    V DPSAR +S+Y 
Sbjct  499  DFWMPNREWEGCRVDDPSARVLSNYG  524


==> gi|125623241|ref|YP_001031724.1| asparagine synthetase B [Lactococcus
lactis subsp. cremoris MG1363]
Length=530
          Length = 530

 Score = 320 bits (821),  Expect = 1e-101, Method: Compositional matrix adjust.
 Identities = 214/546 (39%), Positives = 306/546 (56%), Gaps = 56/546 (10%)

Query  25   ISHRGPDAWRLEMDSRMNNIILGFHRLSIVD-GLHGMQPMQIHKYPFLTLMCNGEIYNN-  82
            I HRGPD  +   D+  N+   GF RLSI+D    G QP  ++      +MCNGEIYN  
Sbjct  24   IEHRGPDDQQHVRDTLGND--FGFCRLSIMDLSDLGRQPFGLNGK---RVMCNGEIYNFL  78

Query  83   --KKIGEDFGFEYETKCDVECIIHLYANGGIENVVKNLDGVFSFILIDAKEKMIHIARDP  140
              +K  E  G+++    D E ++ L+   GIE +VK LD  F+F+L+D     I  ARDP
Sbjct  79   SLRKFLETKGYKFTGDSDCEVLLPLFETTGIETMVKMLDAEFAFVLVDENTGEIFAARDP  138

Query  141  YGVRPCFMLKTNM-GIFGVCSEAKGLISLEPELKGAKWEINPFPPGCFESYDVDDEGRLT  199
            +G+RP F     + G     SEAK LIS          ++ PFPPG              
Sbjct  139  FGIRPLFYGYNKVTGKISFSSEAKALIS-------TCKDVTPFPPG--------------  177

Query  200  IKLHKRYYEIGISKPGFNTFVPLQDLDAKSMKENICHL---LTAAVEKRLMSDRRIGCML  256
                  YY  G     +N    +  +  + + E   H+   L  AV+KRL +D  +G +L
Sbjct  178  ------YYYAGGEFHVYNDIAEVSTIVEEPLAEISGHIRRKLERAVKKRLHADAPMGYLL  231

Query  257  SGGLDSSLVAALLVKAAKKHNVPYKIQSFSIGMGNSP-DILAARQVAKHIGTEHHEVIFT  315
            SGGLDSSLV A+   AAK+   P  I++F+IGM   P D+  AR+VA  + T+H E++ T
Sbjct  232  SGGLDSSLVCAI---AAKELESP--IKTFAIGMETDPIDLKYAREVADFLRTDHTEILMT  286

Query  316  EEDVSKVLDKVIHTLETPDITTIRASVGMYILSKYIKEKTDSTVIFSGEGADEIAQGYIY  375
            +EDV   + +VI  LET DITTIRAS+GMY++ KYI E T+  V+ +GE +DE+  GY Y
Sbjct  287  KEDVLSAVREVIWHLETWDITTIRASIGMYLICKYIHENTELKVLMTGEVSDEMF-GYKY  345

Query  376  FRDAPDSISGHEESIRLLKDIYLFDGLRADRTTAAHCLELRLPFLDLQFSSYYLSLPAEV  435
               AP + +  +E+ + + ++Y++D LRADR  AAH LE R+PF DL F++Y +S+    
Sbjct  346  TDFAPSAGAFQKEAQKRVHELYMYDVLRADRCLAAHSLEARVPFADLDFATYVMSINPSR  405

Query  436  RQPLNGVEKHLLRSCFENLNLIPNNILWRHKEAFSDGVTSVTKSLFQIIQEIIDGRISDE  495
            +    G  K+LLR  FE   L+P+ IL+R K AFSD   +V  S+   ++E  D + SDE
Sbjct  406  KLNTYGKGKYLLRHAFEGTELLPDEILFREKAAFSD---AVGHSMVDYLKEFADEKYSDE  462

Query  496  EYNSSSSNSYNFCPPKTKEAFYYRKTFEKNYPGHCDKFMKYYWMPK--W--TDVKDPSAR  551
            +  + +S  Y    P TKE+  YR+ FE+ YPG+ D  +  +WMP   W   +V DPSAR
Sbjct  463  DL-AKASEKYPKHTPFTKESLMYREIFEEFYPGYEDWILD-FWMPNRDWVGAEVTDPSAR  520

Query  552  FISHYA  557
             +S+Y 
Sbjct  521  VLSNYG  526


==> gi|120437085|ref|YP_862771.1| asparagine synthetase B [Gramella
forsetii KT0803]
Length=536
          Length = 536

 Score = 318 bits (816),  Expect = 9e-101, Method: Compositional matrix adjust.
 Identities = 211/569 (37%), Positives = 312/569 (55%), Gaps = 53/569 (9%)

Query  1    MCGIWLLCGLHSYESLHRNDCFTKISHRGPDAWRLEMDSRMNNIILGFHRLSIVDGLHGM  60
            MCGI  + G    E+        ++SHRGPD   L++  + +  +L   RLSIVD   GM
Sbjct  1    MCGILAVIG-KDIETAKIASLSKRMSHRGPDESGLKITEKGH--VLSHERLSIVDLTTGM  57

Query  61   QPMQIHKYPFLTLMCNGEIYNNKKI--GEDFGFEYETKCDVECIIHLYANGGIENVVKNL  118
            QP+Q     ++  + NGEIYN+  +   E     + T  D E I+H+Y   G  + V  L
Sbjct  58   QPIQGTGSAWM--IHNGEIYNHMDLRNNELKDHSFRTTGDSEVIVHMYEKYGY-DFVDML  114

Query  119  DGVFSFILIDAKEKMIHIARDPYGVRPCFMLKTNMGIFGVCSEAKGLISLEPELKGAKWE  178
            DGVFSF++ID  + ++  ARDP GV+P +      G     SE K L     E       
Sbjct  115  DGVFSFVIIDGDDFIV--ARDPIGVKPLYYGTDEKGALWFASEMKALTDHCTEF------  166

Query  179  INPFPPGCFESYDVDDEGRLTIKLHKRYYEIGISKPGFNTFVPLQDLDAKSMKENICHLL  238
             + FPPG    Y   + G +      RYY    +   F++   +Q  D K ++E+    L
Sbjct  167  -SAFPPG---HYYTPETGFV------RYY----TPEWFDSEKAVQPADLKKLRES----L  208

Query  239  TAAVEKRLMSDRRIGCMLSGGLDSSLVAALLVKAAKKHNVPYKIQSFSIGM-GNSPDILA  297
              A  KRLM+D  +G +LSGGLDSSL +++  +  +      K+ SFSIG+   +PD++A
Sbjct  209  IEATRKRLMADVPLGVLLSGGLDSSLTSSIAARLMEGSG--QKLHSFSIGLDAEAPDLIA  266

Query  298  ARQVAKHIGTEHHEVIFTEEDVSKVLDKVIHTLETPDITTIRASVGMYILSKYIKEKTDS  357
            AR+VA+ +GTEHHE+ FT ++  ++L+K++  LET D+T+IRAS  MY LSK I EK   
Sbjct  267  ARKVAEFLGTEHHEIHFTVKEGIEILEKLVWHLETYDVTSIRASTPMYFLSKAIAEK-GI  325

Query  358  TVIFSGEGADEIAQGYIYFRDAPDSISGHEESIRLLKDIYLFDGLRADRTTAAHCLELRL  417
             V+ SGEG+DEI  GY+YF++AP      +E+IR ++ +   D LRAD++T AH LE R+
Sbjct  326  KVVLSGEGSDEILGGYLYFKNAPSPKEFQKETIRRVQRLATADCLRADKSTMAHGLEARV  385

Query  418  PFLDLQFSSYYLSLPAEVRQPL--NGVEKHLLRSCFENLN--LIPNNILWRHKEAFSDGV  473
            PFLD  F    + +  E + P   +G EK++LR  F+      +P+ +LWR KE FSDGV
Sbjct  386  PFLDKAFLKTAMEMVPEEKMPATYDGAEKYILRKAFDTPERPFLPDEVLWRQKEQFSDGV  445

Query  474  TSVTKSLFQIIQEIID---GRISDEEYNSSSSNSYNFCPPKTKEAFYYRKTFEKNYPGHC  530
                   +  I ++I+    ++SD +  ++    Y    P TKEA++YR+ F K++P   
Sbjct  446  G------YNWIDQLIEYASKQVSDSQMETAEEK-YPVNTPATKEAYFYRELFSKHFPQEA  498

Query  531  DKFMKYYWMPKWTDVKDPSARF-ISHYAP  558
                   W+PKW    DPS R   +H AP
Sbjct  499  AAKTVKRWIPKWQKDLDPSGRANETHVAP  527


==> gi|310779796|ref|YP_003968128.1| asparagine synthase (glutamine-hydrolyzing)
[Ilyobacter polytropus DSM 2926]
Length=526
          Length = 526

 Score = 316 bits (809),  Expect = 8e-100, Method: Compositional matrix adjust.
 Identities = 217/569 (38%), Positives = 306/569 (54%), Gaps = 59/569 (10%)

Query  1    MCGIWLLCGLHSYESLHRNDCFTKISHRGPDAWRLEMDSRMNNIILGFHRLSIVD-GLHG  59
            MCGI    G  + E L     F +I +RGPD+  +  D      + GFHRLSI+D    G
Sbjct  1    MCGIMYYSGKEA-ELLGFEKSFERIVYRGPDSTEILKDKG----VWGFHRLSIMDLSNSG  55

Query  60   MQPMQIHKYPFLTLMCNGEIYNNKKIGEDF--GFEYETKCDVECIIHLYANGGIENVVKN  117
            MQP  +        +CNGEIYN +KI ED    +++ +  D E +I LY   G+E + K 
Sbjct  56   MQPFMLDG---SISICNGEIYNFRKIKEDLQDKYKFHSDSDCEVLIPLYKEMGVE-MFKY  111

Query  118  LDGVFSFILIDAKEKMIHIARDPYGVRPCFM--LKTNMGIFGVCSEAKGLISLEPELKGA  175
            LD  ++ ++ DA    +  ARDP G+RP F    KT   I    SEAKGL     +    
Sbjct  112  LDAEYAMVMYDAGADEVIAARDPIGIRPLFYGYSKTTKEI-AFASEAKGLTDFCED----  166

Query  176  KWEINPFPPGCFESYDVDDEGRLTIKLHKRYYEIG--ISKPGFNTFVPLQDLDAKSMKEN  233
               +  FPPG                    YY+ G  I       +    D D + + E 
Sbjct  167  ---VAAFPPG-------------------HYYKGGEFICYRDMTKYTQFIDGDLEEITEG  204

Query  234  ICHLLTAAVEKRLMSDRRIGCMLSGGLDSSLVAALLVKAAKKHNVPYKIQSFSIGMGNSP  293
            I   L A + KRL SD  +G +LSGGLDSSLV A+      + N+   +++F+IGM   P
Sbjct  205  IRERLEAGIIKRLDSDAPVGYLLSGGLDSSLVCAI-----AQRNLEKPLKTFAIGMEKDP  259

Query  294  -DILAARQVAKHIGTEHHEVIFTEEDVSKVLDKVIHTLETPDITTIRASVGMYILSKYIK  352
             D+  A++VA+++GTEH EV  +E+DV   L  VI+ LET DITTIRAS+GMY++ KYI+
Sbjct  260  IDLKYAKEVAEYLGTEHTEVTISEKDVLDNLKHVIYCLETWDITTIRASMGMYLICKYIR  319

Query  353  EKTDSTVIFSGEGADEIAQGYIYFRDAPDSISGHEESIRLLKDIYLFDGLRADRTTAAHC  412
              TD  V+ +GE +DEI  GY Y   AP      +E+ + L++IY++D LRADR  +A+ 
Sbjct  320  ANTDIKVLLTGEISDEIF-GYKYTDFAPSGEEFQKEAEKRLREIYMYDVLRADRCISANS  378

Query  413  LELRLPFLDLQFSSYYLSLPAEVRQPLNGVEKHLLRSCFENLNLIPNNILWRHKEAFSDG  472
            LE R+PF DL F  Y + +  E +       K+LLR  FE    +P +IL+R K AFSD 
Sbjct  379  LEARVPFGDLDFVDYVMGINPEKKLNTYNKGKYLLRKAFEGGEYLPKDILYREKAAFSD-  437

Query  473  VTSVTKSLFQIIQEIIDGRISDEEYNSSSSNSYNFCPPKTKEAFYYRKTFEKNYPGHCDK  532
              +V  SL   I+   D + SDE+   +    Y +  P TKE+  YR  FE+ +PG  + 
Sbjct  438  --AVGHSLVDCIKAFADEKYSDEDVEKAKEK-YAYGTPFTKESLLYRDIFEEFFPGKAE-  493

Query  533  FMKYYWMP--KWT--DVKDPSARFISHYA  557
            ++K +WMP  +W   +V DPSAR +S+Y 
Sbjct  494  WIKDFWMPNKEWEGCNVDDPSARVLSNYG  522


==> gi|336171504|ref|YP_004578642.1| asparagine synthase [Lacinutrix
sp. 5H-3-7-4]
Length=557
          Length = 557

 Score = 300 bits (769),  Expect = 1e-93, Method: Compositional matrix adjust.
 Identities = 199/582 (34%), Positives = 317/582 (54%), Gaps = 61/582 (10%)

Query  1    MCGIWLLCGLHSYESLHRNDCF---TKISHRGPDAWRLEMDSRMNNIILGFHRLSIVDGL  57
            MCGI     L       R         I HRGPD   +  D +    IL   RL+IVD  
Sbjct  1    MCGIVCAFDLKQKSEDLRPQVLEMSKTIRHRGPDWSGIYSDDKA---ILAHERLAIVDPA  57

Query  58   HGMQPMQIHKYPFLTLMCNGEIYNNKKIGEDF-GFEYETKCDVECIIHLYANGGIENVVK  116
             G QP+       L L  NGEIYN++++ + +  ++++T+ D E I+ LY   G+ + V 
Sbjct  58   SGKQPL-FSPDKKLILAANGEIYNHRELRKQYPDYDFQTESDCEIILALYQEKGV-DFVD  115

Query  117  NLDGVFSFILIDAKEKMIHIARDPYGVRPCFMLKTNMGIFGVCSEAKGLISLEPELKGAK  176
            +++G+F F + D ++    IARD  G+ P ++     G F V SE K L       +G  
Sbjct  116  DMNGIFGFAIYDTEKDEYFIARDHMGIIPLYIGWDQNGTFYVASELKAL-------EGTC  168

Query  177  WEINPFPPGCFESYDVDDEGRLTIKLHKRYYEIGISKPGFNTFVPLQDLDAKSMKENICH  236
             +I  FPPG + S     +G   ++ +KR          +  +  ++D+D+ S+K+ +  
Sbjct  169  SKIELFPPGHYMS---SKDGEF-VQWYKR---------DWRDYDAVKDVDSDSIKK-VKD  214

Query  237  LLTAAVEKRLMSDRRIGCMLSGGLDSSLVAALLVKAAKKH-------NVPY-KIQSFSIG  288
             L AAV ++LMSD   G +LSGGLDSS+ +A+  K A+K        +  Y ++ SFS+G
Sbjct  215  ALEAAVHRQLMSDVPYGVLLSGGLDSSVTSAIAKKYAQKRIESDDQSDAWYPQLHSFSVG  274

Query  289  MGNSPDILAARQVAKHIGTEHHEVIFTEEDVSKVLDKVIHTLETPDITTIRASVGMYILS  348
            +  SPD+ AA++VA HIGT HHE+ FT ++    +  VI+ +ET DITTIR+S  MY+++
Sbjct  275  LEGSPDLAAAQKVADHIGTVHHEIKFTIQEGLDAIKDVIYNIETYDITTIRSSTPMYLMA  334

Query  349  KYIKEKTDSTVIFSGEGADEIAQGYIYFRDAPDSISGHEESIRLLKDIYLFDGLRADRTT  408
            + IK      ++ SGEGADEI  GY+YF  AP++   HEE++R L  ++++D LRA+++ 
Sbjct  335  RVIK-SMGIKMVLSGEGADEIFGGYLYFHKAPNAKEFHEETVRKLDKLHMYDCLRANKSL  393

Query  409  AAHCLELRLPFLDLQFSSYYLSLPAEVRQPLNG--VEKHLLRSCFENLNLIPNNILWRHK  466
            AA  +E R+PFLD +F    +S+  + +  +NG  +EK ++R  FE  +++P ++ WR K
Sbjct  394  AAWGIEGRVPFLDKEFMDVAMSINPQDKM-INGERMEKWVIRKAFE--DMLPESVAWRQK  450

Query  467  EAFSDGVTSVTKSLFQIIQEIIDGRISDEEYNSSSSNSYNFCPPKTKEAFYYRKTFEKNY  526
            E FSDGV     S    ++EI++  +SDE+  ++    +    P  KE FYYR  FE ++
Sbjct  451  EQFSDGVGY---SWIDTLKEIVEKEVSDEQMENAKFR-FPIQTPSNKEEFYYRSIFESHF  506

Query  527  PGH-------------CDKFMKYYWMPKWTDVKDPSARFISH  555
            P               C   +   W   + ++ +PS R I++
Sbjct  507  PSDAAAKSVPQEASVACSTAIALEWDEAFKNMNEPSGRAIAN  548


==> gi|150006988|ref|YP_001301731.1| asparagine synthetase B [Parabacteroides
distasonis ATCC 8503]
Length=556
          Length = 556

 Score = 293 bits (750),  Expect = 8e-91, Method: Compositional matrix adjust.
 Identities = 201/580 (35%), Positives = 304/580 (52%), Gaps = 61/580 (11%)

Query  1    MCGIWLLCGLHSYESLHRNDCF---TKISHRGPDAWRLEMDSRMNNIILGFHRLSIVDGL  57
            MCGI  +  +H      R        +I HRGPD W      +    IL   RLSIVD  
Sbjct  3    MCGITAIFNIHDGAQALRKQALLMSKRIRHRGPD-WSGIYQGK--TAILAHERLSIVDPA  59

Query  58   HGMQPMQIHKYPFLTLMCNGEIYNNKKIGEDF--GFEYETKCDVECIIHLYANGGIENVV  115
             G QP+ +     L L  NGEIYN++++ E     +E++T  D E I+ LY   GI + +
Sbjct  60   SGGQPL-VSPDGKLILCVNGEIYNHQELRERLKGDYEFQTGSDCEVILALYKKKGI-DFI  117

Query  116  KNLDGVFSFILIDAKEKMIHIARDPYGVRPCFMLKTNMGIFGVCSEAKGLISLEPELKGA  175
            ++L+G+F+F L D ++ +  IARDP GV P ++   + G   V SE KGL       +G 
Sbjct  118  EDLNGIFAFALYDEEKGVYLIARDPIGVIPLYIGYDDEGHLMVSSELKGL-------EGF  170

Query  176  KWEINPFPPGCFESYDVDDEGRLTIKLHKRYYEIGISKPGFNTFVPLQDLDAKSMKENIC  235
                 PF PG    Y   ++ +LT    + + +    K        L D           
Sbjct  171  ATHYEPFLPG---HYFYSEDRKLTRWYTRDWMDYANVKDNPTDVQQLHDA----------  217

Query  236  HLLTAAVEKRLMSDRRIGCMLSGGLDSSLVAALLVK-AAKKHNVPYK-------IQSFSI  287
              L AAV+++LMSD   G +LSGGLDSS+ +A+  K AAK+     K       + SF+I
Sbjct  218  --LEAAVKRQLMSDVPYGVLLSGGLDSSITSAIAKKYAAKRIETNGKADAWWPQLHSFAI  275

Query  288  GMGNSPDILAARQVAKHIGTEHHEVIFTEEDVSKVLDKVIHTLETPDITTIRASVGMYIL  347
            G+ ++PD++AAR+VA  IGT HHE+ +T ++    L  VI+ +ET D+TT+RAS  MY+L
Sbjct  276  GLKDAPDLIAARKVADAIGTVHHEIHYTIQEGLDALRDVIYHIETYDVTTVRASTPMYLL  335

Query  348  SKYIKEKTDSTVIFSGEGADEIAQGYIYFRDAPDSISGHEESIRLLKDIYLFDGLRADRT  407
            ++ I+      ++ SGEGADE+  GY+YF  AP++ + HEE++R L  +YL+D LRA+++
Sbjct  336  ARVIR-SMGIKMVLSGEGADEVFGGYLYFHKAPNAQAFHEETLRKLSKLYLYDCLRANKS  394

Query  408  TAAHCLELRLPFLDLQFSSYYLSL-PAEVRQPLNGVEKHLLRSCFENLNLIPNNILWRHK  466
              A  +E R+PFLD +F    + L P     P   +EK +LR  F   + +P  I WR K
Sbjct  395  LCAWGVEGRVPFLDKEFLDVAMRLNPVAKMCPGTIIEKKILREAFS--DSLPKEIAWRQK  452

Query  467  EAFSDGVTSVTKSLFQIIQEIIDGRISDEEYNSSSSNSYNFCPPKTKEAFYYRKTFEKNY  526
            E FSDGV          +++I    ++DEE  ++++  +   PP+ KE +YYR  FE+++
Sbjct  453  EQFSDGVGY---GWIDTLKKITSESVTDEEM-ANAAKRFPINPPQNKEEYYYRSIFEEHF  508

Query  527  PGH-------------CDKFMKYYWMPKWTDVKDPSARFI  553
            P               C       W   + ++ +PS R I
Sbjct  509  PSESAARSVPSIPSVACSTAEALAWDSAFKNMNEPSGRAI  548


==> gi|340618719|ref|YP_004737172.1| asparagine synthase B [Zobellia
galactanivorans]
Length=554
          Length = 554

 Score = 290 bits (742),  Expect = 1e-89, Method: Compositional matrix adjust.
 Identities = 197/589 (33%), Positives = 311/589 (53%), Gaps = 75/589 (13%)

Query  1    MCGIWLLCGLHSYESLHRNDCF---TKISHRGPDAWRLEMDSRMNNIILGFHRLSIVDGL  57
            MCGI     L     + R        KI HRGPD   +  D +    IL   RL+IVD  
Sbjct  1    MCGIVCAFDLKESSDVLRPQLLEMSKKIRHRGPDWSGIYADEKA---ILAHERLAIVDPA  57

Query  58   HGMQPMQIHKYPFLTLMCNGEIYNNKKIGEDFG--FEYETKCDVECIIHLYANGGIENVV  115
             G QP+   +   L L  NGEIYN++++ + F   + ++T+ D E I+ LY   G  + +
Sbjct  58   SGKQPL-FSEDNKLVLAANGEIYNHRELRKQFDGKYNFQTESDCEVILALYQEKGA-DFL  115

Query  116  KNLDGVFSFILIDAKEKMIHIARDPYGVRPCFMLKTNMGIFGVCSEAKGLISLEPELKGA  175
              ++G+F F + D +     +ARD  G+ P ++     G F V SE K L       +G 
Sbjct  116  DEMNGIFGFAIYDTENDSYFVARDHMGIIPLYIGWDQNGTFYVASELKAL-------EGT  168

Query  176  KWEINPFPPGCFESYDVDDEGRLTIKLHKRYYEIGISKPGFNTFVPLQDLDAKSMKEN--  233
              +I  FPPG + S    ++G       KR+Y                 ++  ++KEN  
Sbjct  169  CTKIELFPPGHYLS---SEDGEF-----KRWYSRDW-------------MEYDAVKENET  207

Query  234  ----ICHLLTAAVEKRLMSDRRIGCMLSGGLDSSLVAALLVKAAKKH-------NVPY-K  281
                I   L AAV ++LMSD   G +LSGGLDSS+ +A+  K A+K        +  + +
Sbjct  208  SIQEIKEALEAAVHRQLMSDVPYGVLLSGGLDSSVTSAIAKKYAQKRIESGDTTDAWWPQ  267

Query  282  IQSFSIGMGNSPDILAARQVAKHIGTEHHEVIFTEEDVSKVLDKVIHTLETPDITTIRAS  341
            + SFS+G+  SPD+ AA++VA HIGT HHE+ FT ++    +  V++ LET DITTIRAS
Sbjct  268  LHSFSVGLEGSPDLAAAQKVADHIGTVHHEIKFTIQEGLDAIKDVVYNLETYDITTIRAS  327

Query  342  VGMYILSKYIKEKTDSTVIFSGEGADEIAQGYIYFRDAPDSISGHEESIRLLKDIYLFDG  401
              MY++++ IK      ++ SGEGADE+  GY+YF  AP+    HEE++R L  ++++D 
Sbjct  328  TPMYLMARVIK-SMGIKMVLSGEGADELFGGYLYFHKAPNDKEFHEETVRKLSKLHMYDC  386

Query  402  LRADRTTAAHCLELRLPFLDLQFSSYYLSLPAEVRQPLNG--VEKHLLRSCFENLNLIPN  459
            LRA+++ AA  +E R+PFLD +F    + +  + +  +NG  +EK ++R  FE  +++P 
Sbjct  387  LRANKSLAAWGIEGRVPFLDKEFIDVAMRINPKDKM-INGERMEKWVVRKAFE--DMLPE  443

Query  460  NILWRHKEAFSDGVTSVTKSLFQIIQEIIDGRISDEEYNSSSSNSYNFCPPKTKEAFYYR  519
            ++ WR KE FSDGV     S    ++EI++  ++DE+  +++   +    P +KE FYYR
Sbjct  444  SVAWRQKEQFSDGVGY---SWIDTLKEIVNEEVTDEQL-ANAKFRFPVQTPTSKEEFYYR  499

Query  520  KTFEKNYPGH-------------CDKFMKYYWMPKWTDVKDPSARFISH  555
              FE ++P               C   +   W   + ++ DPS R +++
Sbjct  500  SIFESHFPSDAAALCVPQEASVACSTQIALEWDEAFKNMNDPSGRAVAN  548


==> gi|109899262|ref|YP_662517.1| asparagine synthetase B [Pseudoalteromonas
atlantica T6c]
Length=556
          Length = 556

 Score = 286 bits (732),  Expect = 4e-88, Method: Compositional matrix adjust.
 Identities = 203/584 (35%), Positives = 303/584 (52%), Gaps = 71/584 (12%)

Query  1    MCGIWLLCGLHSYESLHRNDCF---TKISHRGPDAWRLEMDSRMNNIILGFHRLSIVDGL  57
            MCGI+ +  + +  S  R         + HRGPD W    ++  +N IL   RL+IVD  
Sbjct  1    MCGIFGILDIKTDVSELRTQALELSKLLRHRGPD-WSGVWNN--DNAILCHERLAIVDVD  57

Query  58   HGMQPMQIHKYPFLTLMCNGEIYNNKKIGEDFG--FEYETKCDVECIIHLYANGGIENVV  115
             G QP+ I +     L  NGEIYN+K + ++    +++ TK D E I+ LY   G+E  +
Sbjct  58   KGAQPL-ISRNNNNVLAVNGEIYNHKALEQNLAQPYDFRTKSDCEVILPLYEQQGVE-FI  115

Query  116  KNLDGVFSFILIDAKEKMIHIARDPYGVRPCFMLKTNMGIFGVCSEAKGLISLEPELKGA  175
              L G+F+F+L D  +    IARD  G+ P +      G F V SE K L+   P  K  
Sbjct  116  DQLQGMFAFVLYDQAQDAYLIARDHMGIIPLYTGFDEHGNFYVASEMKSLV---PVCK--  170

Query  176  KWEINPFPPGCFESYDVDDEGRLTIKLHKRYYEIGISKPGFNTFVPLQDLDAKSMKENIC  235
               +  FPPG    Y     G L     K+YY+                +  +++K+N  
Sbjct  171  --TVQEFPPG---HYLWSKSGEL-----KKYYQRDW-------------MSYENIKDNTT  207

Query  236  HL--LTAAVEK----RLMSDRRIGCMLSGGLDSSLVAALLVKAAKKHNVPY--------K  281
             L  L  A EK     LMSD   G +LSGGLDSSLV+A+  K   K             +
Sbjct  208  DLNDLKVAFEKSVKSHLMSDVPYGVLLSGGLDSSLVSAIAAKYVAKRVEDNDESDAWWPR  267

Query  282  IQSFSIGMGNSPDILAARQVAKHIGTEHHEVIFTEEDVSKVLDKVIHTLETPDITTIRAS  341
            + SF++G+  +PD++AA++VA  IGT HHEV FT ++    +  VI+ LET D+TTIRA+
Sbjct  268  LHSFAVGLEGAPDLIAAQKVADMIGTVHHEVHFTVQEGLDAIRDVIYHLETYDVTTIRAA  327

Query  342  VGMYILSKYIKEKTDSTVIFSGEGADEIAQGYIYFRDAPDSISGHEESIRLLKDIYLFDG  401
              MY++S+ IK      ++ SGEGADEI  GY+YF  AP++   HEE++R L+ +++FD 
Sbjct  328  TPMYLMSRKIK-AMGIKMVLSGEGADEIFGGYLYFHKAPNAKEFHEETVRKLERLHMFDC  386

Query  402  LRADRTTAAHCLELRLPFLDLQFSSYYLSLPAEVRQPLNG-VEKHLLRSCFENLNLIPNN  460
             RA+++T+A  +E R+PFLD +F    + L  + +  L+G +EK +LR  F+N   +P  
Sbjct  387  ARANKSTSAWGVEARVPFLDKEFLDVAMRLNPQDKMCLDGKMEKWILRKAFDNGEYLPAE  446

Query  461  ILWRHKEAFSDGVTSVTKSLFQIIQEIIDGRISDEEYNSSSSNSYNFCPPKTKEAFYYRK  520
            +LWR KE FSDGV     S    I+E ++  I+D++  ++++  +    P TKE +Y+R 
Sbjct  447  VLWRQKEQFSDGVGY---SWIDSIKEKVEQDITDQQL-ATAAFRFPINTPDTKEGYYFRT  502

Query  521  TFEKNYPGH-------------CDKFMKYYWMPKWTDVKDPSAR  551
             FE  +P               C       W   +    DPS R
Sbjct  503  VFESFFPQESAANCVPGGKSIACSTVEALEWDASFKGNADPSGR  546


==> gi|313205696|ref|YP_004044873.1| asparagine synthase (glutamine-hydrolyzing)
[Riemerella anatipestifer DSM 15868]
Length=556
          Length = 556

 Score = 285 bits (730),  Expect = 8e-88, Method: Compositional matrix adjust.
 Identities = 200/587 (34%), Positives = 311/587 (53%), Gaps = 73/587 (12%)

Query  1    MCGIWLLCGL---HSYESLHRN--DCFTKISHRGPDAWRLEMDSRMNNIILGFHRLSIVD  55
            MCGI  +C      S ESL     +   KI HRGPD   +  D +   +++   RL+IVD
Sbjct  1    MCGI--VCAFDIKQSAESLRPQVLEMSKKIRHRGPDWSGVYSDDK---VVIAHERLAIVD  55

Query  56   GLHGMQPMQIHKYPFLTLMCNGEIYNNKKIGEDF--GFEYETKCDVECIIHLYANGGIEN  113
               G QP+       L L  NGEIYN+++I + F   ++++T+ D E I+ LY   G ++
Sbjct  56   PTSGKQPL-FSPDGKLVLAVNGEIYNHREIRKRFEGKYQFQTESDCEVILALYQEKG-KD  113

Query  114  VVKNLDGVFSFILIDAKEKMIHIARDPYGVRPCFMLKTNMGIFGVCSEAKGLISLEPELK  173
             V  L+G+F F L D ++    IARD  G+ P ++     G F V SE K L       +
Sbjct  114  FVDELNGIFGFALYDTEKDEYFIARDHMGIIPLYIGWDKNGTFYVASELKAL-------E  166

Query  174  GAKWEINPFPPGCF-ESYDVDDEGRLTIKLHKRYYEIGISKPGFNTFVPLQDLDAKSMKE  232
            G   +I  FPPG +  S D   E     + +KR +        F+        + K    
Sbjct  167  GYCSKIEIFPPGHYWHSKDAKFE-----QWYKREWR------AFD--------NVKDNTT  207

Query  233  NICHL---LTAAVEKRLMSDRRIGCMLSGGLDSSLVAALLVKAAKKH-------NVPY-K  281
            N+  L   L AAV ++LMSD   G +LSGGLDSS+ +A+  K A K           Y +
Sbjct  208  NLSELRDALEAAVHRQLMSDVPYGVLLSGGLDSSITSAIAKKYAAKRIETDDQSEAWYPQ  267

Query  282  IQSFSIGMGNSPDILAARQVAKHIGTEHHEVIFTEEDVSKVLDKVIHTLETPDITTIRAS  341
            + SF++G+  SPD+ AA++VAKHIGT HHE+ FT ++    +  VI+ LET DITT+RAS
Sbjct  268  LHSFAVGLEGSPDLKAAKEVAKHIGTIHHEIKFTIQEGLDAIRDVIYYLETYDITTVRAS  327

Query  342  VGMYILSKYIKEKTDSTVIFSGEGADEIAQGYIYFRDAPDSISGHEESIRLLKDIYLFDG  401
              MY++++ IK      ++ SGEG+DE+  GY+YF  AP++   H E++R L  +Y +D 
Sbjct  328  TPMYLMARVIK-SMGIKMVLSGEGSDELFGGYLYFHKAPNAEEFHNETVRKLDKLYQYDC  386

Query  402  LRADRTTAAHCLELRLPFLDLQFSSYYLSL-PAEVRQPLNGVEKHLLRSCFENLNLIPNN  460
            LRA+++  A  +E R+PFLD +F    + + P +       +EK +LR  FE  +++P +
Sbjct  387  LRANKSLMAWGIEGRVPFLDKEFMDVAMRINPKDKMVTPERMEKWVLRKAFE--DVLPES  444

Query  461  ILWRHKEAFSDGVTSVTKSLFQIIQEIIDGRISDEEYNSSSSNSYNFCPPKTKEAFYYRK  520
            + WR KE FSDGV     S    ++E+++ +++DE+  +++   +    P +KE +YYR 
Sbjct  445  VAWRQKEQFSDGVGY---SWIDKLKELVNEKVTDEQL-ANAKFRFPVQTPTSKEEYYYRS  500

Query  521  TFEKNYPGH-------------CDKFMKYYWMPKWTDVKDPSARFIS  554
             FE+++P               C       W   + ++ DPS R ++
Sbjct  501  IFEEHFPSEAAALTVPSVPSVACSTPTALAWDESFKNMNDPSGRAVA  547


==> gi|317055688|ref|YP_004104155.1| asparagine synthase [Ruminococcus
albus 7]
Length=526
          Length = 526

 Score = 284 bits (727),  Expect = 1e-87, Method: Compositional matrix adjust.
 Identities = 208/579 (36%), Positives = 306/579 (53%), Gaps = 79/579 (14%)

Query  1    MCGIWLLCGLHSYESLHRNDCFTKISHRGPDAWRLEMDSRMNNI---ILGFHRLSIVDGL  57
            MC I   CG    E L     F     RGPD      +S+  N+   +LGFHRL+I+ GL
Sbjct  1    MCSIMGWCGSRFDEELFMKG-FAATVTRGPD------NSQTVNLGEGLLGFHRLAIM-GL  52

Query  58   H--GMQPMQIHKYPFLTLMCNGEIYNNKKIGEDF---GFEYETKCDVECIIHLYANGGIE  112
            H  GMQP  +        +CNGE+Y  +K   +    G+ + +  D E I+ LY   G +
Sbjct  53   HPEGMQPFIMGSS---YAVCNGELYGFEKTKAELVKKGYTFRSGSDCEIILPLYKEYGTD  109

Query  113  NVVKNLDGVFSFILIDAKEKMIHIARDPYGVRPCFMLKTNMGIFGVCSEAKGLISLEPEL  172
               K LD  F+ I+ D + K    ARDP G+RP +    + G     SE K L+ +  + 
Sbjct  110  MFAK-LDAEFACIIYDGENKEFIAARDPIGIRPLYYGYASSGDIVFASEPKNLVDICDK-  167

Query  173  KGAKWEINPFPPGCFESYDVDDEGRLTIKLHKRYYEIGISKPGFNTFVPLQDL-------  225
                  I PFPPG                    YY+ G        FV  +D+       
Sbjct  168  ------IMPFPPG-------------------HYYKDG-------EFVCYEDISATDGYC  195

Query  226  --DAKSMKENICHLLTAAVEKRLMSDRRIGCMLSGGLDSSLVAALLVKAAKKHNVPYKIQ  283
              D +++  NI   L   V KRL+SD ++G +LSGGLDSSLV A+  + ++K      I+
Sbjct  196  YDDLETVCRNIREKLIKGVSKRLVSDAKVGFLLSGGLDSSLVCAIAARCSEK-----PIR  250

Query  284  SFSIGMG-NSPDILAARQVAKHIGTEHHEVIFTEEDVSKVLDKVIHTLETPDITTIRASV  342
            +F+IGM  ++ D+  AR+VA++IG++H EVI +E+DV    + VI  L T DITTIRAS+
Sbjct  251  TFAIGMNTDAIDLKYAREVAEYIGSDHTEVIISEDDVLGAFENVIKYLGTYDITTIRASI  310

Query  343  GMYILSKYIKEKTDSTVIFSGEGADEIAQGYIYFRDAPDSISGHEESIRLLKDIYLFDGL  402
            GMY++ K I E+TD  V+ +GE +DE+  GY Y   AP +    +ES + + +++++D L
Sbjct  311  GMYLVCKAIHEQTDIRVLLTGEISDELF-GYKYTDFAPSAEEFQKESRKRIHELHMYDVL  369

Query  403  RADRTTAAHCLELRLPFLDLQFSSYYLSLPAEVRQPLNGVEKHLLRSCFENLNLIPNNIL  462
            RADR  + + LE R+PF DL F  Y +++  E +  +    K+LLR  FE  + +P +IL
Sbjct  370  RADRCISVNSLEARVPFGDLDFVRYVMAIDPEKKMNIYNKGKYLLRHAFEG-SWLPQDIL  428

Query  463  WRHKEAFSDGVTSVTKSLFQIIQEIIDGRISDEEYNSSSSNSYNFCPPKTKEAFYYRKTF  522
             R K AFSD   +V  S+   ++   +   +DEE+    +  Y+   P TKE+  YR+ F
Sbjct  429  MREKAAFSD---AVGHSMVDDLKAYAEKYYTDEEFLQRKA-LYSDPAPFTKESLLYREIF  484

Query  523  EKNYPGHCDKFMKYYWMP--KW--TDVKDPSARFISHYA  557
            EK YPG     +  YWMP  +W   +V DPSAR +S+Y 
Sbjct  485  EKFYPGQ-SAMVTDYWMPNKEWEGCNVNDPSARVLSNYG  522
