# Supplementary material for: An insight into the salivary gland content of the human body louse, Pediculus humanus
Source: Sci Rep. 2025 May 26;15:18322. doi: 10.1038/s41598-025-01412-5 (PMC12106848; doi:10.1038/s41598-025-01412-5)
Supplement: Supplementary file 2 — Supplementary Information 2. [file 41598_2025_1412_MOESM2_ESM.zip › S2/links/BAC-LIGHT/Phseq_100831-BAC-LIGHT.txt]

>Phseq_100831

gi|50842721|ref|YP_055948.1| F0F1 ATP synthase subunit alpha [Pro...  144     3e-41
gi|284032932|ref|YP_003382863.1| ATP synthase F1 subunit alpha [K...  119     4e-32
gi|269957234|ref|YP_003327023.1| ATP synthase F1 subunit alpha [X...  117     4e-31
gi|336118662|ref|YP_004573433.1| ATP synthase subunit alpha [Micr...  115     2e-30
gi|334337763|ref|YP_004542915.1| ATP synthase subunit alpha [Isop...  112     2e-29
gi|256832995|ref|YP_003161722.1| ATP synthase F1, alpha subunit [...  107     9e-28
gi|298346226|ref|YP_003718913.1| F0F1 ATP synthase subunit alpha ...  106     3e-27
gi|50954452|ref|YP_061740.1| F0F1 ATP synthase subunit alpha [Lei...  104     9e-27
gi|296268883|ref|YP_003651515.1| ATP synthase F1 subunit alpha [T...  103     2e-26
gi|311113393|ref|YP_003984615.1| ATP synthase F1 sector subunit a...  103     3e-26


==> gi|50842721|ref|YP_055948.1| F0F1 ATP synthase subunit alpha
[Propionibacterium acnes KPA171202]
Length=545
          Length = 545

 Score = 144 bits (363),  Expect = 3e-41, Method: Compositional matrix adjust.
 Identities = 73/73 (100%), Positives = 73/73 (100%), Gaps = 0/73 (0%)

Query  1    GSTVRGTGEVLSVPVGEGYLGRVVDAMGNPVDGLGEIKGVEGRRALEIQAAGVMDRQEVR  60
            GSTVRGTGEVLSVPVGEGYLGRVVDAMGNPVDGLGEIKGVEGRRALEIQAAGVMDRQEVR
Sbjct  89   GSTVRGTGEVLSVPVGEGYLGRVVDAMGNPVDGLGEIKGVEGRRALEIQAAGVMDRQEVR  148

Query  61   EPLQTGLKAIDSM  73
            EPLQTGLKAIDSM
Sbjct  149  EPLQTGLKAIDSM  161


==> gi|284032932|ref|YP_003382863.1| ATP synthase F1 subunit alpha
[Kribbella flavida DSM 17836]
Length=545
          Length = 545

 Score = 119 bits (299),  Expect = 4e-32, Method: Compositional matrix adjust.
 Identities = 59/73 (81%), Positives = 64/73 (88%), Gaps = 0/73 (0%)

Query  1    GSTVRGTGEVLSVPVGEGYLGRVVDAMGNPVDGLGEIKGVEGRRALEIQAAGVMDRQEVR  60
            G  VR TG+VLSVPVGEGYLGRVVD MG P+DGLGEI  +EG RALE+QAAGVMDRQEVR
Sbjct  89   GQQVRRTGQVLSVPVGEGYLGRVVDPMGKPIDGLGEITNLEGTRALELQAAGVMDRQEVR  148

Query  61   EPLQTGLKAIDSM  73
            EPLQTG+KAID M
Sbjct  149  EPLQTGIKAIDGM  161


==> gi|269957234|ref|YP_003327023.1| ATP synthase F1 subunit alpha
[Xylanimonas cellulosilytica DSM 15894]
Length=543
          Length = 543

 Score = 117 bits (292),  Expect = 4e-31, Method: Compositional matrix adjust.
 Identities = 57/73 (78%), Positives = 63/73 (86%), Gaps = 0/73 (0%)

Query  1    GSTVRGTGEVLSVPVGEGYLGRVVDAMGNPVDGLGEIKGVEGRRALEIQAAGVMDRQEVR  60
            G  VR TGEVLSVPVGEGYLGRVVD +GNP+DGLG I G+EGRRALE+QA GVM R+ V 
Sbjct  89   GQEVRRTGEVLSVPVGEGYLGRVVDPLGNPIDGLGAITGIEGRRALELQAPGVMQRKSVH  148

Query  61   EPLQTGLKAIDSM  73
            EPLQTG+KAIDSM
Sbjct  149  EPLQTGIKAIDSM  161


==> gi|336118662|ref|YP_004573433.1| ATP synthase subunit alpha [Microlunatus
phosphovorus NM-1]
Length=544
          Length = 544

 Score = 115 bits (287),  Expect = 2e-30, Method: Compositional matrix adjust.
 Identities = 54/73 (74%), Positives = 65/73 (89%), Gaps = 0/73 (0%)

Query  1    GSTVRGTGEVLSVPVGEGYLGRVVDAMGNPVDGLGEIKGVEGRRALEIQAAGVMDRQEVR  60
            G  VRGTGE+LSVPVG+GYLGR V+AMG P+DGLGEI  ++ RR LE+QAAGVM+RQEVR
Sbjct  89   GQPVRGTGEILSVPVGDGYLGRTVNAMGEPIDGLGEITDIDERRPLELQAAGVMERQEVR  148

Query  61   EPLQTGLKAIDSM  73
            +PLQTG+KAID+M
Sbjct  149  QPLQTGIKAIDAM  161


==> gi|334337763|ref|YP_004542915.1| ATP synthase subunit alpha [Isoptericola
variabilis 225]
Length=541
          Length = 541

 Score = 112 bits (279),  Expect = 2e-29, Method: Compositional matrix adjust.
 Identities = 57/73 (78%), Positives = 62/73 (85%), Gaps = 1/73 (1%)

Query  1    GSTVRGTGEVLSVPVGEGYLGRVVDAMGNPVDGLGEIKGVEGRRALEIQAAGVMDRQEVR  60
            G  VR TGEVLSVPVGEGYLGRVVD +GNP+DGLGEI   EGRRALE+QA GVM R+ V 
Sbjct  89   GQEVRRTGEVLSVPVGEGYLGRVVDPLGNPIDGLGEI-ATEGRRALELQAPGVMQRKSVH  147

Query  61   EPLQTGLKAIDSM  73
            EPLQTG+KAIDSM
Sbjct  148  EPLQTGIKAIDSM  160


==> gi|256832995|ref|YP_003161722.1| ATP synthase F1, alpha subunit
[Jonesia denitrificans DSM 20603]
Length=543
          Length = 543

 Score = 107 bits (267),  Expect = 9e-28, Method: Compositional matrix adjust.
 Identities = 55/73 (75%), Positives = 61/73 (84%), Gaps = 1/73 (1%)

Query  1    GSTVRGTGEVLSVPVGEGYLGRVVDAMGNPVDGLGEIKGVEGRRALEIQAAGVMDRQEVR  60
            G  VR TGEVLSVPVG+GYLGRVVD +G P+DGLGE+  V GRRALE+QA GVM R+ V 
Sbjct  89   GQEVRRTGEVLSVPVGDGYLGRVVDPLGTPIDGLGEVATV-GRRALELQAPGVMQRKSVH  147

Query  61   EPLQTGLKAIDSM  73
            EPLQTGLKAIDSM
Sbjct  148  EPLQTGLKAIDSM  160


==> gi|298346226|ref|YP_003718913.1| F0F1 ATP synthase subunit alpha
[Mobiluncus curtisii ATCC 43063]
Length=542
          Length = 542

 Score = 106 bits (264),  Expect = 3e-27, Method: Compositional matrix adjust.
 Identities = 54/73 (74%), Positives = 61/73 (84%), Gaps = 0/73 (0%)

Query  1    GSTVRGTGEVLSVPVGEGYLGRVVDAMGNPVDGLGEIKGVEGRRALEIQAAGVMDRQEVR  60
            G  V  TG+VLSVPVG+GYLGRVVD +GNP+DGLGEIK +  RRALE+QA GVM R+ V 
Sbjct  91   GQEVYRTGDVLSVPVGDGYLGRVVDPLGNPIDGLGEIKDLGERRALELQAPGVMMRRSVF  150

Query  61   EPLQTGLKAIDSM  73
            EPLQTGLKAIDSM
Sbjct  151  EPLQTGLKAIDSM  163


==> gi|50954452|ref|YP_061740.1| F0F1 ATP synthase subunit alpha
[Leifsonia xyli subsp. xyli str. CTCB07]
Length=545
          Length = 545

 Score = 104 bits (260),  Expect = 9e-27, Method: Compositional matrix adjust.
 Identities = 53/73 (73%), Positives = 60/73 (82%), Gaps = 1/73 (1%)

Query  1    GSTVRGTGEVLSVPVGEGYLGRVVDAMGNPVDGLGEIKGVEGRRALEIQAAGVMDRQEVR  60
            G  V  TGEVLSVPVG+GYLGRVVD +GNP+DGLGEI   EGRR LE+QA GVM R+ V 
Sbjct  89   GMEVTRTGEVLSVPVGDGYLGRVVDPLGNPIDGLGEI-ATEGRRELELQAPGVMHRKSVH  147

Query  61   EPLQTGLKAIDSM  73
            EPLQTG+KAID+M
Sbjct  148  EPLQTGIKAIDAM  160


==> gi|296268883|ref|YP_003651515.1| ATP synthase F1 subunit alpha
[Thermobispora bispora DSM 43833]
Length=549
          Length = 549

 Score = 103 bits (258),  Expect = 2e-26, Method: Compositional matrix adjust.
 Identities = 53/73 (73%), Positives = 61/73 (84%), Gaps = 1/73 (1%)

Query  1    GSTVRGTGEVLSVPVGEGYLGRVVDAMGNPVDGLGEIKGVEGRRALEIQAAGVMDRQEVR  60
            G  VR TGEVLSVPVGEGYLGRVVD +GNP+DG G I+  EGRRALE+QA  V+ RQ V+
Sbjct  89   GQRVRRTGEVLSVPVGEGYLGRVVDPLGNPLDGKGPIE-TEGRRALELQAPSVIQRQPVK  147

Query  61   EPLQTGLKAIDSM  73
            EPLQTG+KAID+M
Sbjct  148  EPLQTGIKAIDAM  160


==> gi|311113393|ref|YP_003984615.1| ATP synthase F1 sector subunit
alpha [Rothia dentocariosa ATCC 17931]
Length=541
          Length = 541

 Score = 103 bits (257),  Expect = 3e-26, Method: Compositional matrix adjust.
 Identities = 53/73 (73%), Positives = 58/73 (79%), Gaps = 1/73 (1%)

Query  1    GSTVRGTGEVLSVPVGEGYLGRVVDAMGNPVDGLGEIKGVEGRRALEIQAAGVMDRQEVR  60
            G  V  TGEVLSVPVGE YLGRVVD +GNP+D LG IK  EGRRALE+QA GV  R+ V 
Sbjct  89   GQPVHRTGEVLSVPVGEAYLGRVVDPLGNPIDDLGPIKD-EGRRALELQAPGVTQRKSVH  147

Query  61   EPLQTGLKAIDSM  73
            EPLQTGLKAID+M
Sbjct  148  EPLQTGLKAIDAM  160
