# Supplementary material for: An insight into the salivary gland content of the human body louse, Pediculus humanus
Source: Sci Rep. 2025 May 26;15:18322. doi: 10.1038/s41598-025-01412-5 (PMC12106848; doi:10.1038/s41598-025-01412-5)
Supplement: Supplementary file 2 — Supplementary Information 2. [file 41598_2025_1412_MOESM2_ESM.zip › S2/links/BAC-LIGHT/Phseq_100857-BAC-LIGHT.txt]

>Phseq_100857

gi|269957934|ref|YP_003327723.1| alpha/beta hydrolase fold protei...  38.1    0.012
gi|269796807|ref|YP_003316262.1| lysophospholipase [Sanguibacter ...  33.1    0.67
gi|257065258|ref|YP_003144930.1| conserved protein of DIM6/NTAB f...  30.8    3.9
gi|317122810|ref|YP_004102813.1| ribonucleoside-diphosphate reduc...  30.8    4.5
gi|260062607|ref|YP_003195687.1| hypothetical protein RB2501_1348...  30.8    5.3
gi|20093054|ref|NP_619129.1| isocitrate/isopropylmalate dehydroge...  29.6    9.9


==> gi|269957934|ref|YP_003327723.1| alpha/beta hydrolase fold protein
[Xylanimonas cellulosilytica DSM 15894]
Length=331
          Length = 331

 Score = 38.1 bits (87),  Expect = 0.012, Method: Compositional matrix adjust.
 Identities = 19/66 (29%), Positives = 29/66 (44%), Gaps = 4/66 (6%)

Query  43   LVVSATHNVYNTIV----GGAYDYHMNLEPSETFPTTNTYLKTVELTKTLTDGTDVQTMS  98
            LVV   H  Y T +    GG +D+ +  +P E FP    +++TV   +   +G       
Sbjct  181  LVVGGLHPHYGTALHAATGGEWDFDLGWKPHEGFPVRAGWIRTVRRGQRRINGGAADVAV  240

Query  99   TTDVLT  104
             T VL 
Sbjct  241  PTLVLA  246


==> gi|269796807|ref|YP_003316262.1| lysophospholipase [Sanguibacter
keddieii DSM 10542]
Length=339
          Length = 339

 Score = 33.1 bits (74),  Expect = 0.67, Method: Compositional matrix adjust.
 Identities = 12/41 (29%), Positives = 21/41 (51%), Gaps = 1/41 (2%)

Query  57   GGAYDYHMNLEPSETFPTTNTYLKTVELTKT-LTDGTDVQT  96
            GG +DY + L+P E FP    +L+ +      +  G D++ 
Sbjct  216  GGEWDYDLTLKPHEGFPVRAGWLRAIRRGHAQVARGLDIRC  256


==> gi|257065258|ref|YP_003144930.1| conserved protein of DIM6/NTAB
family [Slackia heliotrinireducens DSM 20476]
Length=187
          Length = 187

 Score = 30.8 bits (68),  Expect = 3.9, Method: Compositional matrix adjust.
 Identities = 13/33 (39%), Positives = 20/33 (61%), Gaps = 3/33 (9%)

Query  37   FDEDQPLVVSATHNVYNTI---VGGAYDYHMNL  66
            FD+ +P+V  +T  +Y  +   VGGA+D  M L
Sbjct  154  FDKMRPIVYDSTRRIYRVVGEEVGGAWDAGMKL  186


==> gi|317122810|ref|YP_004102813.1| ribonucleoside-diphosphate reductase,
subunit alpha [Thermaerobacter marianensis DSM 12885]
Length=855
          Length = 855

 Score = 30.8 bits (68),  Expect = 4.5, Method: Composition-based stats.
 Identities = 18/42 (43%), Positives = 25/42 (60%), Gaps = 2/42 (5%)

Query  5    IAPTKTISLSANTSPTLETEVYN--TEYTYINKFFDEDQPLV  44
            IAPT TISL A T+P+L+    N  +  T   KF + ++ LV
Sbjct  637  IAPTATISLIAGTTPSLDPPYANVFSRQTLSGKFLEINRVLV  678


==> gi|260062607|ref|YP_003195687.1| hypothetical protein RB2501_13489
[Robiginitalea biformata HTCC2501]
Length=2988
          Length = 2988

 Score = 30.8 bits (68),  Expect = 5.3, Method: Compositional matrix adjust.
 Identities = 40/111 (36%), Positives = 56/111 (50%), Gaps = 20/111 (18%)

Query  1     QGEEIAPTKTISLSANTSPTLETEVYNTEYTYINKFFDEDQPLVVSATHNVY---NTIVG  57
             QGEE   T TIS++ NT+P     V   E T ++     D PLVV  T +      TIV 
Sbjct  2436  QGEEDTDTITISVTGNTAP-----VAVAEATPVSG----DAPLVVDFTGSNSTDDGTIVS  2486

Query  58    GAYDYH----MNL-EPSETFPTTNTYLKTVELT--KTLTDGTDVQTMSTTD  101
              A+D+      NL +P  TF T   Y+ ++ +T    LT GTD  T++ +D
Sbjct  2487  YAWDFQDGGTSNLADPQYTFTTPGEYIVSLTVTDDGGLT-GTDTITITVSD  2536


==> gi|20093054|ref|NP_619129.1| isocitrate/isopropylmalate dehydrogenase
family protein [Methanosarcina acetivorans C2A]
Length=342
          Length = 342

 Score = 29.6 bits (65),  Expect = 9.9, Method: Compositional matrix adjust.
 Identities = 13/34 (38%), Positives = 21/34 (62%), Gaps = 1/34 (3%)

Query  60   YDYHMNLEPSETFPTTNTYLKTVELTKTLTDGTD  93
            YD + N+ P +TFP +N  L  VE+   + +GT+
Sbjct  92   YDLYANVRPIKTFPNSNAPLGDVEMV-CVREGTE  124
