# Supplementary material for: An insight into the salivary gland content of the human body louse, Pediculus humanus
Source: Sci Rep. 2025 May 26;15:18322. doi: 10.1038/s41598-025-01412-5 (PMC12106848; doi:10.1038/s41598-025-01412-5)
Supplement: Supplementary file 2 — Supplementary Information 2. [file 41598_2025_1412_MOESM2_ESM.zip › S2/links/BAC-LIGHT/Phseq_10088-BAC-LIGHT.txt]

>Phseq_10088

gi|117924077|ref|YP_864694.1| malate dehydrogenase [Magnetococcus...  550     0.0
gi|182415106|ref|YP_001820172.1| malate dehydrogenase [Opitutus t...  543     0.0
gi|90020308|ref|YP_526135.1| malate dehydrogenase [Saccharophagus...  536     0.0
gi|254785485|ref|YP_003072914.1| malate dehydrogenase [Terediniba...  489     9e-166
gi|209543979|ref|YP_002276208.1| malate dehydrogenase [Gluconacet...  484     1e-163
gi|154247860|ref|YP_001418818.1| malate dehydrogenase [Xanthobact...  478     4e-161
gi|325982816|ref|YP_004295218.1| malic protein NAD-binding protei...  477     5e-161
gi|162457401|ref|YP_001619768.1| malate dehydrogenase [Sorangium ...  473     3e-159
gi|290473999|ref|YP_003466873.1| NAD-linked malate dehydrogenase ...  468     6e-157
gi|197284539|ref|YP_002150411.1| malate dehydrogenase [Proteus mi...  465     7e-156


==> gi|117924077|ref|YP_864694.1| malate dehydrogenase [Magnetococcus
sp. MC-1]
Length=556
          Length = 556

 Score = 550 bits (1417),  Expect = 0.0, Method: Compositional matrix adjust.
 Identities = 272/510 (53%), Positives = 350/510 (69%), Gaps = 3/510 (1%)

Query  114  LRDPRLNKGLAFTLEERQILGIHGLMPPKFKTQEEQVELCKISVERYKEDLNKYLYLCEL  173
            L DP +NKG+AFT EER +  + GL+PP+ +T E Q+     +      DL KY++L  L
Sbjct  23   LNDPYMNKGVAFTEEERDLFHLRGLLPPRVQTMEAQLGRALDNFRCKPNDLEKYIFLTGL  82

Query  174  QERNEKLFFRLLSENIEMLMPIVYTPTVGLACQKFGLIYRRPRGLFITINDKNHVFEVLR  233
            QERNE LF+RL+  NIE ++PI+YTPTVG ACQ +G I+RRP+G+FI+INDK  + E+L 
Sbjct  83   QERNETLFYRLVMTNIEEMLPIIYTPTVGKACQTYGHIFRRPQGMFISINDKGRIAELLG  142

Query  234  NWPESDVKAICVTDGERILGLGDLGACGMGIPVGKLSLYTALAGIKPHQCLPITLDVGTN  293
            NW   DV+ I VTDG RILGLGDLGA GMGIPVGKL+LYTALAGI P  CLP+TLD+GTN
Sbjct  143  NWVHKDVRVIVVTDGSRILGLGDLGAHGMGIPVGKLALYTALAGIPPIHCLPVTLDMGTN  202

Query  294  NSQLLEDPLYVGLRQRRVTGSRYDEFIDEFMQAVVKRYGCNTLIQFEDFGNHNAFRFLDK  353
            N  L  DPLYVGL Q RVTG  YDE I+EF+ AV +++    +IQFEDF N NAFR L+K
Sbjct  203  NEALRNDPLYVGLPQPRVTGEIYDEMIEEFVLAVQEQFP-RAMIQFEDFSNDNAFRLLEK  261

Query  354  YIDSYCTFNDDIQGTAAVAVAGLLVTKRLTGKNLSDHTILFLGAGEAAVGIANLCTTAMR  413
            Y D  CTFNDDIQGTAAVA+AG+L   R+T  +L     LF+GAG A  GIA+L   AM 
Sbjct  262  YQDRICTFNDDIQGTAAVALAGILGALRITEADLCTQRYLFMGAGSAGFGIADLILRAME  321

Query  414  TEGLSIEEARKKIWMVDIDGLLAKDRPEGKLDGHKSAYVKDHAPTKDLLSVVTDIKPSIM  473
             +G+  E+  K+   +D  GL+ + R +  L G KS +V D  P  DL  VV    P+++
Sbjct  322  QKGIPREQGLKQFRFMDSRGLVTRSRTD--LRGRKSEFVCDDPPLTDLQQVVERFMPTVL  379

Query  474  IGASAAAGAFTPEILKKMAEYNERPIIFALSNPTSKAECTAEQAYIHTEGRCIFASGSPF  533
            IG S   G F   +++ MA  N RPIIFALSNPTSKAEC+A+Q Y  ++GR IFASGSPF
Sbjct  380  IGVSGQPGVFHQGVVEAMARINPRPIIFALSNPTSKAECSAQQCYQWSDGRAIFASGSPF  439

Query  534  PPVTYNGKTYKTGQGNNAYIFPGVALGVIATGMHHISNHLFILAAQALADSVSDADLEKG  593
             PVT  G+T+ +GQGNNAY FPG+ LGVI      ++  +F++AAQ LA   + +DL++G
Sbjct  440  EPVTIAGQTFVSGQGNNAYCFPGIGLGVIMCEASRVTEEMFLVAAQTLAQMTAQSDLDQG  499

Query  594  SIYPPLNSIRTCSVQIATDIAKYAYEKGLA  623
             +YP +  IR  S+ IA  +   A ++GLA
Sbjct  500  RVYPSMQDIRAISLNIALAVVDLASKRGLA  529


==> gi|182415106|ref|YP_001820172.1| malate dehydrogenase [Opitutus
terrae PB90-1]
Length=555
          Length = 555

 Score = 543 bits (1400),  Expect = 0.0, Method: Compositional matrix adjust.
 Identities = 283/543 (52%), Positives = 365/543 (67%), Gaps = 3/543 (1%)

Query  105  PSRIMGISHLRDPRLNKGLAFTLEERQILGIHGLMPPKFKTQEEQVELCKISVERYKEDL  164
            PS   G + L DP LNKG AFT  ER  LG+ GL+PP   + EEQV+    +  R  + L
Sbjct  14   PSYPRGHALLLDPLLNKGTAFTEAERDALGLRGLLPPHVFSMEEQVKRVMGNFRRKPDAL  73

Query  165  NKYLYLCELQERNEKLFFRLLSENIEMLMPIVYTPTVGLACQKFGLIYRRPRGLFITIND  224
             KY++L  LQ RNE LF+RL+ EN+E ++PI+YTP VG AC +FG I+RRPRGL+I+I D
Sbjct  74   EKYIFLTSLQNRNETLFYRLVQENLEEMIPIIYTPVVGQACLEFGAIFRRPRGLYISIRD  133

Query  225  KNHVFEVLRNWPESDVKAICVTDGERILGLGDLGACGMGIPVGKLSLYTALAGIKPHQCL  284
            +  + ++L +WP +DV+ I VTDGERILGLGDLGA GMGIP+GKLSLYTA AG+ P   L
Sbjct  134  RGRIADILTHWPVNDVRMIVVTDGERILGLGDLGALGMGIPIGKLSLYTACAGVHPGYTL  193

Query  285  PITLDVGTNNSQLLEDPLYVGLRQRRVTGSRYDEFIDEFMQAVVKRYGCNTLIQFEDFGN  344
            PI LDVGT+N+ L  DPLY+GL QRR  G+ YD F++EF+ AV   +    L+Q+EDFGN
Sbjct  194  PIMLDVGTDNTTLHHDPLYIGLNQRRARGAEYDAFLEEFVTAVAHAF-PKALLQWEDFGN  252

Query  345  HNAFRFLDKYIDSYCTFNDDIQGTAAVAVAGLLVTKRLTGKNLSDHTILFLGAGEAAVGI  404
             NAFR L +Y +  C+FNDDIQGTA VA+AGLL + R++G  L D  +LFLGAGEA  GI
Sbjct  253  TNAFRLLHQYRERICSFNDDIQGTAGVALAGLLGSLRISGAKLRDQRVLFLGAGEAGTGI  312

Query  405  ANLCTTAMRTEGLSIEEARKKIWMVDIDGLLAKDRPEGKLDGHKSAYVKDHAPTKDLLSV  464
            A+L   AMR EGLS  EAR++ W VD  GL+ + R   KL  HK  Y  DHA    L   
Sbjct  313  ADLLVAAMREEGLSEAEARQRCWFVDSQGLVVQSR-LAKLAEHKRPYAHDHAFVATLAEA  371

Query  465  VTDIKPSIMIGASAAAGAFTPEILKKMAEYNERPIIFALSNPTSKAECTAEQAYIHTEGR  524
            V  +KP+ +IG S  A AFT  I+++MA  N  P++FALSNPTSKAECTAEQAY  T+GR
Sbjct  372  VNALKPTALIGVSGQAQAFTEPIVRQMAALNRHPVVFALSNPTSKAECTAEQAYTWTDGR  431

Query  525  CIFASGSPFPPVTYNGKTYKTGQGNNAYIFPGVALGVIATGMHHISNHLFILAAQALADS  584
             IFASGSPFP V    + +  GQGNN YIFPGV LG +      +++ +F+  A+ LA  
Sbjct  432  AIFASGSPFPTVKLGEREFVPGQGNNVYIFPGVGLGALVAEASQVTDRMFLRGARTLASL  491

Query  585  VSDADLEKGSIYPPLNSIRTCSVQIATDIAKYAYEKGLATHYPEPPSKRAFIEGQMYDYH  644
            VS  D+  G ++P L  IR  S++IAT +A+ A++ GLA     P   +A I  +M+   
Sbjct  492  VSAEDIALGRVFPSLTKIREVSLEIATAVAEEAFKSGLARR-ARPADLKADIAARMFVPE  550

Query  645  YES  647
            Y+S
Sbjct  551  YQS  553


==> gi|90020308|ref|YP_526135.1| malate dehydrogenase [Saccharophagus
degradans 2-40]
Length=535
          Length = 535

 Score = 536 bits (1381),  Expect = 0.0, Method: Compositional matrix adjust.
 Identities = 271/532 (51%), Positives = 361/532 (68%), Gaps = 5/532 (1%)

Query  114  LRDPRLNKGLAFTLEERQILGIHGLMPPKFKTQEEQVELCKISVERYKEDLNKYLYLCEL  173
            L + RLNKG AFTLEER+ LG+ GL+PP   T +EQVE    S+ R + D+++Y++L  L
Sbjct  9    LNNARLNKGTAFTLEEREELGLSGLLPPHVSTMKEQVERALSSIRRKESDIDRYIFLSAL  68

Query  174  QERNEKLFFRLLSENIEMLMPIVYTPTVGLACQKFGLIYRRPRGLFITINDKNHVFEVLR  233
            Q+RNE+L++RLL ++ + LMP+VYTPTVG AC +F  I+R   G +++  DK  + + L 
Sbjct  69   QKRNERLYYRLLIDHTKELMPLVYTPTVGQACLEFASIFRETSGFYLSYADKGLIQKRLA  128

Query  234  NWPESDVKAICVTDGERILGLGDLGACGMGIPVGKLSLYTALAGIKPHQCLPITLDVGTN  293
            NWPE DV+ I VTDGERILGLGDLGA GMGIP+GKL+LY A AG+KP QCLPI LD+GTN
Sbjct  129  NWPEQDVRLIVVTDGERILGLGDLGANGMGIPIGKLALYCACAGVKPEQCLPIMLDLGTN  188

Query  294  NSQLLEDPLYVGLRQRRVTGSRYDEFIDEFMQAVVKRYGCNTLIQFEDFGNHNAFRFLDK  353
            N  +  DPLY+G+ + R  GS YD+F++EF++AV K++  N L+QFEDF   NA   L+K
Sbjct  189  NESIRNDPLYLGVPEPRKRGSEYDDFLEEFVRAVEKQF-PNALLQFEDFATGNAVNLLEK  247

Query  354  YIDSYCTFNDDIQGTAAVAVAGLLVTKRLTGKNLSDHTILFLGAGEAAVGIANLCTTAMR  413
            Y D    FNDDIQGTA+V +AGL+ T R++   L +   LFLGAG AA GI +L TTA+ 
Sbjct  248  YRDQLLCFNDDIQGTASVVLAGLMATTRISKIPLQEQRFLFLGAGSAATGIGHLLTTALE  307

Query  414  TEGLSIEEARKKIWMVDIDGLLAKDRPEGKLDGHKSAYVKDHAPTKDLLSVVTDIKPSIM  473
             EG++ +EAR +++ +D  GL+ + R +  L GH + +  +  P  DL   +  IKP+ +
Sbjct  308  REGITTDEARARLFFIDRKGLVTQCRDD--LPGHVAPFAANMPPM-DLKQAIDTIKPNAL  364

Query  474  IGASAAAGAFTPEILKKMAEYNERPIIFALSNPTSKAECTAEQAYIHTEGRCIFASGSPF  533
            IGAS  AG FT EI+  +A  +  P IFALSNPTSKAECTAE AY  ++GR IFASGSPF
Sbjct  365  IGASGTAGVFTEEIIHTVASCHRNPTIFALSNPTSKAECTAEDAYKFSDGRAIFASGSPF  424

Query  534  PPVTYNGKTYKTGQGNNAYIFPGVALGVIATGMHHISNHLFILAAQALADSVSDADLEKG  593
              V  NG+    GQGNNAYIFPG+ LG I   +  I++   I AAQ LA SVSD  ++ G
Sbjct  425  DVVHINGEIKVPGQGNNAYIFPGLGLGAIHGKITRITDDQLITAAQELAGSVSDKQIQHG  484

Query  594  SIYPPLNSIRTCSVQIATDIAKYAYEKGLATHYPEPPSKRAFIEGQMYDYHY  645
             +YPPL+ IR  SV+IA  +A+ A   GL T  P P +    +  ++YD  Y
Sbjct  485  CLYPPLDEIRNVSVKIAAAVARDAERTGL-TSEPVPENFEELLTAELYDPLY  535


==> gi|254785485|ref|YP_003072914.1| malate dehydrogenase [Teredinibacter
turnerae T7901]
Length=535
          Length = 535

 Score = 489 bits (1259),  Expect = 9e-166, Method: Compositional matrix adjust.
 Identities = 255/542 (47%), Positives = 346/542 (64%), Gaps = 11/542 (2%)

Query  107  RIMGISHLRDPRLNKGLAFTLEERQILGIHGLMPPKFKTQEEQVELCKISVERYKEDLNK  166
            ++ G+  L +PR NKG AFTL+ER+  G+ GL+PP   TQE+Q++   +++      ++K
Sbjct  2    KLTGLDLLTNPRFNKGTAFTLQEREDYGLTGLLPPVVSTQEQQMQRSLLNLRNKTRHIDK  61

Query  167  YLYLCELQERNEKLFFRLLSENIEMLMPIVYTPTVGLACQKFGLIYRRPRGLFITINDKN  226
            YL+L  LQ+RNE++F+R+L ENIE +MP+VYTPTVG ACQ+F + +R   G +I+  D+ 
Sbjct  62   YLFLTALQKRNERVFYRILLENIEEMMPLVYTPTVGQACQEFAINFRETHGCYISWQDRG  121

Query  227  HVFEVLRNWPESDVKAICVTDGERILGLGDLGACGMGIPVGKLSLYTALAGIKPHQCLPI  286
            ++   L NWPE DV+ I V+DGERILGLGDLG+ GMGIP+GKL+LY A AGI P  CLPI
Sbjct  122  NIANALGNWPEKDVRLIVVSDGERILGLGDLGSNGMGIPIGKLTLYCACAGIDPAHCLPI  181

Query  287  TLDVGTNNSQLLEDPLYVGLRQRRVTGSRYDEFIDEFMQAVVKRYGCNTLIQFEDFGNHN  346
             +D+GT N  L  DP Y+G+R+ R+ G  YD F+ EF QAV   +    L+QFEDF   N
Sbjct  182  MVDLGTENEALRTDPFYLGVREGRIRGEAYDAFMAEFCQAVQDVFP-QALLQFEDFATPN  240

Query  347  AFRFLDKYIDSYCTFNDDIQGTAAVAVAGLLVTKRLTGKNLSDHTILFLGAGEAAVGIAN  406
            A   L++Y D    FNDDIQGTA+VA+AGLL   R+ GK +SD   +FLGAG AA GI  
Sbjct  241  AIALLERYRDKQLCFNDDIQGTASVALAGLLAATRINGKRISDMRFMFLGAGSAATGIGE  300

Query  407  LCTTAMRTEGLSIEEARKKIWMVDIDGLLAKDRPEGKLDGHKSAYVKDHAPTKDLLSVVT  466
            L   AM+ EG+S  +AR ++   D  GL+ + R +  L  H   +  D  P  D  + + 
Sbjct  301  LLVKAMQREGISETQARSQLVFNDSKGLIVRSRDQ--LTDHARPFAAD-LPAMDAAAALE  357

Query  467  DIKPSIMIGASAAAGAFTPEILKKMAEYNERPIIFALSNPTSKAECTAEQAYIHTEGRCI  526
              KP ++IGAS   G  T  ++K +   ++RP IFALSNPT+ AECTA+QAY  ++G+ I
Sbjct  358  AFKPDVLIGASGRPGIITESMVKALCAIHQRPAIFALSNPTANAECTAKQAYEWSDGKAI  417

Query  527  FASGSPFPPVTYNGKTYKTGQGNNAYIFPGVALGVIATGMHHISNHLFILAAQALADSVS  586
            FASGSPF  V Y G T+  GQGNNAYIFPG+ LGV+ +G   I++ + I AA+ LA  V 
Sbjct  418  FASGSPFSAVEYKGTTFIPGQGNNAYIFPGLGLGVLLSGATRINDDMLISAAECLAACVE  477

Query  587  DADLEKGSIYPPLNSIRTCSVQIATDIAKYAYEKGLATHYPEPPSKRAF---IEGQMYDY  643
               ++ G +YPPL  IR  S +IA  +AK A + G    Y   P    F   +  Q YD 
Sbjct  478  QTQIDAGCLYPPLTDIREVSAKIAVAVAKTAEKAG----YLPAPLALDFADHVRAQQYDP  533

Query  644  HY  645
             Y
Sbjct  534  KY  535


==> gi|209543979|ref|YP_002276208.1| malate dehydrogenase [Gluconacetobacter
diazotrophicus PAl 5]
Length=544
          Length = 544

 Score = 484 bits (1247),  Expect = 1e-163, Method: Compositional matrix adjust.
 Identities = 247/544 (45%), Positives = 342/544 (63%), Gaps = 10/544 (2%)

Query  105  PSR--IMGISHLRDPRLNKGLAFTLEERQILGIHGLMPPKFKTQEEQVELCKISVERYKE  162
            P+R  + G + L DP  N+G AFT  ERQ  G+ GL+PP+ +T E Q E     ++    
Sbjct  4    PARHTLRGTALLNDPAFNRGTAFTAAERQTYGLEGLLPPQIETLERQAERALRHLDAKPT  63

Query  163  DLNKYLYLCELQERNEKLFFRLLSENIEMLMPIVYTPTVGLACQKFGLIYRRPRGLFITI  222
            DL +Y+YL  L +RNE LF+++L  +    +PIVY PT+G AC+ F  IYRRPRG++I++
Sbjct  64   DLERYIYLAALVDRNETLFYKVLMSDPARFVPIVYAPTLGEACKAFSHIYRRPRGMYISL  123

Query  223  NDKNHVFEVLRNWPESDVKAICVTDGERILGLGDLGACGMGIPVGKLSLYTALAGIKPHQ  282
              K  + ++LRNWP SDV+ ICVT G RILGLGD+GA GMGIP+GKL LYTA   + P  
Sbjct  124  EMKGRIADILRNWPVSDVRFICVTTGGRILGLGDIGANGMGIPIGKLQLYTACGAVPPQV  183

Query  283  CLPITLDVGTNNSQLLEDPLYVGLRQRRVTGSRYDEFIDEFMQAVVKRY-GCNTLIQFED  341
             LPI LD+GT N+ L  DPLY+GLR      +  D F++EF+ AV + +  C   I FED
Sbjct  184  TLPIQLDIGTTNAALRADPLYLGLRHEPPPQAELDAFVEEFVTAVQEVFPAC--CIHFED  241

Query  342  FGNHNAFRFLDKYIDSYCTFNDDIQGTAAVAVAGLLVTKRLTGKNLSDHTILFLGAGEAA  401
            +   +A R+L++Y +    +NDDIQGTA+V +AGL+   R+ G+ LSD T+LFLGAG +A
Sbjct  242  WKGTDAIRYLERYRERVLCYNDDIQGTASVTLAGLVTALRIKGEKLSDQTVLFLGAGSSA  301

Query  402  VGIANLCTTAMRTEGLSIEEARKKIWMVDIDGLLAKDRPEGKLDGHKSAYVKDHAPTKDL  461
            +G ++L   AM+ EGLS  +AR +I M+D+ GL+   R +  L   +  Y     PT+DL
Sbjct  302  LGTSDLLVKAMQAEGLSQADARARITMMDVKGLVEPSRTD--LSEEQRRYAHAAEPTRDL  359

Query  462  LSVVTDIKPSIMIGASAAAGAFTPEILKKMAEYNERPIIFALSNPTSKAECTAEQAYIHT  521
            ++ +  ++PS++IG S   GAFT  +++ MA  N RPIIF LS P S  EC+AEQAY  +
Sbjct  360  MATIRRVRPSVLIGVSTVGGAFTQPVVELMAAINARPIIFPLSIPHS--ECSAEQAYAWS  417

Query  522  EGRCIFASGSPFPPVTYNGKTYKTGQGNNAYIFPGVALGVIATGMHHISNHLFILAAQAL  581
            +GR ++A+G  FP V  +   ++ GQ NN YIFPG+ L V AT    I + L I AA AL
Sbjct  418  DGRALYAAGVQFPQVMRDDHVFRPGQANNFYIFPGLGLAVYATRPRLIPDALIIEAAHAL  477

Query  582  ADSVSDADLEKGSIYPPLNSIRTCSVQIATDIAKYAYEKGLATHYPEPPSKRAFIEGQMY  641
            AD V      +G +YPP N I    V  A  +A+Y ++ GLAT  P P   R++IEG  Y
Sbjct  478  ADQVDVTAQARGMLYPPQNQILEVQVTSACRLAEYLFDAGLAT-VPRPDDIRSWIEGMTY  536

Query  642  DYHY  645
               Y
Sbjct  537  SPTY  540


==> gi|154247860|ref|YP_001418818.1| malate dehydrogenase [Xanthobacter
autotrophicus Py2]
Length=550
          Length = 550

 Score = 478 bits (1230),  Expect = 4e-161, Method: Compositional matrix adjust.
 Identities = 236/541 (44%), Positives = 346/541 (64%), Gaps = 6/541 (1%)

Query  106  SRIMGISHLRDPRLNKGLAFTLEERQILGIHGLMPPKFKTQEEQVELCKISVERYKEDLN  165
            S + G++ L DP  NKG A+T ++R+ LG+ GL+P   +T + QVE     ++  K++L+
Sbjct  15   SNLSGLNLLHDPVRNKGTAYTRDDRRQLGLEGLLPHAVETLDRQVERVLDHLDHVKDELD  74

Query  166  KYLYLCELQERNEKLFFRLLSENIEMLMPIVYTPTVGLACQKFGLIYRRPRGLFITINDK  225
            +Y YL +L+ RNE +F++ +  + +  +PI+Y PTV  AC+ FG +YRRPRG++IT + K
Sbjct  75   QYSYLMDLEARNETVFYKAVMSDPKRFIPILYDPTVADACEAFGNLYRRPRGMYITRHMK  134

Query  226  NHVFEVLRNWPESDVKAICVTDGERILGLGDLGACGMGIPVGKLSLYTALAGIKPHQCLP  285
              + EVLRNWP+ D++ +CV+ G RILGLGD+GA GMGIP+GKL LYTA A + P   LP
Sbjct  135  GRMAEVLRNWPQKDIRFVCVSTGGRILGLGDIGANGMGIPIGKLQLYTACAAVPPDVLLP  194

Query  286  ITLDVGTNNSQLLEDPLYVGLRQRRVTGSRYDEFIDEFMQAVVKRY-GCNTLIQFEDFGN  344
            +  D+GT+N  L  DP Y+G R+  V+ +  DE  +EF+QAV + + GC   + FED+  
Sbjct  195  VLFDIGTSNEHLRADPFYLGTREAPVSEAELDELTEEFVQAVNEVFPGC--CVHFEDWKG  252

Query  345  HNAFRFLDKYIDSYCTFNDDIQGTAAVAVAGLLVTKRLTGKNLSDHTILFLGAGEAAVGI  404
             +A R LD+Y D    +NDDIQGTA+VA+AG+    + TG  L D  ILFLGAG A +GI
Sbjct  253  TDAIRMLDRYKDKILCYNDDIQGTASVALAGIAAAMKQTGGKLKDQRILFLGAGSAGLGI  312

Query  405  ANLCTTAMRTEGLSIEEARKKIWMVDIDGLLAKDRPEGKLDGHKSAYVKDHAPTKDLLSV  464
            + L    ++T GLS EEARK++ + D++GL+   R +  L   +  + ++  PT + L V
Sbjct  313  SKLIAAELQTLGLSAEEARKRVRLFDVNGLIESSRTD--LTETQKLWAQNEKPTNNFLEV  370

Query  465  VTDIKPSIMIGASAAAGAFTPEILKKMAEYNERPIIFALSNPTSKAECTAEQAYIHTEGR  524
            +   KP+++IG S    AFT E+++ M+  N+RP+IFALSNPT KAECTAEQAY  ++G+
Sbjct  371  IESFKPTVLIGVSTKPRAFTKEVIEAMSRLNDRPVIFALSNPTHKAECTAEQAYTWSKGK  430

Query  525  CIFASGSPFPPVTYNGKTYKTGQGNNAYIFPGVALGVIATGMHHISNHLFILAAQALADS  584
             +FA+G  F  V Y+GKTY+ GQ NN YI+P + L   A     +++  FI+AA A AD 
Sbjct  431  ALFAAGVQFDEVAYDGKTYRPGQANNFYIYPAIGLATYAARPKLLNDECFIVAAHATADQ  490

Query  585  VSDADLEKGSIYPPLNSIRTCSVQIATDIAKYAYEKGLATHYPEPPSKRAFIEGQMYDYH  644
            V  +   KG ++P    I    V  AT I +Y ++ GLAT    P   R+++E  +Y   
Sbjct  491  VGPSLQAKGMLFPSQEHILETEVTTATRIVEYMFDAGLAT-VERPREIRSWVESLLYAPA  549

Query  645  Y  645
            Y
Sbjct  550  Y  550


==> gi|325982816|ref|YP_004295218.1| malic protein NAD-binding protein
[Nitrosomonas sp. AL212]
Length=536
          Length = 536

 Score = 477 bits (1228),  Expect = 5e-161, Method: Compositional matrix adjust.
 Identities = 237/536 (44%), Positives = 335/536 (63%), Gaps = 5/536 (1%)

Query  110  GISHLRDPRLNKGLAFTLEERQILGIHGLMPPKFKTQEEQVELCKISVERYKEDLNKYLY  169
            G + L  P   K   FT  ER++ G+ GL+P      ++Q+E    S+ R    + KY++
Sbjct  6    GRTLLTHPAHTKSTGFTHAERELYGLRGLLPYNVANLDQQIERVLGSLRRKNSAIEKYIF  65

Query  170  LCELQERNEKLFFRLLSENIEMLMPIVYTPTVGLACQKFGLIYRRPRGLFITINDKNHVF  229
            L  L ERN++LF+R +  +IE +MP+VYTPTVG AC++F  I+R  +G +I+  D+  + 
Sbjct  66   LNALLERNQRLFYRTMINHIEEIMPLVYTPTVGEACREFAHIFRNAQGFYISPEDRGEIA  125

Query  230  EVLRNWPESDVKAICVTDGERILGLGDLGACGMGIPVGKLSLYTALAGIKPHQCLPITLD  289
             +L+NWPE D++ I VTDGERILGLGDLGA GMGI +GK++LY A AGI P QC+P+ LD
Sbjct  126  TILKNWPEEDIRVIVVTDGERILGLGDLGANGMGISIGKVALYVACAGIHPAQCMPVMLD  185

Query  290  VGTNNSQLLEDPLYVGLRQRRVTGSRYDEFIDEFMQAVVKRYGCNTLIQFEDFGNHNAFR  349
            VGTNN  L EDPLY+G    R+    Y   +DEF++AV  RY  + LIQFEDF + +AF 
Sbjct  186  VGTNNVPLREDPLYLGYPYPRINADAYRSLVDEFVKAVQSRYP-SALIQFEDFLSPHAFE  244

Query  350  FLDKYIDSYCTFNDDIQGTAAVAVAGLLVTKRLTGKNLSDHTILFLGAGEAAVGIANLCT  409
            FLD+Y      FNDDIQGTAAV +AG+  + R+T K  +D  I+FLG G AA G A L  
Sbjct  245  FLDRYAPEVRCFNDDIQGTAAVTLAGIYTSCRITKKKFTDLNIMFLGTGSAASGAAELAV  304

Query  410  TAMRTEGLSIEEARKKIWMVDIDGLLAKDRPEGKLDGHKSAYVKDHAPTKDLLSVVTDIK  469
             A    GL+  +A+K++W +D  GL+        +      +  +H P    +  ++ IK
Sbjct  305  NAFIAAGLNQSQAQKRLWFIDRKGLVTAHNE--NIKPRIKPFAHEH-PACSFVDAISTIK  361

Query  470  PSIMIGASAAAGAFTPEILKKMAEYNERPIIFALSNPTSKAECTAEQAYIHTEGRCIFAS  529
            P ++IGA+  AG FT  I+++M+  NERP+I ALSNPTS  ECTAEQAY  ++G+ IFAS
Sbjct  362  PDVLIGATGVAGTFTEAIVREMSAVNERPVIIALSNPTSHTECTAEQAYDWSDGQAIFAS  421

Query  530  GSPFPPVTYNGKTYKTGQGNNAYIFPGVALGVIATGMHHISNHLFILAAQALADSVSDAD  589
            GSPF PV Y  +  K  QGNNAYIFPG+ LG+ A+    ++  +F+ AA  LA  VS+ +
Sbjct  422  GSPFDPVRYKNQLLKPAQGNNAYIFPGIGLGIYASAARLVTQSMFLAAADVLASIVSEQE  481

Query  590  LEKGSIYPPLNSIRTCSVQIATDIAKYAYEKGLATHYPEPPSKRAFIEGQMYDYHY  645
            +  G++YP L  +R  S  IA  + + A ++ L T    P     +++  MY+ +Y
Sbjct  482  IHSGAVYPSLTRVREVSHAIAVAVCQVAIQEKL-TSLSMPEDLGNYVKSLMYEPNY  536


==> gi|162457401|ref|YP_001619768.1| malate dehydrogenase [Sorangium
cellulosum 'So ce 56']
Length=546
          Length = 546

 Score = 473 bits (1217),  Expect = 3e-159, Method: Compositional matrix adjust.
 Identities = 245/538 (46%), Positives = 332/538 (62%), Gaps = 6/538 (1%)

Query  109  MGISHLRDPRLNKGLAFTLEERQILGIHGLMPPKFKTQEEQVELCKISVERYKEDLNKYL  168
            +G + L DP  NKG AFT EER+  G+ GL+P   ++ + QVE     +E    DL +Y+
Sbjct  14   LGRTLLDDPVRNKGTAFTAEERRAYGLEGLLPCAVESLDRQVERVMQHLEAKPTDLERYV  73

Query  169  YLCELQERNEKLFFRLLSENIEMLMPIVYTPTVGLACQKFGLIYRRPRGLFITINDKNHV  228
            YL  L +RNE LF+R +  +    +PI+Y PTV  AC  FG IYRR RG++IT   K  +
Sbjct  74   YLIGLADRNETLFYRTVMSDPARFVPILYDPTVAEACLAFGHIYRRARGMYITRLMKGRI  133

Query  229  FEVLRNWPESDVKAICVTDGERILGLGDLGACGMGIPVGKLSLYTALAGIKPHQCLPITL  288
             EVLRNWP  DV+ ICV+ G RILGLGD+GA GMGIP+GKL LYTA A + P   LP+ L
Sbjct  134  AEVLRNWPTCDVRFICVSTGGRILGLGDIGANGMGIPIGKLQLYTACAAVPPDGLLPMLL  193

Query  289  DVGTNNSQLLEDPLYVGLRQRRVTGSRYDEFIDEFMQAVVKRY-GCNTLIQFEDFGNHNA  347
            DVGT N+ L  DPLY+GLR+      + DE ++E +QAV + + GC   I FED+   +A
Sbjct  194  DVGTTNAALRADPLYLGLRELPPPEQKLDEIVEELVQAVQQVFPGC--CIHFEDWKGTDA  251

Query  348  FRFLDKYIDSYCTFNDDIQGTAAVAVAGLLVTKRLTGKNLSDHTILFLGAGEAAVGIANL  407
             R L +Y D    +NDDIQGTA V +AGL     + G  L++  ILFLGAG A +GIA+L
Sbjct  252  IRLLKRYKDKILCYNDDIQGTAGVTLAGLTTALEIIGTPLAEQRILFLGAGSAGIGIADL  311

Query  408  CTTAMRTEGLSIEEARKKIWMVDIDGLLAKDRPEGKLDGHKSAYVKDHAPTKDLLSVVTD  467
              +AM+ EGLS E AR +I M DI+GLL   R +  L   +  Y     P+KDL+  +  
Sbjct  312  LVSAMQLEGLSQEAARSRISMFDINGLLEPSRAD--LSEVQRVYAHKAKPSKDLVEAIEA  369

Query  468  IKPSIMIGASAAAGAFTPEILKKMAEYNERPIIFALSNPTSKAECTAEQAYIHTEGRCIF  527
             KP+++IG S   GAF   +++ M+  NERPIIFALSNPT +AEC+AEQAY  ++G+ ++
Sbjct  370  QKPTVLIGVSTKGGAFDQRVVETMSRLNERPIIFALSNPTDRAECSAEQAYTWSKGKALY  429

Query  528  ASGSPFPPVTYNGKTYKTGQGNNAYIFPGVALGVIATGMHHISNHLFILAAQALADSVSD  587
            A+G  FP VT +GK +  GQ NN Y+FP + L         I++  F+ AAQALA  V  
Sbjct  430  AAGVQFPDVTVDGKRFHPGQANNFYVFPAIGLATYVARPKRITDACFVTAAQALAGQVGP  489

Query  588  ADLEKGSIYPPLNSIRTCSVQIATDIAKYAYEKGLATHYPEPPSKRAFIEGQMYDYHY  645
                +G ++P    I    V  A  +A+  +++GLA  +  PP  RA+IEGQ+Y   Y
Sbjct  490  ELRARGMLFPSQADILESEVTTAARVAELMFDEGLAQVH-RPPDVRAWIEGQLYTPTY  546


==> gi|290473999|ref|YP_003466873.1| NAD-linked malate dehydrogenase
[Xenorhabdus bovienii SS-2004]
Length=565
          Length = 565

 Score = 468 bits (1203),  Expect = 6e-157, Method: Compositional matrix adjust.
 Identities = 252/538 (47%), Positives = 344/538 (64%), Gaps = 13/538 (2%)

Query  117  PRLNKGLAFTLEERQILGIHGLMPPKFKTQEEQVELCKISVERYKEDLNKYLYLCELQER  176
            P LNKG AFT EER    +HGL+P   +T EEQ E        +K D +K++YL  +Q+ 
Sbjct  24   PLLNKGSAFTEEERSNFNLHGLLPQIVETIEEQAERAYRQFCDFKSDGDKHIYLRNIQDT  83

Query  177  NEKLFFRLLSENIEMLMPIVYTPTVGLACQKFGLIYRRPRGLFITINDKNHVFEVLRNWP  236
            NE LF+RLL  ++  +MPI+YTPTVG AC+ F  IYRR RGLFI+  +K  + ++L+N  
Sbjct  84   NETLFYRLLDAHLSEIMPIIYTPTVGEACEHFSDIYRRARGLFISYPNKASIDDMLQNAT  143

Query  237  ESDVKAICVTDGERILGLGDLGACGMGIPVGKLSLYTALAGIKPHQCLPITLDVGTNNSQ  296
            + +VK I VTDGERILGLGD G  GMGIP+GKLSLYT+  GI P   LP+ LDVGTNN Q
Sbjct  144  KQNVKVIVVTDGERILGLGDQGIGGMGIPIGKLSLYTSCGGISPAYTLPVVLDVGTNNPQ  203

Query  297  LLEDPLYVGLRQRRVTGSRYDEFIDEFMQAVVKRYGCNTLIQFEDFGNHNAFRFLDKYID  356
             L DPLY+G R  R+TG  YDEF+DEF+QAV +R+  N L+QFEDF   NA   L +Y  
Sbjct  204  RLNDPLYMGWRHPRITGKEYDEFVDEFIQAVKRRWP-NVLLQFEDFAQTNAMPLLTRYRH  262

Query  357  SYCTFNDDIQGTAAVAVAGLLVTKRLTGKNLSDHTILFLGAGEAAVGIANLCTTAMRTEG  416
              C FNDDIQGTAAVA+  L+   R  G+ L D T+ FLGAG A  GIA      M++EG
Sbjct  263  DLCCFNDDIQGTAAVALGSLIAASRAAGRQLRDQTVTFLGAGSAGCGIAEQIVAQMKSEG  322

Query  417  LSIEEARKKIWMVDIDGLLAKDRPEGKLDGHKSAYVKDHAPTK---------DLLSVVTD  467
            LS E+AR +++MVD  GLL   +P   L   +S  V+ ++  +          L+ VV +
Sbjct  323  LSDEQARARVFMVDRFGLLTDKQP--NLLDFQSVLVQKNSVLQSWDVSNDSISLMDVVRN  380

Query  468  IKPSIMIGASAAAGAFTPEILKKMAEYNERPIIFALSNPTSKAECTAEQAYIHTEGRCIF  527
             KP+++IG S  +G FT EI+++M ++ ERPI+  LSNPTS+ E   E     T+G+ + 
Sbjct  381  AKPTVLIGVSGQSGLFTEEIIREMHKHCERPIVMPLSNPTSRVEARPEDIINWTDGKALV  440

Query  528  ASGSPFPPVTYNGKTYKTGQGNNAYIFPGVALGVIATGMHHISNHLFILAAQALADSVSD  587
            A+GSPF PV Y+G+ Y   Q NN+YIFPG+ LGVIA+G   +++ + ++A++ALAD    
Sbjct  441  ATGSPFAPVKYDGQEYPIAQCNNSYIFPGIGLGVIASGARRVTDDMLMVASRALADCSPL  500

Query  588  ADLEKGSIYPPLNSIRTCSVQIATDIAKYAYEKGLATHYPEPPSKRAFIEGQMYDYHY  645
            A    G + PP++ I+  S +IA ++AK A  +G+AT   E   ++A IE   +   Y
Sbjct  501  AQTGSGPLLPPIDDIQNVSRKIAKEVAKKAQIQGMATVTSEDALEQA-IERNFWKPEY  557


==> gi|197284539|ref|YP_002150411.1| malate dehydrogenase [Proteus
mirabilis HI4320]
Length=565
          Length = 565

 Score = 465 bits (1196),  Expect = 7e-156, Method: Compositional matrix adjust.
 Identities = 254/519 (49%), Positives = 333/519 (64%), Gaps = 10/519 (2%)

Query  114  LRDPRLNKGLAFTLEERQILGIHGLMPPKFKTQEEQVELCKISVERYKEDLNKYLYLCEL  173
            L  P LNKG AF+ EER    +HGL+P   +T EEQVE        +K D +K++YL  +
Sbjct  21   LEFPLLNKGSAFSEEERSTFNLHGLLPEAVETIEEQVERAYRQYLDFKNDNDKHIYLRNI  80

Query  174  QERNEKLFFRLLSENIEMLMPIVYTPTVGLACQKFGLIYRRPRGLFITINDKNHVFEVLR  233
            Q+ NE LF+RLL  ++  +MPI+YTPTVG AC+ F  IYRR RGLFI+  ++ ++ ++L+
Sbjct  81   QDTNETLFYRLLESHLTEMMPIIYTPTVGEACEHFSDIYRRARGLFISYPNRANIDDMLQ  140

Query  234  NWPESDVKAICVTDGERILGLGDLGACGMGIPVGKLSLYTALAGIKPHQCLPITLDVGTN  293
            N  + +VK I VTDGERILGLGD G  GMGIP+GKLSLYTA  GI P   LP+ LDVGTN
Sbjct  141  NATKQNVKVIVVTDGERILGLGDQGIGGMGIPIGKLSLYTACGGISPAYTLPVVLDVGTN  200

Query  294  NSQLLEDPLYVGLRQRRVTGSRYDEFIDEFMQAVVKRYGCNTLIQFEDFGNHNAFRFLDK  353
            N Q L DPLY+G R  R+TG  Y+EF+DEF+QAV +R+  N L+QFEDF   NA   L++
Sbjct  201  NPQRLNDPLYMGWRHPRITGDEYNEFVDEFIQAVKRRWP-NVLLQFEDFAQKNAMPLLNR  259

Query  354  YIDSYCTFNDDIQGTAAVAVAGLLVTKRLTGKNLSDHTILFLGAGEAAVGIANLCTTAMR  413
            Y D  C FNDDIQGTAAV +  L+   R  G+ L D T+ FLGAG A  GIA      M+
Sbjct  260  YRDELCCFNDDIQGTAAVTLGSLIAASRAAGRQLKDQTVAFLGAGSAGCGIAEQIIAQMK  319

Query  414  TEGLSIEEARKKIWMVDIDGLLAKDRP-----EGKLDGHKSAYVKDHAPTKD---LLSVV  465
            +EGLS E+AR +I+MVD  GLL    P     + KL   KS  + D     D   LL VV
Sbjct  320  SEGLSDEQARARIFMVDRFGLLTDKLPNLLDFQSKLI-QKSETLADWQTETDAISLLEVV  378

Query  466  TDIKPSIMIGASAAAGAFTPEILKKMAEYNERPIIFALSNPTSKAECTAEQAYIHTEGRC  525
             + KP+I+IG S  AG FT EI+++M ++ ERP +  LSNPTS+ E   E     T+G+ 
Sbjct  379  KNAKPTILIGVSGQAGLFTEEIIREMHKHCERPTVMPLSNPTSRVEARPEDIINWTDGQA  438

Query  526  IFASGSPFPPVTYNGKTYKTGQGNNAYIFPGVALGVIATGMHHISNHLFILAAQALADSV  585
            + A+GSPF PVTY  K Y   Q NN+YIFPG+ LGVIA+G   +++ + ++A++ALAD  
Sbjct  439  LVATGSPFAPVTYKEKVYPIAQCNNSYIFPGIGLGVIASGAKRVTDAMLMVASRALADCS  498

Query  586  SDADLEKGSIYPPLNSIRTCSVQIATDIAKYAYEKGLAT  624
              A    G + P L  I+  S  IA  +AK A  +G+AT
Sbjct  499  PMAKEGDGPLLPLLADIQQVSRYIAKQVAKEAQVQGVAT  537
