# Supplementary material for: An insight into the salivary gland content of the human body louse, Pediculus humanus
Source: Sci Rep. 2025 May 26;15:18322. doi: 10.1038/s41598-025-01412-5 (PMC12106848; doi:10.1038/s41598-025-01412-5)
Supplement: Supplementary file 2 — Supplementary Information 2. [file 41598_2025_1412_MOESM2_ESM.zip › S2/links/BAC-LIGHT/Phseq_10090-BAC-LIGHT.txt]

>Phseq_10090

gi|297620987|ref|YP_003709124.1| hypothetical protein wcw_0751 [W...  49.3    1e-04
gi|338733133|ref|YP_004671606.1| hypothetical protein SNE_A12380 ...  38.1    0.36
gi|338733106|ref|YP_004671579.1| hypothetical protein SNE_A12110 ...  38.1    0.43
gi|338732426|ref|YP_004670899.1| hypothetical protein SNE_A05310 ...  38.1    0.45
gi|110678220|ref|YP_681227.1| hypothetical protein RD1_0873 [Rose...  36.6    0.77
gi|71064659|ref|YP_263386.1| oligopeptidase A [Psychrobacter arct...  36.6    1.1
gi|32473579|ref|NP_866573.1| hypothetical protein RB5214 [Rhodopi...  36.2    1.6
gi|313127338|ref|YP_004037608.1| hypothetical protein Hbor_26100 ...  36.2    1.7
gi|218888812|ref|YP_002437676.1| oligopeptidase A [Pseudomonas ae...  35.0    3.7
gi|336124452|ref|YP_004566500.1| Imidazole glycerol phosphate syn...  33.1    8.8


==> gi|297620987|ref|YP_003709124.1| hypothetical protein wcw_0751
[Waddlia chondrophila WSU 86-1044]
Length=645
          Length = 645

 Score = 49.3 bits (116),  Expect = 1e-04, Method: Compositional matrix adjust.
 Identities = 85/349 (24%), Positives = 129/349 (37%), Gaps = 86/349 (25%)

Query  198  GLRNLGNTCFMNAVLQSLSNIQEFCLYFKQLPSLERNTNGRKVYHSTRSIKEISEELIAE  257
            GL NLGNTCFMN+ LQ + N         + P   +  +  K     +++          
Sbjct  339  GLPNLGNTCFMNSSLQVILNTPSLSALIDRDPPEPQTEHEWKCVEHLKAL----------  388

Query  258  ELRKVLISLNQGDGK-----EAISP--NELFSAIWKVVPRFRGYQQQDAHEFLRYMLDRL  310
               KVL ++ +G  K     EA+    N + S   ++V     Y QQDA EFL  +L   
Sbjct  389  ---KVLKAVYEGRNKDMTLREALRALRNVVISKETRLVQLPPSYSQQDAGEFLTAVL---  442

Query  311  HTELLSLLPDETLRDSQYISLDHKGRSSIVTSVFGGTLQSEVRCLNCLAESKKHDPFLDL  370
                            Q I      R +I                    E K+H    D+
Sbjct  443  ----------------QGIGYSFTLRKTIT------------------GEDKEHSTIKDV  468

Query  371  SLDIPDKYLYSQKKTKDLDETLPPCTIADCLTSFIEVEELAETELYFCNNCKSK-----Q  425
            S    + Y+      KD  +     T  + + +F E +      ++   N + K     Q
Sbjct  469  S----EVYISLPMIKKDKGK----ATFQELIDAFKEEQVDDPKNIWNVTNEEEKVICQYQ  520

Query  426  RSTKRFWI-RRLPNVLCLHLKRF-RWNSHFRTKIDTEI-----VFPTTALDMSQFVLSNI  478
            + T  + I   +P+ L + LKRF         KID  +     V     +D S     ++
Sbjct  521  KYTNTYTIAEEIPDTLVVQLKRFVHKGGELFAKIDDSVEIGEEVDMKALIDKSLLNGDDV  580

Query  479  HETRQSGAGTNLYDLAAVIVHHGSGVGCGHYTAFAINDGEWFHFNDSTV  527
              TR        Y +  V++H GS  G GHYTA     G+W   +DS+V
Sbjct  581  PSTR--------YRVTGVVLHGGSLDG-GHYTADVKIKGKWESRSDSSV  620


==> gi|338733133|ref|YP_004671606.1| hypothetical protein SNE_A12380
[Simkania negevensis Z]
Length=401
          Length = 401

 Score = 38.1 bits (87),  Expect = 0.36, Method: Compositional matrix adjust.
 Identities = 78/354 (22%), Positives = 128/354 (36%), Gaps = 95/354 (27%)

Query  197  VGLRNLGNTCFMNAVLQS--LSNIQEFCLYFKQLPSLERNTN----GRKVYHSTRSIKEI  250
             GLRNLGNTC+ N+ LQ+  LSN     L    L   +   +     RK +    ++K +
Sbjct  92   TGLRNLGNTCWGNSTLQTFVLSNPDIDPLLTTPLEQRKSEPSEKFEARKAFQG--NLKAL  149

Query  251  SEELIAEELRKVLISLNQGDGKEAISPNELFSAIW-----KVVPRFRGYQQQDAHEFLRY  305
             +E   E   +  I+             +L + +W     K        QQ+DAHEFL  
Sbjct  150  KDEYSKESPDQTQIT-------------KLLTQVWTSDVLKSSSLRPMNQQEDAHEFL--  194

Query  306  MLDRLHTELLSLLPDETLRDSQYISLDHKGRSSIV----TSVFGGTLQSEVRCLNCLAES  361
                       +L  E L   ++  +  + RS +V    TS   G +  ++   N +   
Sbjct  195  -----------VLTYEALDADKHGQISFEERSKLVKPEETSHSTGGIH-QIIITNPIGT-  241

Query  362  KKHDPFLDLSLDIPDKYLYSQKKTKDLDETLPPCTIADCLTSFIEVEELAETELYFCNNC  421
               DP L  ++D   K                                  ET +   +N 
Sbjct  242  ---DPTLQKTIDGMFK---------------------------------VETGVKASDNE  265

Query  422  KSKQRSTKRFWIRR------LPNVLCLHLKRFRWNSHFRTKIDTEIVFPTTALDMSQFVL  475
              + R+ K  +         +P  L + + RF + S    K+ TEI          Q + 
Sbjct  266  GKEVRAKKNLYYSSTNVDVSVPLSLTVQMPRFAY-SGTGQKVTTEIK------GFDQKIR  318

Query  476  SNIHETRQSGAGTNLYDLAAVIVHHGSGVGCGHYTAFA-INDGEWFHFNDSTVR  528
               H+ + +     +Y + +V++H G+ +  GHY +        W   NDS VR
Sbjct  319  VPFHDDKGNVVKHGVYQVESVVIHFGTTLTSGHYISLVRTGPDSWEKRNDSDVR  372


==> gi|338733106|ref|YP_004671579.1| hypothetical protein SNE_A12110
[Simkania negevensis Z]
Length=1223
          Length = 1223

 Score = 38.1 bits (87),  Expect = 0.43, Method: Compositional matrix adjust.
 Identities = 39/125 (31%), Positives = 54/125 (43%), Gaps = 17/125 (14%)

Query  429  KRFWIRRLPNVLCLHLKRFRWNSHFRTKI-DTEIVFPTTALDMSQFVLSNIHETRQSGAG  487
            ++F     P  L   LKR+  +    TKI DT  + PT  LD         H   +    
Sbjct  407  EKFRFVEPPEHLLFSLKRYTRSLGVSTKIGDTVDMDPTFTLD---------HNHIKGDRA  457

Query  488  TNLYDLAAVIVHHGSGVGCGHYTAFAINDG--EWFHFNDSTVRP--TGQATVAKCKPYIL  543
             N Y + A IV  GS +  GHY ++  +    +W+  NDS+V P  T  A  A    Y  
Sbjct  458  AN-YQIEAFIVQSGS-LSVGHYISYVYDRSRDQWYRCNDSSVTPISTSDARAAMRIAYS-  514

Query  544  FYIRR  548
            FY +R
Sbjct  515  FYAKR  519


==> gi|338732426|ref|YP_004670899.1| hypothetical protein SNE_A05310
[Simkania negevensis Z]
Length=743
          Length = 743

 Score = 38.1 bits (87),  Expect = 0.45, Method: Compositional matrix adjust.
 Identities = 34/108 (31%), Positives = 44/108 (41%), Gaps = 18/108 (17%)

Query  436  LPNVLCLHLKRFRWNSHFRTKIDTEIVFPTTALDMSQ-FVLSNIHETRQSGAGTNLYDLA  494
            LP  L L LKRF  +     K +T IV      DM + FVL    E   +G     Y + 
Sbjct  409  LPPSLILTLKRFERDQGINKK-ETRIV------DMDETFVLPG--EIVSNGKNGR-YRIK  458

Query  495  AVIVHHGSGVGCGHYTAFAI-------NDGEWFHFNDSTVRPTGQATV  535
              + HHG     GHY A+          +G W+  +D  V     ATV
Sbjct  459  GFVSHHGDTADSGHYVAYVFIPNSEKSQEGTWYCCDDRMVTEVNIATV  506


==> gi|110678220|ref|YP_681227.1| hypothetical protein RD1_0873 [Roseobacter
denitrificans OCh 114]
Length=301
          Length = 301

 Score = 36.6 bits (83),  Expect = 0.77, Method: Compositional matrix adjust.
 Identities = 21/68 (31%), Positives = 36/68 (53%), Gaps = 6/68 (9%)

Query  314  LLSLLPDETLRDSQYISLDHKGRSSIVTSVFGGTLQSEVRCLNCLAESKKHDPFLDLSLD  373
            LL++  DET      + +  +GR+  +  V GG +Q+    L+ +A  +  DP LDL+L 
Sbjct  133  LLAVTVDET------VIVPPRGRTRGMLDVIGGMVQAHSTGLSAMAAGQGTDPPLDLALS  186

Query  374  IPDKYLYS  381
              D+ + S
Sbjct  187  RADRLVPS  194


==> gi|71064659|ref|YP_263386.1| oligopeptidase A [Psychrobacter
arcticus 273-4]
Length=741
          Length = 741

 Score = 36.6 bits (83),  Expect = 1.1, Method: Compositional matrix adjust.
 Identities = 25/114 (22%), Positives = 52/114 (46%), Gaps = 5/114 (4%)

Query  190  REKKTPLVGLRNLGNTCFMNAVLQSLSNIQEFC--LYFKQLPSLERNTNGRKVYHSTRSI  247
            RE+K  L+G  N         +  S++ ++ F   L  +  P+ E++    + Y     I
Sbjct  296  REQKAKLLGFNNYAEVSLSTKMADSVAEVETFLRDLAVQATPTAEQDLAQLQKYAQDYGI  355

Query  248  KEIS---EELIAEELRKVLISLNQGDGKEAISPNELFSAIWKVVPRFRGYQQQD  298
            K++       IAE++++   SL+Q + +       + S ++ +V R  G + Q+
Sbjct  356  KDLQPWDSAYIAEKVKQSEFSLSQEEIRSYFPLPRVISGLFAIVERLYGIKVQE  409


==> gi|32473579|ref|NP_866573.1| hypothetical protein RB5214 [Rhodopirellula
baltica SH 1]
Length=495
          Length = 495

 Score = 36.2 bits (82),  Expect = 1.6, Method: Compositional matrix adjust.
 Identities = 34/142 (24%), Positives = 61/142 (43%), Gaps = 16/142 (11%)

Query  169  HSNDSCNENTTKIHCTRPRP-SREKKTPLVGLRNLGNTC-FMNAVLQSLSNIQEFCLYFK  226
            H +D+  E+    H    R  +R++   L  L      C    A L  L   Q  C Y++
Sbjct  272  HRDDAAAEHGLDQHLREVRALNRQRDATLKDLEEWTQRCELTQAKLTELETPQ--CSYYR  329

Query  227  QLPSLERN----TNGRKVYHSTRSIKEISEELIAEELRKVLISLNQGD------GKEAIS  276
            +   L R     T+  ++    R   EI+++ I   LR +   ++Q +       +E + 
Sbjct  330  EAIELFRQMLDRTDTHELRQQARRTPEITDDQIVASLRGIETRMDQTELSSNRHQEEMME  389

Query  277  PNELFSAIWKVVPRFR--GYQQ  296
              ++  AI +++ RFR  GY+Q
Sbjct  390  QQQIHQAIGRLIQRFRASGYEQ  411


==> gi|313127338|ref|YP_004037608.1| hypothetical protein Hbor_26100
[Halogeometricum borinquense DSM 11551]
Length=523
          Length = 523

 Score = 36.2 bits (82),  Expect = 1.7, Method: Compositional matrix adjust.
 Identities = 12/24 (50%), Positives = 17/24 (71%), Gaps = 0/24 (0%)

Query  499  HHGSGVGCGHYTAFAINDGEWFHF  522
            H  + VGCGH+  + ++DGEWFH 
Sbjct  302  HSHTDVGCGHWDLYKLHDGEWFHL  325


==> gi|218888812|ref|YP_002437676.1| oligopeptidase A [Pseudomonas
aeruginosa LESB58]
Length=681
          Length = 681

 Score = 35.0 bits (79),  Expect = 3.7, Method: Compositional matrix adjust.
 Identities = 28/131 (21%), Positives = 56/131 (43%), Gaps = 5/131 (4%)

Query  190  REKKTPLVGLRNLGNTCFMNAVLQSLSNIQEFC--LYFKQLPSLERNTNGRKVYHSTRSI  247
            R++   L+G  N         + +S   +  F   L  +  P   R+    + Y + +  
Sbjct  268  RQELAGLLGFANYAELSLATKMAESSDQVLSFLRDLAVRSKPFAARDLEQLRAYAAEQGC  327

Query  248  KEISE---ELIAEELRKVLISLNQGDGKEAISPNELFSAIWKVVPRFRGYQQQDAHEFLR  304
             E+        AE+LR+   S++Q   +     +++ S ++ +V R  G Q ++ H+F R
Sbjct  328  TELQSWDAGYYAEKLREARYSVSQEALRAYFPVDKVLSGLFAIVERLYGIQIRELHDFER  387

Query  305  YMLDRLHTELL  315
            +  D    E+L
Sbjct  388  WHADVRLFEIL  398


==> gi|336124452|ref|YP_004566500.1| Imidazole glycerol phosphate
synthase, glutamine [Vibrio anguillarum 775]
Length=220
          Length = 220

 Score = 33.1 bits (74),  Expect = 8.8, Method: Compositional matrix adjust.
 Identities = 15/38 (39%), Positives = 21/38 (55%), Gaps = 3/38 (8%)

Query  507  GHYTAFAINDGEWFHFNDSTVRPTGQATVAKC---KPY  541
            GH     I  GE+F+F  S   P G+ T+A+C   KP+
Sbjct  150  GHPLFKGIEQGEYFYFVHSYAMPVGEYTIAECEYGKPF  187
