# Supplementary material for: An insight into the salivary gland content of the human body louse, Pediculus humanus
Source: Sci Rep. 2025 May 26;15:18322. doi: 10.1038/s41598-025-01412-5 (PMC12106848; doi:10.1038/s41598-025-01412-5)
Supplement: Supplementary file 2 — Supplementary Information 2. [file 41598_2025_1412_MOESM2_ESM.zip › S2/links/BAC-LIGHT/Phseq_100931-BAC-LIGHT.txt]

>Phseq_100931

gi|34557326|ref|NP_907141.1| hypothetical protein WS0937 [Wolinel...  28.9    8.7
gi|294495198|ref|YP_003541691.1| pantothenate synthetase [Methano...  28.9    9.3


==> gi|34557326|ref|NP_907141.1| hypothetical protein WS0937 [Wolinella
succinogenes DSM 1740]
Length=395
          Length = 395

 Score = 28.9 bits (63),  Expect = 8.7, Method: Composition-based stats.
 Identities = 19/58 (33%), Positives = 29/58 (50%), Gaps = 2/58 (3%)

Query  23   VFFLCSILETGTHLNIFIVVSPTVTHFFSHLRTLSTTCITRLMSSLARLLVSALIERF  80
            + FL S + +GT L   +VV P    FF+  + +    + +LM  LA  +V  L  RF
Sbjct  201  ILFLASAMVSGTGL--LLVVLPLFQKFFTDFKQVDREVMQKLMRLLAWFIVIDLAIRF  256


==> gi|294495198|ref|YP_003541691.1| pantothenate synthetase [Methanohalophilus
mahii DSM 5219]
Length=247
          Length = 247

 Score = 28.9 bits (63),  Expect = 9.3, Method: Compositional matrix adjust.
 Identities = 15/59 (25%), Positives = 26/59 (44%), Gaps = 1/59 (2%)

Query  3    VDESIFFLAGVFSLFISFKLVFFLCSILETGTHLNIFIVVSPTVTHFFSHLRTLSTTCI  61
             D  +  + G  S  +  K+V  L S+      +N+F      V+   SHL++   TC+
Sbjct  69   ADRPVISVNGNTSALVPEKMVE-LASVTGASLEVNLFHRTEERVSRIISHLKSFGATCV  126
