# Supplementary material for: An insight into the salivary gland content of the human body louse, Pediculus humanus
Source: Sci Rep. 2025 May 26;15:18322. doi: 10.1038/s41598-025-01412-5 (PMC12106848; doi:10.1038/s41598-025-01412-5)
Supplement: Supplementary file 2 — Supplementary Information 2. [file 41598_2025_1412_MOESM2_ESM.zip › S2/links/BAC-LIGHT/Phseq_100999-BAC-LIGHT.txt]

>Phseq_100999

gi|251798438|ref|YP_003013169.1| hypothetical protein Pjdr2_4462 ...  42.7    0.005
gi|333911243|ref|YP_004484976.1| NurA domain-containing protein [...  36.6    0.68
gi|55376188|ref|YP_134043.1| hypothetical protein pNG3004 [Haloar...  35.8    1.9
gi|304316672|ref|YP_003851817.1| hypothetical protein Tthe_1215 [...  33.5    7.2
gi|320104271|ref|YP_004179862.1| peptidase M17 leucyl aminopeptid...  33.1    9.1


==> gi|251798438|ref|YP_003013169.1| hypothetical protein Pjdr2_4462
[Paenibacillus sp. JDR-2]
Length=239
          Length = 239

 Score = 42.7 bits (99),  Expect = 0.005, Method: Compositional matrix adjust.
 Identities = 69/286 (24%), Positives = 114/286 (40%), Gaps = 83/286 (29%)

Query  131  DVMVFLHIQKTGGTSFGKHLVRDLDLQRPCSCQRKRKRCDCFRPNRNESWLFSRYTTGWK  190
            +++++LHI KT G+SF + +  +                 C  PN       + +    K
Sbjct  4    NLLLYLHIPKTAGSSFTQAITDN-----------------C--PN-------TVHFHTLK  37

Query  191  CGLHADWTELSACVDIEMDKNEGEQV-------KRRYFYITLLRHPISRYLSEFRHVQRG  243
             GL     +LS  + I+ D   G  +       KR Y YIT+LRHP+ R LS F    + 
Sbjct  38   DGL-----QLSEQL-IDADALSGHFIYGIHHFTKRPYRYITMLRHPLERTLSHFYFKYKN  91

Query  244  ATWQGSRHWCGGRTPTAEELPPCYAGVSWNS-VSLDEFTACPYNLAA--NRQTRMIADLA  300
              ++                      VS++  ++ +E+   PY  A   N Q RMI+   
Sbjct  92   PAYK----------------------VSYDKELTFEEYVLNPYYDAEYCNLQARMIS---  126

Query  301  LVGCYNTSYMHKEERDRVLLASAKRNL-AAMAFFGLTEHQKVGQYVFEETFNLRFSVPFE  359
              G  N  Y +           A+ +L    AF GLTE   +  ++  +  N +  + + 
Sbjct  127  --GELNNPYPN--------FKKARAHLDKHFAFVGLTEQYDISLFLLAQIMNWK-PLYYP  175

Query  360  QNNTTQSSQTLPKLRADQLETVRRLNALDIELYYFAEKLMYQRFNK  405
            + N T +      L ++ ++ V   N +D +LY  A      RFNK
Sbjct  176  KVNVTPNRPAYSTLSSEAIKNVILKNEIDRKLYEHA----CNRFNK  217


==> gi|333911243|ref|YP_004484976.1| NurA domain-containing protein
[Methanotorris igneus Kol 5]
Length=382
          Length = 382

 Score = 36.6 bits (83),  Expect = 0.68, Method: Compositional matrix adjust.
 Identities = 36/124 (29%), Positives = 53/124 (43%), Gaps = 7/124 (6%)

Query  204  VDIEMDKNEGEQVKRRYFYITLLRHPISRYLSEFRHVQRGATWQGSRHWCGGRTPTAEEL  263
            +D E +KN+ +++KR Y YI  + H I  Y++ F H       Q  R            L
Sbjct  261  IDNEDNKNKKDELKREYNYIRGIVHNI-EYINRFEHALDNLYLQFVRLENNKGILGISSL  319

Query  264  PPCYAGV--SWNSVSLDEFTACPYNLAANRQTRMIADLALVGCYNTSYMHKEERDRVLLA  321
             P    V  S   +S++ +   PY L  + +T  I D  L  C     ++ E  DR LL 
Sbjct  320  KPIDEQVLSSLKEISVNGY---PYILKKSHETVEITDDKLEMCAKILNIN-EPIDRYLLK  375

Query  322  SAKR  325
              KR
Sbjct  376  KQKR  379


==> gi|55376188|ref|YP_134043.1| hypothetical protein pNG3004 [Haloarcula
marismortui ATCC 43049]
Length=1327
          Length = 1327

 Score = 35.8 bits (81),  Expect = 1.9, Method: Composition-based stats.
 Identities = 21/61 (34%), Positives = 34/61 (56%), Gaps = 1/61 (2%)

Query  352   LRFSVPFEQNNTTQSSQTL-PKLRADQLETVRRLNALDIELYYFAEKLMYQRFNKLKGKD  410
             +R SVP ++ N T  + T+ P  RA +  TV  L A +   Y   E    QRF++++G++
Sbjct  1028  IRASVPEQRTNATSPAFTVDPGQRAGESFTVEYLGATEETWYGVYEVDTSQRFDRVQGRE  1087

Query  411   P  411
             P
Sbjct  1088  P  1088


==> gi|304316672|ref|YP_003851817.1| hypothetical protein Tthe_1215
[Thermoanaerobacterium thermosaccharolyticum DSM 571]
Length=395
          Length = 395

 Score = 33.5 bits (75),  Expect = 7.2, Method: Compositional matrix adjust.
 Identities = 26/98 (27%), Positives = 48/98 (49%), Gaps = 8/98 (8%)

Query  61   EQVCALSSHIINRGDHSFSQRD----YRHPLDDNIGRQLTYLTNSMRGLNSNIGGGLSYD  116
            E + +    I+  G  S    D     +  L+D+I + L  + +   G+ SN     SY+
Sbjct  150  EDLMSKKEQILKNGPSSIRNLDELYIQKKELEDSISQNLYKIYSPEAGVVSNFFD--SYE  207

Query  117  DVLNENFRFDMNGHDVMVFLH--IQKTGGTSFGKHLVR  152
            D+LN N  F++N +D+ +     I++TG    G+ +V+
Sbjct  208  DILNVNKLFNINNNDINLVKKEPIERTGAVKQGEPIVK  245


==> gi|320104271|ref|YP_004179862.1| peptidase M17 leucyl aminopeptidase
domain-containing protein [Isosphaera pallida ATCC 43644]
Length=521
          Length = 521

 Score = 33.1 bits (74),  Expect = 9.1, Method: Compositional matrix adjust.
 Identities = 24/118 (20%), Positives = 54/118 (46%), Gaps = 5/118 (4%)

Query  4    KSVEVQVFDSDFAVLLRESVTYEIKMETKSKSKLRNIAVGCVVLTLMGIIYFGYFCPEQV  63
            K+VEV   D++  ++L +++++ ++ +  +   L  +   C+V   +G    G +     
Sbjct  353  KTVEVLNTDAEGRLILADALSHTVEAQPAAMIDLATLTGACMVA--LGTKIAGLYANRD-  409

Query  64   CALSSHIINRGDHSFSQRDYRHPLDDNIGRQLTYLTNSMRGLNSNIGGGLSYDDVLNE  121
              L+  + N    +  +R +R PLDD+    L      ++ + S  GG ++    L +
Sbjct  410  -DLAERVANAA-KACGERVWRMPLDDDFKELLKSSVADLKNIGSKWGGSITAAKFLEQ  465
