# Supplementary material for: An insight into the salivary gland content of the human body louse, Pediculus humanus
Source: Sci Rep. 2025 May 26;15:18322. doi: 10.1038/s41598-025-01412-5 (PMC12106848; doi:10.1038/s41598-025-01412-5)
Supplement: Supplementary file 2 — Supplementary Information 2. [file 41598_2025_1412_MOESM2_ESM.zip › S2/links/BAC-LIGHT/Phseq_1010-BAC-LIGHT.txt]

>Phseq_1010

gi|125624138|ref|YP_001032621.1| cation-transporting ATPase [Lact...  33.5    4.6
gi|163842054|ref|YP_001626459.1| hypothetical protein RSal33209_3...  32.0    8.0
gi|333911446|ref|YP_004485179.1| AAA ATPase [Methanotorris igneus...  32.3    9.7


==> gi|125624138|ref|YP_001032621.1| cation-transporting ATPase [Lactococcus
lactis subsp. cremoris MG1363]
Length=841
          Length = 841

 Score = 33.5 bits (75),  Expect = 4.6, Method: Compositional matrix adjust.
 Identities = 17/45 (38%), Positives = 23/45 (51%), Gaps = 0/45 (0%)

Query  45   NLHQVSSLGEVFNGFLSSKYSKCPFIIGTMNQATCSTTNLQLHHN  89
            N H V  +G+  N  L+ K S CP  +G+ N+AT S     L  N
Sbjct  525  NGHTVGMIGDGINDILALKKSDCPIALGSGNEATKSVAQFILLKN  569


==> gi|163842054|ref|YP_001626459.1| hypothetical protein RSal33209_3334
[Renibacterium salmoninarum ATCC 33209]
Length=188
          Length = 188

 Score = 32.0 bits (71),  Expect = 8.0, Method: Compositional matrix adjust.
 Identities = 16/44 (36%), Positives = 27/44 (61%), Gaps = 9/44 (20%)

Query  203  AWEDPTQFVIDTYPWVEDSSNGGPEALLRIRPEDVGFDMNGSSD  246
            AWE+ + FV+D YP+    +NGG     R+  E++ F +N +S+
Sbjct  45   AWENTSDFVVDNYPF----TNGG-----RLIRENITFTLNQASN  79


==> gi|333911446|ref|YP_004485179.1| AAA ATPase [Methanotorris igneus
Kol 5]
Length=345
          Length = 345

 Score = 32.3 bits (72),  Expect = 9.7, Method: Compositional matrix adjust.
 Identities = 26/87 (30%), Positives = 44/87 (51%), Gaps = 20/87 (23%)

Query  11   VDHKNSKELRQYLTNVAEQCENNAGDLPSVIILDNLHQVSSLG-------EVFNGFLS-S  62
            +D+K  K + +Y+TN+  + + N+G  P +IILD L ++  L        E+FN F+S +
Sbjct  108  LDNKKPKNVFKYITNILLEIK-NSGKKP-IIILDELQKIGDLKINGYLIYELFNYFISLT  165

Query  63   KYSKC----------PFIIGTMNQATC  79
            K+ +           PFI    +QA  
Sbjct  166  KHKRLCHVFCLSSDSPFIEKIYSQAIL  192
