# Supplementary material for: An insight into the salivary gland content of the human body louse, Pediculus humanus
Source: Sci Rep. 2025 May 26;15:18322. doi: 10.1038/s41598-025-01412-5 (PMC12106848; doi:10.1038/s41598-025-01412-5)
Supplement: Supplementary file 2 — Supplementary Information 2. [file 41598_2025_1412_MOESM2_ESM.zip › S2/links/BAC-LIGHT/Phseq_10100-BAC-LIGHT.txt]

>Phseq_10100

gi|332286410|ref|YP_004418321.1| hypothetical protein PT7_3157 [P...  31.6    1.1
gi|332982446|ref|YP_004463887.1| hypothetical protein Mahau_1889 ...  29.6    4.2
gi|307353586|ref|YP_003894637.1| hypothetical protein Mpet_1440 [...  28.5    7.9


==> gi|332286410|ref|YP_004418321.1| hypothetical protein PT7_3157
[Pusillimonas sp. T7-7]
Length=297
          Length = 297

 Score = 31.6 bits (70),  Expect = 1.1, Method: Composition-based stats.
 Identities = 24/82 (29%), Positives = 44/82 (54%), Gaps = 15/82 (18%)

Query  1    VVSGSNSNIALTTWG-------TISFSSGEIILANACIKNNAASVTSHV-TPGACKLRNI  52
            V+SG N+++A T+WG         SF +G +++ +   + +A  ++S + T GA  L   
Sbjct  141  VISGENASLAATSWGDALIFCAMFSFVAGGVVIQSLARQFHALFISSFIYTVGAVLL---  197

Query  53   CLKQFEDPTINTTSFINSQTLL  74
            C+    D ++     +NS+TLL
Sbjct  198  CIHMLLDDSV----ILNSETLL  215


==> gi|332982446|ref|YP_004463887.1| hypothetical protein Mahau_1889
[Mahella australiensis 50-1 BON]
Length=184
          Length = 184

 Score = 29.6 bits (65),  Expect = 4.2, Method: Compositional matrix adjust.
 Identities = 16/76 (21%), Positives = 36/76 (47%), Gaps = 0/76 (0%)

Query  11   LTTWGTISFSSGEIILANACIKNNAASVTSHVTPGACKLRNICLKQFEDPTINTTSFINS  70
            ++++  I + + ++ +A A I +  A++   V     K+  IC+   ED   N +   NS
Sbjct  36   ISSFVYIYYGAPDVAMAEAVIGSALATILFLVALKKYKVFTICVVHAEDKNFNDSYVGNS  95

Query  71   QTLLLKSVNSSMSSRR  86
            +  +L  +   ++ R 
Sbjct  96   KIQILNDIEDFLAERE  111


==> gi|307353586|ref|YP_003894637.1| hypothetical protein Mpet_1440
[Methanoplanus petrolearius DSM 11571]
Length=92
          Length = 92

 Score = 28.5 bits (62),  Expect = 7.9, Method: Compositional matrix adjust.
 Identities = 20/65 (31%), Positives = 32/65 (49%), Gaps = 7/65 (11%)

Query  22  GEIILANACIKNNAASVTSHVTPGACKLRNICLKQFEDPTINTTSFINSQ---TLLLKSV  78
           G+I    A IKN+ A    H+  G  +++N C K+ ED     T   NS+   +L +K +
Sbjct  2   GDIDSDIAVIKNDIA----HIKDGVEEIKNNCQKRDEDCDCRFTELYNSKADHSLKIKEI  57

Query  79  NSSMS  83
              +S
Sbjct  58  EGQLS  62
