# Supplementary material for: An insight into the salivary gland content of the human body louse, Pediculus humanus
Source: Sci Rep. 2025 May 26;15:18322. doi: 10.1038/s41598-025-01412-5 (PMC12106848; doi:10.1038/s41598-025-01412-5)
Supplement: Supplementary file 2 — Supplementary Information 2. [file 41598_2025_1412_MOESM2_ESM.zip › S2/links/BAC-LIGHT/Phseq_10102-BAC-LIGHT.txt]

>Phseq_10102

gi|124485802|ref|YP_001030418.1| hypothetical protein Mlab_0982 [...  29.6    2.1
gi|289582102|ref|YP_003480568.1| hypothetical protein Nmag_2446 [...  28.9    3.7
gi|89901276|ref|YP_523747.1| hypothetical protein Rfer_2499 [Rhod...  28.5    5.1
gi|188585177|ref|YP_001916722.1| 4Fe-4S ferredoxin iron-sulfur bi...  28.1    6.7
gi|257387394|ref|YP_003177167.1| hypothetical protein Hmuk_1339 [...  28.1    6.7
gi|258651202|ref|YP_003200358.1| hypothetical protein Namu_0959 [...  26.9    7.6
gi|328544408|ref|YP_004304517.1| Capsular polysaccharide biosynth...  27.7    7.8
gi|284029447|ref|YP_003379378.1| YD repeat-containing protein [Kr...  27.7    7.8
gi|152993568|ref|YP_001359289.1| hypothetical protein SUN_1989 [S...  27.7    8.2
gi|268318147|ref|YP_003291866.1| alpha-glucosidase [Rhodothermus ...  27.7    8.4


==> gi|124485802|ref|YP_001030418.1| hypothetical protein Mlab_0982
[Methanocorpusculum labreanum Z]
Length=1133
          Length = 1133

 Score = 29.6 bits (65),  Expect = 2.1, Method: Compositional matrix adjust.
 Identities = 18/43 (42%), Positives = 23/43 (53%), Gaps = 1/43 (2%)

Query  16   TLTFDEPARIARSKSPDIPMESSNWSKVTFKFLQI-LSLQSIR  57
            TL  DE         P +P E +NW+ V  KFLQ  L LQ+I+
Sbjct  819  TLMGDEEKIYWEHMWPYLPKEENNWAYVLDKFLQFNLPLQAIK  861


==> gi|289582102|ref|YP_003480568.1| hypothetical protein Nmag_2446
[Natrialba magadii ATCC 43099]
Length=812
          Length = 812

 Score = 28.9 bits (63),  Expect = 3.7, Method: Composition-based stats.
 Identities = 11/15 (73%), Positives = 11/15 (73%), Gaps = 0/15 (0%)

Query  8    LSPKISEPTLTFDEP  22
            LSP    PTLTFDEP
Sbjct  303  LSPPTESPTLTFDEP  317


==> gi|89901276|ref|YP_523747.1| hypothetical protein Rfer_2499 [Rhodoferax
ferrireducens T118]
Length=314
          Length = 314

 Score = 28.5 bits (62),  Expect = 5.1, Method: Composition-based stats.
 Identities = 10/20 (50%), Positives = 16/20 (80%), Gaps = 0/20 (0%)

Query  1    KNIVFYNLSPKISEPTLTFD  20
            ++++FY+ S K SEP+L FD
Sbjct  269  RDVLFYDFSAKTSEPSLYFD  288


==> gi|188585177|ref|YP_001916722.1| 4Fe-4S ferredoxin iron-sulfur
binding domain protein [Natranaerobius thermophilus JW/NM-WN-LF]
Length=284
          Length = 284

 Score = 28.1 bits (61),  Expect = 6.7, Method: Composition-based stats.
 Identities = 10/26 (38%), Positives = 14/26 (54%), Gaps = 0/26 (0%)

Query  20   DEPARIARSKSPDIPMESSNWSKVTF  45
            DEP      K P IPM+   W+++ F
Sbjct  225  DEPQEYELPKDPQIPMQLRVWNQIPF  250


==> gi|257387394|ref|YP_003177167.1| hypothetical protein Hmuk_1339
[Halomicrobium mukohataei DSM 12286]
Length=234
          Length = 234

 Score = 28.1 bits (61),  Expect = 6.7, Method: Composition-based stats.
 Identities = 13/29 (45%), Positives = 17/29 (59%), Gaps = 0/29 (0%)

Query  6   YNLSPKISEPTLTFDEPARIARSKSPDIP  34
           YN +P+ S P +T DEP  I R +   IP
Sbjct  30  YNAAPRQSLPVITADEPGTIQRMEWGLIP  58


==> gi|258651202|ref|YP_003200358.1| hypothetical protein Namu_0959
[Nakamurella multipartita DSM 44233]
Length=59
          Length = 59

 Score = 26.9 bits (58),  Expect = 7.6, Method: Compositional matrix adjust.
 Identities = 9/23 (39%), Positives = 16/23 (70%), Gaps = 0/23 (0%)

Query  13  SEPTLTFDEPARIARSKSPDIPM  35
            +P +T+D PA +A  ++P IP+
Sbjct  4   GQPVITYDVPAVVASGRNPIIPV  26


==> gi|328544408|ref|YP_004304517.1| Capsular polysaccharide biosynthesis/export
protein [Polymorphum gilvum SL003B-26A1]
Length=442
          Length = 442

 Score = 27.7 bits (60),  Expect = 7.8, Method: Composition-based stats.
 Identities = 11/35 (31%), Positives = 21/35 (60%), Gaps = 0/35 (0%)

Query  1    KNIVFYNLSPKISEPTLTFDEPARIARSKSPDIPM  35
            +N+V   L   ++EP    D P R+AR+++  +P+
Sbjct  408  RNMVTRLLERSLNEPDAFVDPPPRLARARAMGVPL  442


==> gi|284029447|ref|YP_003379378.1| YD repeat-containing protein
[Kribbella flavida DSM 17836]
Length=2562
          Length = 2562

 Score = 27.7 bits (60),  Expect = 7.8, Method: Composition-based stats.
 Identities = 14/41 (34%), Positives = 17/41 (41%), Gaps = 3/41 (7%)

Query  8     LSPKISEPTLTFDEPARIARSKSPDIPMESSN---WSKVTF  45
             L P+  + T   DE  R+AR   P       N   WS  TF
Sbjct  1300  LQPRAYQQTFDLDEFGRVARHSQPKSTTTEENRLVWSTTTF  1340


==> gi|152993568|ref|YP_001359289.1| hypothetical protein SUN_1989
[Sulfurovum sp. NBC37-1]
Length=253
          Length = 253

 Score = 27.7 bits (60),  Expect = 8.2, Method: Composition-based stats.
 Identities = 14/35 (40%), Positives = 20/35 (57%), Gaps = 5/35 (14%)

Query  3    IVFYNLSPKISEPTLTFDEPARIARSKSPDIPMES  37
            I+ +NL+PK  E T TF  P       + +IP+ES
Sbjct  217  ILHWNLTPKFGEKTFTFIPP-----ENAREIPIES  246


==> gi|268318147|ref|YP_003291866.1| alpha-glucosidase [Rhodothermus
marinus DSM 4252]
Length=795
          Length = 795

 Score = 27.7 bits (60),  Expect = 8.4, Method: Composition-based stats.
 Identities = 15/49 (31%), Positives = 25/49 (51%), Gaps = 4/49 (8%)

Query  3    IVFYNLSPKISEPTLTFDEPARIARSKSPDIPMES----SNWSKVTFKF  47
            I FY+ + ++   T+T DEPA  A  + P   +      S+W+  TF+ 
Sbjct  170  IAFYDPAGRLLTRTMTLDEPATFAFDRVPFCYIRRSEDLSHWTAATFEL  218
