# Supplementary material for: An insight into the salivary gland content of the human body louse, Pediculus humanus
Source: Sci Rep. 2025 May 26;15:18322. doi: 10.1038/s41598-025-01412-5 (PMC12106848; doi:10.1038/s41598-025-01412-5)
Supplement: Supplementary file 2 — Supplementary Information 2. [file 41598_2025_1412_MOESM2_ESM.zip › S2/links/BAC-LIGHT/Phseq_101027-BAC-LIGHT.txt]

>Phseq_101027

gi|55377886|ref|YP_135736.1| kinase anchor protein [Haloarcula ma...  36.2    0.34
gi|83313153|ref|YP_423417.1| hypothetical protein amb4054 [Magnet...  32.3    1.3
gi|83643981|ref|YP_432416.1| outer membrane phospholipase A [Hahe...  33.9    1.7
gi|150397181|ref|YP_001327648.1| hypothetical protein Smed_1979 [...  33.9    2.0
gi|338176345|ref|YP_004653155.1| hypothetical protein PUV_23510 [...  33.1    2.5
gi|337287090|ref|YP_004626563.1| hypothetical protein Thein_1741 ...  33.5    2.8
gi|121608187|ref|YP_995994.1| hypothetical protein Veis_1205 [Ver...  33.1    3.9
gi|337739111|ref|YP_004634470.1| hypothetical protein OCA5_pOC167...  33.1    4.1
gi|209886764|ref|YP_002290621.1| hypothetical protein OCAR_7658 [...  33.1    4.1
gi|91787896|ref|YP_548848.1| extracellular solute-binding protein...  32.3    4.9


==> gi|55377886|ref|YP_135736.1| kinase anchor protein [Haloarcula
marismortui ATCC 43049]
Length=760
          Length = 760

 Score = 36.2 bits (82),  Expect = 0.34, Method: Composition-based stats.
 Identities = 41/149 (28%), Positives = 62/149 (42%), Gaps = 26/149 (17%)

Query  11   YVGALSLHYEALSVEASKQT------TCEEIVLCIFERLSLK-----DSPTCYELAEVIG  59
            Y+  LSL  + L  E + +T      T +E+   I E LS+      ++ T  ELA    
Sbjct  386  YLTNLSLEAQLLRRELTNETQVWDPETWDELETWIQEPLSISVRDQVETATEKELAPHTV  445

Query  60   DSAGQECKERRLGSTESPVQLMLLWPKLQDSQQEYYRFYLREKQNEASWND---------  110
            +SA       RL S E P  L L+     D    + R YL E       +D         
Sbjct  446  ESAALYAVVSRLDSAEIPTGLDLV-----DKALLFDRGYLMEGDERVDIDDYDLETTAED  500

Query  111  -SFSMDPSLIRDYLLRFLYQPKDREYPDL  138
                +  + +RD +   L++P+DR +PDL
Sbjct  501  GDHGIPVTYVRDIIADLLHEPQDRHHPDL  529


==> gi|83313153|ref|YP_423417.1| hypothetical protein amb4054 [Magnetospirillum
magneticum AMB-1]
Length=87
          Length = 87

 Score = 32.3 bits (72),  Expect = 1.3, Method: Compositional matrix adjust.
 Identities = 20/73 (27%), Positives = 29/73 (40%), Gaps = 9/73 (12%)

Query  10  VYVGALSLHYEALSVEASKQTTCEEIVLCIFERLSLKDSPTCYELAEVIGDSAGQECKER  69
           V  G   LH  A    +   TT   + +         DSPT  +L E I D +G++ +  
Sbjct  7   VIAGKTVLHRSAFGTVSFTDTTGNRVTM---------DSPTANKLFEAIRDGSGEKVEAV  57

Query  70  RLGSTESPVQLML  82
               TE P  L +
Sbjct  58  HREGTEKPTNLFV  70


==> gi|83643981|ref|YP_432416.1| outer membrane phospholipase A [Hahella
chejuensis KCTC 2396]
Length=356
          Length = 356

 Score = 33.9 bits (76),  Expect = 1.7, Method: Compositional matrix adjust.
 Identities = 48/202 (24%), Positives = 82/202 (41%), Gaps = 30/202 (15%)

Query  14   ALSLHYEALSVEAS-KQTTCEEIVLCIFERLSLKDSPTCYELAEVIGDSAGQECKERRLG  72
            AL+L   AL  +A   +   +E   CIF+ L+           +  GD    E K R   
Sbjct  19   ALALGGNALPAQAQLHEKDQDETETCIFKALT-----------QGPGDMTIDELKSR--C  65

Query  73   STESPVQLMLLWPKLQDSQQEYYRFYLREKQNEASWNDSFSMDPSLIRDYLLRFLYQPKD  132
              E P       P +++ +       +RE+ +    ++S S+    +R+YL+   Y    
Sbjct  66   GVEIPKMPEDASPTVKNGESVIAERIMREQLS----SNSRSVITPHLRNYLMPVSYLKNP  121

Query  133  REYPDLCQLPDLNEQTLLDNLQARFQ-------AGHIYTYVGSILIALNPFKFYPIYNPK  185
               P L +  DL E   LDNL+A+FQ       A   +    +I   +    F+ +YN  
Sbjct  122  NSEP-LREAYDLGEDAELDNLEAKFQISLKVPLAQETFIDSDAIFFGVTLKSFWQVYNHD  180

Query  186  YVKLYQNCRLGSDLPPHIFAVA  207
            Y   ++     ++  P +F +A
Sbjct  181  YSAPFRE----TNYEPEVFWIA  198


==> gi|150397181|ref|YP_001327648.1| hypothetical protein Smed_1979
[Sinorhizobium medicae WSM419]
Length=447
          Length = 447

 Score = 33.9 bits (76),  Expect = 2.0, Method: Compositional matrix adjust.
 Identities = 14/37 (38%), Positives = 21/37 (57%), Gaps = 0/37 (0%)

Query  78   VQLMLLWPKLQDSQQEYYRFYLREKQNEASWNDSFSM  114
             +L L++PK+  S  E+ R   R KQ   SW  SF++
Sbjct  317  TRLGLVYPKITPSNPEFRRILHRAKQLTESWGGSFTL  353


==> gi|338176345|ref|YP_004653155.1| hypothetical protein PUV_23510
[Parachlamydia acanthamoebae UV7]
Length=287
          Length = 287

 Score = 33.1 bits (74),  Expect = 2.5, Method: Compositional matrix adjust.
 Identities = 18/68 (26%), Positives = 31/68 (46%), Gaps = 6/68 (9%)

Query  79   QLMLLWPKLQDSQQEYYRFYLREKQNEASWNDSFSMDPSLIRDYLLRFLYQPKDREYPD-  137
            +L L W   ++  +E     +R  Q +  W +     P ++RDY   F+  P D + PD 
Sbjct  191  KLKLSWMMSKNISEEMPTGSIRNAQLDRDWEEGLRNSPGIVRDYT--FIASPHDWQVPDY  248

Query  138  ---LCQLP  142
               L ++P
Sbjct  249  HSTLMEIP  256


==> gi|337287090|ref|YP_004626563.1| hypothetical protein Thein_1741
[Thermodesulfatator indicus DSM 15286]
Length=437
          Length = 437

 Score = 33.5 bits (75),  Expect = 2.8, Method: Compositional matrix adjust.
 Identities = 23/67 (34%), Positives = 32/67 (48%), Gaps = 8/67 (12%)

Query  140  QLPDLNEQTLLDNLQARFQAGHIYTYVGSILIALNPFKFYPIYNPKYVKLYQNCRLGSDL  199
            QLP     + +   +ARF A H   YVGS  + L   K    YNPK+V L+ +  +    
Sbjct  49   QLP-----SYMTEARARFAATH---YVGSQKLTLGITKRLRKYNPKFVVLHYHLAIWQQQ  100

Query  200  PPHIFAV  206
            P H F +
Sbjct  101  PKHQFII  107


==> gi|121608187|ref|YP_995994.1| hypothetical protein Veis_1205
[Verminephrobacter eiseniae EF01-2]
Length=593
          Length = 593

 Score = 33.1 bits (74),  Expect = 3.9, Method: Compositional matrix adjust.
 Identities = 37/142 (26%), Positives = 57/142 (40%), Gaps = 25/142 (18%)

Query  14   ALSLHYEALSVEASKQTTCEEIVLCIFERLSLKDSPTCYELAEVIGDSAGQECKERRLGS  73
            AL  HYE LS     +T        I+  L +  +P  Y     + D+   + +E R+G 
Sbjct  360  ALLRHYENLSGSFEPET-------FIWHILPVNVNPHNYH--SWLYDTIEADLRESRIGL  410

Query  74   TESPVQ-LMLLWPKLQDSQQEYYRF----YLREKQNEASWNDSFSMDPSLIRDYLLRFLY  128
             ESPV+  M +W  L+D  +E   F     +  +Q    W+ S +           R + 
Sbjct  411  AESPVKAAMEVWRDLRDHLREAVDFDGLTEVSHRQFYGKWHKSIN-----------RLVA  459

Query  129  QPKDREYPDLCQLPDLNEQTLL  150
             P+   + DL  L D    T L
Sbjct  460  GPQKERHADLLALCDAGLLTFL  481


==> gi|337739111|ref|YP_004634470.1| hypothetical protein OCA5_pOC16701570
[Oligotropha carboxidovorans OM5]
Length=727
          Length = 727

 Score = 33.1 bits (74),  Expect = 4.1, Method: Compositional matrix adjust.
 Identities = 18/49 (37%), Positives = 32/49 (65%), Gaps = 4/49 (8%)

Query  77   PVQLMLLWPKLQDSQQEYYRFYLREKQNEASWNDSFSMDPSLIRDYLLR  125
            PV+L L  PK+Q +Q+  +  Y+ E+ NEA +   F +D +L+R +L++
Sbjct  494  PVRLNLF-PKVQTAQESRHPVYVLEQSNEAFY---FQLDENLVRAWLMQ  538


==> gi|209886764|ref|YP_002290621.1| hypothetical protein OCAR_7658
[Oligotropha carboxidovorans OM5]
Length=727
          Length = 727

 Score = 33.1 bits (74),  Expect = 4.1, Method: Compositional matrix adjust.
 Identities = 18/49 (37%), Positives = 32/49 (65%), Gaps = 4/49 (8%)

Query  77   PVQLMLLWPKLQDSQQEYYRFYLREKQNEASWNDSFSMDPSLIRDYLLR  125
            PV+L L  PK+Q +Q+  +  Y+ E+ NEA +   F +D +L+R +L++
Sbjct  494  PVRLNLF-PKVQTAQESRHPVYVLEQSNEAFY---FQLDENLVRAWLMQ  538


==> gi|91787896|ref|YP_548848.1| extracellular solute-binding protein
[Polaromonas sp. JS666]
Length=363
          Length = 363

 Score = 32.3 bits (72),  Expect = 4.9, Method: Compositional matrix adjust.
 Identities = 24/66 (36%), Positives = 32/66 (48%), Gaps = 17/66 (26%)

Query  134  EYPDLCQLPDLNEQTLLDNLQARFQA---GHIYTYV---GSILIALNPFKFYP-----IY  182
            E PDL QLP+L       ++ ARF+    GH   Y+   G +L     FK  P     ++
Sbjct  114  EKPDLNQLPNLQ------SVDARFRTGADGHGIGYLLWTGGMLYNTRTFKAAPTSYEEMW  167

Query  183  NPKYVK  188
            NPKY K
Sbjct  168  NPKYAK  173
