# Supplementary material for: An insight into the salivary gland content of the human body louse, Pediculus humanus
Source: Sci Rep. 2025 May 26;15:18322. doi: 10.1038/s41598-025-01412-5 (PMC12106848; doi:10.1038/s41598-025-01412-5)
Supplement: Supplementary file 2 — Supplementary Information 2. [file 41598_2025_1412_MOESM2_ESM.zip › S2/links/BAC-LIGHT/Phseq_101035-BAC-LIGHT.txt]

>Phseq_101035

gi|338214454|ref|YP_004658515.1| fatty acid hydroxylase [Runella ...  45.4    2e-04
gi|332667208|ref|YP_004449996.1| fatty acid hydroxylase [Haliscom...  43.9    5e-04
gi|189910286|ref|YP_001961841.1| sterol desaturase [Leptospira bi...  43.5    7e-04
gi|255531392|ref|YP_003091764.1| fatty acid hydroxylase [Pedobact...  40.0    0.009
gi|313675063|ref|YP_004053059.1| fatty acid hydroxylase [Marivirg...  38.9    0.024
gi|87198261|ref|YP_495518.1| C-5 sterol desaturase [Novosphingobi...  38.1    0.042
gi|304321292|ref|YP_003854935.1| sterol desaturase family protein...  37.7    0.060
gi|312113640|ref|YP_004011236.1| fatty acid hydroxylase [Rhodomic...  37.4    0.078
gi|338213177|ref|YP_004657232.1| fatty acid hydroxylase [Runella ...  36.6    0.13
gi|326794000|ref|YP_004311820.1| fatty acid hydroxylase [Marinomo...  36.6    0.14


==> gi|338214454|ref|YP_004658515.1| fatty acid hydroxylase [Runella
slithyformis DSM 19594]
Length=603
          Length = 603

 Score = 45.4 bits (106),  Expect = 2e-04, Method: Compositional matrix adjust.
 Identities = 18/48 (38%), Positives = 28/48 (58%), Gaps = 0/48 (0%)

Query  138  WMLLQFLFFLLEQEFFYYYIHRLLHNKYFYKLFHKKHHEWTSPIAISA  185
            W++  F   L   + F+Y+ HR +H+   YK FH+ HHE T P  ++A
Sbjct  99   WLIASFCIVLFLDDMFFYWSHRAMHHPKLYKYFHRVHHESTDPSPLTA  146


==> gi|332667208|ref|YP_004449996.1| fatty acid hydroxylase [Haliscomenobacter
hydrossis DSM 1100]
Length=380
          Length = 380

 Score = 43.9 bits (102),  Expect = 5e-04, Method: Compositional matrix adjust.
 Identities = 18/48 (38%), Positives = 27/48 (56%), Gaps = 0/48 (0%)

Query  138  WMLLQFLFFLLEQEFFYYYIHRLLHNKYFYKLFHKKHHEWTSPIAISA  185
            W+ +     L   + F+Y+ HR +H+   YK FHK HHE T P  ++A
Sbjct  119  WIFISLALVLFVDDAFFYWTHRAMHHPRLYKFFHKVHHESTDPSPLTA  166


==> gi|189910286|ref|YP_001961841.1| sterol desaturase [Leptospira
biflexa serovar Patoc strain 'Patoc 1 (Ames)']
Length=289
          Length = 289

 Score = 43.5 bits (101),  Expect = 7e-04, Method: Compositional matrix adjust.
 Identities = 32/136 (24%), Positives = 65/136 (48%), Gaps = 10/136 (7%)

Query  56   IFEYWIVGGLYTWMDLTLKPDFLRKFKIQ---PGTNEPLNKKKFFQVTKQVLVNQIIIST  112
            +  Y+ + G    +    + DF   ++IQ   P   +    K+F Q    +LV  ++  T
Sbjct  27   LLRYYPIAGFAFLLFYVWRKDFFETYRIQKLYPKAEKVW--KEFRQSAVTLLVFTLVAVT  84

Query  113  PVIYLGGKLF---IWRGPPPIRQLPDFHWMLLQFLFFLLEQEFFYYYIHRLLHNKYFYKL  169
             +  +  K+F   ++ GP  +  +    ++L+ F+ F +  E ++Y++HR  H K  Y  
Sbjct  85   NITLMKAKIFPSSVYFGP--VSGVWGISYLLISFVLFTVWHETWFYWMHRFAHLKKVYPH  142

Query  170  FHKKHHEWTSPIAISA  185
             H +HH+  +P  ++A
Sbjct  143  VHSEHHQSVNPSPLAA  158


==> gi|255531392|ref|YP_003091764.1| fatty acid hydroxylase [Pedobacter
heparinus DSM 2366]
Length=231
          Length = 231

 Score = 40.0 bits (92),  Expect = 0.009, Method: Compositional matrix adjust.
 Identities = 33/135 (24%), Positives = 61/135 (45%), Gaps = 14/135 (10%)

Query  47   WITGATFILIFEYWIVGGLYTWMDLTLKPDFLRKFKIQPGTNEPLNKKKFFQVTKQVLVN  106
            WI  +    +F Y +  G Y ++D T   +     KIQ  T+ P  K   +     + +N
Sbjct  13   WIIFSLISNVFLYLLSIGFYLFIDKTCSKN-----KIQI-TDHPFLKSDLYVSFLTLFLN  66

Query  107  QIIISTPVIYLGGKLFIWR-GPPPIRQLPDFHWMLLQFLFFLLEQEFFYYYIHRLLHNKY  165
             +++   V       ++W+ G   + +      +L++ +   L  + F Y  H L+H+ +
Sbjct  67   IVVMLIGV-------YLWKSGWITLNESKTILTLLIEIIAITLVMDLFMYIFHCLVHHPF  119

Query  166  FYKLFHKKHHEWTSP  180
             YK+ H+KHHE  S 
Sbjct  120  IYKILHRKHHEHKST  134


==> gi|313675063|ref|YP_004053059.1| fatty acid hydroxylase [Marivirga
tractuosa DSM 4126]
Length=261
          Length = 261

 Score = 38.9 bits (89),  Expect = 0.024, Method: Compositional matrix adjust.
 Identities = 18/45 (40%), Positives = 30/45 (67%), Gaps = 2/45 (4%)

Query  136  FHWMLLQFLFFLLEQEFFYYYIHRLLHNKYFYKLFHKKHHEWTSP  180
            ++W  +  +F L   +F++Y+IHR++H   FY+ FHK HH  T+P
Sbjct  99   YYWSSILLMFVL--HDFYFYWIHRMMHLPKFYRHFHKVHHTSTNP  141


==> gi|87198261|ref|YP_495518.1| C-5 sterol desaturase [Novosphingobium
aromaticivorans DSM 12444]
Length=236
          Length = 236

 Score = 38.1 bits (87),  Expect = 0.042, Method: Compositional matrix adjust.
 Identities = 31/140 (22%), Positives = 55/140 (39%), Gaps = 19/140 (14%)

Query  52   TFILIFEYWIVGGLYTWMDLTLKPDFLRKFKIQPGTNEPLNKKKFFQVTKQVLVNQIIIS  111
            T I+   Y    GL+ W+            +++PG    L+++   ++    L    I  
Sbjct  12   TVIVAVRYLATSGLFAWLTA----------RVRPGHYAGLDRQIRSEIGWS-LATAAIYG  60

Query  112  TPVIYLGGKLFIWRGPPPIRQLPDFH-----WMLLQFLFFLLEQEFFYYYIHRLLHNKYF  166
             P    G   + W+     R   D H     WM +  L +L   + ++Y+ HR +H    
Sbjct  61   VPA---GVVAWGWQERGWTRIYTDPHALPLWWMPVSLLLYLFIHDTWFYWTHRWMHRPAV  117

Query  167  YKLFHKKHHEWTSPIAISAI  186
            ++  H  HH    P A +A+
Sbjct  118  FRRIHAIHHASRPPTAWAAM  137


==> gi|304321292|ref|YP_003854935.1| sterol desaturase family protein
[Parvularcula bermudensis HTCC2503]
Length=272
          Length = 272

 Score = 37.7 bits (86),  Expect = 0.060, Method: Compositional matrix adjust.
 Identities = 16/53 (30%), Positives = 26/53 (49%), Gaps = 0/53 (0%)

Query  130  IRQLPDFHWMLLQFLFFLLEQEFFYYYIHRLLHNKYFYKLFHKKHHEWTSPIA  182
            I  L D  W  +  + +L+  + ++Y+ HR +H+   YK  H  HH    P A
Sbjct  98   IGGLGDLFWQPVALILYLVLHDTYFYWTHRAMHHPRLYKATHHTHHMSKQPTA  150


==> gi|312113640|ref|YP_004011236.1| fatty acid hydroxylase [Rhodomicrobium
vannielii ATCC 17100]
Length=258
          Length = 258

 Score = 37.4 bits (85),  Expect = 0.078, Method: Compositional matrix adjust.
 Identities = 14/48 (29%), Positives = 27/48 (56%), Gaps = 0/48 (0%)

Query  138  WMLLQFLFFLLEQEFFYYYIHRLLHNKYFYKLFHKKHHEWTSPIAISA  185
            ++ L F  +L+ Q+ +YY+ HRL+H+   ++  H  HH    P   ++
Sbjct  98   YLFLSFFIYLVVQDTYYYFAHRLMHHPRLFRWTHAGHHRSRQPTPFAS  145


==> gi|338213177|ref|YP_004657232.1| fatty acid hydroxylase [Runella
slithyformis DSM 19594]
Length=266
          Length = 266

 Score = 36.6 bits (83),  Expect = 0.13, Method: Compositional matrix adjust.
 Identities = 21/56 (38%), Positives = 28/56 (50%), Gaps = 11/56 (20%)

Query  135  DFH-----WMLLQFLFFLLEQEFFYYYIHRLLHNKYFYKLFHKKHHE------WTS  179
            DFH     W  +  L  L   E +YY++HR +H+   YK  HK HH+      WTS
Sbjct  96   DFHAHSSIWFAVSILLILFCHETYYYWLHRWMHHPRVYKWVHKAHHDSITTSAWTS  151


==> gi|326794000|ref|YP_004311820.1| fatty acid hydroxylase [Marinomonas
mediterranea MMB-1]
Length=344
          Length = 344

 Score = 36.6 bits (83),  Expect = 0.14, Method: Compositional matrix adjust.
 Identities = 17/47 (36%), Positives = 28/47 (60%), Gaps = 0/47 (0%)

Query  132  QLPDFHWMLLQFLFFLLEQEFFYYYIHRLLHNKYFYKLFHKKHHEWT  178
            Q+PD+  M++  + + L  +F  +Y+HRL+H   F   FH+ HH  T
Sbjct  126  QVPDWQVMIVFSICYFLLDDFSRFYLHRLMHRVPFLWQFHRVHHSAT  172
