# Supplementary material for: An insight into the salivary gland content of the human body louse, Pediculus humanus
Source: Sci Rep. 2025 May 26;15:18322. doi: 10.1038/s41598-025-01412-5 (PMC12106848; doi:10.1038/s41598-025-01412-5)
Supplement: Supplementary file 2 — Supplementary Information 2. [file 41598_2025_1412_MOESM2_ESM.zip › S2/links/BAC-LIGHT/Phseq_101048-BAC-LIGHT.txt]

>Phseq_101048

gi|282163294|ref|YP_003355679.1| hypothetical protein MCP_0624 [M...  36.2    0.068
gi|294496205|ref|YP_003542698.1| radical SAM protein [Methanohalo...  34.3    0.31
gi|20092293|ref|NP_618368.1| moaA/nifB/pqqE family protein [Metha...  34.3    0.34
gi|322831533|ref|YP_004211560.1| transporter, hydrophobe/amphiphi...  33.1    0.91
gi|83644780|ref|YP_433215.1| glycosyl hydrolase [Hahella chejuens...  32.3    1.2
gi|298675991|ref|YP_003727741.1| hypothetical protein Metev_2118 ...  31.2    3.5
gi|225849867|ref|YP_002730101.1| heme d1 biosynthesis protein Nir...  30.8    4.7
gi|20092260|ref|NP_618335.1| moaA/nifB/pqqE family protein [Metha...  30.8    5.4
gi|17232925|ref|NP_489463.1| hypothetical protein all8552 [Nostoc...  30.0    5.5
gi|91774313|ref|YP_567005.1| radical SAM family Fe-S protein [Met...  30.4    7.0


==> gi|282163294|ref|YP_003355679.1| hypothetical protein MCP_0624
[Methanocella paludicola SANAE]
Length=340
          Length = 340

 Score = 36.2 bits (82),  Expect = 0.068, Method: Compositional matrix adjust.
 Identities = 20/75 (27%), Positives = 38/75 (51%), Gaps = 2/75 (3%)

Query  3    SKVDFINTCVKTYRSIALHPAIVSATILKENDNSDIIKIFSKWSQRNLEKGEITYFQRQH  62
            SK++ +    K  + + +H  +V+  I  +ND+ + I+  SKW   NL      +F R H
Sbjct  194  SKLEPVLQSTKMAKDMGMHIEVVNLVIPGQNDSPEEIRALSKWCFDNLGPDTPIHFTRFH  253

Query  63   ILAKSNNSVLETFPV  77
             +   ++  LE+ P+
Sbjct  254  PMYHMDH--LESTPI  266


==> gi|294496205|ref|YP_003542698.1| radical SAM protein [Methanohalophilus
mahii DSM 5219]
Length=342
          Length = 342

 Score = 34.3 bits (77),  Expect = 0.31, Method: Compositional matrix adjust.
 Identities = 24/74 (32%), Positives = 36/74 (49%), Gaps = 5/74 (7%)

Query  12   VKTYRSIALHPAIVSATILKENDNSDIIKIFSKWSQRNLEKGEITYFQRQHILAKSNN--  69
             K  R + +H  +V   I   ND+SD ++  S+W   NL K    +F R H   K  N  
Sbjct  203  AKLARELGMHVEVVYLVIPTFNDSSDELRDVSRWVVENLGKETPVHFTRFHPNYKLQNVP  262

Query  70   -SVLETFPVDISQE  82
             + LET  +D++ E
Sbjct  263  PTPLET--LDMAHE  274


==> gi|20092293|ref|NP_618368.1| moaA/nifB/pqqE family protein [Methanosarcina
acetivorans C2A]
Length=352
          Length = 352

 Score = 34.3 bits (77),  Expect = 0.34, Method: Compositional matrix adjust.
 Identities = 26/109 (24%), Positives = 52/109 (48%), Gaps = 8/109 (7%)

Query  16   RSIALHPAIVSATILKENDNSDIIKIFSKWSQRNLEKGEITYFQRQHILAKSNNSVLETF  75
            + + +H  I +  I  +ND+ + ++  SKW+ +NL      +F R H   +  +  L+  
Sbjct  211  KELGIHVEITNLIIPHQNDSPEELRELSKWAYKNLGPETPLHFTRFHPQYQMQD--LQPT  268

Query  76   PVDISQEDFYKYSSSEKL-YCIIRKIKQENKKKTFL----EIWNTKGLF  119
            PV  + E+  K ++ E + Y  +  +   ++  TF     +I  T+G F
Sbjct  269  PVK-TMEEACKIATEEGMKYVYMGNVPGSDRNNTFCPNCGKILITRGFF  316


==> gi|322831533|ref|YP_004211560.1| transporter, hydrophobe/amphiphile
efflux-1 (HAE1) family [Rahnella sp. Y9602]
Length=1049
          Length = 1049

 Score = 33.1 bits (74),  Expect = 0.91, Method: Composition-based stats.
 Identities = 16/41 (39%), Positives = 23/41 (56%), Gaps = 1/41 (2%)

Query  17   SIALHPAIVSATILKENDNSDIIKIFSKWSQRNLEKGEITY  57
            ++   PA+  ATI+K ND     K F+ W  RN +KG + Y
Sbjct  485  ALIFTPALC-ATIIKHNDEEKSQKGFAGWFNRNFDKGAMRY  524


==> gi|83644780|ref|YP_433215.1| glycosyl hydrolase [Hahella chejuensis
KCTC 2396]
Length=232
          Length = 232

 Score = 32.3 bits (72),  Expect = 1.2, Method: Compositional matrix adjust.
 Identities = 18/51 (35%), Positives = 31/51 (61%), Gaps = 7/51 (14%)

Query  12  VKTYRSIALHPAIVSATILKEND----NSDIIKIFSKWSQRNLEKGEITYF  58
           V T RS+A+  A+++     E+D    +SD+IK FS    +N E G++T++
Sbjct  4   VLTIRSVAMALALITTLAAAEDDLASCDSDVIKWFSS---KNYEAGDLTFY  51


==> gi|298675991|ref|YP_003727741.1| hypothetical protein Metev_2118
[Methanohalobium evestigatum Z-7303]
Length=261
          Length = 261

 Score = 31.2 bits (69),  Expect = 3.5, Method: Compositional matrix adjust.
 Identities = 27/95 (28%), Positives = 36/95 (38%), Gaps = 9/95 (9%)

Query  19   ALHPAIVSATILKENDNSDIIKIFSKWSQRNLEKGE------ITYFQRQ--HILAKSNNS  70
            +L+PA +   ILK ND+ DI+ I     Q ++  G       + YF     HI       
Sbjct  12   SLYPAAMKGVILKINDSVDIVDITHSIPQADIYTGAFSLYSIVEYFPEGTVHIGVVDPGV  71

Query  71   VLETFPVDISQEDFYKYSSSEKLYC-IIRKIKQEN  104
              E  PV I     Y       L     RKI+  N
Sbjct  72   GTERRPVAIRAGGHYFVGPDNGLMIPAARKIENNN  106


==> gi|225849867|ref|YP_002730101.1| heme d1 biosynthesis protein
NirJ [Persephonella marina EX-H1]
Length=362
          Length = 362

 Score = 30.8 bits (68),  Expect = 4.7, Method: Compositional matrix adjust.
 Identities = 24/96 (25%), Positives = 45/96 (47%), Gaps = 12/96 (13%)

Query  25   VSATILKENDNSDIIKIFSKWSQRNLEKGEITYFQRQHILAKSNNSVLETFPVDISQEDF  84
            V   ++  N+ +D + ++ K+ +R  EK EI Y   +++     N       V I+  D+
Sbjct  231  VGIDVVTGNNEADAVVLYEKFKERYPEKAEILY---ENLKIWGGNQA----GVRIADIDY  283

Query  85   YKYSSSEKLYCIIRKIKQEN-KKKTFLEIWNTKGLF  119
              +   +  +     +K  N K+K F EIWN+ G+ 
Sbjct  284  RGFVKPDTYF----PLKLGNIKEKNFYEIWNSNGIL  315


==> gi|20092260|ref|NP_618335.1| moaA/nifB/pqqE family protein [Methanosarcina
acetivorans C2A]
Length=342
          Length = 342

 Score = 30.8 bits (68),  Expect = 5.4, Method: Compositional matrix adjust.
 Identities = 13/47 (28%), Positives = 24/47 (51%), Gaps = 0/47 (0%)

Query  16   RSIALHPAIVSATILKENDNSDIIKIFSKWSQRNLEKGEITYFQRQH  62
            + + +H  +V+  I   ND+ D ++  S+W  +NL      +F R H
Sbjct  207  KQLGIHVEVVNLIIPTRNDSPDELRELSRWVYKNLGPDTPLHFNRFH  253


==> gi|17232925|ref|NP_489463.1| hypothetical protein all8552 [Nostoc
sp. PCC 7120]
Length=127
          Length = 127

 Score = 30.0 bits (66),  Expect = 5.5, Method: Compositional matrix adjust.
 Identities = 19/53 (36%), Positives = 28/53 (53%), Gaps = 3/53 (6%)

Query  69   NSVLETFPVDISQEDFYKYSSSEKLYCIIRKIKQENKKKTFLEIWNTKGLFKN  121
            N VL T  ++I+Q+  Y+  S EK   IIR I++     T  EI +  G+  N
Sbjct  35   NKVLTTIGIEINQDKKYEPGSQEK---IIRAIRKLGGSATRAEIASNTGMNPN  84


==> gi|91774313|ref|YP_567005.1| radical SAM family Fe-S protein
[Methanococcoides burtonii DSM 6242]
Length=353
          Length = 353

 Score = 30.4 bits (67),  Expect = 7.0, Method: Compositional matrix adjust.
 Identities = 19/67 (28%), Positives = 31/67 (46%), Gaps = 2/67 (3%)

Query  12   VKTYRSIALHPAIVSATILKENDNSDIIKIFSKWSQRNLEKGEITYFQRQHILAKSNNSV  71
             K  + + +H  +V+  I   ND+ D ++  SKW   NL +    +F R     K N+  
Sbjct  215  AKLAKELGMHVEVVNLVIPTLNDSEDELRELSKWVFENLGENTPVHFTRFQPYYKMNH--  272

Query  72   LETFPVD  78
            L   PV+
Sbjct  273  LPPTPVE  279
