# Supplementary material for: An insight into the salivary gland content of the human body louse, Pediculus humanus
Source: Sci Rep. 2025 May 26;15:18322. doi: 10.1038/s41598-025-01412-5 (PMC12106848; doi:10.1038/s41598-025-01412-5)
Supplement: Supplementary file 2 — Supplementary Information 2. [file 41598_2025_1412_MOESM2_ESM.zip › S2/links/BAC-LIGHT/Phseq_10109-BAC-LIGHT.txt]

>Phseq_10109

gi|338175150|ref|YP_004651960.1| hypothetical protein PUV_11560 [...  119     1e-26
gi|338174667|ref|YP_004651477.1| hypothetical protein PUV_06730 [...  95.1    2e-18
gi|338174665|ref|YP_004651475.1| hypothetical protein PUV_06710 [...  91.3    4e-17
gi|338732012|ref|YP_004670485.1| hypothetical protein SNE_A01160 ...  64.7    2e-09
gi|297622045|ref|YP_003710182.1| putative tyrosine-protein phosph...  57.8    4e-07
gi|122815836|ref|YP_001004102.1| putative protein-tyrosine phosph...  56.6    1e-06
gi|123444362|ref|YP_001008327.1| tyrosine phosphatase [Yersinia e...  52.8    2e-05
gi|338733665|ref|YP_004672138.1| hypothetical protein SNE_A17700 ...  52.4    2e-05
gi|297620358|ref|YP_003708495.1| putative tyrosine-protein phosph...  51.6    7e-05
gi|197286538|ref|YP_002152410.1| protein-tyrosine phosphatase [Pr...  50.4    1e-04


==> gi|338175150|ref|YP_004651960.1| hypothetical protein PUV_11560
[Parachlamydia acanthamoebae UV7]
Length=473
          Length = 473

 Score = 119 bits (297),  Expect = 1e-26, Method: Compositional matrix adjust.
 Identities = 87/272 (32%), Positives = 130/272 (48%), Gaps = 44/272 (16%)

Query  353  GHTVINSQLPDNKMKNRYLNILAYDHTRVHLLPLPGQKKSTEYLNANYIDGFQRSRAYIG  412
            G+T   SQ PD   KNRY NIL YDH       + G+   + Y+NA+ I+   R++ YI 
Sbjct  213  GYTHKLSQKPDCLEKNRYPNILPYDHN------VRGESDGSNYVNASIIE--LRNKRYIS  264

Query  413  TQGPLPATFNCFWRMVWEQRVGIIVMITNLIERGR----RKCDMYWP--------KEGTE  460
            TQ PL  T + F+ ++ ++ V  IV + N ++  +    +K   YW         K G E
Sbjct  265  TQEPLEKTISDFFNLIIQENVQTIVCLVNCVKESKNEQTKKSVRYWEAQPDALKLKNGYE  324

Query  461  VYGVISVTMVREDIMATYTI-RTFQIRHLRIKKKKGNVQERTVLQYHYTNWPDHGTPDHP  519
                IS+   ++D        RTF I        +  ++ R V Q HY NWPD G PD  
Sbjct  325  ----ISLAETQKDYCDQQIAERTFII-------SRDGLEIRRVTQLHYMNWPDFGAPDDE  373

Query  520  LPILRFVSKSSAANPPDAGPIIVHCSAGVGRTGAYIVLDAMLKQIRAKGE---------V  570
            +    F            GP++ HCSAGVGRTG +I + ++  ++  K +         +
Sbjct  374  IFEDFF---KRVLEKHHEGPLLCHCSAGVGRTGTFIAIHSLFDEVNEKIQNGMSLSDIFL  430

Query  571  NIYGFLRHIRTQRNFLVQTEEQYVFIHDALVE  602
            N    +  +RT R  LVQT+EQY FI + + +
Sbjct  431  NFVETVIRMRTYRGKLVQTKEQYQFIKNVIAQ  462


 Score = 60.1 bits (144),  Expect = 1e-07, Method: Compositional matrix adjust.
 Identities = 54/203 (27%), Positives = 100/203 (49%), Gaps = 23/203 (11%)

Query  658  ARKPVNINKNRNNDIVPMECFRVHLTPKPGVDGSDYINATWLIGYHKMREFIITQTPLEN  717
            ++KP  + KNR  +I+P +        +   DGS+Y+NA+  I   + + +I TQ PLE 
Sbjct  219  SQKPDCLEKNRYPNILPYDH-----NVRGESDGSNYVNAS--IIELRNKRYISTQEPLEK  271

Query  718  TIMDFWQMVWDHSAQTVVLLTSTESQDLN-------IFWPTDQNLLEGEN-YKVKLVVES  769
            TI DF+ ++   + QT+V L +   +  N        +W    + L+ +N Y++ L  E+
Sbjct  272  TISDFFNLIIQENVQTIVCLVNCVKESKNEQTKKSVRYWEAQPDALKLKNGYEISL-AET  330

Query  770  EQNGCTTK--DFALQSAQDDYDL-PVRIFHFPSWPHSCSPLHKVF-DLIKKVQEWNKETQ  825
            +++ C  +  +     ++D  ++  V   H+ +WP   +P  ++F D  K+V E + E  
Sbjct  331  QKDYCDQQIAERTFIISRDGLEIRRVTQLHYMNWPDFGAPDDEIFEDFFKRVLEKHHE--  388

Query  826  HGPVIVVDRYGGTEAATFCLLTS  848
             GP++     G     TF  + S
Sbjct  389  -GPLLCHCSAGVGRTGTFIAIHS  410


==> gi|338174667|ref|YP_004651477.1| hypothetical protein PUV_06730
[Parachlamydia acanthamoebae UV7]
Length=836
          Length = 836

 Score = 95.1 bits (235),  Expect = 2e-18, Method: Compositional matrix adjust.
 Identities = 74/252 (29%), Positives = 115/252 (46%), Gaps = 39/252 (15%)

Query  364  NKMKNRYLNILAYDHTRVHLLPLPGQKKSTEYLNANYIDGFQRSRAYIGTQGPLPATFNC  423
            N+  NRY +I+ YD+  +        ++   YLN + IDG  +   Y  TQGPL  T   
Sbjct  583  NRSLNRYPDIMPYDYNSI-------SQEIGFYLNGSRIDGIDKRIRY-ATQGPLITTQGD  634

Query  424  FWRMVWEQRVGIIVMITNLIERGRRKCDMYWP--KEGTEVY-----GVISVTMVREDIMA  476
            FW    + +  +IVM T+  E    KC  YWP  KE  E++       I V ++ E +M 
Sbjct  635  FWSAALKVKTSLIVMATDFSEGSTVKCVRYWPTQKEQKELFEDQLSQSIDVELLSEILMP  694

Query  477  TYTIRTFQIRHLRIKKKKGNVQERTVLQYHYTNWPDH----GTPDHPLPILRFVSKSSAA  532
               +R F +      K +   QE+ +   H  +W DH     T  H L  +  + +    
Sbjct  695  GLELREFSV------KCEQTSQEQRIKHLHIKDWQDHRGRTSTQLHNL--INHIIELENL  746

Query  533  NPPDAGPIIVHCSAGVGRTGAYIVLDAMLKQIRAKGE----------VNIYGFLRHIRTQ  582
            +P ++   ++HCSAGVGRTG  ++  A+ + I+   E           N    LR +R Q
Sbjct  747  SPENST--LIHCSAGVGRTGLILLCLAIEQSIQDLAENFLINPREFRFNAEKALRALRIQ  804

Query  583  RNFLVQTEEQYV  594
            R  ++ T EQ +
Sbjct  805  RAEMITTPEQLI  816


==> gi|338174665|ref|YP_004651475.1| hypothetical protein PUV_06710
[Parachlamydia acanthamoebae UV7]
Length=854
          Length = 854

 Score = 91.3 bits (225),  Expect = 4e-17, Method: Compositional matrix adjust.
 Identities = 74/247 (30%), Positives = 117/247 (47%), Gaps = 28/247 (11%)

Query  364  NKMKNRYLNILAYDHTRVHLLPLPGQKKSTEYLNANYIDGFQRSRAYIGTQGPLPATFNC  423
            N  +NRY N++ Y +    L P     K   YLNA+ I G      Y   QGPLP T   
Sbjct  604  NYTRNRYGNVVPYIYN--SLTP-----KLRFYLNASPIRGIDERNRY-AAQGPLPVTQGD  655

Query  424  FWRMVWEQRVGIIVMITNLIERGRRKCDMYWPKEGTEVYGVIS--VTMVREDIMATYTIR  481
            FW    +    +IVM+T   E    KC+ YWP    EV+  I      +  +++    IR
Sbjct  656  FWSGALQVETSLIVMLTACSEGSIVKCEPYWPTNKGEVFSFIDQRSQKIHIELIEEIPIR  715

Query  482  T-FQIRHLRIKKKKGNVQERTVLQYHYTNWPDH-GTPDHPLP--ILRFVSKSSAANPPDA  537
            T  + R+  ++ +  + QE+ +   H T+W DH G  +  L   + R ++  +    P++
Sbjct  716  TGLEFRNFLVRCEDTS-QEQMIGHLHVTDWQDHEGRTNEQLHDLVCRIIAWENTL--PNS  772

Query  538  GPIIVHCSAGVGRTGAYIVLDAMLKQIRAKGEV----------NIYGFLRHIRTQRNFLV  587
              +I HCSAG+GRTG   +  A+ K I+   +V          N+   L+ +R QR+ +V
Sbjct  773  STLI-HCSAGIGRTGLVFLCLAIEKSIQQLTQVDKVHPRKIKFNVEKALKALRVQRDGMV  831

Query  588  QTEEQYV  594
             T +Q +
Sbjct  832  ATSQQLI  838


==> gi|338732012|ref|YP_004670485.1| hypothetical protein SNE_A01160
[Simkania negevensis Z]
Length=330
          Length = 330

 Score = 64.7 bits (156),  Expect = 2e-09, Method: Compositional matrix adjust.
 Identities = 60/240 (25%), Positives = 105/240 (44%), Gaps = 44/240 (18%)

Query  372  NILAYDHTRVHLLPLPGQKKSTEYLNANYIDGFQRSRAYIGTQGPLPATFNCFWRMVWEQ  431
            N +A+D+   H          + + ++N + G  R   ++  +GP       F+ ++   
Sbjct  122  NCIAFDYNNTH----------SSFNSSNIVIGPDR---FLAMEGPRSTEEMAFFSLLTTY  168

Query  432  RVGIIVMITNLIERGRRKCDMYWPKEGTEVYGVISVTMVREDIMATYTIRTFQIRHLRIK  491
            +V  +V +T   +  R+KC  YW K  TE+    +   V     + Y+IR ++I      
Sbjct  169  QVTHLVRLTPEFD-TRKKCHPYW-KGRTEITDSGTFLQVSLRGGSPYSIRYYEIE-----  221

Query  492  KKKGNVQERTVLQYHYTNWPDHGTPDHPLPILRFVSKSSAANPPDAGPIIVHCSAGVGRT  551
                             +W DH   D P  ++  +    +   P+ G I VHCSAGVGRT
Sbjct  222  -----------------DWVDHDGID-PHRLIELIQTIRSTYDPEQGLIAVHCSAGVGRT  263

Query  552  G----AYIVLDAMLKQIRAKGEV--NIYGFLRHIRTQRNFLVQTEEQYVFIHDALVEAIE  605
            G    A+I+L  + +Q+ A  E+  +I   +  +  QR ++V    QY  +HD +   +E
Sbjct  264  GTFIAAFILLSEIDRQLEAGEEIRLSIEELVFKLSLQRKYMVTRLAQYQTLHDVVAIYLE  323


==> gi|297622045|ref|YP_003710182.1| putative tyrosine-protein phosphatase
[Waddlia chondrophila WSU 86-1044]
Length=349
          Length = 349

 Score = 57.8 bits (138),  Expect = 4e-07, Method: Compositional matrix adjust.
 Identities = 61/252 (24%), Positives = 110/252 (44%), Gaps = 38/252 (15%)

Query  364  NKMKNRYLNILAYDHTRVHLLPLPGQKKSTEYLNANYI---DGFQRSRAYIGTQGPLPAT  420
            +K   R+ NI   +HT + +        + + ++AN+I   DG      Y+  Q P+   
Sbjct  119  DKPSGRFSNIRCPEHTALQI--------NGKAIHANWIQMPDG----NTYLSAQAPVLED  166

Query  421  FNCFWRMVWEQRVGIIVMIT---NLIERGRRKCDMYWPKEGTEVYGVISVTMVR-EDIMA  476
            F  FW+  +E    I+ + T   NL+ R       Y   +G E     SV + + E I  
Sbjct  167  FESFWQAAFENNCLIVDLTTSEDNLMTRSDFTIVYYHSDKGRESLEDCSVELTKTEQIKE  226

Query  477  TYTIRTFQIRHLRIKKKKGNVQERTVLQYHYTNWPDHGTPDHPLPILRFVSKSSAANPPD  536
             +T+ T+++        KG  +E  V + H+ +W D       +  L  +  +      D
Sbjct  227  HFTLYTYKV------TIKGTGKE--VQRLHFDSWKDFDGA--SIDTLNLLVDTIDEKMTD  276

Query  537  AGPIIVHCSAGVGRTGAYIVLDAMLKQIRAKGEV---NIYGFLRHI-----RTQRNFLVQ  588
                +VHC AGVGRTG  I +   L+ ++ + ++   N+   ++ +     + +    VQ
Sbjct  277  GKIPLVHCRAGVGRTGTLISV-LTLRNLQKQEKITQGNVDETVKEVVLTGRKCRGPGFVQ  335

Query  589  TEEQYVFIHDAL  600
            +EEQ+  I  +L
Sbjct  336  SEEQFNVIKASL  347


==> gi|122815836|ref|YP_001004102.1| putative protein-tyrosine phosphatase
Yop effector [Yersinia enterocolitica subsp. enterocolitica 
8081]
Length=468
          Length = 468

 Score = 56.6 bits (135),  Expect = 1e-06, Method: Compositional matrix adjust.
 Identities = 69/240 (29%), Positives = 102/240 (43%), Gaps = 54/240 (23%)

Query  396  LNANYID-GFQRSRAYIGTQGPLPATFNCFWRMVWEQRVGIIVMITNLIERGRRKCDM--  452
            LNANYI  G  R+   I  Q PL +     +RM+ E R  ++ ++ +  E   ++  M  
Sbjct  244  LNANYIQVGNTRT---IACQYPLQSQLESHFRMLAENRTPVLAVLASSSEIANQRFGMPD  300

Query  453  YWPKEGTEVYGVISVTM-------VREDIMA---TYTIRTFQIRHLRIKKKKGNVQERTV  502
            Y+ + GT  YG I+V         + + IMA   T TIR    + +            +V
Sbjct  301  YFRQSGT--YGSITVESKMTQQVGLGDGIMADMYTLTIREAGQKTI------------SV  346

Query  503  LQYHYTNWPDH------------GTPDHPLPILR--FVSKSSAANPPDAG--PIIVHCSA  546
               H  NWPD                D      R  + SK S+A   D+   P+I HC A
Sbjct  347  PVVHVGNWPDQTAVSSEVTKALASLVDQTAETKRNMYESKGSSAVADDSKLRPVI-HCRA  405

Query  547  GVGRTGAYIVLDAMLKQIRAKGEVNIYGFLRHIRTQRN-FLVQTEEQYVFIHDALVEAIE  605
            GVGRT   I   AM        ++++   +  +R QRN  +VQ +EQ     D L++  E
Sbjct  406  GVGRTAQLI--GAMCMNDSRNSQLSVEDMVSQMRVQRNGIMVQKDEQL----DVLIKLAE  459


==> gi|123444362|ref|YP_001008327.1| tyrosine phosphatase [Yersinia
enterocolitica subsp. enterocolitica 8081]
Length=396
          Length = 396

 Score = 52.8 bits (125),  Expect = 2e-05, Method: Compositional matrix adjust.
 Identities = 67/255 (26%), Positives = 106/255 (42%), Gaps = 41/255 (16%)

Query  367  KNRYLNILAYDHTRVHLLPLPGQKKSTEYLNANYIDGFQRSRAYIGTQGPLPATFNCFWR  426
            +N+YL+ L  D  R   +      +  + LNAN I   +   A  G Q P         +
Sbjct  133  ENQYLSTLG-DTNRYKDIKARISTQLNKNLNANKISIAENHIANAG-QYPKDEQIEDHLK  190

Query  427  MVWEQRVGIIVMITNLIERGRRKCDMYWPKEGTEVYGVISVTM--VREDIMA-TYTIRTF  483
            M+ + +   +V++ +  +  + K   Y+    +     + V    +  D++A +Y ++T 
Sbjct  191  MLADNKTSCLVVLASNDDISKPKFTNYFIPNSSYATSTLVVKKYNLSSDVLADSYVLKT-  249

Query  484  QIRHLRIKKKKGNVQERTVLQYHYTNWPDHGTPDHPLP------ILRFVSKSS-------  530
                   K  KG   +  V  +H TNWPD      P+P      +   V+KS+       
Sbjct  250  -------KDSKGKYIDIPV--FHVTNWPDK----KPIPSSALIEMADLVTKSAKINNKIN  296

Query  531  --AANPPDAGPIIVHCSAGVGRTGAYIVLDAMLKQIRAKGEVNIYGFLRHIRTQR-NFLV  587
              + N  D G   VHC AGVGRTG +I    M         V++   +  +RT R N +V
Sbjct  297  KISVNSFDKGLPFVHCKAGVGRTGTFIAEYYMSNH--PDNNVSLERIIEDMRTSRNNHMV  354

Query  588  QTEEQYVFIHDALVE  602
            Q  EQ     D LVE
Sbjct  355  QKIEQL----DTLVE  365


==> gi|338733665|ref|YP_004672138.1| hypothetical protein SNE_A17700
[Simkania negevensis Z]
Length=364
          Length = 364

 Score = 52.4 bits (124),  Expect = 2e-05, Method: Compositional matrix adjust.
 Identities = 60/232 (26%), Positives = 95/232 (41%), Gaps = 50/232 (22%)

Query  407  SRAYIGTQGPLPATFNCFWRMVWEQRVGIIVMITNL--------------------IERG  446
            ++  I  Q P   T   +WRMV+E+ VG +  +T+                     ++ G
Sbjct  145  AQPVICAQLPHELTRGTYWRMVFEKNVGTLFSLTSARDCMKQVGSGYSSSSVPIEPLQEG  204

Query  447  RRKCDMYWPKEG---------TEVYGVISVTMVREDIMATYTIRTFQIRHLRIKKKKGNV  497
             R  D +WP  G          EV  V         + A + +  F +  L+   +K   
Sbjct  205  -RAADEFWPLLGETSRFKEAEIEVKQVAYTGPPPSSLKAEFKVCEFVLTDLKTSGQK---  260

Query  498  QERTVLQYHYTNWPDHGTPDHPLPILRFVSKSSAANPPDAGPIIVHCSAGVGRTG---AY  554
               TV    Y +W D  +P+    I  F +       P  G I ++C A VGR+G   AY
Sbjct  261  ---TVRMIRYQSWGDGSSPNTHHDIQEFSNLLKTLQLP--GGICLNCRASVGRSGTLAAY  315

Query  555  IVLDAMLKQIRAKG-EVNIYGFLR---HIRTQRNF-LVQTEEQYVFIHDALV  601
             +LD+    IR  G  + I+  L+    IR  R+F ++QT+ Q+  +  AL 
Sbjct  316  FILDS----IRQAGIPLTIHLILKVVELIRKNRHFQMIQTQTQWSTLIHALA  363


==> gi|297620358|ref|YP_003708495.1| putative tyrosine-protein phosphatase
[Waddlia chondrophila WSU 86-1044]
Length=665
          Length = 665

 Score = 51.6 bits (122),  Expect = 7e-05, Method: Compositional matrix adjust.
 Identities = 37/118 (31%), Positives = 54/118 (46%), Gaps = 14/118 (12%)

Query  495  GNVQERTVLQYHYTNWPD-HGTPDHPLPILRFVSKSSAANPPDAGPIIVHCSAGVGRTGA  553
            G    R V Q  Y +W D   T    L  LR + +    + P   P+ VHC AGVGRTG 
Sbjct  536  GETPPRFVTQIDYPHWSDFSATNASVLTSLRDLYREVHGDNP--APMKVHCRAGVGRTGT  593

Query  554  YIVLDAMLKQIRAKGEVN----------IYGFLRHIRTQRNF-LVQTEEQYVFIHDAL  600
            +IV    +  I    E            ++  +  +R+QR+F +VQT +Q + +  AL
Sbjct  594  FIVFCGAMDMIEDAVETGKISGLDAKEMLFNIIADVRSQRDFQMVQTPQQGMQVISAL  651


==> gi|197286538|ref|YP_002152410.1| protein-tyrosine phosphatase
[Proteus mirabilis HI4320]
Length=376
          Length = 376

 Score = 50.4 bits (119),  Expect = 1e-04, Method: Compositional matrix adjust.
 Identities = 32/95 (34%), Positives = 44/95 (46%), Gaps = 5/95 (5%)

Query  493  KKGNVQERTVLQYHYTNWPDHGTPDHPL--PILRFVSKSSAANPPDAGPIIVHCSAGVGR  550
            KKG  +++ +   H  NW DH   D       +  + K    NP     I VHC AG+GR
Sbjct  250  KKGCDEKKNIKFVHIYNWRDHTAIDATKLKNTIDLIGKELTINPTKEN-IAVHCLAGLGR  308

Query  551  TGAYIVLDAMLKQIRA--KGEVNIYGFLRHIRTQR  583
            TG +I L  M+K I A      ++   L H+R  R
Sbjct  309  TGEFIALMEMMKMIEAGNTKTKSLESILVHLRENR  343
