# Supplementary material for: An insight into the salivary gland content of the human body louse, Pediculus humanus
Source: Sci Rep. 2025 May 26;15:18322. doi: 10.1038/s41598-025-01412-5 (PMC12106848; doi:10.1038/s41598-025-01412-5)
Supplement: Supplementary file 2 — Supplementary Information 2. [file 41598_2025_1412_MOESM2_ESM.zip › S2/links/BAC-LIGHT/Phseq_1011-BAC-LIGHT.txt]

>Phseq_1011

gi|297538123|ref|YP_003673892.1| zinc/iron permease [Methylotener...  98.2    8e-22
gi|152980477|ref|YP_001352015.1| ZIP zinc transporter [Janthinoba...  96.3    8e-22
gi|134093553|ref|YP_001098628.1| putative Zinc transporter ZIP [H...  95.9    1e-21
gi|325983188|ref|YP_004295590.1| zinc/iron permease [Nitrosomonas...  93.2    3e-20
gi|333986055|ref|YP_004515265.1| zinc/iron permease [Methylomonas...  91.3    2e-19
gi|82703099|ref|YP_412665.1| Zinc transporter ZIP [Nitrosospira m...  89.7    4e-19
gi|313201434|ref|YP_004040092.1| zinc/iron permease [Methylovorus...  86.7    6e-18
gi|91775950|ref|YP_545706.1| zinc/iron permease [Methylobacillus ...  84.7    3e-17
gi|74317783|ref|YP_315523.1| ZIP Zinc transporter [Thiobacillus d...  84.0    5e-17
gi|320107325|ref|YP_004182915.1| zinc/iron permease [Terriglobus ...  83.6    8e-17


==> gi|297538123|ref|YP_003673892.1| zinc/iron permease [Methylotenera
versatilis 301]
Length=301
          Length = 301

 Score = 98.2 bits (243),  Expect = 8e-22, Method: Compositional matrix adjust.
 Identities = 76/289 (26%), Positives = 135/289 (47%), Gaps = 51/289 (18%)

Query  92   ILLSFAVGGLLGDVFLHLLPEAWENGLKSGGGGKDDHSHPSLFSGVWVLVGMLVFVIVEK  151
            +L+S+A+G +LG VFL +LP A+     S  G                         VEK
Sbjct  46   MLVSYAIGAMLGAVFLEILPHAF-----SIAGS------------------------VEK  76

Query  152  ISSSLKLEEGGENDKEKIIIKN-------KVKVVRTEKNSSQSCTNNNNNNNSSSDKSLS  204
            +S++L          EK++I         +V  V TE+N       +      +  ++++
Sbjct  77   VSATLLFGLLLFFVLEKLVIWRHCHGDHCEVHAVHTEENCP---VTHPEKEGGAKYRAVT  133

Query  205  CN--GIVRNKPETENHYH---ISGYLNLMANSVDNFTHGLAIGGSFCISFKMGVLSTFAI  259
                 I+ +   +  H H    SG + ++ ++  NF  G+ I  +F    K+G+++  AI
Sbjct  134  AQQPTILLSDAHSHAHTHDGGRSGLMIMIGDTFHNFIDGILIAAAFTADIKLGLVTALAI  193

Query  260  LIHELPHEIGDFAILLKSGFSRRDAAKAQICTALAGILGSMFAVLYGSSQSITSW---IL  316
            + HE+P E+GDF ILL SG++++ A    + +++A ++G + A  Y + Q + SW   IL
Sbjct  194  IAHEIPQEVGDFLILLHSGYTKKQALIFNLVSSVATMVGGLMA--YYALQYVQSWIPVIL  251

Query  317  PFTAGGFLHIALVTVLPELVEEESKSESCKQMGSLFFGIGVMAFLIAFF  365
               A   L++A+  ++P L +      +  Q+  L   IGV   L+A F
Sbjct  252  GLAASSLLYVAVADLIPGLHKRTELKATIAQV--LLISIGVSTILVAHF  298


==> gi|152980477|ref|YP_001352015.1| ZIP zinc transporter [Janthinobacterium
sp. Marseille]
Length=223
          Length = 223

 Score = 96.3 bits (238),  Expect = 8e-22, Method: Compositional matrix adjust.
 Identities = 48/141 (34%), Positives = 84/141 (60%), Gaps = 1/141 (1%)

Query  222  SGYLNLMANSVDNFTHGLAIGGSFCISFKMGVLSTFAILIHELPHEIGDFAILLKSGFSR  281
            +G++ L+ +S+ NFT G+ I  +F     +G+L+  AI+ HE+P EIGDF +LL +GFSR
Sbjct  76   AGWMILVGDSLHNFTDGILIAAAFLADPHLGILTGLAIIAHEIPQEIGDFIVLLNAGFSR  135

Query  282  RDAAKAQICTALAGILGSMFAVLY-GSSQSITSWILPFTAGGFLHIALVTVLPELVEEES  340
            + A    I + L  ++G +   L    SQ    ++L F + GF++IA+  ++P++    S
Sbjct  136  KRAYAYNIISGLTAVVGGIVGYLMLDQSQEWIPYVLVFASSGFIYIAVSDLMPQMQRRAS  195

Query  341  KSESCKQMGSLFFGIGVMAFL  361
              E+  Q+  +  G+G++ FL
Sbjct  196  LRETIPQVLLIALGVGIVLFL  216


==> gi|134093553|ref|YP_001098628.1| putative Zinc transporter ZIP
[Herminiimonas arsenicoxydans]
Length=223
          Length = 223

 Score = 95.9 bits (237),  Expect = 1e-21, Method: Compositional matrix adjust.
 Identities = 47/141 (33%), Positives = 85/141 (60%), Gaps = 1/141 (1%)

Query  222  SGYLNLMANSVDNFTHGLAIGGSFCISFKMGVLSTFAILIHELPHEIGDFAILLKSGFSR  281
            +G++ L+ +S+ NFT G+ I  +F     +G+++  AI+ HE+P EIGDF +LL +GF+R
Sbjct  76   AGWMILVGDSLHNFTDGILIAAAFLADPHLGIMTGLAIIAHEIPQEIGDFIVLLNAGFTR  135

Query  282  RDAAKAQICTALAGILGSMFA-VLYGSSQSITSWILPFTAGGFLHIALVTVLPELVEEES  340
              A    I + L  I+G +   +L   +QS   ++L F + GF++IA+  ++P++    S
Sbjct  136  TRAYAYNIISGLMAIVGGVIGYLLLDQAQSWIPYVLVFASSGFIYIAVSDLMPQMQRRAS  195

Query  341  KSESCKQMGSLFFGIGVMAFL  361
              E+  Q+  +  G+G++ FL
Sbjct  196  MRETIPQVLLIALGVGIVLFL  216


==> gi|325983188|ref|YP_004295590.1| zinc/iron permease [Nitrosomonas
sp. AL212]
Length=266
          Length = 266

 Score = 93.2 bits (230),  Expect = 3e-20, Method: Compositional matrix adjust.
 Identities = 76/296 (26%), Positives = 134/296 (45%), Gaps = 59/296 (20%)

Query  64   LSGIFPLLVIPVEDGEKLKFGAGANRLRILLSFAVGGLLGDVFLHLLPEAWENGLKSGGG  123
            L G+  L++  +     L   A  + L +L+S+A+G LLG  FL+ LPEA E+       
Sbjct  13   LGGVLSLIIAAI-----LALNARISWLSVLISYAIGALLGVAFLNTLPEALEHA------  61

Query  124  GKDDHSHPSLFSGVWVLVGMLVFVIVEKISSSLKLEEGGENDKEKIIIKNKVKVVRTEKN  183
              D+ +  ++F    VL G+LVF I+EK+                         V     
Sbjct  62   --DNPTQVTIF----VLSGILVFFILEKL-------------------------VLWRHC  90

Query  184  SSQSCTNNNNNNNSSSDKSLSCNGIVRNKPETENHYH-ISGYLNLMANSVDNFTHGLAIG  242
              + C  ++             +G+         H H  SG + ++ ++  NF  G+ I 
Sbjct  91   HLEDCEAHD-----------PLHGLAPTPDNHHEHDHGRSGIMVIVGDTFHNFVDGILIA  139

Query  243  GSFCISFKMGVLSTFAILIHELPHEIGDFAILLKSGFSRRDAAKAQICTALAGILGSMFA  302
             SF +  ++G++++ AI+ HE+P E GDF ILL SG++RR A    I ++ A ++G + A
Sbjct  140  ASFMVDVQLGIVTSIAIIAHEIPQEAGDFIILLNSGYTRRMAFLLNIVSSFATLVGGVLA  199

Query  303  VLYGSSQSITSWILPF---TAGGFLHIALVTVLPELVEEESKSESCKQMGSLFFGI  355
              Y     +   ILP     +   +++A+  ++P L +      + +Q+  +  GI
Sbjct  200  --YFMLNEMDFLILPLLGIASASMIYVAMSDLIPSLHKRPEIHATVQQVILILLGI  253


==> gi|333986055|ref|YP_004515265.1| zinc/iron permease [Methylomonas
methanica MC09]
Length=274
          Length = 274

 Score = 91.3 bits (225),  Expect = 2e-19, Method: Compositional matrix adjust.
 Identities = 76/305 (25%), Positives = 139/305 (46%), Gaps = 56/305 (18%)

Query  53   IFSLIGSML-VGLSGIFPLLVIPVEDGEKLKFGAGANRLRILLSFAVGGLLGDVFLHLLP  111
            IF+ IG +L V  +G+F  L++P +  + L        L   +SFA+G LL   F  L+P
Sbjct  9    IFTAIGGILSVLAAGVF--LLLPEQKRQSL--------LPHGISFAIGALLTGAFCGLIP  58

Query  112  EAWENGLKSGGGGKDDHSHPSLFSGVWVLVGMLVFVIVEKISSSLKLEEGGENDKEKIII  171
             A+E+         +D    S      +L+G+L+F ++EK+                   
Sbjct  59   HAFEDV------AAEDMQMLS----ATILIGILLFFVLEKL-------------------  89

Query  172  KNKVKVVRTEKNSSQSCTNNNNNNNSSSDKSLSCNGIVRNKPETENHYHISGYLNLMANS  231
                  +      S +C  +  +++         N   R          ++G   ++ +S
Sbjct  90   ------LVWRHCHSHACEAHGEDSHDDHHGHNHHNDHGRR---------VAGMFIILGDS  134

Query  232  VDNFTHGLAIGGSFCISFKMGVLSTFAILIHELPHEIGDFAILLKSGFSRRDAAKAQICT  291
            + NF  G+ IG +F    ++G++++ A+  HE+P E+GDFAILL SG++R  A    +  
Sbjct  135  IHNFVDGVLIGAAFLTDPQLGIVTSLAVTAHEIPQEVGDFAILLHSGYTRGKALFYNMLA  194

Query  292  ALAGILGSMFAVL-YGSSQSITSWILPFTAGGFLHIALVTVLPELVEEESKSESCKQMGS  350
            +L  ++G + A    G    I  + L   A  F++IA+  ++P L ++     S +Q+G 
Sbjct  195  SLTTVIGGVLAYFSLGDLHHILPYFLTLAASSFIYIAVADLIPSLHQKTDIKTSLQQIGF  254

Query  351  LFFGI  355
            +  G+
Sbjct  255  ILAGV  259


==> gi|82703099|ref|YP_412665.1| Zinc transporter ZIP [Nitrosospira
multiformis ATCC 25196]
Length=265
          Length = 265

 Score = 89.7 bits (221),  Expect = 4e-19, Method: Compositional matrix adjust.
 Identities = 71/268 (26%), Positives = 119/268 (44%), Gaps = 52/268 (19%)

Query  90   LRILLSFAVGGLLGDVFLHLLPEAWENGLKSGGGGKDDHSHPSLFSGVWVLVGMLVFVIV  149
            ++IL+S+A+G LLG  FL+ LPEA E     G                 VL G+L+F I+
Sbjct  34   VQILISYAIGALLGAAFLNALPEALELSKNPGQMTAT------------VLFGILLFFIL  81

Query  150  EKISSSLKLEEGGENDKEKIIIKNKVKVVRTEKNSSQSCTNNNNNNNSSSDKSLSCNGIV  209
            EK+                         V      SQ C  ++        +S+   G  
Sbjct  82   EKL-------------------------VLWRHCHSQECEVHDPT------RSVIATG--  108

Query  210  RNKPETENH-YHISGYLNLMANSVDNFTHGLAIGGSFCISFKMGVLSTFAILIHELPHEI  268
                 T  H Y  SG + ++ ++  NF  G+ I  +F    ++G+++  AI+ HE+P E 
Sbjct  109  -----THQHDYGRSGMMIMLGDTFHNFVDGILIAAAFMADIQLGIVTAIAIIAHEIPQEA  163

Query  269  GDFAILLKSGFSRRDAAKAQICTALAGILGSMFAV-LYGSSQSITSWILPFTAGGFLHIA  327
             DF ILL SG++R+ A    + ++ A +LGSM A  +    + +   +L   A   +++A
Sbjct  164  SDFLILLNSGYTRKQALLFNLLSSAATLLGSMAAYFMLQDMRHLIPSLLGLAAAAMIYVA  223

Query  328  LVTVLPELVEEESKSESCKQMGSLFFGI  355
            +  ++P L        + KQ+  +  GI
Sbjct  224  MSDLIPGLHRRPEIDATIKQVALITLGI  251


==> gi|313201434|ref|YP_004040092.1| zinc/iron permease [Methylovorus
sp. MP688]
Length=264
          Length = 264

 Score = 86.7 bits (213),  Expect = 6e-18, Method: Compositional matrix adjust.
 Identities = 67/268 (25%), Positives = 117/268 (44%), Gaps = 52/268 (19%)

Query  92   ILLSFAVGGLLGDVFLHLLPEAWENGLKSGGGGKDDHSHPSLFSGVWVLVGMLVFVIVEK  151
            +L+S+A+G LLG  FL +LP A                         VL G+L+F I+EK
Sbjct  36   MLVSYAIGALLGAAFLEILPHALNEASSVEAMAMT------------VLFGILLFFILEK  83

Query  152  ISSSLKLEEGGENDKEKIIIKNKVKVVRTEKNSSQSCTNNNNNNNSSSDKSLSCNGIVRN  211
            +                                 + C  N    +S  +   S +G    
Sbjct  84   LVLW------------------------------RHCHGNECEAHSGHEAVSSSHGHDHG  113

Query  212  KPETENHYHISGYLNLMANSVDNFTHGLAIGGSFCISFKMGVLSTFAILIHELPHEIGDF  271
                      SG + ++ ++  NF  G+ I  +F +  K+G+++  AI+ HE+P E+GDF
Sbjct  114  HDHGR-----SGMMIMVGDTFHNFVDGILIAAAFMVDMKLGMVTALAIIAHEIPQEVGDF  168

Query  272  AILLKSGFSRRDAAKAQICTALAGILGSMFAVLYGSSQSITSW---ILPFTAGGFLHIAL  328
             ILL SG+++R A    + ++LA + G + A  Y + Q++ SW   IL   A   +++A+
Sbjct  169  LILLHSGYTKRQAILLNLLSSLATLGGGLLA--YFALQTVQSWIPYILGLAAASMIYVAV  226

Query  329  VTVLPELVEEESKSESCKQMGSLFFGIG  356
              ++P L +      + +Q+  +  GI 
Sbjct  227  ADLIPGLHKRTELKATVQQVLLIMLGIA  254


==> gi|91775950|ref|YP_545706.1| zinc/iron permease [Methylobacillus
flagellatus KT]
Length=258
          Length = 258

 Score = 84.7 bits (208),  Expect = 3e-17, Method: Compositional matrix adjust.
 Identities = 73/297 (25%), Positives = 130/297 (44%), Gaps = 66/297 (22%)

Query  72   VIPVEDGEKLKFGAGANRLRILLSFAVGGLLGDVFLHLLPEAWE--NGLKSGGGGKDDHS  129
            V+ V     +   A A  + +L+S+A+G LLG VFL +LP A +  + L++         
Sbjct  16   VLSVLAAAFVALKARAAWVPVLISYAIGALLGAVFLEVLPHALQLSSSLEAMSAT-----  70

Query  130  HPSLFSGVWVLVGMLVFVIVEKISSSLKLEEGGENDKEKIIIKNKVKVVRTEKNSSQSCT  189
                     VLVG+L+F I+EK+                         V    +  +   
Sbjct  71   ---------VLVGILLFFILEKL-------------------------VLWRHHHGKVGE  96

Query  190  NNNNNNNSSSDKSLSCNGIVRNKPETENHYHISGYLNLMANSVDNFTHGLAIGGSFCISF  249
             +   +N   D   S                  G + ++ ++  NF  G+ I  +F +  
Sbjct  97   VHEGQSNQGHDHGRS------------------GLMIMIGDTFHNFVDGILIAAAFLVDV  138

Query  250  KMGVLSTFAILIHELPHEIGDFAILLKSGFSRRDAAKAQICTA---LAGILGSMFAVLYG  306
            ++G ++  AI+ HE+P E+GDF IL+ SG++++ A    + ++   LAG LG+ FA+  G
Sbjct  139  RLGFVTAIAIIAHEIPQEVGDFLILMHSGYTKQQALLFNLLSSMATLAGALGAYFAL--G  196

Query  307  SSQSITSWILPFTAGGFLHIALVTVLPELVEEESKSESCKQMGSLFFGIGVMAFLIA  363
              Q     IL   A   +++A+  ++P L        + +Q+G    G+GV +  +A
Sbjct  197  LVQHWVPTILGLAAASMIYVAVADLIPSLHRRTELQATWQQIG--LIGLGVSSIWLA  251


==> gi|74317783|ref|YP_315523.1| ZIP Zinc transporter [Thiobacillus
denitrificans ATCC 25259]
Length=261
          Length = 261

 Score = 84.0 bits (206),  Expect = 5e-17, Method: Compositional matrix adjust.
 Identities = 67/273 (25%), Positives = 117/273 (43%), Gaps = 58/273 (21%)

Query  92   ILLSFAVGGLLGDVFLHLLPEAWENGLKSGGGGKDDHSHPSLFSGVWVLVGMLVFVIVEK  151
            +L+S+A+G LLG   L +LPEA E G                               +E 
Sbjct  36   VLVSYAIGALLGASLLEVLPEAVEIGGD-----------------------------IET  66

Query  152  ISSSLKLEEGGENDKEKIIIKNKVKVVRTEKNSSQSCTNNNNNNNSSSDKSLSCNGIVRN  211
            ++ +L          EK+++              + C  +  N+                
Sbjct  67   VAKALLGGILLFFLLEKLVLWRHCH--------EEICEAHGGNS----------------  102

Query  212  KPETENHYHISGYLNLMANSVDNFTHGLAIGGSFCISFKMGVLSTFAILIHELPHEIGDF  271
            +P   + +  SG +  + ++  NF  G+ I G+F   F++GV++  AI+ HE+P EIGDF
Sbjct  103  RPAHGHDHGRSGLMITVGDTFHNFVDGVIIAGAFLADFRLGVVTALAIIAHEIPQEIGDF  162

Query  272  AILLKSGFSRRDAAKAQICTALAGILGSMFAVLYGSSQSITSW---ILPFTAGGFLHIAL  328
             ILL SG+SR  A      T +A ++G++  V Y +   +  W   +L       L++AL
Sbjct  163  LILLHSGYSRGRALLLNFVTGVATLVGAL--VGYYALSMLEGWTPVLLGLAGASMLYVAL  220

Query  329  VTVLPELVEEESKSESCKQMGSLFFGIGVMAFL  361
              ++P L +      + +Q+  +  GIG +A +
Sbjct  221  SDLIPGLHKRAEIGATLQQLALIGLGIGSVALV  253


==> gi|320107325|ref|YP_004182915.1| zinc/iron permease [Terriglobus
saanensis SP1PR4]
Length=267
          Length = 267

 Score = 83.6 bits (205),  Expect = 8e-17, Method: Compositional matrix adjust.
 Identities = 43/133 (32%), Positives = 76/133 (57%), Gaps = 5/133 (4%)

Query  211  NKPETENHYH---ISGYLNLM-ANSVDNFTHGLAIGGSFCISFKMGVLSTFAILIHELPH  266
            N   T  H+H    S  +NL+    + +F  G+++  +F ++ ++G+++  AI +HE+PH
Sbjct  106  NTLTTREHHHGHHTSRPINLVFGGMLHSFVDGVSVAAAFTVNTRVGLVTALAITLHEVPH  165

Query  267  EIGDFAILLKSGFSRRDAAKAQICTALAGILGSMFAVLYGSSQS-ITSWILPFTAGGFLH  325
             +GDFA+ +    S R A +  +   L  +LG     + G+  S  T+W+LP +AG FL+
Sbjct  166  RLGDFALFVHLHVSTRRAMQLAVLVGLPSLLGVALVTVIGAGASGATAWLLPISAGSFLY  225

Query  326  IALVTVLPELVEE  338
            IA+  ++PEL  E
Sbjct  226  IAMANLMPELQHE  238
