# Supplementary material for: An insight into the salivary gland content of the human body louse, Pediculus humanus
Source: Sci Rep. 2025 May 26;15:18322. doi: 10.1038/s41598-025-01412-5 (PMC12106848; doi:10.1038/s41598-025-01412-5)
Supplement: Supplementary file 2 — Supplementary Information 2. [file 41598_2025_1412_MOESM2_ESM.zip › S2/links/BAC-LIGHT/Phseq_101127-BAC-LIGHT.txt]

>Phseq_101127

gi|298346612|ref|YP_003719299.1| acyltransferase [Mobiluncus curt...  59.3    5e-11
gi|269836753|ref|YP_003318981.1| acyltransferase 3 [Sphaerobacter...  46.6    2e-06
gi|57651665|ref|YP_185846.1| hypothetical protein SACOL0978 [Stap...  44.3    1e-05
gi|16800397|ref|NP_470665.1| hypothetical protein lin1329 [Lister...  43.9    2e-05
gi|108804886|ref|YP_644823.1| acyltransferase 3 [Rubrobacter xyla...  42.7    3e-05
gi|304316204|ref|YP_003851349.1| acyltransferase 3 [Thermoanaerob...  41.2    1e-04
gi|298345288|ref|YP_003717975.1| lipopolysaccharide modification ...  40.0    4e-04
gi|116493468|ref|YP_805203.1| acyltransferase [Pediococcus pentos...  39.7    4e-04
gi|239918791|ref|YP_002958349.1| acyltransferase [Micrococcus lut...  37.7    0.002
gi|251796798|ref|YP_003011529.1| acyltransferase [Paenibacillus s...  37.7    0.002


==> gi|298346612|ref|YP_003719299.1| acyltransferase [Mobiluncus
curtisii ATCC 43063]
Length=669
          Length = 669

 Score = 59.3 bits (142),  Expect = 5e-11, Method: Compositional matrix adjust.
 Identities = 27/50 (54%), Positives = 36/50 (72%), Gaps = 0/50 (0%)

Query  1    ITANLMRSWDKNGNLDLSTFWLRRFRRLLPAVIHTLVSVLIVTASLRKQD  50
            IT NLMRSW  +GNL L TFWLRR RRL+PAVI T++ +  +T   + ++
Sbjct  54   ITGNLMRSWYHHGNLGLKTFWLRRLRRLMPAVILTVLVIWALTPFFKAEN  103


==> gi|269836753|ref|YP_003318981.1| acyltransferase 3 [Sphaerobacter
thermophilus DSM 20745]
Length=682
          Length = 682

 Score = 46.6 bits (109),  Expect = 2e-06, Method: Composition-based stats.
 Identities = 22/54 (41%), Positives = 32/54 (59%), Gaps = 0/54 (0%)

Query  1    ITANLMRSWDKNGNLDLSTFWLRRFRRLLPAVIHTLVSVLIVTASLRKQDLGST  54
            ITA L+  W +   +DL  FWLRR RRLLPAV+  L+  L +   +  +++  T
Sbjct  88   ITALLLAEWRQRERIDLVAFWLRRARRLLPAVVFLLIGTLALAVVVAPEEVART  141


==> gi|57651665|ref|YP_185846.1| hypothetical protein SACOL0978 [Staphylococcus
aureus subsp. aureus COL]
Length=604
          Length = 604

 Score = 44.3 bits (103),  Expect = 1e-05, Method: Composition-based stats.
 Identities = 21/51 (41%), Positives = 33/51 (65%), Gaps = 0/51 (0%)

Query  1    ITANLMRSWDKNGNLDLSTFWLRRFRRLLPAVIHTLVSVLIVTASLRKQDL  51
            IT+ L++ +D  G + L +FW+RR +RLLPAVI  L+ V   T  L+  ++
Sbjct  58   ITSLLLKEYDDTGIIKLKSFWIRRLKRLLPAVIVLLMVVGTATLLLKSDNI  108


==> gi|16800397|ref|NP_470665.1| hypothetical protein lin1329 [Listeria
innocua Clip11262]
Length=633
          Length = 633

 Score = 43.9 bits (102),  Expect = 2e-05, Method: Compositional matrix adjust.
 Identities = 19/31 (61%), Positives = 23/31 (74%), Gaps = 0/31 (0%)

Query  1   ITANLMRSWDKNGNLDLSTFWLRRFRRLLPA  31
           IT  L+  W+KN +L L  FWLRRFRRL+PA
Sbjct  54  ITNILLTQWEKNQSLQLKQFWLRRFRRLIPA  84


==> gi|108804886|ref|YP_644823.1| acyltransferase 3 [Rubrobacter
xylanophilus DSM 9941]
Length=656
          Length = 656

 Score = 42.7 bits (99),  Expect = 3e-05, Method: Composition-based stats.
 Identities = 20/40 (50%), Positives = 25/40 (63%), Gaps = 0/40 (0%)

Query  1    ITANLMRSWDKNGNLDLSTFWLRRFRRLLPAVIHTLVSVL  40
            IT+ L+  W   G +DL  FWLRR RRLLPA+   L + L
Sbjct  76   ITSLLLAEWRARGRVDLKRFWLRRARRLLPALYLVLAATL  115


==> gi|304316204|ref|YP_003851349.1| acyltransferase 3 [Thermoanaerobacterium
thermosaccharolyticum DSM 571]
Length=643
          Length = 643

 Score = 41.2 bits (95),  Expect = 1e-04, Method: Compositional matrix adjust.
 Identities = 18/40 (45%), Positives = 26/40 (65%), Gaps = 0/40 (0%)

Query  1   ITANLMRSWDKNGNLDLSTFWLRRFRRLLPAVIHTLVSVL  40
           IT  +   W+++G +DL  FWLRR RRL PA+   +V V+
Sbjct  54  ITNIISSEWERSGKVDLKNFWLRRMRRLFPALFIMVVLVV  93


==> gi|298345288|ref|YP_003717975.1| lipopolysaccharide modification
acyltransferase [Mobiluncus curtisii ATCC 43063]
Length=636
          Length = 636

 Score = 40.0 bits (92),  Expect = 4e-04, Method: Compositional matrix adjust.
 Identities = 22/51 (43%), Positives = 32/51 (63%), Gaps = 0/51 (0%)

Query  1   ITANLMRSWDKNGNLDLSTFWLRRFRRLLPAVIHTLVSVLIVTASLRKQDL  51
           ITA L R     G ++L+ FWLRRFRRL+PAV  T++  + + A + +  L
Sbjct  48  ITALLTREKRLTGRINLAAFWLRRFRRLVPAVTLTVLVTVPLAAVVNRDFL  98


==> gi|116493468|ref|YP_805203.1| acyltransferase [Pediococcus pentosaceus
ATCC 25745]
Length=644
          Length = 644

 Score = 39.7 bits (91),  Expect = 4e-04, Method: Compositional matrix adjust.
 Identities = 15/38 (39%), Positives = 25/38 (66%), Gaps = 0/38 (0%)

Query  1    ITANLMRSWDKNGNLDLSTFWLRRFRRLLPAVIHTLVS  38
            IT   ++ WD+ G + L +F++RR RRL P ++  LV+
Sbjct  66   ITDIFIQEWDRTGKIKLGSFYIRRLRRLYPTLVMVLVT  103


==> gi|239918791|ref|YP_002958349.1| acyltransferase [Micrococcus
luteus NCTC 2665]
Length=381
          Length = 381

 Score = 37.7 bits (86),  Expect = 0.002, Method: Compositional matrix adjust.
 Identities = 17/38 (45%), Positives = 24/38 (63%), Gaps = 0/38 (0%)

Query  1    ITANLMRSWDKNGNLDLSTFWLRRFRRLLPAVIHTLVS  38
            IT  L+R  D    + L TFW++R RRL+PA++  LV 
Sbjct  79   ITTGLVRGVDAGRGVALGTFWMKRVRRLIPAMLMALVG  116


==> gi|251796798|ref|YP_003011529.1| acyltransferase [Paenibacillus
sp. JDR-2]
Length=680
          Length = 680

 Score = 37.7 bits (86),  Expect = 0.002, Method: Compositional matrix adjust.
 Identities = 19/41 (46%), Positives = 25/41 (61%), Gaps = 0/41 (0%)

Query  1   ITANLMRSWDKNGNLDLSTFWLRRFRRLLPAVIHTLVSVLI  41
           IT  ++    + G LDL  FW+RR RRLLPA+   L+ V I
Sbjct  54  ITDQILIQKQRYGKLDLKDFWIRRARRLLPAMFCMLLFVAI  94
