# Supplementary material for: An insight into the salivary gland content of the human body louse, Pediculus humanus
Source: Sci Rep. 2025 May 26;15:18322. doi: 10.1038/s41598-025-01412-5 (PMC12106848; doi:10.1038/s41598-025-01412-5)
Supplement: Supplementary file 2 — Supplementary Information 2. [file 41598_2025_1412_MOESM2_ESM.zip › S2/links/BAC-LIGHT/Phseq_10115-BAC-LIGHT.txt]

>Phseq_10115

gi|148553924|ref|YP_001261506.1| pyrrolo-quinoline quinone [Sphin...  31.6    1.5
gi|189913167|ref|YP_001965055.1| Periplasmic glucan biosynthesis ...  31.6    1.6
gi|325960224|ref|YP_004291690.1| formylmethanofuran dehydrogenase...  30.4    3.9
gi|152982988|ref|YP_001354501.1| glucose-methanol-choline oxidore...  30.4    4.5
gi|206577217|ref|YP_002240833.1| AraC family transcriptional regu...  29.3    8.2


==> gi|148553924|ref|YP_001261506.1| pyrrolo-quinoline quinone [Sphingomonas
wittichii RW1]
Length=698
          Length = 698

 Score = 31.6 bits (70),  Expect = 1.5, Method: Composition-based stats.
 Identities = 16/34 (47%), Positives = 19/34 (56%), Gaps = 12/34 (35%)

Query  24   SIRNVDP------WHYDTTPLFYACGSDSWEFSA  51
            SI  VDP      WHY TTP      SDSW+++A
Sbjct  305  SIVAVDPDTGRYAWHYQTTP------SDSWDYTA  332


==> gi|189913167|ref|YP_001965055.1| Periplasmic glucan biosynthesis
protein [Leptospira biflexa serovar Patoc strain 'Patoc 
1 (Ames)']
Length=524
          Length = 524

 Score = 31.6 bits (70),  Expect = 1.6, Method: Composition-based stats.
 Identities = 22/84 (26%), Positives = 38/84 (45%), Gaps = 9/84 (11%)

Query  16   LYTEARVHSIRNVDPWHYDTTPLFYACGSDSWEFSALPFPNRHKRNPFLLNILMFLSVMI  75
            LY E+ +  + N+ P  +D+  L    G D+WE+  L  P + K     LN         
Sbjct  279  LYGESNIPILGNIHPEIHDSDGLLTYLGEDNWEWRPLINPKKTKLTTIELN---------  329

Query  76   YPRVKVSIFRPRMFLSFLEVRIFF  99
            +P+    I R R F S+ + ++ +
Sbjct  330  HPKGFGLIQRDRKFKSYQDEKLLY  353


==> gi|325960224|ref|YP_004291690.1| formylmethanofuran dehydrogenase
subunit E [Methanobacterium sp. AL-21]
Length=198
          Length = 198

 Score = 30.4 bits (67),  Expect = 3.9, Method: Compositional matrix adjust.
 Identities = 12/36 (33%), Positives = 17/36 (47%), Gaps = 2/36 (6%)

Query  32   HYDTTPLFYACGSD--SWEFSALPFPNRHKRNPFLL  65
            H +  P+    G D  SWEF  +  P + K+N  L 
Sbjct  133  HEEVVPILLEAGEDVYSWEFVEIEVPEKKKKNVLLC  168


==> gi|152982988|ref|YP_001354501.1| glucose-methanol-choline oxidoreductase
[Janthinobacterium sp. Marseille]
Length=506
          Length = 506

 Score = 30.4 bits (67),  Expect = 4.5, Method: Composition-based stats.
 Identities = 14/42 (33%), Positives = 21/42 (50%), Gaps = 6/42 (14%)

Query  24   SIRNVDPWHY-DTTPLFYA-----CGSDSWEFSALPFPNRHK  59
            + R +D W + D  P+F A      G D+W   + PFP R +
Sbjct  114  TARGIDGWSFADVLPIFKALENTPTGDDAWHGRSGPFPVRQR  155


==> gi|206577217|ref|YP_002240833.1| AraC family transcriptional
regulator [Klebsiella pneumoniae 342]
Length=290
          Length = 290

 Score = 29.3 bits (64),  Expect = 8.2, Method: Compositional matrix adjust.
 Identities = 18/66 (27%), Positives = 28/66 (42%), Gaps = 6/66 (9%)

Query  32   HYDTTPLFYACGSDSWE------FSALPFPNRHKRNPFLLNILMFLSVMIYPRVKVSIFR  85
            H  + PL  A   ++ E      F   P  NRH  +P +  I  +L+  I   VK+    
Sbjct  147  HSASVPLSEALAMNALERLILRCFQQQPISNRHAHDPRINAICDYLNAHIAQEVKIETLA  206

Query  86   PRMFLS  91
              +F+S
Sbjct  207  AMVFIS  212
