# Supplementary material for: An insight into the salivary gland content of the human body louse, Pediculus humanus
Source: Sci Rep. 2025 May 26;15:18322. doi: 10.1038/s41598-025-01412-5 (PMC12106848; doi:10.1038/s41598-025-01412-5)
Supplement: Supplementary file 2 — Supplementary Information 2. [file 41598_2025_1412_MOESM2_ESM.zip › S2/links/BAC-LIGHT/Phseq_10116-BAC-LIGHT.txt]

>Phseq_10116

gi|325280531|ref|YP_004253073.1| helix-turn-helix domain-containi...  31.6    0.51
gi|119714380|ref|YP_921345.1| malate dehydrogenase [Nocardioides ...  31.2    1.7
gi|116750240|ref|YP_846927.1| hypothetical protein Sfum_2814 [Syn...  30.8    2.2
gi|325280464|ref|YP_004253006.1| helix-turn-helix domain-containi...  29.3    3.9
gi|325956897|ref|YP_004292309.1| hypothetical protein LAC30SC_062...  28.9    7.2
gi|156742161|ref|YP_001432290.1| ATPase [Roseiflexus castenholzii...  29.3    8.1
gi|222479701|ref|YP_002565938.1| HTTM domain protein [Halorubrum ...  29.3    8.3


==> gi|325280531|ref|YP_004253073.1| helix-turn-helix domain-containing
protein [Odoribacter splanchnicus DSM 20712]
Length=102
          Length = 102

 Score = 31.6 bits (70),  Expect = 0.51, Method: Compositional matrix adjust.
 Identities = 24/73 (33%), Positives = 30/73 (41%), Gaps = 8/73 (11%)

Query  14  CLIWDKACGTQGACWLYDTNVFRTFYHGTTGAILLCAFFVDIVVWYKAGSINFVDDQLPE  73
           C +  K    Q    L        F +GT G I L  F   IV+    G IN +D+ LPE
Sbjct  27  CNLTQKDVSEQSGIGL---TTIHKFENGTVGNISLSTF---IVLLKVVGQINTIDNLLPE  80

Query  74  QSEELSPMKQRSE  86
             E  SP   R +
Sbjct  81  LPE--SPYLMRRD  91


==> gi|119714380|ref|YP_921345.1| malate dehydrogenase [Nocardioides
sp. JS614]
Length=457
          Length = 457

 Score = 31.2 bits (69),  Expect = 1.7, Method: Composition-based stats.
 Identities = 15/36 (42%), Positives = 21/36 (58%), Gaps = 0/36 (0%)

Query  46   ILLCAFFVDIVVWYKAGSINFVDDQLPEQSEELSPM  81
            +LL A   DIVVW + G ++  DD LP    +L+ M
Sbjct  279  LLLAAGAPDIVVWDREGCLSRDDDTLPPAKRQLAEM  314


==> gi|116750240|ref|YP_846927.1| hypothetical protein Sfum_2814
[Syntrophobacter fumaroxidans MPOB]
Length=377
          Length = 377

 Score = 30.8 bits (68),  Expect = 2.2, Method: Composition-based stats.
 Identities = 21/67 (31%), Positives = 30/67 (45%), Gaps = 13/67 (19%)

Query  4    IVYGAVVDYACLIWDKACG-----------TQGACWLYDTNVFRTFYHGTTGAILLCAFF  52
            I+ GAV+ +  L WDKA G            +G  W     +   F+ G    I L +FF
Sbjct  245  ILSGAVLAFVILAWDKATGLSAEEKREIGILKGIGWETSDILLMKFWEGMV--ISLSSFF  302

Query  53   VDIVVWY  59
            V I++ Y
Sbjct  303  VGILLAY  309


==> gi|325280464|ref|YP_004253006.1| helix-turn-helix domain-containing
protein [Odoribacter splanchnicus DSM 20712]
Length=102
          Length = 102

 Score = 29.3 bits (64),  Expect = 3.9, Method: Compositional matrix adjust.
 Identities = 16/39 (41%), Positives = 21/39 (54%), Gaps = 3/39 (8%)

Query  38  FYHGTTGAILLCAFFVDIVVWYKAGSINFVDDQLPEQSE  76
           F +GT G + L  F   I++    G IN +DD LPE  E
Sbjct  48  FENGTAGNLSLSTF---ILLLKVVGQINSLDDILPELPE  83


==> gi|325956897|ref|YP_004292309.1| hypothetical protein LAC30SC_06200
[Lactobacillus acidophilus 30SC]
Length=165
          Length = 165

 Score = 28.9 bits (63),  Expect = 7.2, Method: Compositional matrix adjust.
 Identities = 14/43 (33%), Positives = 26/43 (60%), Gaps = 1/43 (2%)

Query  45  AILLCAFFVDIVVWYKAGSINFVDDQ-LPEQSEELSPMKQRSE  86
            +++ AFFV I ++Y AGS +  +DQ + E +   +P+   S+
Sbjct  18  GLIIIAFFVSIAIFYAAGSKSRGNDQRIAELARSKTPITNISK  60


==> gi|156742161|ref|YP_001432290.1| ATPase [Roseiflexus castenholzii
DSM 13941]
Length=413
          Length = 413

 Score = 29.3 bits (64),  Expect = 8.1, Method: Composition-based stats.
 Identities = 9/20 (45%), Positives = 11/20 (55%), Gaps = 0/20 (0%)

Query  14   CLIWDKACGTQGACWLYDTN  33
            C  W +  GTQ  CW Y T+
Sbjct  320  CFKWLRTTGTQAECWFYRTH  339


==> gi|222479701|ref|YP_002565938.1| HTTM domain protein [Halorubrum
lacusprofundi ATCC 49239]
Length=517
          Length = 517

 Score = 29.3 bits (64),  Expect = 8.3, Method: Composition-based stats.
 Identities = 15/38 (39%), Positives = 22/38 (58%), Gaps = 1/38 (3%)

Query  42   TTGAILLCAFFVDIVVWYKAGSINFVDDQLPEQSEELS  79
            T  A+LL  FF+ +V W++A  +  VD    E + ELS
Sbjct  365  TGAALLLVGFFLALV-WWQAAGVGLVDLPASESAGELS  401
