# Supplementary material for: An insight into the salivary gland content of the human body louse, Pediculus humanus
Source: Sci Rep. 2025 May 26;15:18322. doi: 10.1038/s41598-025-01412-5 (PMC12106848; doi:10.1038/s41598-025-01412-5)
Supplement: Supplementary file 2 — Supplementary Information 2. [file 41598_2025_1412_MOESM2_ESM.zip › S2/links/BAC-LIGHT/Phseq_10119-BAC-LIGHT.txt]

>Phseq_10119

gi|109899511|ref|YP_662766.1| glycosyltransferase [Pseudoalteromo...  34.7    2.6
gi|257126219|ref|YP_003164333.1| hypothetical protein Lebu_1467 [...  34.3    3.3
gi|336122031|ref|YP_004576806.1| 4Fe-4S ferredoxin iron-sulfur bi...  33.1    6.3
gi|206580171|ref|YP_002240766.1| inositol 2-dehydrogenase [Klebsi...  32.7    9.7


==> gi|109899511|ref|YP_662766.1| glycosyltransferase [Pseudoalteromonas
atlantica T6c]
Length=258
          Length = 258

 Score = 34.7 bits (78),  Expect = 2.6, Method: Compositional matrix adjust.
 Identities = 18/83 (22%), Positives = 41/83 (49%), Gaps = 1/83 (1%)

Query  182  SNDALSGICLGMLDAWKIYNNPFAVILFIVEDRTYNICDQRFHEFEIRRLNPNVTVIRKS  241
            +N  LS  C+  +  W + + P A   F ++    +I D+   +    + NPN++++   
Sbjct  44   NNVGLSN-CMNFVVDWALEHTPQAKFFFRMDADDISIVDRLAKQVMFLKANPNISILGSG  102

Query  242  LTQVYSQGSLTSKKQLMVDGYEV  264
            LT++   G    +++L +  +E+
Sbjct  103  LTEINENGEKVGQRKLPLKHHEI  125


==> gi|257126219|ref|YP_003164333.1| hypothetical protein Lebu_1467
[Leptotrichia buccalis C-1013-b]
Length=285
          Length = 285

 Score = 34.3 bits (77),  Expect = 3.3, Method: Compositional matrix adjust.
 Identities = 27/83 (33%), Positives = 38/83 (46%), Gaps = 15/83 (18%)

Query  319  KVLEKFIKDSKTVEMIRDTFTGLYSLDXXXPNQYHGKEEWDARLMMERSVAIKCPSIHYH  378
            KVLE   K +K+V+ I+ T TG  + D   P Q   ++E                 I   
Sbjct  184  KVLESVKKSNKSVKNIKCTTTGDANFDKECPKQLEKRKE---------------QHILQQ  228

Query  379  LAGTKKVQQALAQPKVLEKFIKD  401
            +   K+V+QAL   K +EK IKD
Sbjct  229  INAEKRVEQALGVLKDIEKGIKD  251


==> gi|336122031|ref|YP_004576806.1| 4Fe-4S ferredoxin iron-sulfur
binding domain-containing protein [Methanothermococcus okinawensis 
IH1]
Length=256
          Length = 256

 Score = 33.1 bits (74),  Expect = 6.3, Method: Compositional matrix adjust.
 Identities = 19/65 (29%), Positives = 32/65 (49%), Gaps = 7/65 (11%)

Query  118  FEQDI---NLGLFRVDYLLDHCEQTSIKQ----VEMNTVSVSFAGACTQLTGLHRFVLQE  170
            F +DI   N    +    +D C   +IK+    VE+N  S  F G C ++  +H   +++
Sbjct  190  FNKDITVDNDTCIKCLSCVDECPVNAIKEIKEGVEINKSSCIFCGRCEKVCPVHAIEIKK  249

Query  171  LNRKD  175
            LN K+
Sbjct  250  LNNKN  254


==> gi|206580171|ref|YP_002240766.1| inositol 2-dehydrogenase [Klebsiella
pneumoniae 342]
Length=337
          Length = 337

 Score = 32.7 bits (73),  Expect = 9.7, Method: Compositional matrix adjust.
 Identities = 25/82 (30%), Positives = 36/82 (44%), Gaps = 3/82 (4%)

Query  206  VILFIVEDRTYNICDQRFHEFEIRRL-NPNVTVIRKSLTQVYSQGSLTSKKQLMVDGYEV  264
            V +F+     Y+I  +   E  I RL  P+   +RKS +   S   LT  K   +  Y+V
Sbjct  225  VEVFVNCQYGYDIQCEVVGETGIARLPEPSAVQMRKSAS--LSTAILTDWKDRFIKAYDV  282

Query  265  ALVYFRSGYEPNQYHGKEEWDA  286
             L  F +  +  Q HG   WD 
Sbjct  283  ELQAFINDVKAGQLHGPSAWDG  304
