# Supplementary material for: An insight into the salivary gland content of the human body louse, Pediculus humanus
Source: Sci Rep. 2025 May 26;15:18322. doi: 10.1038/s41598-025-01412-5 (PMC12106848; doi:10.1038/s41598-025-01412-5)
Supplement: Supplementary file 2 — Supplementary Information 2. [file 41598_2025_1412_MOESM2_ESM.zip › S2/links/BAC-LIGHT/Phseq_10120-BAC-LIGHT.txt]

>Phseq_10120

gi|110667057|ref|YP_656868.1| halomucin [Haloquadratum walsbyi DS...  42.4    0.011
gi|194335317|ref|YP_002017111.1| hypothetical protein Ppha_0148 [...  39.3    0.023
gi|225851470|ref|YP_002731704.1| TPR Domain containing protein [P...  38.1    0.15
gi|113476448|ref|YP_722509.1| sulfotransferase [Trichodesmium ery...  37.0    0.39
gi|17231265|ref|NP_487813.1| serine/threonine kinase [Nostoc sp. ...  36.6    0.52
gi|113478146|ref|YP_724207.1| TPR repeat-containing serine/threon...  35.8    0.96
gi|313667304|ref|YP_004049705.1| hypothetical protein Ocepr_2337 ...  35.4    1.1
gi|113478133|ref|YP_724194.1| sulfotransferase [Trichodesmium ery...  35.4    1.2
gi|313675474|ref|YP_004053470.1| hypothetical protein [Marivirga ...  35.0    2.0
gi|313675265|ref|YP_004053261.1| hypothetical protein [Marivirga ...  33.9    2.6


==> gi|110667057|ref|YP_656868.1| halomucin [Haloquadratum walsbyi
DSM 16790]
Length=9159
          Length = 9159

 Score = 42.4 bits (98),  Expect = 0.011, Method: Composition-based stats.
 Identities = 22/91 (24%), Positives = 48/91 (53%), Gaps = 7/91 (8%)

Query  5     NQMQDGDNDDDDDDDDEDGNEEEGEDDDDEENDNEAKTGDENVKENNKDSVTNSNSKTVQ  64
             +Q  DGDN  + D  D+  ++ +  DD   +ND+   + +++  +++     + ++ + Q
Sbjct  8441  SQNDDGDNSSNQDSGDDSSSQNDDGDDSSSQNDDGDNSSNQDSGDDSSSQNDDGDNSSNQ  8500

Query  65    ENGEKS-------DSVLNQDPQTNNESENDD  88
             ++G+ S       D+  NQD   ++ S+NDD
Sbjct  8501  DSGDDSSSQNDDGDNSSNQDSGDDSSSQNDD  8531


 Score = 42.0 bits (97),  Expect = 0.013, Method: Composition-based stats.
 Identities = 21/84 (25%), Positives = 43/84 (51%), Gaps = 3/84 (4%)

Query  5     NQMQDGDNDDDDDDDDEDGNEEEGEDDDDEENDNEAKTGDENVKENNKDSVTNSNSKTVQ  64
             NQ    D+   +DD D   N++ G+D   + +D +  +   +  +N+ +  +  +S +  
Sbjct  8432  NQDSGDDSSSQNDDGDNSSNQDSGDDSSSQNDDGDDSSSQNDDGDNSSNQDSGDDSSSQN  8491

Query  65    ENGEKSDSVLNQDPQTNNESENDD  88
             ++G+ S    NQD   ++ S+NDD
Sbjct  8492  DDGDNSS---NQDSGDDSSSQNDD  8512


 Score = 40.8 bits (94),  Expect = 0.032, Method: Composition-based stats.
 Identities = 22/83 (27%), Positives = 44/83 (53%), Gaps = 2/83 (2%)

Query  11    DNDDDDDDDDEDGNEEEGEDDDDEENDNEAKTGDENVKENNK-DSVTNSNS-KTVQENGE  68
             + D  DD  ++D  ++    +DD +N +   +GD++  +N+  D+ +N +S        +
Sbjct  8385  NQDSGDDSSNQDSGDDSSSQNDDGDNSSNQDSGDDSSSQNDDGDNSSNQDSGDDSSSQND  8444

Query  69    KSDSVLNQDPQTNNESENDDVND  91
               D+  NQD   ++ S+NDD +D
Sbjct  8445  DGDNSSNQDSGDDSSSQNDDGDD  8467


 Score = 40.8 bits (94),  Expect = 0.032, Method: Composition-based stats.
 Identities = 28/100 (28%), Positives = 49/100 (49%), Gaps = 16/100 (16%)

Query  5     NQMQDGDNDDDDDDDDEDGNEEEGED----DDDEENDNEAKTGDENVKEN-------NKD  53
             NQ    D+   +DD D   N++ G+D    +DD +N +   +GD++  +N       N+D
Sbjct  8394  NQDSGDDSSSQNDDGDNSSNQDSGDDSSSQNDDGDNSSNQDSGDDSSSQNDDGDNSSNQD  8453

Query  54    SVTNSNSKT-----VQENGEKSDSVLNQDPQTNNESENDD  88
             S  +S+S+           +  D+  NQD   ++ S+NDD
Sbjct  8454  SGDDSSSQNDDGDDSSSQNDDGDNSSNQDSGDDSSSQNDD  8493


 Score = 34.7 bits (78),  Expect = 2.7, Method: Composition-based stats.
 Identities = 19/71 (27%), Positives = 41/71 (58%), Gaps = 6/71 (8%)

Query  19    DDEDGNEEEGEDDDDEEN-DNEAKTGDENVKENNKDSVTNSNSKTVQENGEKSDSVLNQD  77
             +D+  N++ G+D  ++++ D+ +   D+    +N+DS  +S+S+      +  D+  NQD
Sbjct  8380  EDDSSNQDSGDDSSNQDSGDDSSSQNDDGDNSSNQDSGDDSSSQN-----DDGDNSSNQD  8434

Query  78    PQTNNESENDD  88
                ++ S+NDD
Sbjct  8435  SGDDSSSQNDD  8445


==> gi|194335317|ref|YP_002017111.1| hypothetical protein Ppha_0148
[Pelodictyon phaeoclathratiforme BU-1]
Length=150
          Length = 150

 Score = 39.3 bits (90),  Expect = 0.023, Method: Compositional matrix adjust.
 Identities = 32/112 (29%), Positives = 50/112 (45%), Gaps = 26/112 (23%)

Query  136  NYSVAIEDLKEALNLQKKHLSEVDRRIAE------TYYQLGIAHSLCQGYDEAIENFKMA  189
            N+ V    LK+A+   +   +E+ R IAE       YY  G A S C  +D AI +F MA
Sbjct  6    NFKVGEAMLKDAMGGYRGTATEISRVIAEHPERAEAYYDRGNARSSCNDFDGAIADFSMA  65

Query  190  VE---QLNKKISSL----EMRQKMGDKKTEEEEKDAFYTMDGEIKEIKGVIQ  234
            ++   +  + I++       R K GD             MDG I++   +I+
Sbjct  66   LQIGLRFREAITAYGNRGMARVKSGD-------------MDGAIQDFSAIIE  104


==> gi|225851470|ref|YP_002731704.1| TPR Domain containing protein
[Persephonella marina EX-H1]
Length=345
          Length = 345

 Score = 38.1 bits (87),  Expect = 0.15, Method: Compositional matrix adjust.
 Identities = 28/102 (27%), Positives = 52/102 (51%), Gaps = 13/102 (13%)

Query  108  RKSNTCKETAIKLAETILC----LGENGIESENYSVAIEDLKEALNLQKKHLSEVDRRIA  163
            +K+  C + A+++          LG   ++  +Y  A++  K+AL        ++D+R A
Sbjct  212  KKAVECYKKAVEINPLFFLGWQNLGNTYLDMGDYEKAVKAFKKAL--------KIDKRSA  263

Query  164  ETYYQLGIAHSLCQGYDEAIENFKMAVEQLNKKISSLEMRQK  205
            E Y  +GIA      YDEA++ ++ A EQ+N  + +L +  K
Sbjct  264  ECYMDMGIALKELGRYDEALKAYEKA-EQINPDLKALSLYNK  304


==> gi|113476448|ref|YP_722509.1| sulfotransferase [Trichodesmium
erythraeum IMS101]
Length=623
          Length = 623

 Score = 37.0 bits (84),  Expect = 0.39, Method: Compositional matrix adjust.
 Identities = 62/220 (28%), Positives = 99/220 (45%), Gaps = 23/220 (10%)

Query  46   NVKENNKDSVTNSNSKTVQENGEKSDSVLNQDPQTNNESENDDVNDLQLSWEYLELARLI  105
            N+  N  +   N  S  VQEN        N D    N  +   +    +SW Y  LA+ +
Sbjct  6    NLNLNTSEEYANLGSIYVQEN--------NWDLAIENYRKAIILKP-NVSWYYYHLAQAL  56

Query  106  YSRKSNTCKETAIKLAETILCLGENGIESE-NYSVAIEDLKEALNLQKKH--LSEVDRRI  162
              +K     E AIK  +  + L  N   S  N + A+  L++   + K +     VD   
Sbjct  57   SQKKD---WEKAIKNYDKAIELDPNFAWSYYNLANALSKLEKWDEVVKAYQNAIRVDVNF  113

Query  163  AETYYQLGIAHSLCQGYDEAIENFKMAVEQLNKKISSLEMRQKMGDKKTEEEEKDAFYTM  222
            + +YY LG A    + +DEAI N+  A  +L  ++    +  K+GD   EE+ K    ++
Sbjct  114  SWSYYNLGDALIKLKKWDEAIYNYLYAT-KLQTELPG--IYSKLGD-AIEEKHKS---SL  166

Query  223  DGEIKEIKGVIQDVEE-KIKDMADCKNQVRDELIKQVVSG  261
            DG+IK+    IQD+++  I D +    Q   +L+ QV  G
Sbjct  167  DGKIKDFYKDIQDIKQYYIDDKSLLLLQQNPDLLVQVADG  206


==> gi|17231265|ref|NP_487813.1| serine/threonine kinase [Nostoc
sp. PCC 7120]
Length=707
          Length = 707

 Score = 36.6 bits (83),  Expect = 0.52, Method: Compositional matrix adjust.
 Identities = 38/155 (25%), Positives = 63/155 (41%), Gaps = 26/155 (17%)

Query  128  GENGIESENYSVAIEDLKEALNLQKKHLSEVDRRIAETYYQLGIAHSLCQGYDEAIENFK  187
            G +  +++ Y+ AIE  K+A  ++  +         E +Y LG +  + Q Y EAI ++ 
Sbjct  574  GWSQHQNQRYAEAIESYKKAATIKPSNY--------EIWYSLGNSQYILQQYQEAIASYN  625

Query  188  MAVEQLNKKISSLEMRQKMGDKKTEEEEKDAFYTMDGEIKEIKGVIQDVEEKIKDMADCK  247
             AV    K I S   R             +A +++    K+ K  I   E+ IK   D  
Sbjct  626  KAVRYRPKHIESWYSR------------GNALFSL----KQYKEAIASYEQAIKHKPDYS  669

Query  248  NQV--RDELIKQVVSGRGEEKNQPGSSTSNSNAPP  280
              +  RDE  +Q+ +   +    P   T     PP
Sbjct  670  QAINARDEAQRQLQAATPKPVVIPVMPTPEFTNPP  704


==> gi|113478146|ref|YP_724207.1| TPR repeat-containing serine/threonine
protein kinase [Trichodesmium erythraeum IMS101]
Length=746
          Length = 746

 Score = 35.8 bits (81),  Expect = 0.96, Method: Compositional matrix adjust.
 Identities = 20/63 (32%), Positives = 31/63 (49%), Gaps = 8/63 (13%)

Query  128  GENGIESENYSVAIEDLKEALNLQKKHLSEVDRRIAETYYQLGIAHSLCQGYDEAIENFK  187
            G    E +NY  AI D  + L LQ +H        AE YY+ G+ +   Q Y +AI+++ 
Sbjct  421  GVVYFEQQNYPKAINDFTQILRLQPEH--------AEAYYKRGLVYYKSQDYLKAIQDYT  472

Query  188  MAV  190
              +
Sbjct  473  QVI  475


==> gi|313667304|ref|YP_004049705.1| hypothetical protein Ocepr_2337
[Oceanithermus profundus DSM 14977]
Length=408
          Length = 408

 Score = 35.4 bits (80),  Expect = 1.1, Method: Compositional matrix adjust.
 Identities = 27/98 (28%), Positives = 50/98 (51%), Gaps = 10/98 (10%)

Query  140  AIEDLKEALNLQKKHLSEVDRRIAET---YYQLGIAHSLCQGYDEAIENFKMAVEQLNKK  196
            A+E L+  L  Q++ +++++RR+AE      Q      L  G    +E  K+ VE L  +
Sbjct  295  AVERLQRELAAQRQQITQLERRVAEAEKRAAQTPPTEKLRTG----LEELKLGVEALETE  350

Query  197  ISSLEMRQKMGDKKTE-EEEKDAFYTMDGEIKEIKGVI  233
               LE+RQK+ + +   E  K    T+ G++  ++ V+
Sbjct  351  --QLELRQKLEEVQAWLETLKSVLATLTGQVTALEEVV  386


==> gi|113478133|ref|YP_724194.1| sulfotransferase [Trichodesmium
erythraeum IMS101]
Length=682
          Length = 682

 Score = 35.4 bits (80),  Expect = 1.2, Method: Compositional matrix adjust.
 Identities = 20/65 (31%), Positives = 35/65 (54%), Gaps = 8/65 (12%)

Query  127  LGENGIESENYSVAIEDLKEALNLQKKHLSEVDRRIAETYYQLGIAHSLCQGYDEAIENF  186
            LGE  +E + +  A+   ++A+ L        +   +  YY+LG A +  Q +DEAI N+
Sbjct  6    LGEKFLEQQQWEKAVTSYRQAIKL--------NPTFSWHYYKLGQALTQLQKWDEAITNY  57

Query  187  KMAVE  191
            + A+E
Sbjct  58   QKAIE  62


==> gi|313675474|ref|YP_004053470.1| hypothetical protein [Marivirga
tractuosa DSM 4126]
Length=1579
          Length = 1579

 Score = 35.0 bits (79),  Expect = 2.0, Method: Compositional matrix adjust.
 Identities = 26/72 (36%), Positives = 37/72 (51%), Gaps = 8/72 (11%)

Query  121  AETILCLGENGIESENYSVAIEDLKEALNLQKKHLSEVDRRIAETYYQLGIAHSLCQGYD  180
            A+  L L E   ++ENYS AI +  +A+N  K          AE Y + GIAH      D
Sbjct  451  ADVFLQLAEAHFKTENYSSAITNFDKAINAGKND--------AEVYRKRGIAHLEEGNND  502

Query  181  EAIENFKMAVEQ  192
            +AI +F  AV++
Sbjct  503  KAIADFNAAVQR  514


==> gi|313675265|ref|YP_004053261.1| hypothetical protein [Marivirga
tractuosa DSM 4126]
Length=293
          Length = 293

 Score = 33.9 bits (76),  Expect = 2.6, Method: Compositional matrix adjust.
 Identities = 22/71 (31%), Positives = 36/71 (51%), Gaps = 9/71 (13%)

Query  160  RRIAETYYQLGIAHSLCQGYDEAIENFKMAVEQLNKKISSLEMRQKMGDKKTEEEEKDAF  219
            +R  E YYQLG+ +      ++A ENFK+A E +         R  M +   E  ++   
Sbjct  218  KRFPEVYYQLGLIYRKLNSNEKANENFKLAKEYI---------RYSMNEPYIERFDEVFE  268

Query  220  YTMDGEIKEIK  230
            Y +D E+KE++
Sbjct  269  YMIDDELKELQ  279
