# Supplementary material for: An insight into the salivary gland content of the human body louse, Pediculus humanus
Source: Sci Rep. 2025 May 26;15:18322. doi: 10.1038/s41598-025-01412-5 (PMC12106848; doi:10.1038/s41598-025-01412-5)
Supplement: Supplementary file 2 — Supplementary Information 2. [file 41598_2025_1412_MOESM2_ESM.zip › S2/links/BAC-LIGHT/Phseq_101226-BAC-LIGHT.txt]

>Phseq_101226

gi|319788745|ref|YP_004090060.1| NLPA lipoprotein [Ruminococcus a...  31.2    0.77
gi|302867836|ref|YP_003836473.1| FR47 domain-containing protein [...  30.0    2.0
gi|50954303|ref|YP_061591.1| hypothetical protein Lxx05060 [Leifs...  29.6    2.6
gi|154247797|ref|YP_001418755.1| integral membrane protein TerC [...  28.9    4.2
gi|237653673|ref|YP_002889987.1| lytic murein transglycosylase B ...  28.1    7.6
gi|304317885|ref|YP_003853030.1| D-xylose ABC transporter peripla...  28.1    9.5


==> gi|319788745|ref|YP_004090060.1| NLPA lipoprotein [Ruminococcus
albus 7]
Length=309
          Length = 309

 Score = 31.2 bits (69),  Expect = 0.77, Method: Composition-based stats.
 Identities = 16/41 (39%), Positives = 27/41 (66%), Gaps = 3/41 (7%)

Query  25  RKSLLNLFLALSILFINSSSGKKSHMTDTHPTNKTIKIAFM  65
           +K +L+  LALS+ F ++S GKKS   ++     T+KIA++
Sbjct  2   KKKILSAVLALSLSFASASCGKKS---ESGADKNTVKIAYL  39


==> gi|302867836|ref|YP_003836473.1| FR47 domain-containing protein
[Micromonospora aurantiaca ATCC 27029]
Length=299
          Length = 299

 Score = 30.0 bits (66),  Expect = 2.0, Method: Composition-based stats.
 Identities = 13/38 (34%), Positives = 19/38 (50%), Gaps = 0/38 (0%)

Query  20   YQTPRRKSLLNLFLALSILFINSSSGKKSHMTDTHPTN  57
            ++TP R  LL       + F    SG+  H+T  HPT+
Sbjct  190  HETPDRAELLRRIRDGRVWFWTDGSGRPVHLTAAHPTS  227


==> gi|50954303|ref|YP_061591.1| hypothetical protein Lxx05060 [Leifsonia
xyli subsp. xyli str. CTCB07]
Length=498
          Length = 498

 Score = 29.6 bits (65),  Expect = 2.6, Method: Composition-based stats.
 Identities = 16/46 (35%), Positives = 27/46 (59%), Gaps = 0/46 (0%)

Query  8    FSLLSTMASLALYQTPRRKSLLNLFLALSILFINSSSGKKSHMTDT  53
            FS+L+T A++ L     RK  L+  LAL I+ ++++    SH + T
Sbjct  231  FSVLATGAAVLLTMKRDRKYWLSALLALGIVLLSAALFSTSHQSGT  276


==> gi|154247797|ref|YP_001418755.1| integral membrane protein TerC
[Xanthobacter autotrophicus Py2]
Length=253
          Length = 253

 Score = 28.9 bits (63),  Expect = 4.2, Method: Composition-based stats.
 Identities = 14/38 (37%), Positives = 24/38 (63%), Gaps = 2/38 (5%)

Query  28   LLNLFLALSILFINSSSGKKSHMTDTHPTNKTIKIAFM  65
            +L + +A+SI+F  ++SG  S     HPT K + +AF+
Sbjct  163  VLAVIIAVSIMF--AASGPLSAFIAAHPTTKMLALAFL  198


==> gi|237653673|ref|YP_002889987.1| lytic murein transglycosylase
B [Thauera sp. MZ1T]
Length=354
          Length = 354

 Score = 28.1 bits (61),  Expect = 7.6, Method: Composition-based stats.
 Identities = 16/34 (47%), Positives = 19/34 (56%), Gaps = 4/34 (12%)

Query  4    NLNNFSLLSTMASLALYQTPR----RKSLLNLFL  33
            N  NF  LST+A+LA    PR    R+ L  LFL
Sbjct  146  NTGNFETLSTLATLAFDYPPRAELFRRELEALFL  179


==> gi|304317885|ref|YP_003853030.1| D-xylose ABC transporter periplasmic
substrate-binding protein [Thermoanaerobacterium thermosaccharolyticum 
DSM 571]
Length=368
          Length = 368

 Score = 28.1 bits (61),  Expect = 9.5, Method: Composition-based stats.
 Identities = 18/53 (34%), Positives = 27/53 (51%), Gaps = 11/53 (21%)

Query  25  RKSLLNLFLALSILFINS-----------SSGKKSHMTDTHPTNKTIKIAFMF  66
           +K+LL++ L LS+LF  S           S+ + S  T+T   +  IKI F F
Sbjct  6   KKALLSVILILSMLFTFSACATTNPNQSKSNNQTSQTTNTSDNSGKIKIGFSF  58
