# Supplementary material for: An insight into the salivary gland content of the human body louse, Pediculus humanus
Source: Sci Rep. 2025 May 26;15:18322. doi: 10.1038/s41598-025-01412-5 (PMC12106848; doi:10.1038/s41598-025-01412-5)
Supplement: Supplementary file 2 — Supplementary Information 2. [file 41598_2025_1412_MOESM2_ESM.zip › S2/links/BAC-LIGHT/Phseq_101270-BAC-LIGHT.txt]

>Phseq_101270

gi|15601954|ref|NP_245026.1| zinc-binding protein [Pasteurella mu...  94.0    5e-26
gi|52424413|ref|YP_087550.1| zinc-binding protein [Mannheimia suc...  87.8    1e-23
gi|85058437|ref|YP_454139.1| zinc-binding protein [Sodalis glossi...  81.3    4e-21
gi|322834408|ref|YP_004214435.1| hypothetical protein Rahaq_3719 ...  79.7    2e-20
gi|206578507|ref|YP_002240428.1| zinc-binding protein YacG [Klebs...  77.4    2e-19
gi|291616282|ref|YP_003519024.1| YacG [Pantoea ananatis LMG 20103]    76.3    5e-19
gi|50122726|ref|YP_051893.1| hypothetical protein ECA3804 [Pectob...  75.5    7e-19
gi|187730244|ref|YP_001878911.1| zinc-binding protein [Shigella b...  75.1    1e-18
gi|83647946|ref|YP_436381.1| hypothetical protein HCH_05282 [Hahe...  74.7    2e-18
gi|339998160|ref|YP_004729043.1| hypothetical protein SBG_0129 [S...  73.6    4e-18


==> gi|15601954|ref|NP_245026.1| zinc-binding protein [Pasteurella
multocida subsp. multocida str. Pm70]
Length=73
          Length = 73

 Score = 94.0 bits (232),  Expect = 5e-26, Method: Compositional matrix adjust.
 Identities = 44/63 (70%), Positives = 51/63 (81%), Gaps = 0/63 (0%)

Query  2   MSDEIFEVPCPTCQKPVPWTQESQFRPFCSKRCQLIDLGEWAAEEKAIPSDTADFAMDPN  61
           M+D+IF VPCP CQK V W+ +S FRPFC KRCQLIDLGEWAAEEKAIP ++ADFAM+  
Sbjct  7   MTDDIFSVPCPICQKQVEWSDKSPFRPFCCKRCQLIDLGEWAAEEKAIPCESADFAMNDE  66

Query  62  LSD  64
             D
Sbjct  67  QED  69


==> gi|52424413|ref|YP_087550.1| zinc-binding protein [Mannheimia
succiniciproducens MBEL55E]
Length=72
          Length = 72

 Score = 87.8 bits (216),  Expect = 1e-23, Method: Compositional matrix adjust.
 Identities = 40/59 (68%), Positives = 49/59 (83%), Gaps = 0/59 (0%)

Query  9   VPCPTCQKPVPWTQESQFRPFCSKRCQLIDLGEWAAEEKAIPSDTADFAMDPNLSDEWS  67
           V CP C+K V W+ +S +RPFCSKRCQLIDLGEWAAEEKAIP + ADFAMDP  +++W+
Sbjct  12  VDCPICKKAVIWSPQSPYRPFCSKRCQLIDLGEWAAEEKAIPCENADFAMDPENNEDWA  70


==> gi|85058437|ref|YP_454139.1| zinc-binding protein [Sodalis glossinidius
str. 'morsitans']
Length=66
          Length = 66

 Score = 81.3 bits (199),  Expect = 4e-21, Method: Compositional matrix adjust.
 Identities = 43/66 (65%), Positives = 46/66 (70%), Gaps = 5/66 (8%)

Query  2   MSDEIFEVPCPTCQKPVPWTQESQFRPFCSKRCQLIDLGEWAAEEKAIPSDTADFAMDPN  61
           MSD+I  V CPTC K V W+  S FRPFCSKRCQLIDLGEWA EEK IPSD     +   
Sbjct  1   MSDDIVNVTCPTCGKAVEWSPTSPFRPFCSKRCQLIDLGEWAEEEKRIPSD-----VQIT  55

Query  62  LSDEWS  67
            SDEWS
Sbjct  56  DSDEWS  61


==> gi|322834408|ref|YP_004214435.1| hypothetical protein Rahaq_3719
[Rahnella sp. Y9602]
Length=65
          Length = 65

 Score = 79.7 bits (195),  Expect = 2e-20, Method: Compositional matrix adjust.
 Identities = 42/66 (64%), Positives = 46/66 (70%), Gaps = 5/66 (8%)

Query  2   MSDEIFEVPCPTCQKPVPWTQESQFRPFCSKRCQLIDLGEWAAEEKAIPSDTADFAMDPN  61
           M  EI EV CPTCQK V W ++S +RPFCSKRCQLIDLGEWA EEK IPS       D N
Sbjct  1   MDPEIIEVNCPTCQKIVVWGEQSPYRPFCSKRCQLIDLGEWADEEKRIPSKG-----DVN  55

Query  62  LSDEWS  67
             D+WS
Sbjct  56  DLDDWS  61


==> gi|206578507|ref|YP_002240428.1| zinc-binding protein YacG [Klebsiella
pneumoniae 342]
Length=64
          Length = 64

 Score = 77.4 bits (189),  Expect = 2e-19, Method: Compositional matrix adjust.
 Identities = 43/66 (65%), Positives = 48/66 (73%), Gaps = 6/66 (9%)

Query  2   MSDEIFEVPCPTCQKPVPWTQESQFRPFCSKRCQLIDLGEWAAEEKAIPSDTADFAMDPN  61
           MS+E   V CPTC K V W ++S FRPFCSKRCQLIDLGEWAAEEK IPS     A D +
Sbjct  1   MSEETI-VNCPTCGKNVVWGEQSPFRPFCSKRCQLIDLGEWAAEEKRIPS-----AGDLS  54

Query  62  LSDEWS  67
            SD+WS
Sbjct  55  DSDDWS  60


==> gi|291616282|ref|YP_003519024.1| YacG [Pantoea ananatis LMG 20103]
Length=70
          Length = 70

 Score = 76.3 bits (186),  Expect = 5e-19, Method: Compositional matrix adjust.
 Identities = 41/67 (61%), Positives = 44/67 (66%), Gaps = 5/67 (7%)

Query  1   KMSDEIFEVPCPTCQKPVPWTQESQFRPFCSKRCQLIDLGEWAAEEKAIPSDTADFAMDP  60
            M +EI  V CP C K V W + S +RPFCSKRCQLIDLGEWAAEEK IPS       D 
Sbjct  5   NMQEEIMTVECPQCGKTVIWDELSPWRPFCSKRCQLIDLGEWAAEEKRIPSSD-----DL  59

Query  61  NLSDEWS  67
           N SD WS
Sbjct  60  NDSDNWS  66


==> gi|50122726|ref|YP_051893.1| hypothetical protein ECA3804 [Pectobacterium
atrosepticum SCRI1043]
Length=64
          Length = 64

 Score = 75.5 bits (184),  Expect = 7e-19, Method: Compositional matrix adjust.
 Identities = 40/66 (61%), Positives = 46/66 (70%), Gaps = 5/66 (8%)

Query  2   MSDEIFEVPCPTCQKPVPWTQESQFRPFCSKRCQLIDLGEWAAEEKAIPSDTADFAMDPN  61
           M+ EI  V CPTC++ V W   S +RPFCSKRCQLIDLGEWA EEK IPSD  D   D  
Sbjct  1   MTTEITTVKCPTCKQAVIWDAASIYRPFCSKRCQLIDLGEWADEEKCIPSD--DMVSD--  56

Query  62  LSDEWS  67
            S++WS
Sbjct  57  -SEDWS  61


==> gi|187730244|ref|YP_001878911.1| zinc-binding protein [Shigella
boydii CDC 3083-94]
Length=65
          Length = 65

 Score = 75.1 bits (183),  Expect = 1e-18, Method: Compositional matrix adjust.
 Identities = 40/63 (63%), Positives = 44/63 (70%), Gaps = 5/63 (8%)

Query  5   EIFEVPCPTCQKPVPWTQESQFRPFCSKRCQLIDLGEWAAEEKAIPSDTADFAMDPNLSD  64
           E   V CPTC K V W + S FRPFCSKRCQLIDLGEWAAEEK IPS     + D + SD
Sbjct  3   ETITVNCPTCGKTVVWGEISPFRPFCSKRCQLIDLGEWAAEEKRIPS-----SGDLSESD  57

Query  65  EWS  67
           +WS
Sbjct  58  DWS  60


==> gi|83647946|ref|YP_436381.1| hypothetical protein HCH_05282 [Hahella
chejuensis KCTC 2396]
Length=78
          Length = 78

 Score = 74.7 bits (182),  Expect = 2e-18, Method: Compositional matrix adjust.
 Identities = 32/43 (74%), Positives = 36/43 (84%), Gaps = 0/43 (0%)

Query  7   FEVPCPTCQKPVPWTQESQFRPFCSKRCQLIDLGEWAAEEKAI  49
            EV CPTC K VPWTQE++FRPFCSKRCQ+IDLG WA+EE  I
Sbjct  15  LEVDCPTCGKKVPWTQENEFRPFCSKRCQMIDLGAWASEEYRI  57


==> gi|339998160|ref|YP_004729043.1| hypothetical protein SBG_0129
[Salmonella bongori NCTC 12419]
Length=63
          Length = 63

 Score = 73.6 bits (179),  Expect = 4e-18, Method: Compositional matrix adjust.
 Identities = 41/66 (62%), Positives = 45/66 (68%), Gaps = 6/66 (9%)

Query  2   MSDEIFEVPCPTCQKPVPWTQESQFRPFCSKRCQLIDLGEWAAEEKAIPSDTADFAMDPN  61
           MSD +  V CPTC K V W + S FRPFCSKRCQLIDLGEWAAEEK I S       D +
Sbjct  1   MSD-VTVVNCPTCGKAVVWGETSPFRPFCSKRCQLIDLGEWAAEEKRIAS-----RGDQS  54

Query  62  LSDEWS  67
            SD+WS
Sbjct  55  DSDDWS  60
