# Supplementary material for: An insight into the salivary gland content of the human body louse, Pediculus humanus
Source: Sci Rep. 2025 May 26;15:18322. doi: 10.1038/s41598-025-01412-5 (PMC12106848; doi:10.1038/s41598-025-01412-5)
Supplement: Supplementary file 2 — Supplementary Information 2. [file 41598_2025_1412_MOESM2_ESM.zip › S2/links/BAC-LIGHT/Phseq_10128-BAC-LIGHT.txt]

>Phseq_10128

gi|304315035|ref|YP_003850182.1| H/ACA RNA-protein complex compon...  40.0    0.002
gi|282165288|ref|YP_003357673.1| hypothetical protein MCP_2618 [M...  35.8    0.054
gi|336477092|ref|YP_004616233.1| H/ACA RNA-protein complex compon...  35.4    0.11
gi|48478411|ref|YP_024117.1| H/ACA RNA-protein complex component ...  33.5    0.30
gi|147919687|ref|YP_686568.1| H/ACA RNA-protein complex component...  33.1    0.62
gi|325960054|ref|YP_004291520.1| H/ACA RNA-protein complex compon...  32.7    0.94
gi|330507704|ref|YP_004384132.1| hypothetical protein MCON_1694 [...  32.3    1.6
gi|288559970|ref|YP_003423456.1| H/ACA RNA-protein complex compon...  32.3    2.2
gi|84490147|ref|YP_448379.1| hypothetical protein Msp_1359 [Metha...  31.6    2.3
gi|20094295|ref|NP_614142.1| RNA-binding protein involved in rRNA...  30.4    6.8


==> gi|304315035|ref|YP_003850182.1| H/ACA RNA-protein complex component
Gar1 [Methanothermobacter marburgensis str. Marburg]
Length=92
          Length = 92

 Score = 40.0 bits (92),  Expect = 0.002, Method: Compositional matrix adjust.
 Identities = 22/66 (33%), Positives = 38/66 (58%), Gaps = 3/66 (5%)

Query  29  LGFLTH-TSQDDLVIKSEIEDVPFFNAPIYLSNREQIGKIDEIFGTIRNYYVSVRLSDEV  87
           LG ++H +S+  ++++S     P   AP++ S    IGK+ +IFG  RN Y+SV+    +
Sbjct  4   LGNISHVSSKGRIIVRST--RTPQLGAPVFTSEGRMIGKVHDIFGPTRNPYISVKPVRAI  61

Query  88  KVNSFQ  93
           K   F+
Sbjct  62  KPEKFE  67


==> gi|282165288|ref|YP_003357673.1| hypothetical protein MCP_2618
[Methanocella paludicola SANAE]
Length=79
          Length = 79

 Score = 35.8 bits (81),  Expect = 0.054, Method: Compositional matrix adjust.
 Identities = 23/72 (32%), Positives = 41/72 (57%), Gaps = 3/72 (4%)

Query  29  LGFLTHTSQD-DLVIKSEIEDVPFFNAPIYLSNREQIGKIDEIFGTIRNYYVSVRLSDEV  87
           LG + H S   +L+I+S+   +P  N+ +     E+IG + +IFG  ++ Y+SVRL    
Sbjct  4   LGKVLHLSTHGNLIIRSDDGSLPRMNSSVLTKKMEKIGTVYDIFGPEKDPYISVRLFKNY  63

Query  88  KVNSFQ--VNDK  97
            V+  +  +ND+
Sbjct  64  PVSKAKALINDR  75


==> gi|336477092|ref|YP_004616233.1| H/ACA RNA-protein complex component
Gar1 [Methanosalsum zhilinae DSM 4017]
Length=86
          Length = 86

 Score = 35.4 bits (80),  Expect = 0.11, Method: Compositional matrix adjust.
 Identities = 21/62 (34%), Positives = 37/62 (60%), Gaps = 8/62 (13%)

Query  29  LGFLTH-TSQDDLVIKSEIE-------DVPFFNAPIYLSNREQIGKIDEIFGTIRNYYVS  80
           LG + H TSQ +++++ + +       D+P  N+ +   + E+IGKI+ +FG I N Y S
Sbjct  4   LGKVLHLTSQQNIIVRGKAQEDSVKTSDLPKINSVVVDKSVEKIGKINNVFGPINNPYYS  63

Query  81  VR  82
           V+
Sbjct  64  VK  65


==> gi|48478411|ref|YP_024117.1| H/ACA RNA-protein complex component
Gar1 [Picrophilus torridus DSM 9790]
Length=69
          Length = 69

 Score = 33.5 bits (75),  Expect = 0.30, Method: Composition-based stats.
 Identities = 16/63 (25%), Positives = 35/63 (56%), Gaps = 2/63 (3%)

Query  32  LTHTSQDDLVIKSEIEDVPFFNAPIYLSNREQIGKIDEIFGTIRNYYVSVRLSDEVKVNS  91
           + H   ++++I+  I++    +  +Y  + + +GKI +I G +RN Y  VRL +++ +  
Sbjct  7   VVHIKNNEMLIR--IDNCIKMHENVYSDDGKNVGKIIKILGPVRNPYALVRLREKIDIKD  64

Query  92  FQV  94
             V
Sbjct  65  VYV  67


==> gi|147919687|ref|YP_686568.1| H/ACA RNA-protein complex component
Gar1 [uncultured methanogenic archaeon RC-I]
Length=79
          Length = 79

 Score = 33.1 bits (74),  Expect = 0.62, Method: Compositional matrix adjust.
 Identities = 22/72 (31%), Positives = 39/72 (54%), Gaps = 3/72 (4%)

Query  29  LGFLTHTS-QDDLVIKSEIEDVPFFNAPIYLSNREQIGKIDEIFGTIRNYYVSVRLSDEV  87
           LG + H S    L+I+ E   +P  NA +     +++G + +IFG  +  YVSV++  ++
Sbjct  4   LGRVLHLSPHGHLIIRLEETSLPKMNAKVVTKKMDRVGTVYDIFGPEKAPYVSVKVDRKL  63

Query  88  KVNSFQ--VNDK  97
              S Q  VN++
Sbjct  64  PKASVQALVNER  75


==> gi|325960054|ref|YP_004291520.1| H/ACA RNA-protein complex component
Gar1 [Methanobacterium sp. AL-21]
Length=96
          Length = 96

 Score = 32.7 bits (73),  Expect = 0.94, Method: Compositional matrix adjust.
 Identities = 17/56 (30%), Positives = 34/56 (61%), Gaps = 3/56 (5%)

Query  29  LGFLTHTS-QDDLVIKSEIEDVPFFNAPIYLSNREQIGKIDEIFGTIRNYYVSVRL  83
           LG ++H S ++ ++IKS     P F  P+Y  + ++ G + ++FG  +  Y+SV++
Sbjct  8   LGKISHISNRNRIIIKSN--QTPGFGLPVYTEDNKKFGTVYDVFGPTKGQYISVKV  61


==> gi|330507704|ref|YP_004384132.1| hypothetical protein MCON_1694
[Methanosaeta concilii GP6]
Length=94
          Length = 94

 Score = 32.3 bits (72),  Expect = 1.6, Method: Compositional matrix adjust.
 Identities = 19/59 (32%), Positives = 31/59 (53%), Gaps = 5/59 (8%)

Query  29  LGFLTHTSQDDLVIKSEI-----EDVPFFNAPIYLSNREQIGKIDEIFGTIRNYYVSVR  82
           LG   H  Q+ L+++SE        +P  N+ +    R ++GK+ +IFG I   Y+ VR
Sbjct  4   LGTALHVVQNKLIVQSEEIVGSETAIPRGNSWVVDQKRTRVGKVFDIFGPIDRPYIIVR  62


==> gi|288559970|ref|YP_003423456.1| H/ACA RNA-protein complex component
Gar1 [Methanobrevibacter ruminantium M1]
Length=120
          Length = 120

 Score = 32.3 bits (72),  Expect = 2.2, Method: Compositional matrix adjust.
 Identities = 19/60 (32%), Positives = 35/60 (58%), Gaps = 3/60 (5%)

Query  29  LGFLTHTSQD-DLVIKSEIEDVPFFNAPIYLSNREQIGKIDEIFGTIRNYYVSVRLSDEV  87
           LG ++H +    L+ KS     P   A ++ +++++IGK+  IFG ++N Y+S+ L   V
Sbjct  4   LGNISHLANSGKLIAKSS--QTPPAGAFVFTNDKQKIGKVYNIFGPVKNPYISINLYRSV  61


==> gi|84490147|ref|YP_448379.1| hypothetical protein Msp_1359 [Methanosphaera
stadtmanae DSM 3091]
Length=94
          Length = 94

 Score = 31.6 bits (70),  Expect = 2.3, Method: Compositional matrix adjust.
 Identities = 19/61 (31%), Positives = 34/61 (56%), Gaps = 3/61 (5%)

Query  29  LGFLTH-TSQDDLVIKSEIEDVPFFNAPIYLSNREQIGKIDEIFGTIRNYYVSVRLSDEV  87
           +G ++H TS + L++ S     P   + I     + IGKI++IFG  +  Y+S++ S + 
Sbjct  11  IGTISHITSTNKLIVPSN--KTPRIGSVIVNKQHKPIGKINDIFGPTKQPYISIKTSKKF  68

Query  88  K  88
           K
Sbjct  69  K  69


==> gi|20094295|ref|NP_614142.1| RNA-binding protein involved in
rRNA processing [Methanopyrus kandleri AV19]
Length=94
          Length = 94

 Score = 30.4 bits (67),  Expect = 6.8, Method: Compositional matrix adjust.
 Identities = 19/65 (29%), Positives = 33/65 (51%), Gaps = 3/65 (5%)

Query  29  LGFLTH-TSQDDLVIKSEIEDVPFFNAPIYLSNREQIGKIDEIFGTIRNYYVSVRLSDEV  87
           LG   H T + +L+ +++   VP   AP+    RE++G I ++FG     YV++R     
Sbjct  4   LGRALHVTPRGNLIARAD--HVPPLGAPVVTRRRERVGVIVDVFGPADKPYVAIRDKSRH  61

Query  88  KVNSF  92
            +  F
Sbjct  62  HLERF  66
