# Supplementary material for: An insight into the salivary gland content of the human body louse, Pediculus humanus
Source: Sci Rep. 2025 May 26;15:18322. doi: 10.1038/s41598-025-01412-5 (PMC12106848; doi:10.1038/s41598-025-01412-5)
Supplement: Supplementary file 2 — Supplementary Information 2. [file 41598_2025_1412_MOESM2_ESM.zip › S2/links/BAC-LIGHT/Phseq_101357-BAC-LIGHT.txt]

>Phseq_101357

gi|310820085|ref|YP_003952443.1| selenide, water dikinase [Stigma...  33.1    0.93
gi|323356563|ref|YP_004222959.1| LysM repeat [Microbacterium test...  32.0    2.4
gi|300711523|ref|YP_003737337.1| PBS lyase HEAT-like repeat domai...  32.0    3.1
gi|148377578|ref|YP_001256454.1| hypothetical protein MAG_3120 [M...  31.6    3.6
gi|237653494|ref|YP_002889808.1| PAS/PAC sensor protein [Thauera ...  31.2    5.5
gi|338533825|ref|YP_004667159.1| rod shape-determining protein Mr...  30.8    6.1
gi|222476074|ref|YP_002564595.1| hypothetical protein Hlac_3173 [...  30.8    7.1
gi|16331980|ref|NP_442708.1| hypothetical protein sll0048 [Synech...  30.4    7.6
gi|78485603|ref|YP_391528.1| septum formation initiator [Thiomicr...  29.6    8.9


==> gi|310820085|ref|YP_003952443.1| selenide, water dikinase [Stigmatella
aurantiaca DW4/3-1]
Length=351
          Length = 351

 Score = 33.1 bits (74),  Expect = 0.93, Method: Compositional matrix adjust.
 Identities = 27/94 (29%), Positives = 39/94 (41%), Gaps = 11/94 (12%)

Query  10   LNNIPLADDDPQAVIQDEIENGDNSNVTHSMNRQRSLESLPSSF--------TNG---SS  58
            L  IPL  D P   IQ  +  G  +N+ H   R R  + LP           TNG   +S
Sbjct  255  LERIPLIQDVPALAIQGVVPGGTKTNLEHVRKRVRFPKGLPEDIQWVLADAQTNGGLLAS  314

Query  59   SPGPNSLDPDISPDEQEEKARLISQVLELQNTLD  92
             P   +L    + ++    A LI +V E +  +D
Sbjct  315  VPAREALKALKALEKAGVDAALIGEVTEGRPGID  348


==> gi|323356563|ref|YP_004222959.1| LysM repeat [Microbacterium
testaceum StLB037]
Length=327
          Length = 327

 Score = 32.0 bits (71),  Expect = 2.4, Method: Compositional matrix adjust.
 Identities = 15/31 (48%), Positives = 22/31 (71%), Gaps = 3/31 (10%)

Query  57   SSSPGPNSLDPDISPD---EQEEKARLISQV  84
            +++PGP S+DP ++P    EQ E ARLI +V
Sbjct  178  AAAPGPASVDPVLAPGLDAEQSENARLIIRV  208


==> gi|300711523|ref|YP_003737337.1| PBS lyase HEAT-like repeat domain-containing
protein [Halalkalicoccus jeotgali B3]
Length=477
          Length = 477

 Score = 32.0 bits (71),  Expect = 3.1, Method: Compositional matrix adjust.
 Identities = 22/68 (32%), Positives = 35/68 (51%), Gaps = 3/68 (4%)

Query  48   SLPSSFTNGSSSPGPNSLDPDISPDEQEEKARLISQVLELQNTLDDLSQRVDSVKEENLK  107
            SL ++  + +++ G  SLDPD   +++EE A L+  V ELQ  ++D  +  D    E L 
Sbjct  215  SLVTTLESAAAAVGDASLDPD---EDEEEIAALLDAVEELQAGIEDAEEWDDLTTREKLA  271

Query  108  LRSENQVL  115
                  VL
Sbjct  272  AHGFYDVL  279


==> gi|148377578|ref|YP_001256454.1| hypothetical protein MAG_3120
[Mycoplasma agalactiae PG2]
Length=651
          Length = 651

 Score = 31.6 bits (70),  Expect = 3.6, Method: Compositional matrix adjust.
 Identities = 23/56 (41%), Positives = 32/56 (57%), Gaps = 5/56 (9%)

Query  71   PDEQEEKA--RLISQVLELQNTLDDLSQRVDSVKEENLKLRSENQVLGQYIENLMS  124
            P +QE KA   LI +V  L   LD  SQ+++    E L LRS+   + +YI+NL S
Sbjct  33   PIKQENKANNELIDKVNSLFQLLDSSSQKINYESHEALNLRSK---INEYIQNLKS  85


==> gi|237653494|ref|YP_002889808.1| PAS/PAC sensor protein [Thauera
sp. MZ1T]
Length=712
          Length = 712

 Score = 31.2 bits (69),  Expect = 5.5, Method: Composition-based stats.
 Identities = 30/109 (28%), Positives = 49/109 (45%), Gaps = 25/109 (23%)

Query  1    MSVNKSQDDLNNIPLADDDPQAVIQDEIENGDNSNVTHSMNRQRSLESLPSSFTNGSSSP  60
            MS +K+ D L  +P          QD+ E G   +V H  +R R+ E++  S   G    
Sbjct  384  MSRSKNHDSLYGLPW---------QDDWEFGTFLDVIHPDDRPRARETIRQSLAPG----  430

Query  61   GPNSLDPD---ISPDEQEEKARLISQVLE---------LQNTLDDLSQR  97
            GP+    D   I PD+      ++ QV+E         ++ TL D+++R
Sbjct  431  GPDHYAFDFRVIHPDQSIHWLSVVGQVVERGPDGSGMTVRGTLTDVTER  479


==> gi|338533825|ref|YP_004667159.1| rod shape-determining protein
MreC [Myxococcus fulvus HW-1]
Length=286
          Length = 286

 Score = 30.8 bits (68),  Expect = 6.1, Method: Compositional matrix adjust.
 Identities = 25/78 (32%), Positives = 38/78 (49%), Gaps = 6/78 (8%)

Query  46   LESLPSSFTNGSSSPGPNSLDPDI----SPDEQEEKARLISQVLELQNTLD--DLSQRVD  99
            L  L +    G     PN +D  I    SP +Q   + +   V  +QN LD   + Q  D
Sbjct  19   LAPLVAFLLGGRKVREPNFVDRAIIAVASPVQQGLTSVIEGGVAAVQNYLDLRGVRQEND  78

Query  100  SVKEENLKLRSENQVLGQ  117
            +++ ENL+LR+  Q LG+
Sbjct  79   ALRLENLQLRAAVQALGE  96


==> gi|222476074|ref|YP_002564595.1| hypothetical protein Hlac_3173
[Halorubrum lacusprofundi ATCC 49239]
Length=417
          Length = 417

 Score = 30.8 bits (68),  Expect = 7.1, Method: Compositional matrix adjust.
 Identities = 22/63 (35%), Positives = 36/63 (57%), Gaps = 1/63 (2%)

Query  56   GSSSPGPNSLDPDISPDEQEEKARLISQ-VLELQNTLDDLSQRVDSVKEENLKLRSENQV  114
            G SSP   + D + S     EK RL+S+ V EL+ TL + ++R+D+++ E  +L  E   
Sbjct  321  GGSSPDVGAADSERSRAYLAEKNRLLSERVDELEATLTEKTERIDALEAEIERLTDELAT  380

Query  115  LGQ  117
             G+
Sbjct  381  RGR  383


==> gi|16331980|ref|NP_442708.1| hypothetical protein sll0048 [Synechocystis
sp. PCC 6803]
Length=312
          Length = 312

 Score = 30.4 bits (67),  Expect = 7.6, Method: Compositional matrix adjust.
 Identities = 19/67 (28%), Positives = 35/67 (52%), Gaps = 2/67 (3%)

Query  48   SLPSSFTNGSSSPGPNSLDPDISPDEQEEKARLISQVLELQNTLDD--LSQRVDSVKEEN  105
             +P ++ NGS      ++DP+I PD   ++  L+  + +L +T+ D  L   + S +EE 
Sbjct  102  GVPITYGNGSLFGTLCAIDPEIQPDSLVDELPLVELIAQLLSTILDFFLKAEIASRREEY  161

Query  106  LKLRSEN  112
             +L  E 
Sbjct  162  QQLLKER  168


==> gi|78485603|ref|YP_391528.1| septum formation initiator [Thiomicrospira
crunogena XCL-2]
Length=111
          Length = 111

 Score = 29.6 bits (65),  Expect = 8.9, Method: Compositional matrix adjust.
 Identities = 13/33 (39%), Positives = 23/33 (70%), Gaps = 0/33 (0%)

Query  81   ISQVLELQNTLDDLSQRVDSVKEENLKLRSENQ  113
            + ++L LQN LD+L  ++D++++ N  LR E Q
Sbjct  26   VGELLSLQNKLDELHVKIDALEDNNALLRKEVQ  58
