# Supplementary material for: An insight into the salivary gland content of the human body louse, Pediculus humanus
Source: Sci Rep. 2025 May 26;15:18322. doi: 10.1038/s41598-025-01412-5 (PMC12106848; doi:10.1038/s41598-025-01412-5)
Supplement: Supplementary file 2 — Supplementary Information 2. [file 41598_2025_1412_MOESM2_ESM.zip › S2/links/BAC-LIGHT/Phseq_10136-BAC-LIGHT.txt]

>Phseq_10136

gi|313126785|ref|YP_004037055.1| universal stress protein uspa-li...  30.0    1.3
gi|110668252|ref|YP_658063.1| mRNA cleavage and polyadenylation s...  30.0    1.5
gi|337286286|ref|YP_004625759.1| Glutamate synthase (NADPH) [Ther...  29.6    2.2
gi|262197608|ref|YP_003268817.1| 6-phosphogluconate dehydratase [...  29.3    3.0
gi|90022879|ref|YP_528706.1| cellulase [Saccharophagus degradans ...  28.9    4.5
gi|319793036|ref|YP_004154676.1| short-chain dehydrogenase/reduct...  28.9    4.6
gi|59800494|ref|YP_207206.1| AraC family transcriptional regulato...  28.1    7.7


==> gi|313126785|ref|YP_004037055.1| universal stress protein uspa-like
protein [Halogeometricum borinquense DSM 11551]
Length=144
          Length = 144

 Score = 30.0 bits (66),  Expect = 1.3, Method: Compositional matrix adjust.
 Identities = 18/51 (35%), Positives = 24/51 (47%), Gaps = 2/51 (4%)

Query  15  VRISHSG-WALDDTAIYKSAPRPGIILAETYDLLSLDQCDVTFPPVFKTSF  64
           VR+S  G WALD  A+Y++    G  + E      L+   V   PV KT  
Sbjct  41  VRVSGQGQWALDTEAVYEAGQEHGQAVVEQV-AEQLESKAVAVKPVVKTGV  90


==> gi|110668252|ref|YP_658063.1| mRNA cleavage and polyadenylation
specificity factor-like protein [Haloquadratum walsbyi DSM 
16790]
Length=332
          Length = 332

 Score = 30.0 bits (66),  Expect = 1.5, Method: Composition-based stats.
 Identities = 14/39 (36%), Positives = 21/39 (54%), Gaps = 0/39 (0%)

Query  20   SGWALDDTAIYKSAPRPGIILAETYDLLSLDQCDVTFPP  58
            SGWA+DD+ IY+     G +L++  D   L +   T  P
Sbjct  256  SGWAIDDSFIYQRGVDKGFVLSDHCDYDELIELVTTVDP  294


==> gi|337286286|ref|YP_004625759.1| Glutamate synthase (NADPH) [Thermodesulfatator
indicus DSM 15286]
Length=519
          Length = 519

 Score = 29.6 bits (65),  Expect = 2.2, Method: Composition-based stats.
 Identities = 15/40 (38%), Positives = 21/40 (53%), Gaps = 9/40 (23%)

Query  29   IYKSAPRPGIILAET---------YDLLSLDQCDVTFPPV  59
            +YK A   G++L+ T         +D L LD C VT PP+
Sbjct  103  VYKQADTGGVLLSATGCAVPFRNYWDHLVLDACQVTNPPI  142


==> gi|262197608|ref|YP_003268817.1| 6-phosphogluconate dehydratase
[Haliangium ochraceum DSM 14365]
Length=650
          Length = 650

 Score = 29.3 bits (64),  Expect = 3.0, Method: Composition-based stats.
 Identities = 13/39 (33%), Positives = 21/39 (54%), Gaps = 1/39 (3%)

Query  26  DTAIYKSAPRPGIILAETY-DLLSLDQCDVTFPPVFKTS  63
           D  + K  PRP I +  +Y ++LS  Q    +PP+ K +
Sbjct  59  DKKLLKQTPRPNIAIVSSYNEMLSAHQPLGAYPPIIKEA  97


==> gi|90022879|ref|YP_528706.1| cellulase [Saccharophagus degradans
2-40]
Length=630
          Length = 630

 Score = 28.9 bits (63),  Expect = 4.5, Method: Composition-based stats.
 Identities = 12/21 (57%), Positives = 15/21 (71%), Gaps = 0/21 (0%)

Query  17   ISHSGWALDDTAIYKSAPRPG  37
            ISH+ WAL+D A   SA +PG
Sbjct  286  ISHANWALNDKAEGSSALKPG  306


==> gi|319793036|ref|YP_004154676.1| short-chain dehydrogenase/reductase
sdr [Variovorax paradoxus EPS]
Length=251
          Length = 251

 Score = 28.9 bits (63),  Expect = 4.6, Method: Composition-based stats.
 Identities = 15/37 (41%), Positives = 20/37 (54%), Gaps = 2/37 (5%)

Query  15   VRISHSGWALD--DTAIYKSAPRPGIILAETYDLLSL  49
            VR    GWA+D  D  I  +A  PG++    Y+LL L
Sbjct  159  VRSFARGWAVDLKDAGIRVNAVSPGVVPTPAYELLGL  195


==> gi|59800494|ref|YP_207206.1| AraC family transcriptional regulator
[Neisseria gonorrhoeae FA 1090]
Length=318
          Length = 318

 Score = 28.1 bits (61),  Expect = 7.7, Method: Composition-based stats.
 Identities = 14/29 (48%), Positives = 18/29 (62%), Gaps = 3/29 (10%)

Query  15  VRISHSGWALD---DTAIYKSAPRPGIIL  40
           VR   SGWALD   D+A+   A +PG+ L
Sbjct  14  VRSDKSGWALDGCSDSALIAQAKQPGLHL  42
