# Supplementary material for: An insight into the salivary gland content of the human body louse, Pediculus humanus
Source: Sci Rep. 2025 May 26;15:18322. doi: 10.1038/s41598-025-01412-5 (PMC12106848; doi:10.1038/s41598-025-01412-5)
Supplement: Supplementary file 2 — Supplementary Information 2. [file 41598_2025_1412_MOESM2_ESM.zip › S2/links/BAC-LIGHT/Phseq_101382-BAC-LIGHT.txt]

>Phseq_101382

gi|166367338|ref|YP_001659611.1| S-adenosylmethionine synthetase ...  34.3    0.36
gi|332300259|ref|YP_004442180.1| aminodeoxychorismate lyase [Porp...  32.0    1.9
gi|313675125|ref|YP_004053121.1| hypothetical protein Ftrac_1016 ...  31.2    4.2
gi|336171558|ref|YP_004578696.1| surface antigen (D15) [Lacinutri...  31.2    4.6
gi|304316676|ref|YP_003851821.1| RNA-binding S4 domain protein [T...  30.8    5.2
gi|162456171|ref|YP_001618538.1| membrane-associated protease [So...  30.4    7.3
gi|197286051|ref|YP_002151923.1| LysR family transcriptional regu...  30.0    8.9


==> gi|166367338|ref|YP_001659611.1| S-adenosylmethionine synthetase
[Microcystis aeruginosa NIES-843]
Length=416
          Length = 416

 Score = 34.3 bits (77),  Expect = 0.36, Method: Composition-based stats.
 Identities = 15/43 (35%), Positives = 26/43 (60%), Gaps = 1/43 (2%)

Query  23   IQSPSDIRVKTCSDNILVQLQISQNNWETILEDAFTD-KIKPD  64
            + +  D  +   +DN LVQ +I  + WE +++  F+D +IKPD
Sbjct  197  VSTQHDATIGDITDNDLVQQKIKSDLWEAVVQPVFSDLEIKPD  239


==> gi|332300259|ref|YP_004442180.1| aminodeoxychorismate lyase [Porphyromonas
asaccharolytica DSM 20707]
Length=371
          Length = 371

 Score = 32.0 bits (71),  Expect = 1.9, Method: Compositional matrix adjust.
 Identities = 38/138 (28%), Positives = 60/138 (43%), Gaps = 21/138 (15%)

Query  2    GIFKWSQTISDLDVVLNLAPTIQSP-----SDIRVKT-CSDNILVQLQISQNNWETILED  55
            G ++ S  +S L +   +    QSP     S IR +    D +   L++S +   T+L D
Sbjct  113  GRYRLSPDMSILSICKTIKYGAQSPVRLSFSSIRTQEELIDKLTAPLEMSADELRTLLRD  172

Query  56   AF--------TDKIK----PD--EVVWTYEPGKLSIHLEKQQEKWWDSFLTK-EPKINLQ  100
            +         T+ I+    PD  EV WT  P +L    E+   K+WD   T    +I L 
Sbjct  173  SVYCDSLGFTTETIRCMFLPDTHEVYWTVSPKELLHKYEQSYHKFWDQKRTALAQEIGLT  232

Query  101  EMELTRPVSDLSEEEEMT  118
             +E++   S + EE   T
Sbjct  233  PVEVSIVASIVEEESSKT  250


==> gi|313675125|ref|YP_004053121.1| hypothetical protein Ftrac_1016
[Marivirga tractuosa DSM 4126]
Length=720
          Length = 720

 Score = 31.2 bits (69),  Expect = 4.2, Method: Compositional matrix adjust.
 Identities = 21/72 (29%), Positives = 36/72 (50%), Gaps = 2/72 (3%)

Query  9    TISDLDVVLNLAPTIQSPSDIRVKTCS-DNILVQLQISQNNWETILEDAFTDKIKPDEVV  67
            +I ++D+        Q+   I V   S DN  + L +  NN+ T+   AF+ K +P E+ 
Sbjct  620  SIKEIDINGKYTGVFQTEKGIVVSAQSEDNKNIYLSLLDNNFNTLANKAFSFK-EPIEIK  678

Query  68   WTYEPGKLSIHL  79
            + Y+    S+HL
Sbjct  679  YNYQVSGESLHL  690


==> gi|336171558|ref|YP_004578696.1| surface antigen (D15) [Lacinutrix
sp. 5H-3-7-4]
Length=564
          Length = 564

 Score = 31.2 bits (69),  Expect = 4.6, Method: Composition-based stats.
 Identities = 14/48 (29%), Positives = 27/48 (56%), Gaps = 0/48 (0%)

Query  57   FTDKIKPDEVVWTYEPGKLSIHLEKQQEKWWDSFLTKEPKINLQEMEL  104
            F ++IKP EV++T +  +L +++EK     +D +L      N  ++E 
Sbjct  226  FANQIKPPEVLFTKDSTQLYLYIEKANSNTFDGYLGFSTNENTNKLEF  273


==> gi|304316676|ref|YP_003851821.1| RNA-binding S4 domain protein
[Thermoanaerobacterium thermosaccharolyticum DSM 571]
Length=246
          Length = 246

 Score = 30.8 bits (68),  Expect = 5.2, Method: Compositional matrix adjust.
 Identities = 16/57 (28%), Positives = 31/57 (54%), Gaps = 12/57 (21%)

Query  39   LVQLQISQNNWETILEDAF------------TDKIKPDEVVWTYEPGKLSIHLEKQQ  83
            L++  +++ NWET LE +F              +IK +E++ T + G++ IH+ K +
Sbjct  190  LIKAGLAEVNWETKLEPSFEIKEGDIVSLRGRGRIKFEEIIGTTKKGRIYIHILKYK  246


==> gi|162456171|ref|YP_001618538.1| membrane-associated protease
[Sorangium cellulosum 'So ce 56']
Length=572
          Length = 572

 Score = 30.4 bits (67),  Expect = 7.3, Method: Composition-based stats.
 Identities = 13/52 (25%), Positives = 23/52 (44%), Gaps = 0/52 (0%)

Query  49   WETILEDAFTDKIKPDEVVWTYEPGKLSIHLEKQQEKWWDSFLTKEPKINLQ  100
            W T +E  F    +P  + W     + S  +E ++E W D +    P+  L+
Sbjct  362  WSTFVERLFAAPDRPHVITWQRSGQRKSGTIELRREDWIDEYGQHRPRFYLR  413


==> gi|197286051|ref|YP_002151923.1| LysR family transcriptional
regulator [Proteus mirabilis HI4320]
Length=301
          Length = 301

 Score = 30.0 bits (66),  Expect = 8.9, Method: Compositional matrix adjust.
 Identities = 12/31 (39%), Positives = 20/31 (65%), Gaps = 0/31 (0%)

Query  90   FLTKEPKINLQEMELTRPVSDLSEEEEMTLQ  120
            F+ K P IN+Q + + RPV  +SE  ++ L+
Sbjct  115  FMAKYPDINIQILAINRPVDVISEGLDLALR  145
