# Supplementary material for: An insight into the salivary gland content of the human body louse, Pediculus humanus
Source: Sci Rep. 2025 May 26;15:18322. doi: 10.1038/s41598-025-01412-5 (PMC12106848; doi:10.1038/s41598-025-01412-5)
Supplement: Supplementary file 2 — Supplementary Information 2. [file 41598_2025_1412_MOESM2_ESM.zip › S2/links/BAC-LIGHT/Phseq_10139-BAC-LIGHT.txt]

>Phseq_10139

gi|113868305|ref|YP_726794.1| ABC transporter periplasmic protein...  30.0    2.1
gi|269798141|ref|YP_003312041.1| hypothetical protein Vpar_1080 [...  29.6    2.7
gi|157364521|ref|YP_001471288.1| cell wall hydrolase/autolysin [T...  29.6    3.2
gi|332284431|ref|YP_004416342.1| glycerol-3-phosphate-binding per...  29.3    3.9
gi|32475193|ref|NP_868187.1| signal peptide [Rhodopirellula balti...  29.3    4.1
gi|239918706|ref|YP_002958264.1| ABC-type maltose transport syste...  28.9    5.5
gi|313678977|ref|YP_004056716.1| extracellular solute-binding pro...  28.9    6.3
gi|292493203|ref|YP_003528642.1| phenylalanyl-tRNA synthetase, su...  28.5    8.6


==> gi|113868305|ref|YP_726794.1| ABC transporter periplasmic protein
[Ralstonia eutropha H16]
Length=438
          Length = 438

 Score = 30.0 bits (66),  Expect = 2.1, Method: Composition-based stats.
 Identities = 16/46 (35%), Positives = 24/46 (52%), Gaps = 7/46 (15%)

Query  4    SSKGRDISLDPQTKAKIYRNSRVLNEDADRNFEKVSMPPNKPPKSW  49
            SSKG  +S    +   ++      N+DA   F+K  + P KPPK+W
Sbjct  132  SSKGEMLSFPFNSSTTVF----YYNKDA---FKKAGLDPEKPPKTW  170


==> gi|269798141|ref|YP_003312041.1| hypothetical protein Vpar_1080
[Veillonella parvula DSM 2008]
Length=153
          Length = 153

 Score = 29.6 bits (65),  Expect = 2.7, Method: Compositional matrix adjust.
 Identities = 17/43 (40%), Positives = 26/43 (60%), Gaps = 2/43 (5%)

Query  22   RNSRVLNEDADRNFEKVSMPPN-KPPKSW-FISFYTIGLNYPG  62
            ++S  L EDA+ +   +S+PPN +  +S   ISF  +GL Y G
Sbjct  80   KDSYTLEEDANHHTVNISLPPNIESTRSMTIISFSALGLPYDG  122


==> gi|157364521|ref|YP_001471288.1| cell wall hydrolase/autolysin
[Thermotoga lettingae TMO]
Length=526
          Length = 526

 Score = 29.6 bits (65),  Expect = 3.2, Method: Compositional matrix adjust.
 Identities = 17/53 (32%), Positives = 29/53 (55%), Gaps = 2/53 (4%)

Query  17   KAKIYRNSRVLNEDADRNFEKVSMPPNKPPKSWFISFYTIGLN--YPGKYNKY  67
            KA  + + + LN +  ++   +S+P N  P  +F++ Y IG N  Y  KY K+
Sbjct  230  KAFAFFDKQPLNVEIQQDRLFISVPENISPGKYFLTVYAIGKNGVYSKKYTKW  282


==> gi|332284431|ref|YP_004416342.1| glycerol-3-phosphate-binding
periplasmic protein precursor [Pusillimonas sp. T7-7]
Length=435
          Length = 435

 Score = 29.3 bits (64),  Expect = 3.9, Method: Composition-based stats.
 Identities = 14/46 (30%), Positives = 26/46 (57%), Gaps = 7/46 (15%)

Query  4    SSKGRDISLDPQTKAKIYRNSRVLNEDADRNFEKVSMPPNKPPKSW  49
            S++G+ +S+   +   ++      N+DA   F+K  + P KPPK+W
Sbjct  130  SAEGKLVSMPFNSSTPVF----YYNKDA---FKKAGLDPEKPPKTW  168


==> gi|32475193|ref|NP_868187.1| signal peptide [Rhodopirellula baltica
SH 1]
Length=396
          Length = 396

 Score = 29.3 bits (64),  Expect = 4.1, Method: Composition-based stats.
 Identities = 15/56 (27%), Positives = 26/56 (46%), Gaps = 9/56 (16%)

Query  4    SSKGRDISLDPQTKAKIYR---------NSRVLNEDADRNFEKVSMPPNKPPKSWF  50
            S K  D+S++P ++   YR          S + N D  R + ++  P N+   +WF
Sbjct  330  SPKSLDVSIEPTSRFGDYRLTIRIPKGIPSTIFNLDQKRGYVQIGDPENEDFSNWF  385


==> gi|239918706|ref|YP_002958264.1| ABC-type maltose transport systems,
permease component [Micrococcus luteus NCTC 2665]
Length=333
          Length = 333

 Score = 28.9 bits (63),  Expect = 5.5, Method: Composition-based stats.
 Identities = 14/48 (29%), Positives = 26/48 (54%), Gaps = 2/48 (4%)

Query  11   SLDPQTKAKIYRNSRVLNEDADRNFEKVSMPPNKPPKSWFISFYTIGL  58
            SLDP     +  ++R+ +  + +N+  +   PN+P   WFI+   IG+
Sbjct  83   SLDP--TGTMASSNRLFSSFSGQNYVDLFNDPNRPFGRWFINTMVIGI  128


==> gi|313678977|ref|YP_004056716.1| extracellular solute-binding
protein family 1 [Oceanithermus profundus DSM 14977]
Length=434
          Length = 434

 Score = 28.9 bits (63),  Expect = 6.3, Method: Composition-based stats.
 Identities = 8/15 (53%), Positives = 12/15 (80%), Gaps = 0/15 (0%)

Query  35   FEKVSMPPNKPPKSW  49
            F+K  + PNKPP++W
Sbjct  154  FKKAGLDPNKPPRTW  168


==> gi|292493203|ref|YP_003528642.1| phenylalanyl-tRNA synthetase,
subunit alpha [Nitrosococcus halophilus Nc4]
Length=339
          Length = 339

 Score = 28.5 bits (62),  Expect = 8.6, Method: Composition-based stats.
 Identities = 10/26 (38%), Positives = 17/26 (65%), Gaps = 0/26 (0%)

Query  29   EDADRNFEKVSMPPNKPPKSWFISFY  54
            ED   NFE +++PP+ P ++   +FY
Sbjct  134  EDDYHNFEALNIPPSHPARAMHDTFY  159
