# Supplementary material for: An insight into the salivary gland content of the human body louse, Pediculus humanus
Source: Sci Rep. 2025 May 26;15:18322. doi: 10.1038/s41598-025-01412-5 (PMC12106848; doi:10.1038/s41598-025-01412-5)
Supplement: Supplementary file 2 — Supplementary Information 2. [file 41598_2025_1412_MOESM2_ESM.zip › S2/links/BAC-LIGHT/Phseq_10157-BAC-LIGHT.txt]

>Phseq_10157

gi|339634218|ref|YP_004725859.1| magnesium transporter [Weissella...  33.9    1.1
gi|54025839|ref|YP_120081.1| dihydrodipicolinate synthase [Nocard...  33.1    1.4
gi|300022985|ref|YP_003755596.1| NMT1/THI5 like domain protein [H...  32.0    3.5
gi|159900550|ref|YP_001546797.1| magnesium and cobalt transport p...  31.6    5.2
gi|326802483|ref|YP_004320302.1| histidinol dehydrogenase [Sphing...  31.2    7.8


==> gi|339634218|ref|YP_004725859.1| magnesium transporter [Weissella
koreensis KACC 15510]
Length=453
          Length = 453

 Score = 33.9 bits (76),  Expect = 1.1, Method: Compositional matrix adjust.
 Identities = 20/72 (28%), Positives = 36/72 (50%), Gaps = 3/72 (4%)

Query  80   EFLPIFSQCKKDKDHGGYEDFLEC---LKLYDKAENGLMLGAELSHTLLALGERLTDAEC  136
            E +PI+ +  +D  HG  +DF  C   L  YD+A+    L  +L H L+   + +  A+ 
Sbjct  9    EIIPIYKRIVRDLKHGAQDDFKLCFFDLHNYDQAQIYQALPPQLRHQLIEWIDPMELADV  68

Query  137  DEIMKDCCPAED  148
             ++++     ED
Sbjct  69   FDLIEPEVVEED  80


==> gi|54025839|ref|YP_120081.1| dihydrodipicolinate synthase [Nocardia
farcinica IFM 10152]
Length=302
          Length = 302

 Score = 33.1 bits (74),  Expect = 1.4, Method: Compositional matrix adjust.
 Identities = 20/56 (36%), Positives = 27/56 (48%), Gaps = 6/56 (11%)

Query  42   DAFYLGDVLRGLNLN----PTNATIEKLGGTK--KKGEKTLKVDEFLPIFSQCKKD  91
            DAF  GDV+R   +N    P NA + +LGG    K G + L +D   P   Q   +
Sbjct  229  DAFVAGDVVRAREINASLVPLNAAMARLGGVSMTKAGLRLLGIDVGEPRLPQLMPN  284


==> gi|300022985|ref|YP_003755596.1| NMT1/THI5 like domain protein
[Hyphomicrobium denitrificans ATCC 51888]
Length=326
          Length = 326

 Score = 32.0 bits (71),  Expect = 3.5, Method: Compositional matrix adjust.
 Identities = 21/87 (24%), Positives = 36/87 (41%), Gaps = 2/87 (2%)

Query  27   NFAFSIYDLDGSGTVDAFYLGDVLRGLNLNPTNATIEKLGGTKKKGEKTLKVDEFLPIFS  86
            NF      L   G  +   + DV++GL ++PT A +  +   K   +K++ VD  L   +
Sbjct  187  NFWTYAARLRADGAREVLSMADVVKGLGISPTPALVGFIWSEKAVAKKSVPVDVLLNAVA  246

Query  87   QCKK--DKDHGGYEDFLECLKLYDKAE  111
               +   K    +E     +K    AE
Sbjct  247  DANEVLAKSDAAWERLRPLIKPASDAE  273


==> gi|159900550|ref|YP_001546797.1| magnesium and cobalt transport
protein CorA [Herpetosiphon aurantiacus DSM 785]
Length=327
          Length = 327

 Score = 31.6 bits (70),  Expect = 5.2, Method: Compositional matrix adjust.
 Identities = 24/76 (32%), Positives = 35/76 (46%), Gaps = 16/76 (21%)

Query  78   VDEFLPIFSQCKKDKDHGGYEDFLECLKLYDKAENGLMLGAELSHTLLALG---------  128
            VDEFLP   +  ++ D      FLE   + D   + L    EL H++LAL          
Sbjct  154  VDEFLPYLDRIDEEVD------FLEDSIIQDPKPSALRRILELKHSILALRRVVSPQREV  207

Query  129  -ERLTDAECDEIMKDC  143
             +RL+  E D I ++C
Sbjct  208  MQRLSRGEFDLISRNC  223


==> gi|326802483|ref|YP_004320302.1| histidinol dehydrogenase [Sphingobacterium
sp. 21]
Length=432
          Length = 432

 Score = 31.2 bits (69),  Expect = 7.8, Method: Compositional matrix adjust.
 Identities = 19/49 (39%), Positives = 24/49 (49%), Gaps = 4/49 (8%)

Query  117  GAELSHTLLALGERLTDAECDEIMKDCCPAEDD---EGFIDYAAFLKKL  162
             A L  T L LG     A C EI+  CCP +      G+I Y A+L K+
Sbjct  132  SAVLPSTFLMLGVPARIAGCKEIVV-CCPPQASGLINGYIAYCAYLLKI  179
