# Supplementary material for: An insight into the salivary gland content of the human body louse, Pediculus humanus
Source: Sci Rep. 2025 May 26;15:18322. doi: 10.1038/s41598-025-01412-5 (PMC12106848; doi:10.1038/s41598-025-01412-5)
Supplement: Supplementary file 2 — Supplementary Information 2. [file 41598_2025_1412_MOESM2_ESM.zip › S2/links/BAC-LIGHT/Phseq_10159-BAC-LIGHT.txt]

>Phseq_10159

gi|110667057|ref|YP_656868.1| halomucin [Haloquadratum walsbyi DS...  37.4    1.3


==> gi|110667057|ref|YP_656868.1| halomucin [Haloquadratum walsbyi
DSM 16790]
Length=9159
          Length = 9159

 Score = 37.4 bits (85),  Expect = 1.3, Method: Composition-based stats.
 Identities = 29/106 (27%), Positives = 54/106 (51%), Gaps = 9/106 (8%)

Query  15    NNNNNINSNNSNASSNNTNNNSNNS----NSSCSNNNSNNCSNNSSGNNGNSNNSPMNRL  70
             +N++N +S + ++S N+  +NS+N     +SS  N++ +N SN  SG++ +S N   +  
Sbjct  8409  DNSSNQDSGDDSSSQNDDGDNSSNQDSGDDSSSQNDDGDNSSNQDSGDDSSSQNDDGDDS  8468

Query  71    MGRNMNGQSNRNVPMDNPMGHNVVNPPNNVLDASENMDSLQDQNSH  116
               +N +G ++ N    +          N+  D S N DS  D +S 
Sbjct  8469  SSQNDDGDNSSNQDSGDDSSSQ-----NDDGDNSSNQDSGDDSSSQ  8509


 Score = 37.0 bits (84),  Expect = 1.9, Method: Composition-based stats.
 Identities = 26/102 (25%), Positives = 50/102 (49%), Gaps = 4/102 (4%)

Query  14    NNNNNNINSNNSNASSNNTNNNSNNSNSSCSNNNSNNCSNNSSGNNGNSNNSPMNRLMGR  73
             + N++  NS+N ++  ++++ N +  +SS  N++ +N SN  SG++ +S N   +     
Sbjct  8441  SQNDDGDNSSNQDSGDDSSSQNDDGDDSSSQNDDGDNSSNQDSGDDSSSQNDDGD----N  8496

Query  74    NMNGQSNRNVPMDNPMGHNVVNPPNNVLDASENMDSLQDQNS  115
             + N  S  +    N  G N  N  +    +S+N D     NS
Sbjct  8497  SSNQDSGDDSSSQNDDGDNSSNQDSGDDSSSQNDDGDNKPNS  8538


 Score = 35.4 bits (80),  Expect = 5.7, Method: Composition-based stats.
 Identities = 27/113 (24%), Positives = 58/113 (51%), Gaps = 1/113 (1%)

Query  4     LKNQMTLKNVNNNNNNINSNNSNASSNNTNNNSNNSNSSCSNNNSNNCSNNSSGNNGNSN  63
             L++  + ++  ++++N +S + ++S N+  +NS+N +S   +++ N+  +NSS  +   +
Sbjct  8379  LEDDSSNQDSGDDSSNQDSGDDSSSQNDDGDNSSNQDSGDDSSSQNDDGDNSSNQDSGDD  8438

Query  64    NSPMNRLMGRNMNGQSNRNVPMDNPMGHNVVNPPNNVLDASENMDSLQDQNSH  116
             +S  N     + N  S  +    N  G +  +  N+  D S N DS  D +S 
Sbjct  8439  SSSQNDDGDNSSNQDSGDDSSSQNDDGDD-SSSQNDDGDNSSNQDSGDDSSSQ  8490
