# Supplementary material for: An insight into the salivary gland content of the human body louse, Pediculus humanus
Source: Sci Rep. 2025 May 26;15:18322. doi: 10.1038/s41598-025-01412-5 (PMC12106848; doi:10.1038/s41598-025-01412-5)
Supplement: Supplementary file 2 — Supplementary Information 2. [file 41598_2025_1412_MOESM2_ESM.zip › S2/links/BAC-LIGHT/Phseq_1016-BAC-LIGHT.txt]

>Phseq_1016

gi|194335427|ref|YP_002017221.1| hypothetical protein Ppha_0269 [...  36.6    1.1
gi|284035965|ref|YP_003385895.1| hypothetical protein Slin_1045 [...  37.4    1.2
gi|284039772|ref|YP_003389702.1| hypothetical protein Slin_4925 [...  37.0    1.6
gi|182414423|ref|YP_001819489.1| hypothetical protein Oter_2608 [...  35.8    2.7
gi|284038941|ref|YP_003388871.1| hypothetical protein Slin_4085 [...  36.2    3.0
gi|171185567|ref|YP_001794486.1| paREP9 [Thermoproteus neutrophil...  33.9    3.9
gi|297560147|ref|YP_003679121.1| ArsR family transcriptional regu...  33.1    4.7
gi|171185029|ref|YP_001793948.1| paREP9 [Thermoproteus neutrophil...  33.5    5.0
gi|220932797|ref|YP_002509705.1| hypothetical protein Hore_19630 ...  35.0    6.1
gi|152980408|ref|YP_001351831.1| DNA processing protein [Janthino...  34.7    7.4


==> gi|194335427|ref|YP_002017221.1| hypothetical protein Ppha_0269
[Pelodictyon phaeoclathratiforme BU-1]
Length=195
          Length = 195

 Score = 36.6 bits (83),  Expect = 1.1, Method: Compositional matrix adjust.
 Identities = 24/71 (34%), Positives = 32/71 (45%), Gaps = 8/71 (11%)

Query  269  IPQQVKLLVSYLRNDQRWAIKAEALKGLHRLASEGAHFW------PQDAIEDIVEVALNT  322
            +P + K+ +SY R D+RW    E  K L  L   G   W      P D  E+ +E AL  
Sbjct  1    MPNRTKVFISYSRQDKRWL--TEVKKYLKPLVRNGLELWHDNCIEPGDRWEEKIEQALYQ  58

Query  323  DKNHLLSATLD  333
             K  +L  T D
Sbjct  59   TKVAILLITQD  69


==> gi|284035965|ref|YP_003385895.1| hypothetical protein Slin_1045
[Spirosoma linguale DSM 74]
Length=482
          Length = 482

 Score = 37.4 bits (85),  Expect = 1.2, Method: Compositional matrix adjust.
 Identities = 23/84 (27%), Positives = 38/84 (45%), Gaps = 6/84 (7%)

Query  673  GHVTQQLRKCVKEFRACGESYQKLYQSAFDADPESLKNIQIYQQMCFLMSNSVERVCQLN  732
            G+ T   R  +   +   +  +++Y      DPE   +I  Y+ M F M  SV  V  L+
Sbjct  241  GYTTTDRRYMLDALKDLNQVQEEMY-----GDPEVANHIAQYE-MAFRMQTSVPDVNDLS  294

Query  733  SQEDFVLDFNGKENSLEIQFLISC  756
            ++ D+V D  G E+     F  +C
Sbjct  295  NEPDWVFDLYGPESRNPGTFAANC  318


==> gi|284039772|ref|YP_003389702.1| hypothetical protein Slin_4925
[Spirosoma linguale DSM 74]
Length=604
          Length = 604

 Score = 37.0 bits (84),  Expect = 1.6, Method: Compositional matrix adjust.
 Identities = 29/115 (25%), Positives = 47/115 (41%), Gaps = 8/115 (7%)

Query  851  FRKAAEIVITLVSQLQARQHSTQI----DNKPADISSVVTQTVTPHKDFFTAQFLLAFTV  906
            + K+AE V  +  Q  A+ H +++     NKP  +  V     T  ++FFT ++  A+T 
Sbjct  185  YTKSAETVTNIYQQFYAKNHYSELWFRWQNKPLILGKVEEMADTGIRNFFTWRYSWAWTN  244

Query  907  GGQYSLSVEAAIADENGHVWKTGPKV----TLAVKSHEDNNNKSTSVQNATRSFT  957
                    +        + W T P V     +AV SH  +NN   S +      T
Sbjct  245  SRNEPHHWQWLDRTPQNYGWDTDPSVPEEIPVAVASHPYDNNIGKSFRKGRAGVT  299


==> gi|182414423|ref|YP_001819489.1| hypothetical protein Oter_2608
[Opitutus terrae PB90-1]
Length=256
          Length = 256

 Score = 35.8 bits (81),  Expect = 2.7, Method: Compositional matrix adjust.
 Identities = 24/67 (36%), Positives = 30/67 (45%), Gaps = 5/67 (7%)

Query  625  QAEYVRVRCEFLQCLLQLVHAGRALCTAPPPAIAAAIVASTRDELQRYGHVTQQLRKCVK  684
            Q E VR R  +L   LQL   G A  T PP A   A ++ TRD   R+    Q + +C  
Sbjct  166  QGETVRAR--WLDGALQLHEGGNAYITLPPAAFTKAQISPTRDSRLRW---MQSVLQCTH  220

Query  685  EFRACGE  691
                 GE
Sbjct  221  YIAGAGE  227


==> gi|284038941|ref|YP_003388871.1| hypothetical protein Slin_4085
[Spirosoma linguale DSM 74]
Length=491
          Length = 491

 Score = 36.2 bits (82),  Expect = 3.0, Method: Compositional matrix adjust.
 Identities = 25/82 (30%), Positives = 42/82 (51%), Gaps = 6/82 (7%)

Query  675  VTQQLRKCVKEFRACGESYQKLYQSAFDADPESLKNIQIYQQMCFLMSNSVERVCQLNSQ  734
            + + +R+  K   A  E  ++ Y+ A   DPE+L  I  Y+ M F M  SV +V  ++ +
Sbjct  245  INRNMRR--KTIEAINEINRQTYEDA--QDPETLTRISQYE-MAFRMQMSVPQVMDVSKE  299

Query  735  EDFVLDFNGKENSLEIQFLISC  756
              F+LD  G +   E  F ++C
Sbjct  300  PPFILDMYGVKPG-EGSFAMNC  320


==> gi|171185567|ref|YP_001794486.1| paREP9 [Thermoproteus neutrophilus
V24Sta]
Length=121
          Length = 121

 Score = 33.9 bits (76),  Expect = 3.9, Method: Composition-based stats.
 Identities = 21/53 (40%), Positives = 28/53 (53%), Gaps = 2/53 (4%)

Query  260  QLTAATLVDIPQQVKLLVSYLRNDQRWAIKA-EALKGLHRLASEGAHFWPQDA  311
            QL AA LVD  ++   + S  R+  RW I+A EA   +   AS  A +WP  A
Sbjct  63   QLVAA-LVDALKKAYYVASRCRDSPRWKIRAWEAAMAIEDAASALAMYWPSTA  114


==> gi|297560147|ref|YP_003679121.1| ArsR family transcriptional
regulator [Nocardiopsis dassonvillei subsp. dassonvillei DSM 
43111]
Length=109
          Length = 109

 Score = 33.1 bits (74),  Expect = 4.7, Method: Composition-based stats.
 Identities = 26/74 (35%), Positives = 34/74 (46%), Gaps = 2/74 (3%)

Query  578  LEELSKGESFLSSKDDLVTKLSTSLTHCSKALASLRAASTPSQTLTFQAEYVRVRCEFLQ  637
            L+ L +GE  L    +LV  L  S  + SK L  LR A   S+T   Q    R+R E L+
Sbjct  17   LDALRRGEGLLVK--ELVAGLGMSQPNVSKHLRVLRTAGLVSETAERQGRRYRLRAEALR  74

Query  638  CLLQLVHAGRALCT  651
             L   +   RA  T
Sbjct  75   DLDDWLRPYRAFWT  88


==> gi|171185029|ref|YP_001793948.1| paREP9 [Thermoproteus neutrophilus
V24Sta]
Length=121
          Length = 121

 Score = 33.5 bits (75),  Expect = 5.0, Method: Composition-based stats.
 Identities = 21/53 (40%), Positives = 28/53 (53%), Gaps = 2/53 (4%)

Query  260  QLTAATLVDIPQQVKLLVSYLRNDQRWAIKA-EALKGLHRLASEGAHFWPQDA  311
            QL AA LVD  ++   + S  R+  RW I+A EA   +   AS  A +WP  A
Sbjct  63   QLVAA-LVDALKKAYYVASRCRDSPRWKIRAWEAAMAIEYAASALAMYWPSAA  114


==> gi|220932797|ref|YP_002509705.1| hypothetical protein Hore_19630
[Halothermothrix orenii H 168]
Length=317
          Length = 317

 Score = 35.0 bits (79),  Expect = 6.1, Method: Composition-based stats.
 Identities = 30/93 (32%), Positives = 46/93 (49%), Gaps = 25/93 (27%)

Query  506  LCTLLFQCQIGSEWNLELKNAVRLACKGCHYWSNYRIARAACRYGHHEISHEIFSVVKDR  565
            L  LLFQ QIGS +N E+K   R A     Y S Y+         H+++ +EI       
Sbjct  126  LAFLLFQGQIGSSFNEEIK--TRFA-----YLSYYKDL-------HYDVLNEI-------  164

Query  566  VSSEHYYFWLTSLEELSKGESFLSSKDDLVTKL  598
                 +YF +TS +++++G+S+  S   L  KL
Sbjct  165  ----KFYFNVTSGQDITEGDSYYISNLTLPVKL  193


==> gi|152980408|ref|YP_001351831.1| DNA processing protein [Janthinobacterium
sp. Marseille]
Length=371
          Length = 371

 Score = 34.7 bits (78),  Expect = 7.4, Method: Compositional matrix adjust.
 Identities = 26/90 (29%), Positives = 45/90 (50%), Gaps = 9/90 (10%)

Query  164  RRSLDSHDAVEVDAAVYAATQFAAQSKKFAVSMCNKVSEMIQGLA----TPAHRKLQLIP  219
            R +L SH A+ +  +  A+ Q    +++FA S+ +    +I GLA    T AH+      
Sbjct  110  RIALLSHPAIAIVGSRNASAQGITNAEQFAASLSSSGLTIISGLALGIDTAAHQG-----  164

Query  220  ILQHMHHDISTASMVRVLCTQLLKSYPAQD  249
             LQ M   ++  S + V+ T +   YPA++
Sbjct  165  ALQAMQTHVNAGSTIAVIGTGMDIVYPARN  194
