# Supplementary material for: An insight into the salivary gland content of the human body louse, Pediculus humanus
Source: Sci Rep. 2025 May 26;15:18322. doi: 10.1038/s41598-025-01412-5 (PMC12106848; doi:10.1038/s41598-025-01412-5)
Supplement: Supplementary file 2 — Supplementary Information 2. [file 41598_2025_1412_MOESM2_ESM.zip › S2/links/BAC-LIGHT/Phseq_10165-BAC-LIGHT.txt]

>Phseq_10165

gi|119945651|ref|YP_943331.1| hypothetical protein Ping_1964 [Psy...  47.4    6e-04
gi|311113734|ref|YP_003984956.1| hypothetical protein HMPREF0733_...  44.3    0.006
gi|271963963|ref|YP_003338159.1| serine/threonine protein kinase-...  42.4    0.021
gi|296269405|ref|YP_003652037.1| peptidoglycan glycosyltransferas...  39.3    0.22
gi|256825617|ref|YP_003149577.1| DNA segregation ATPase, FtsK/Spo...  35.0    4.0
gi|257062941|ref|YP_003142613.1| predicted xylanase/chitin deacet...  34.3    6.0
gi|271970267|ref|YP_003344463.1| hypothetical protein Sros_9097 [...  34.7    6.5


==> gi|119945651|ref|YP_943331.1| hypothetical protein Ping_1964
[Psychromonas ingrahamii 37]
Length=573
          Length = 573

 Score = 47.4 bits (111),  Expect = 6e-04, Method: Compositional matrix adjust.
 Identities = 24/102 (24%), Positives = 57/102 (56%), Gaps = 0/102 (0%)

Query  80   GSAASRRSRSGSAGSKRSRSGSAASKRSRSGSAASKRSRSGSAASKRSRSGSAESKRSRS  139
            GS  +  + +GS  ++ + +GS  +  + +GS  +  + +GS  +  + +GS ++K + +
Sbjct  242  GSTDTSSTYTGSTDTESTDTGSTDTSSTYTGSTDTSSTYTGSTDTSSTYTGSTDTKSTYT  301

Query  140  GSAVSRRSRSGSAASKRSRSGSAASRRSRSRSAGSKRSRSGS  181
            GS  +  + +GSA ++ + +GSA +  + + S  +  + +GS
Sbjct  302  GSTDTESTDTGSADTESTYTGSADTESTETESTDTGSADTGS  343


 Score = 46.6 bits (109),  Expect = 0.001, Method: Compositional matrix adjust.
 Identities = 24/102 (24%), Positives = 58/102 (57%), Gaps = 0/102 (0%)

Query  40   GSAASKRSRSGSAASRRSRSGSAASRRSRSGSAASRRSRSGSAASRRSRSGSAGSKRSRS  99
            GS  +  + +GS  +  + +GS  +  + +GS  +  + +GS  +  + +GS  +K + +
Sbjct  242  GSTDTSSTYTGSTDTESTDTGSTDTSSTYTGSTDTSSTYTGSTDTSSTYTGSTDTKSTYT  301

Query  100  GSAASKRSRSGSAASKRSRSGSAASKRSRSGSAESKRSRSGS  141
            GS  ++ + +GSA ++ + +GSA ++ + + S ++  + +GS
Sbjct  302  GSTDTESTDTGSADTESTYTGSADTESTETESTDTGSADTGS  343


 Score = 45.4 bits (106),  Expect = 0.002, Method: Compositional matrix adjust.
 Identities = 24/102 (24%), Positives = 58/102 (57%), Gaps = 0/102 (0%)

Query  50   GSAASRRSRSGSAASRRSRSGSAASRRSRSGSAASRRSRSGSAGSKRSRSGSAASKRSRS  109
            GS  +  + +GS  +  + +GS  +  + +GS  +  + +GS  +  + +GS  +K + +
Sbjct  242  GSTDTSSTYTGSTDTESTDTGSTDTSSTYTGSTDTSSTYTGSTDTSSTYTGSTDTKSTYT  301

Query  110  GSAASKRSRSGSAASKRSRSGSAESKRSRSGSAVSRRSRSGS  151
            GS  ++ + +GSA ++ + +GSA+++ + + S  +  + +GS
Sbjct  302  GSTDTESTDTGSADTESTYTGSADTESTETESTDTGSADTGS  343


 Score = 43.9 bits (102),  Expect = 0.006, Method: Compositional matrix adjust.
 Identities = 23/102 (23%), Positives = 58/102 (57%), Gaps = 0/102 (0%)

Query  30   GSAASKRSRSGSAASKRSRSGSAASRRSRSGSAASRRSRSGSAASRRSRSGSAASRRSRS  89
            GS  +  + +GS  ++ + +GS  +  + +GS  +  + +GS  +  + +GS  ++ + +
Sbjct  242  GSTDTSSTYTGSTDTESTDTGSTDTSSTYTGSTDTSSTYTGSTDTSSTYTGSTDTKSTYT  301

Query  90   GSAGSKRSRSGSAASKRSRSGSAASKRSRSGSAASKRSRSGS  131
            GS  ++ + +GSA ++ + +GSA ++ + + S  +  + +GS
Sbjct  302  GSTDTESTDTGSADTESTYTGSADTESTETESTDTGSADTGS  343


 Score = 41.2 bits (95),  Expect = 0.050, Method: Compositional matrix adjust.
 Identities = 21/95 (22%), Positives = 52/95 (55%), Gaps = 0/95 (0%)

Query  7    SRSGSAASKRSRSGSAASKRSRSGSAASKRSRSGSAASKRSRSGSAASRRSRSGSAASRR  66
            + +GS  ++ + +GS  +  + +GS  +  + +GS  +  + +GS  ++ + +GS  +  
Sbjct  249  TYTGSTDTESTDTGSTDTSSTYTGSTDTSSTYTGSTDTSSTYTGSTDTKSTYTGSTDTES  308

Query  67   SRSGSAASRRSRSGSAASRRSRSGSAGSKRSRSGS  101
            + +GSA +  + +GSA +  + + S  +  + +GS
Sbjct  309  TDTGSADTESTYTGSADTESTETESTDTGSADTGS  343


 Score = 40.8 bits (94),  Expect = 0.068, Method: Compositional matrix adjust.
 Identities = 20/90 (22%), Positives = 51/90 (57%), Gaps = 0/90 (0%)

Query  100  GSAASKRSRSGSAASKRSRSGSAASKRSRSGSAESKRSRSGSAVSRRSRSGSAASKRSRS  159
            GS  +  + +GS  ++ + +GS  +  + +GS ++  + +GS  +  + +GS  +K + +
Sbjct  242  GSTDTSSTYTGSTDTESTDTGSTDTSSTYTGSTDTSSTYTGSTDTSSTYTGSTDTKSTYT  301

Query  160  GSAASRRSRSRSAGSKRSRSGSAASKRSRS  189
            GS  +  + + SA ++ + +GSA ++ + +
Sbjct  302  GSTDTESTDTGSADTESTYTGSADTESTET  331


 Score = 38.9 bits (89),  Expect = 0.22, Method: Compositional matrix adjust.
 Identities = 21/102 (21%), Positives = 56/102 (55%), Gaps = 0/102 (0%)

Query  110  GSAASKRSRSGSAASKRSRSGSAESKRSRSGSAVSRRSRSGSAASKRSRSGSAASRRSRS  169
            GS  +  + +GS  ++ + +GS ++  + +GS  +  + +GS  +  + +GS  ++ + +
Sbjct  242  GSTDTSSTYTGSTDTESTDTGSTDTSSTYTGSTDTSSTYTGSTDTSSTYTGSTDTKSTYT  301

Query  170  RSAGSKRSRSGSAASKRSRSGSKGSNRSRSNSKGSDRSRSGS  211
             S  ++ + +GSA ++ + +GS  +  + + S  +  + +GS
Sbjct  302  GSTDTESTDTGSADTESTYTGSADTESTETESTDTGSADTGS  343


==> gi|311113734|ref|YP_003984956.1| hypothetical protein HMPREF0733_12065
[Rothia dentocariosa ATCC 17931]
Length=652
          Length = 652

 Score = 44.3 bits (103),  Expect = 0.006, Method: Compositional matrix adjust.
 Identities = 41/139 (29%), Positives = 69/139 (50%), Gaps = 3/139 (2%)

Query  28   RSGSAASKRSRSGSAASKRSR-SGSAASRRSRSGSAASRRSRSGSAASRRSRSGSAASRR  86
            R+GS      R+GS +   S  +GS     +R+GS +    R+GS      R+G+     
Sbjct  388  RTGSTPKVSPRTGSVSRVSSSRTGSVPKVPTRTGSMSKVSDRTGSTPKVSERTGATPKVN  447

Query  87   SRSGSAGS-KRSRSGSAASKRSRSGSAASKRSRSGSAASKRSRSGSAESKRSRSGSAVSR  145
            +R+GS      SR+GS     +R+GS +    R+GS      R+G+     +R+GS +S+
Sbjct  448  TRTGSVSQVSSSRTGSVPKVPTRTGSMSKVSDRTGSTPKVSERTGATPKVNARTGS-LSQ  506

Query  146  RSRSGSAASKRSRSGSAAS  164
              +S S  +K   +GS ++
Sbjct  507  VKKSDSTPAKSPATGSTSA  525


 Score = 41.2 bits (95),  Expect = 0.052, Method: Compositional matrix adjust.
 Identities = 34/117 (29%), Positives = 59/117 (50%), Gaps = 2/117 (2%)

Query  9    SGSAASKRSRSGSAASKRSRSGSAASKRSRSGSAASKRSRSGSAASR-RSRSGSAASRRS  67
            +GS     +R+GS +    R+GS      R+G+     +R+GS +    SR+GS     +
Sbjct  410  TGSVPKVPTRTGSMSKVSDRTGSTPKVSERTGATPKVNTRTGSVSQVSSSRTGSVPKVPT  469

Query  68   RSGSAASRRSRSGSAASRRSRSGSAGSKRSRSGSAASKRSRSGSAASKRSRSGSAAS  124
            R+GS +    R+GS      R+G+     +R+GS  S+  +S S  +K   +GS ++
Sbjct  470  RTGSMSKVSDRTGSTPKVSERTGATPKVNARTGS-LSQVKKSDSTPAKSPATGSTSA  525


 Score = 40.8 bits (94),  Expect = 0.059, Method: Compositional matrix adjust.
 Identities = 51/185 (28%), Positives = 85/185 (46%), Gaps = 5/185 (3%)

Query  1    SAASKRSRSGSAASKRSRSGSAASKRSRSGSAASKRSRSGSAASKRSRSGSAASRRSRSG  60
            SA  K S +G+     +R+GS      R+GS   K S    AA K     +    ++  G
Sbjct  320  SAKRKPSATGTVPKIPARTGSMPKVSDRTGSTP-KVSEQKDAAPKVVNPWNTVRLQNPMG  378

Query  61   SAASRRS--RSGSAASRRSRSG-SAASRRSRSGSAGSKRSRSGSAASKRSRSGSAASKRS  117
            + +  ++  R+GS      R+G  +    SR+GS     +R+GS +    R+GS      
Sbjct  379  ADSPSQASDRTGSTPKVSPRTGSVSRVSSSRTGSVPKVPTRTGSMSKVSDRTGSTPKVSE  438

Query  118  RSGSAASKRSRSGSA-ESKRSRSGSAVSRRSRSGSAASKRSRSGSAASRRSRSRSAGSKR  176
            R+G+     +R+GS  +   SR+GS     +R+GS +    R+GS      R+ +     
Sbjct  439  RTGATPKVNTRTGSVSQVSSSRTGSVPKVPTRTGSMSKVSDRTGSTPKVSERTGATPKVN  498

Query  177  SRSGS  181
            +R+GS
Sbjct  499  ARTGS  503


 Score = 39.7 bits (91),  Expect = 0.15, Method: Compositional matrix adjust.
 Identities = 55/198 (28%), Positives = 91/198 (46%), Gaps = 24/198 (12%)

Query  25   KRSRSGS-AASKRSRSGSAASKRSRSGSAASRRSRSGSAASRRSRSGS---------AAS  74
            +R+++G+  A K +++GSA  K S +G+     +R+GS      R+GS         AA 
Sbjct  303  QRAQTGALPAQKAAKNGSAKRKPSATGTVPKIPARTGSMPKVSDRTGSTPKVSEQKDAAP  362

Query  75   RRSRSGSAASRRSRSG--SAGSKRSRSGSAASKRSRSG-SAASKRSRSGSAASKRSRSGS  131
            +     +    ++  G  S      R+GS      R+G  +    SR+GS     +R+GS
Sbjct  363  KVVNPWNTVRLQNPMGADSPSQASDRTGSTPKVSPRTGSVSRVSSSRTGSVPKVPTRTGS  422

Query  132  AESKRSRSGSAVSRRSRSGSAASKRSRSGSAASRRSRSRSAGSKRSRSGSAASKRSRSG-  190
                  R+GS      R+G+     +R+GS +   S         SR+GS     +R+G 
Sbjct  423  MSKVSDRTGSTPKVSERTGATPKVNTRTGSVSQVSS---------SRTGSVPKVPTRTGS  473

Query  191  -SKGSNRSRSNSKGSDRS  207
             SK S+R+ S  K S+R+
Sbjct  474  MSKVSDRTGSTPKVSERT  491


 Score = 35.0 bits (79),  Expect = 3.7, Method: Compositional matrix adjust.
 Identities = 29/98 (30%), Positives = 50/98 (51%), Gaps = 2/98 (2%)

Query  8    RSGSAASKRSRSGSAASKRSRSGSAAS-KRSRSGSAASKRSRSGSAASRRSRSGSAASRR  66
            R+GS      R+G+     +R+GS +    SR+GS     +R+GS +    R+GS     
Sbjct  429  RTGSTPKVSERTGATPKVNTRTGSVSQVSSSRTGSVPKVPTRTGSMSKVSDRTGSTPKVS  488

Query  67   SRSGSAASRRSRSGSAASRRSRSGSAGSKRSRSGSAAS  104
             R+G+     +R+GS  S+  +S S  +K   +GS ++
Sbjct  489  ERTGATPKVNARTGS-LSQVKKSDSTPAKSPATGSTSA  525


==> gi|271963963|ref|YP_003338159.1| serine/threonine protein kinase-like
protein [Streptosporangium roseum DSM 43021]
Length=620
          Length = 620

 Score = 42.4 bits (98),  Expect = 0.021, Method: Compositional matrix adjust.
 Identities = 45/122 (37%), Positives = 62/122 (51%), Gaps = 0/122 (0%)

Query  2    AASKRSRSGSAASKRSRSGSAASKRSRSGSAASKRSRSGSAASKRSRSGSAASRRSRSGS  61
            A S R+ +  A S R+ +  A S R+RS  A S R+RS  A S R+RS  A S  +RS  
Sbjct  310  APSTRAWTTEAPSTRAWTTEAPSTRARSTEAPSTRARSTEAPSTRARSTEALSTEARSTE  369

Query  62   AASRRSRSGSAASRRSRSGSAASRRSRSGSAGSKRSRSGSAASKRSRSGSAASKRSRSGS  121
              SR  R   A S  + S  A +  +RS  AG+ R  +  A S    +  A + R+R+G 
Sbjct  370  VRSREVRRVDARSTEAPSTRAWTAEARSTEAGAARDWTAEARSTEVWAAEAWTARARTGE  429

Query  122  AA  123
            AA
Sbjct  430  AA  431


 Score = 38.9 bits (89),  Expect = 0.26, Method: Compositional matrix adjust.
 Identities = 44/128 (34%), Positives = 64/128 (50%), Gaps = 0/128 (0%)

Query  26   RSRSGSAASKRSRSGSAASKRSRSGSAASRRSRSGSAASRRSRSGSAASRRSRSGSAASR  85
            R+ +  A S R+ +  A S R+ +  A S R+RS  A S R+RS  A S R+RS  A S 
Sbjct  304  RAWTTEAPSTRAWTTEAPSTRAWTTEAPSTRARSTEAPSTRARSTEAPSTRARSTEALST  363

Query  86   RSRSGSAGSKRSRSGSAASKRSRSGSAASKRSRSGSAASKRSRSGSAESKRSRSGSAVSR  145
             +RS    S+  R   A S  + S  A +  +RS  A + R  +  A S    +  A + 
Sbjct  364  EARSTEVRSREVRRVDARSTEAPSTRAWTAEARSTEAGAARDWTAEARSTEVWAAEAWTA  423

Query  146  RSRSGSAA  153
            R+R+G AA
Sbjct  424  RARTGEAA  431


==> gi|296269405|ref|YP_003652037.1| peptidoglycan glycosyltransferase
[Thermobispora bispora DSM 43833]
Length=1057
          Length = 1057

 Score = 39.3 bits (90),  Expect = 0.22, Method: Compositional matrix adjust.
 Identities = 77/217 (35%), Positives = 106/217 (49%), Gaps = 19/217 (9%)

Query  2    AASKRSRSGSAASKRSRSGSA-----ASKRSRS----GSAASKRSRSGSAASKRSRSGSA  52
            AAS   R G +A+ R R  +      AS R R+      AAS+R+   S A+ R     A
Sbjct  776  AASDARRGGPSATARPRHAAGRPAHRASGRQRALWTAPPAASRRAVPRSTAAPR-----A  830

Query  53   ASRRSRSGSAASRRSRSGSAASRRSRSGSAASRRSRSGSAGSKRSRSGSAASKRSRSGSA  112
             S  +R+  A S  +RS  A SR +RS  A SR  RS  A    +RS  A S+ +RS  A
Sbjct  831  GSHGTRAHPARSHDTRSRPARSRDARSQPARSRDPRSRPARPHGTRSKPARSQDARSQPA  890

Query  113  ASKRSRSGSAASKRSRSGSAESKRSRSGSAVSRRSRSGSAASKRSRSGSAASRRSRSRSA  172
             S+  RS  A    +RS  A S+ +RS  A SR  RS  A  + +RS  A + R+    A
Sbjct  891  RSRDPRSRPARPHGTRSKPARSQDARSQPARSRDPRSRPARPQDTRSRQARAPRTTGPRA  950

Query  173  GSKRSRSGSAASKRSRSGSKGSNRSRSNSKGSDRSRS  209
            G+KR+R     S+ +R     S R+RS    + R+ S
Sbjct  951  GTKRTRPQHGRSQHAR-----SQRARSQRAAAPRTPS  982


 Score = 37.7 bits (86),  Expect = 0.70, Method: Compositional matrix adjust.
 Identities = 78/230 (34%), Positives = 112/230 (49%), Gaps = 15/230 (7%)

Query  3    ASKRSRSGSAASKRSRSGSAASKRSRSGSA-----ASKRSRS----GSAASKRSRSGSAA  53
            A +  R+G+A+  R R G +A+ R R  +      AS R R+      AAS+R+   S A
Sbjct  768  AERPQRAGAASDAR-RGGPSATARPRHAAGRPAHRASGRQRALWTAPPAASRRAVPRSTA  826

Query  54   SRRSRSGSAASRRSRSGSAASRRSRSGSAASRRSRSGSAGSKRSRSGSAASKRSRSGSAA  113
            + R     A S  +R+  A S  +RS  A SR +RS  A S+  RS  A    +RS  A 
Sbjct  827  APR-----AGSHGTRAHPARSHDTRSRPARSRDARSQPARSRDPRSRPARPHGTRSKPAR  881

Query  114  SKRSRSGSAASKRSRSGSAESKRSRSGSAVSRRSRSGSAASKRSRSGSAASRRSRSRSAG  173
            S+ +RS  A S+  RS  A    +RS  A S+ +RS  A S+  RS  A  + +RSR A 
Sbjct  882  SQDARSQPARSRDPRSRPARPHGTRSKPARSQDARSQPARSRDPRSRPARPQDTRSRQAR  941

Query  174  SKRSRSGSAASKRSRSGSKGSNRSRSNSKGSDRSRSGSRKSRSRSTSPSG  223
            + R+    A +KR+R     S  +RS    S R+ +    S   + SP G
Sbjct  942  APRTTGPRAGTKRTRPQHGRSQHARSQRARSQRAAAPRTPSPRPTASPGG  991


==> gi|256825617|ref|YP_003149577.1| DNA segregation ATPase, FtsK/SpoIIIE
family [Kytococcus sedentarius DSM 20547]
Length=1046
          Length = 1046

 Score = 35.0 bits (79),  Expect = 4.0, Method: Compositional matrix adjust.
 Identities = 36/89 (40%), Positives = 51/89 (57%), Gaps = 14/89 (16%)

Query  144  SRRSRSGSAASKRSRSGSA---ASRRSRSRSAGS-KRSRSGSAASKRS---------RSG  190
            SR  RS SA     RSG +   A   + +RSAG+  RSRSG+AA  R+          SG
Sbjct  4    SRTRRSSSAPRNAPRSGGSRRRAETETSTRSAGTGTRSRSGTAAGSRASGAKAPGAKASG  63

Query  191  SKGSNRSRSNSKGSDRSRSGSRKSRSRST  219
            +KG+  S++++KGS    +GSR S +R+T
Sbjct  64   AKGAG-SKASAKGSGARAAGSRGSGARTT  91


==> gi|257062941|ref|YP_003142613.1| predicted xylanase/chitin deacetylase
[Slackia heliotrinireducens DSM 20476]
Length=571
          Length = 571

 Score = 34.3 bits (77),  Expect = 6.0, Method: Compositional matrix adjust.
 Identities = 46/135 (34%), Positives = 74/135 (55%), Gaps = 16/135 (12%)

Query  4    SKRSR-SGSAASKRSRSGSAASKRSRSGSAASKRSRSGSAASKRSRSGSAASRRSRSGS-  61
            S+R+R SGS+A   SR+ S  ++R+   +  S  +RSG+  S   R+G+  +   R+G+ 
Sbjct  32   SRRARPSGSSAGSDSRTRSQGARRA---AGPSDSARSGAGHSTAGRTGNRITYDGRTGAQ  88

Query  62   -AASRRSRSGSAASRRSRSGSAASRRS-----RSGSAGSKRSRSGSAASKRSRSGSAASK  115
               S R    +  +R +R G+AA R S     R  + GSKR+ +  A ++R+ +GS A  
Sbjct  89   RMVSEREEHAARNTRNTR-GTAADRTSGRNSQRPSARGSKRATAQPARTRRAANGSHA--  145

Query  116  RSRSGSAASKRSRSG  130
             SR G  A+  +RSG
Sbjct  146  -SRDGHVANG-NRSG  158


 Score = 34.3 bits (77),  Expect = 6.2, Method: Compositional matrix adjust.
 Identities = 49/163 (30%), Positives = 85/163 (52%), Gaps = 11/163 (7%)

Query  34   SKRSR-SGSAASKRSRSGSAASRRSRSGSAASRRSRSGSAASRRSRSGSAASRRSRSGSA  92
            S+R+R SGS+A   SR+ S  +RR+   +  S  +RSG+  S   R+G+  +   R+G+ 
Sbjct  32   SRRARPSGSSAGSDSRTRSQGARRA---AGPSDSARSGAGHSTAGRTGNRITYDGRTGAQ  88

Query  93   GSKRSRSGSAA-SKRSRSGSAASKRS-----RSGSAASKRSRSGSAESKRSRSGSAVSRR  146
                 R   AA + R+  G+AA + S     R  +  SKR+ +  A ++R+ +GS  SR 
Sbjct  89   RMVSEREEHAARNTRNTRGTAADRTSGRNSQRPSARGSKRATAQPARTRRAANGSHASRD  148

Query  147  SRSGSAA-SKRSRSGSAASRRSRSRSAGSKRSRSGSAASKRSR  188
                +   S RS + + A++ ++  + G K+++    A  RSR
Sbjct  149  GHVANGNRSGRSGAHNVATKDAQRDNFGYKKAQKNLRAEYRSR  191


 Score = 33.9 bits (76),  Expect = 8.6, Method: Compositional matrix adjust.
 Identities = 49/157 (31%), Positives = 83/157 (53%), Gaps = 12/157 (8%)

Query  64   SRRSR-SGSAASRRSRSGSAASRRSRSGSAGSKRSRSGSAASKRSRSGSAASKRSRSGS-  121
            SRR+R SGS+A   SR+ S  +RR+   +  S  +RSG+  S   R+G+  +   R+G+ 
Sbjct  32   SRRARPSGSSAGSDSRTRSQGARRA---AGPSDSARSGAGHSTAGRTGNRITYDGRTGAQ  88

Query  122  -AASKRSRSGSAESKRSRSGSAVSRRSRSGS--AASKRSRSGSAASRRSRSRSAGSKRSR  178
               S+R    +A + R+  G+A  R S   S   +++ S+  +A   R+R  + GS  SR
Sbjct  89   RMVSEREEH-AARNTRNTRGTAADRTSGRNSQRPSARGSKRATAQPARTRRAANGSHASR  147

Query  179  SGSAASKRSRSGSKGSNRSRSNSKGSDRSRSGSRKSR  215
             G  A+  +RSG  G++     +K + R   G +K++
Sbjct  148  DGHVANG-NRSGRSGAHNVA--TKDAQRDNFGYKKAQ  181


==> gi|271970267|ref|YP_003344463.1| hypothetical protein Sros_9097
[Streptosporangium roseum DSM 43021]
Length=3151
          Length = 3151

 Score = 34.7 bits (78),  Expect = 6.5, Method: Compositional matrix adjust.
 Identities = 45/159 (28%), Positives = 83/159 (52%), Gaps = 14/159 (9%)

Query  7    SRSGSAASKRSRSGSAASKRSRSGSAASKRSRSGSAASKRSRSGSAASRRSRSGSAASRR  66
            ++ G AAS  ++ G   S  S  G+AA       +  ++ S++GSA  + +++GSA   +
Sbjct  530  AQGGQAAS--AQGGQTGSNPSGPGTAAQGSQGGPAQGAQGSQAGSA--QGNQTGSAPVGQ  585

Query  67   SRSGSAASRRSRSGSAASRRSRSGSA-GSKRSRSG-SAASKRSRSGSAASKRSRSGSA--  122
               G +A       ++ ++ S+SG+A GS+ + +G SA    +++ SAA   S +G+A  
Sbjct  586  GTPGQSAPAAPDPSASGAQGSQSGAAQGSQAAPAGQSAPGPSAQTASAAPDPSGAGTATQ  645

Query  123  -----ASKRSRSG-SAESKRSRSGSAVSRRSRSGSAASK  155
                 AS +S  G SA++   +SG  V   +  G+A ++
Sbjct  646  ESQTGASGQSAPGPSAQTAPVQSGGPVPVTATQGAATTQ  684
