# Supplementary material for: An insight into the salivary gland content of the human body louse, Pediculus humanus
Source: Sci Rep. 2025 May 26;15:18322. doi: 10.1038/s41598-025-01412-5 (PMC12106848; doi:10.1038/s41598-025-01412-5)
Supplement: Supplementary file 2 — Supplementary Information 2. [file 41598_2025_1412_MOESM2_ESM.zip › S2/links/BAC-LIGHT/Phseq_101656-BAC-LIGHT.txt]

>Phseq_101656

gi|262194058|ref|YP_003265267.1| EGF calcium-binding domain prote...  60.8    2e-08
gi|338536148|ref|YP_004669482.1| EGF domain-containing protein [M...  52.8    5e-06
gi|262196750|ref|YP_003267959.1| EGF calcium-binding domain prote...  49.3    8e-05
gi|262194621|ref|YP_003265830.1| EGF calcium-binding domain prote...  44.7    0.002
gi|162450479|ref|YP_001612846.1| Slit homolog 3 protein precursor...  38.9    0.17
gi|262194629|ref|YP_003265838.1| EGF calcium-binding domain prote...  37.4    0.47
gi|338532582|ref|YP_004665916.1| hypothetical protein LILAB_14665...  35.0    1.9
gi|262194437|ref|YP_003265646.1| acyl transferase [Haliangium och...  35.0    2.8
gi|284033122|ref|YP_003383053.1| binding-protein-dependent transp...  33.1    9.3


==> gi|262194058|ref|YP_003265267.1| EGF calcium-binding domain protein
[Haliangium ochraceum DSM 14365]
Length=460
          Length = 460

 Score = 60.8 bits (146),  Expect = 2e-08, Method: Compositional matrix adjust.
 Identities = 42/123 (34%), Positives = 58/123 (47%), Gaps = 8/123 (7%)

Query  157  CPFNSKCVNTPGSYRCDCNLGFKNVNENTCQDIDECSATPGICQHN-CINVFGSFRCTCK  215
            C  N+ C        C CN G+   +  +C DIDEC+ +P  C    C+N  G + C C 
Sbjct  93   CDANASCEADTLPLSCRCNAGYAG-DGFSCVDIDECAVSPDACGVGVCVNQDGGYACDCP  151

Query  216  TGFRLHENNRTCVDLNECDMFKDQKLCI--GECVNIPGSFTCRCPPGYTLGPDGRSCQDV  273
             G+R  ++  TCVD++EC   +    C     C N PG   C C PG+    DG SC+  
Sbjct  152  AGYR--DDGVTCVDIDECLADQPGTSCSPDATCTNTPGGHVCTCNPGFF--GDGTSCRRP  207

Query  274  DEC  276
              C
Sbjct  208  SSC  210


 Score = 58.5 bits (140),  Expect = 8e-08, Method: Compositional matrix adjust.
 Identities = 35/92 (38%), Positives = 48/92 (52%), Gaps = 10/92 (11%)

Query  93   CPKGYEATANGCMDVNECTSKKHTCKGLAECKNERGSYSCVCPTGYQLAPDN--SCEDIN  150
            C  GY      C+D++EC      C G+  C N+ G Y+C CP GY+   D+  +C DI+
Sbjct  110  CNAGYAGDGFSCVDIDECAVSPDAC-GVGVCVNQDGGYACDCPAGYR---DDGVTCVDID  165

Query  151  EC----SFYLCPFNSKCVNTPGSYRCDCNLGF  178
            EC        C  ++ C NTPG + C CN GF
Sbjct  166  ECLADQPGTSCSPDATCTNTPGGHVCTCNPGF  197


 Score = 52.8 bits (125),  Expect = 6e-06, Method: Compositional matrix adjust.
 Identities = 38/112 (34%), Positives = 52/112 (46%), Gaps = 14/112 (13%)

Query  210  FRCTCKTGFRLHENNRTCVDLNECDMFKDQKLCIGECVNIPGSFTCRCPPGYTLGPDGRS  269
              C C  G+    +  +CVD++EC +  D    +G CVN  G + C CP GY    DG +
Sbjct  106  LSCRCNAGYA--GDGFSCVDIDECAVSPD-ACGVGVCVNQDGGYACDCPAGYR--DDGVT  160

Query  270  CQDVDECLRNPCR---GEDEVCLNTRGSYRCNSIKCPPNYIKDMEHKNRCKR  318
            C D+DECL +        D  C NT G + C    C P +  D      C+R
Sbjct  161  CVDIDECLADQPGTSCSPDATCTNTPGGHVC---TCNPGFFGD---GTSCRR  206


 Score = 51.6 bits (122),  Expect = 2e-05, Method: Compositional matrix adjust.
 Identities = 42/108 (39%), Positives = 50/108 (46%), Gaps = 9/108 (8%)

Query  117  CKGLAECKNERGSYSCVCPTGYQLAPDNSCEDINECSFY--LCPFNSKCVNTPGSYRCDC  174
            C   A C+ +    SC C  GY      SC DI+EC+     C     CVN  G Y CDC
Sbjct  93   CDANASCEADTLPLSCRCNAGYA-GDGFSCVDIDECAVSPDACGVG-VCVNQDGGYACDC  150

Query  175  NLGFKNVNENTCQDIDECSA-TPGIC---QHNCINVFGSFRCTCKTGF  218
              G+++ +  TC DIDEC A  PG        C N  G   CTC  GF
Sbjct  151  PAGYRD-DGVTCVDIDECLADQPGTSCSPDATCTNTPGGHVCTCNPGF  197


==> gi|338536148|ref|YP_004669482.1| EGF domain-containing protein
[Myxococcus fulvus HW-1]
Length=348
          Length = 348

 Score = 52.8 bits (125),  Expect = 5e-06, Method: Compositional matrix adjust.
 Identities = 34/88 (39%), Positives = 44/88 (50%), Gaps = 6/88 (7%)

Query  172  CDCNLGF--KNVNENTCQDIDECSATPGICQHN--CINVFGSFRCTCKTGFRLHENNRTC  227
            C    GF  +    + CQDI+EC+     C  N  C N  GS+ CTC+ G+    N  TC
Sbjct  216  CQVEPGFSCQGTQPSICQDINECANGTAQCSVNAVCTNTPGSYVCTCRPGY--SGNGFTC  273

Query  228  VDLNECDMFKDQKLCIGECVNIPGSFTC  255
             D++EC    D  L   +CVN PG F C
Sbjct  274  TDIDECANGTDTCLPGQQCVNTPGGFEC  301


 Score = 50.1 bits (118),  Expect = 4e-05, Method: Compositional matrix adjust.
 Identities = 34/103 (33%), Positives = 46/103 (45%), Gaps = 12/103 (12%)

Query  212  CTCKTGFRLHENN-RTCVDLNECDMFKDQKLCIGECVNIPGSFTCRCPPGYTLGPDGRSC  270
            C  + GF         C D+NEC     Q      C N PGS+ C C PGY+   +G +C
Sbjct  216  CQVEPGFSCQGTQPSICQDINECANGTAQCSVNAVCTNTPGSYVCTCRPGYS--GNGFTC  273

Query  271  QDVDECLRNPCRGED-----EVCLNTRGSYRCNSIKCPPNYIK  308
             D+DEC      G D     + C+NT G + C    C P  ++
Sbjct  274  TDIDEC----ANGTDTCLPGQQCVNTPGGFECTGGACTPPQVQ  312


 Score = 48.9 bits (115),  Expect = 8e-05, Method: Compositional matrix adjust.
 Identities = 29/71 (41%), Positives = 36/71 (51%), Gaps = 3/71 (4%)

Query  104  CMDVNECTSKKHTCKGLAECKNERGSYSCVCPTGYQLAPDNSCEDINECS--FYLCPFNS  161
            C D+NEC +    C   A C N  GSY C C  GY      +C DI+EC+     C    
Sbjct  232  CQDINECANGTAQCSVNAVCTNTPGSYVCTCRPGYS-GNGFTCTDIDECANGTDTCLPGQ  290

Query  162  KCVNTPGSYRC  172
            +CVNTPG + C
Sbjct  291  QCVNTPGGFEC  301


 Score = 40.8 bits (94),  Expect = 0.035, Method: Compositional matrix adjust.
 Identities = 30/83 (36%), Positives = 39/83 (47%), Gaps = 11/83 (13%)

Query  15   PNYICRNTLGSLRCEKKRCLPGDSTCDPEKQC---PTGYV----QGESGN---CVDLNEC  64
            P + C+ T  S+  +   C  G + C     C   P  YV     G SGN   C D++EC
Sbjct  220  PGFSCQGTQPSICQDINECANGTAQCSVNAVCTNTPGSYVCTCRPGYSGNGFTCTDIDEC  279

Query  65   ATGAHNCHPFADECINRVGGFEC  87
            A G   C P   +C+N  GGFEC
Sbjct  280  ANGTDTCLP-GQQCVNTPGGFEC  301


==> gi|262196750|ref|YP_003267959.1| EGF calcium-binding domain protein
[Haliangium ochraceum DSM 14365]
Length=451
          Length = 451

 Score = 49.3 bits (116),  Expect = 8e-05, Method: Compositional matrix adjust.
 Identities = 28/71 (39%), Positives = 38/71 (54%), Gaps = 6/71 (8%)

Query  163  CVNTPGSYRCDCNLGFK----NVNENTCQDIDECSATPGICQHN--CINVFGSFRCTCKT  216
            CV   G   CDC+ G+          TC DIDEC+ +P  C  N  C N+ GSF C C+ 
Sbjct  111  CVIEDGDTGCDCDEGYDPGADGAGGETCLDIDECALSPSPCGPNSVCENLDGSFACACED  170

Query  217  GFRLHENNRTC  227
            G++L  ++ TC
Sbjct  171  GYQLDPDSGTC  181


 Score = 45.1 bits (105),  Expect = 0.002, Method: Compositional matrix adjust.
 Identities = 25/63 (40%), Positives = 37/63 (59%), Gaps = 6/63 (10%)

Query  93   CPKGYEATANG-----CMDVNECTSKKHTCKGLAECKNERGSYSCVCPTGYQLAPDN-SC  146
            C +GY+  A+G     C+D++EC      C   + C+N  GS++C C  GYQL PD+ +C
Sbjct  122  CDEGYDPGADGAGGETCLDIDECALSPSPCGPNSVCENLDGSFACACEDGYQLDPDSGTC  181

Query  147  EDI  149
            E I
Sbjct  182  ELI  184


 Score = 37.7 bits (86),  Expect = 0.38, Method: Compositional matrix adjust.
 Identities = 26/68 (38%), Positives = 33/68 (49%), Gaps = 4/68 (6%)

Query  234  DMFKDQKLCIGECVNIPGSFTCRCPPGYTLGPD---GRSCQDVDECLRNPCR-GEDEVCL  289
            D+ +D     G CV   G   C C  GY  G D   G +C D+DEC  +P   G + VC 
Sbjct  99   DLCRDVACGPGTCVIEDGDTGCDCDEGYDPGADGAGGETCLDIDECALSPSPCGPNSVCE  158

Query  290  NTRGSYRC  297
            N  GS+ C
Sbjct  159  NLDGSFAC  166


 Score = 37.4 bits (85),  Expect = 0.46, Method: Compositional matrix adjust.
 Identities = 23/73 (32%), Positives = 33/73 (45%), Gaps = 3/73 (4%)

Query  202  NCINVFGSFRCTCKTGFRLHENN---RTCVDLNECDMFKDQKLCIGECVNIPGSFTCRCP  258
             C+   G   C C  G+    +     TC+D++EC +          C N+ GSF C C 
Sbjct  110  TCVIEDGDTGCDCDEGYDPGADGAGGETCLDIDECALSPSPCGPNSVCENLDGSFACACE  169

Query  259  PGYTLGPDGRSCQ  271
             GY L PD  +C+
Sbjct  170  DGYQLDPDSGTCE  182


 Score = 36.6 bits (83),  Expect = 0.77, Method: Compositional matrix adjust.
 Identities = 27/78 (35%), Positives = 36/78 (46%), Gaps = 7/78 (9%)

Query  119  GLAECKNERGSYSCVCPTGYQLAPDNS----CEDINECSFYLCP--FNSKCVNTPGSYRC  172
            G   C  E G   C C  GY    D +    C DI+EC+    P   NS C N  GS+ C
Sbjct  107  GPGTCVIEDGDTGCDCDEGYDPGADGAGGETCLDIDECALSPSPCGPNSVCENLDGSFAC  166

Query  173  DCNLGFK-NVNENTCQDI  189
             C  G++ + +  TC+ I
Sbjct  167  ACEDGYQLDPDSGTCELI  184


==> gi|262194621|ref|YP_003265830.1| EGF calcium-binding domain protein
[Haliangium ochraceum DSM 14365]
Length=387
          Length = 387

 Score = 44.7 bits (104),  Expect = 0.002, Method: Compositional matrix adjust.
 Identities = 28/66 (42%), Positives = 35/66 (53%), Gaps = 5/66 (8%)

Query  116  TCKGLAECKNERGSYSCVCPTGYQLAPDN-SCEDINECSFYL--CPFNSKCVNTPGSYRC  172
            +C   A C+    +  CVC  GY  A D   CED++EC+  L  C  N+ C N PGSY C
Sbjct  91   SCGEHASCETGPDTAQCVCDAGY--AGDGIDCEDVDECALALDDCADNADCGNLPGSYTC  148

Query  173  DCNLGF  178
             C  GF
Sbjct  149  TCTPGF  154


 Score = 43.9 bits (102),  Expect = 0.003, Method: Compositional matrix adjust.
 Identities = 50/180 (28%), Positives = 73/180 (41%), Gaps = 32/180 (18%)

Query  211  RCTCKTGFRLHENNRTCVDLNECDMFKDQKLCIGECVNIPGSFTCRCPPGYTLGPDGRSC  270
            +C C  G+    +   C D++EC +  D      +C N+PGS+TC C PG+  G DG SC
Sbjct  106  QCVCDAGYA--GDGIDCEDVDECALALDDCADNADCGNLPGSYTCTCTPGF-FG-DGTSC  161

Query  271  QDVDECLRNPCRGEDEVCL---NTRGSYRCNSIKCPPNYIKDM-----EHKNRCKRLKTY  322
                   R P    + + L      GSY  +     P    D+            RL  +
Sbjct  162  -------RLPLSCAELLALAPATPSGSYAIDPDGEGPRDALDVTCDMDTDGGGWTRLFFW  214

Query  323  CRENDLNCLEQPLTYSFN-----FVTFVSMLPIPPIGHLDLFTM--RGPLWSDTNSQFNL  375
             RE D      P T++       FV  ++ L  P I  +   T    G  W+D N+ F+L
Sbjct  215  DRERD------PATHTLASFVALFVDEIAELNDPTITAMTALTQIANGIHWADVNATFDL  268


 Score = 38.5 bits (88),  Expect = 0.16, Method: Compositional matrix adjust.
 Identities = 22/64 (34%), Positives = 34/64 (53%), Gaps = 3/64 (5%)

Query  157  CPFNSKCVNTPGSYRCDCNLGFKNVNENTCQDIDECSATPGICQHN--CINVFGSFRCTC  214
            C  ++ C   P + +C C+ G+     + C+D+DEC+     C  N  C N+ GS+ CTC
Sbjct  92   CGEHASCETGPDTAQCVCDAGYAGDGID-CEDVDECALALDDCADNADCGNLPGSYTCTC  150

Query  215  KTGF  218
              GF
Sbjct  151  TPGF  154


 Score = 37.4 bits (85),  Expect = 0.40, Method: Compositional matrix adjust.
 Identities = 18/46 (39%), Positives = 22/46 (48%), Gaps = 0/46 (0%)

Query  93   CPKGYEATANGCMDVNECTSKKHTCKGLAECKNERGSYSCVCPTGY  138
            C  GY      C DV+EC      C   A+C N  GSY+C C  G+
Sbjct  109  CDAGYAGDGIDCEDVDECALALDDCADNADCGNLPGSYTCTCTPGF  154


==> gi|162450479|ref|YP_001612846.1| Slit homolog 3 protein precursor
(Slit-3) [Sorangium cellulosum 'So ce 56']
Length=667
          Length = 667

 Score = 38.9 bits (89),  Expect = 0.17, Method: Compositional matrix adjust.
 Identities = 55/207 (27%), Positives = 76/207 (37%), Gaps = 37/207 (18%)

Query  46   CPTGYVQGESGNCVDLNECATGAHNCHPFADECINRVGGFEC--------RRVIFCPKGY  97
            C +GY Q  +   +   +CA     C P    C+   G  EC        R    C  GY
Sbjct  62   CASGYKQVGNRCALIPLDCAVNPELCGPHG-TCVATAGADECACEALYEGRLCDECESGY  120

Query  98   EAT-ANG-CMDVNECTSKKHTCKGLAECKNERGSYSCVCPTGY--------QLAPDNS--  145
            +   ANG C     C   +  CK  + C +  G+  C CPTGY         L   +S  
Sbjct  121  QDNDANGDCRPT--CAEAQLDCKAPSRCSDAGGTALCECPTGYTGDDCSRCALGYRDSGT  178

Query  146  -CEDINECSFYLCPFNSKCVNTPGSYRCDCNLGFKNVNENTCQDIDECSATPGIC-----  199
             C      S + C  N  CV+T    RC C  G+  +   +C +     +T G C     
Sbjct  179  GCVPTCAASGFTCSTNQICVDTETGARCGCAEGYGGIGCASCAEGYLQDSTTGACLPSCD  238

Query  200  -------QHN-CINVFGSFRCTCKTGF  218
                   +H  C +  G  RC C  G+
Sbjct  239  GAGVRCGEHGRCDDSIGFARCVCALGY  265


==> gi|262194629|ref|YP_003265838.1| EGF calcium-binding domain protein
[Haliangium ochraceum DSM 14365]
Length=428
          Length = 428

 Score = 37.4 bits (85),  Expect = 0.47, Method: Compositional matrix adjust.
 Identities = 25/63 (40%), Positives = 32/63 (51%), Gaps = 7/63 (11%)

Query  121  AECKNERGSYSCVCPTGYQLAPDN-SCEDINECSF----YLCPFNSKCVNTPGSYRCDCN  175
            A C  +     C C  GY  A D  SC DI+EC+     + C  ++ C NTPG + C CN
Sbjct  106  ASCDADAEPIFCQCDAGY--AGDGFSCADIDECAADQPSHDCSPDATCTNTPGGHLCACN  163

Query  176  LGF  178
             GF
Sbjct  164  AGF  166


 Score = 34.3 bits (77),  Expect = 4.5, Method: Compositional matrix adjust.
 Identities = 23/78 (29%), Positives = 31/78 (40%), Gaps = 5/78 (6%)

Query  93   CPKGYEATANGCMDVNECTSKK--HTCKGLAECKNERGSYSCVCPTGYQLAPDNSCEDIN  150
            C  GY      C D++EC + +  H C   A C N  G + C C  G+     +SC    
Sbjct  119  CDAGYAGDGFSCADIDECAADQPSHDCSPDATCTNTPGGHLCACNAGF-FGDGSSCRRAR  177

Query  151  ECS--FYLCPFNSKCVNT  166
             C+    L P     V T
Sbjct  178  SCADLLALAPATGTGVYT  195


==> gi|338532582|ref|YP_004665916.1| hypothetical protein LILAB_14665
[Myxococcus fulvus HW-1]
Length=363
          Length = 363

 Score = 35.0 bits (79),  Expect = 1.9, Method: Compositional matrix adjust.
 Identities = 44/163 (27%), Positives = 61/163 (37%), Gaps = 27/163 (17%)

Query  16   NYICRNTLGSLRCEKKRCLPGDSTCDPEKQCPTGYVQGESGNCVDLNECATGAHNCHPFA  75
             +I   T+ SL    K   PG     P   CP G+       C     CAT        A
Sbjct  133  TFILLGTVASLLAADKARHPG-----PGAPCPDGH-------CGRGLTCATQVDGGVCLA  180

Query  76   DECINRVGGFECRRVIFCPKGYEATANGC-MDVNECTSKKHTCKGLAECKNERGSYSCVC  134
                    G  C R   C  G+     GC + + +  +    C G   C +  GS +C+ 
Sbjct  181  SR------GQPCTRSDQCITGHCEPGVGCTVPLGKDCAAAQECPGALTCVDVLGSPTCL-  233

Query  135  PTGYQLAPDNSCEDINECSFYLCPFNSKCVNTPGSYRCDCNLG  177
                 LAP+ +CE+  +C+ + C    KC    G  RCD N G
Sbjct  234  -----LAPEEACENDRDCASFFCNAERKCSRDDG--RCDSNAG  269


==> gi|262194437|ref|YP_003265646.1| acyl transferase [Haliangium
ochraceum DSM 14365]
Length=2225
          Length = 2225

 Score = 35.0 bits (79),  Expect = 2.8, Method: Composition-based stats.
 Identities = 23/60 (38%), Positives = 33/60 (55%), Gaps = 10/60 (17%)

Query  377   LLSARAAQKVQAATKDSFRLRNSGWNQGVISLV-----KPIPGPQEIELQLTMKIYHNGV  431
             L  A +  K+ AA + +FRL  SG N G+  LV     +P PGP E+E+ ++    H GV
Sbjct  1475  LTRAESTAKLAAAGERAFRLA-SGRNSGIDGLVWQQVSRPQPGPGEVEIAIS----HAGV  1529


==> gi|284033122|ref|YP_003383053.1| binding-protein-dependent transport
systems inner membrane component [Kribbella flavida 
DSM 17836]
Length=313
          Length = 313

 Score = 33.1 bits (74),  Expect = 9.3, Method: Compositional matrix adjust.
 Identities = 31/105 (30%), Positives = 43/105 (41%), Gaps = 15/105 (14%)

Query  344  FVSMLPIPPIGHLDLFTMRGPLWSDTNSQFNLELLSARAAQKVQAATKDSFR-------L  396
             V MLP+ P   L L  + GP+     + F    L+   A  VQ    D+FR        
Sbjct  30   LVKMLPLAPAIGLMLVFLAGPIIYCIYAAFTNMALTGTGANNVQFVGLDNFRKAFGSSAF  89

Query  397  RNSGWNQGVISLVKPIPGPQEIELQLTM------KIYHNGVFVGS  435
             NS W   V +L+  I G   + L L +      K+  N  FVG+
Sbjct  90   TNSIWLTLVFTLISAIIGQNTLGLGLALLMRRSSKLVRN--FVGT  132
