# Supplementary material for: An insight into the salivary gland content of the human body louse, Pediculus humanus
Source: Sci Rep. 2025 May 26;15:18322. doi: 10.1038/s41598-025-01412-5 (PMC12106848; doi:10.1038/s41598-025-01412-5)
Supplement: Supplementary file 2 — Supplementary Information 2. [file 41598_2025_1412_MOESM2_ESM.zip › S2/links/BAC-LIGHT/Phseq_10168-BAC-LIGHT.txt]

>Phseq_10168

gi|17231272|ref|NP_487820.1| hypothetical protein all3780 [Nostoc...  83.6    2e-15
gi|194335397|ref|YP_002017191.1| hypothetical protein Ppha_0238 [...  83.6    4e-15
gi|332666338|ref|YP_004449126.1| hypothetical protein Halhy_4409 ...  83.6    5e-15
gi|113476999|ref|YP_723060.1| peptidase-like protein [Trichodesmi...  83.6    5e-15
gi|17228959|ref|NP_485507.1| kinesin light chain [Nostoc sp. PCC ...  80.5    2e-14
gi|194336388|ref|YP_002018182.1| hypothetical protein Ppha_1300 [...  80.5    4e-14
gi|20091093|ref|NP_617168.1| kinesin light chain [Methanosarcina ...  77.4    2e-13
gi|85859932|ref|YP_462134.1| hypothetical protein SYN_00677 [Synt...  75.9    3e-13
gi|113474770|ref|YP_720831.1| hypothetical protein Tery_0977 [Tri...  77.0    4e-13
gi|333993542|ref|YP_004526155.1| hypothetical protein TREAZ_1756 ...  77.0    5e-13


==> gi|17231272|ref|NP_487820.1| hypothetical protein all3780 [Nostoc
sp. PCC 7120]
Length=499
          Length = 499

 Score = 83.6 bits (205),  Expect = 2e-15, Method: Compositional matrix adjust.
 Identities = 75/310 (24%), Positives = 148/310 (48%), Gaps = 26/310 (8%)

Query  239  LKSVQNSLSRHNSLPGKTVVEVLRHASKSYVVKREFTKANLLARQAVDLAAEVFGTDHPK  298
            L +VQN L  ++      V   L + ++ Y  + ++ +A  L  QA++L   + G +HP 
Sbjct  177  LSTVQNRLGDNHP----DVATSLNNLAELYYFQGKYDQAEPLYLQALELHKRLLGDNHPD  232

Query  299  YADALLDYGFFLLYYDS---IEQCVEVYKKAYNIKTSIFKRDNVHIALALEDLAYGLYVR  355
             A +L +  +    YDS    +Q   ++ +A  +   +   ++  +A +L +LA  LY  
Sbjct  233  VATSLNNLAYL---YDSQGKYDQAEPLFLQALELHKRLLGDNHPDVATSLNNLA-ELYD-  287

Query  356  EYSSGRFQVAIEKSEESIRIMEKLLPVDHFRLSSAKRVKALILEEIAIDNSIEHSHLDLL  415
              S G++  A     +++ + ++LL  +H  ++++       L  +A     +  +    
Sbjct  288  --SQGKYDQAEPLYLQALELRQRLLGDNHPDVATS-------LNNLAYLYRTQGKY----  334

Query  416  QDAEQLHLVALNISMKAFGEKNVQTAKHYGNLGRLYQSMKKYKDAEKMHLKAIAIKEELL  475
              AE L+L AL +     G+ +   A    NL RLY S  KY  AE ++L+A+ +++ LL
Sbjct  335  DQAEPLYLQALELRQHLLGDNHPNVATSLNNLARLYDSQGKYDQAEPLYLQALELRQRLL  394

Query  476  GPNDYEVGLSVGHLASLYNYHMKEFRKAIDLYLRSISINIKLFGKGYSGLEYDYRGMIHV  535
            G N  +V  S+ +LA LY Y    + +A  LYL+++ +  +L G  +  +      +  +
Sbjct  395  GDNHPDVAASLNNLAYLY-YSQGIYERAEPLYLQALELKQRLLGDNHPSVAISLNNLAKL  453

Query  536  FANLGNLEKV  545
            + + G  ++ 
Sbjct  454  YDSQGKYDQA  463


 Score = 64.3 bits (155),  Expect = 3e-09, Method: Compositional matrix adjust.
 Identities = 58/238 (24%), Positives = 110/238 (46%), Gaps = 20/238 (8%)

Query  245  SLSRHNSLPGKT---VVEVLRHASKSYVVKREFTKANLLARQAVDLAAEVFGTDHPKYAD  301
            +L  H  L G     V   L + ++ Y  + ++ +A  L  QA++L   + G +HP  A 
Sbjct  260  ALELHKRLLGDNHPDVATSLNNLAELYDSQGKYDQAEPLYLQALELRQRLLGDNHPDVAT  319

Query  302  ALLDYGFFLLYYDSIEQCVEVYKKAYNIKTSIFKRDNVHIALALEDLAYGLYVREYSS-G  360
            +L +  +        +Q   +Y +A  ++  +   ++ ++A +L +LA     R Y S G
Sbjct  320  SLNNLAYLYRTQGKYDQAEPLYLQALELRQHLLGDNHPNVATSLNNLA-----RLYDSQG  374

Query  361  RFQVAIEKSEESIRIMEKLLPVDHFRLSSAKRVKALILEEIAIDNSIEHSHLDLLQDAEQ  420
            ++  A     +++ + ++LL  +H  ++++    A +     I            + AE 
Sbjct  375  KYDQAEPLYLQALELRQRLLGDNHPDVAASLNNLAYLYYSQGI-----------YERAEP  423

Query  421  LHLVALNISMKAFGEKNVQTAKHYGNLGRLYQSMKKYKDAEKMHLKAIAIKEELLGPN  478
            L+L AL +  +  G+ +   A    NL +LY S  KY  AE ++L+A+ I E  LG N
Sbjct  424  LYLQALELKQRLLGDNHPSVAISLNNLAKLYDSQGKYDQAEPLYLQALTIFEGSLGGN  481


 Score = 49.7 bits (117),  Expect = 1e-04, Method: Compositional matrix adjust.
 Identities = 32/128 (25%), Positives = 62/128 (48%), Gaps = 1/128 (1%)

Query  418  AEQLHLVALNISMKAFGEKNVQTAKHYGNLGRLYQSMKKYKDAEKMHLKAIAIKEELLGP  477
            AE      L+      G+ +   A    NL  LY    KY  AE ++L+A+ + + LLG 
Sbjct  169  AEPWKTQCLSTVQNRLGDNHPDVATSLNNLAELYYFQGKYDQAEPLYLQALELHKRLLGD  228

Query  478  NDYEVGLSVGHLASLYNYHMKEFRKAIDLYLRSISINIKLFGKGYSGLEYDYRGMIHVFA  537
            N  +V  S+ +LA LY+   K + +A  L+L+++ ++ +L G  +  +      +  ++ 
Sbjct  229  NHPDVATSLNNLAYLYDSQGK-YDQAEPLFLQALELHKRLLGDNHPDVATSLNNLAELYD  287

Query  538  NLGNLEKV  545
            + G  ++ 
Sbjct  288  SQGKYDQA  295


 Score = 41.2 bits (95),  Expect = 0.043, Method: Compositional matrix adjust.
 Identities = 24/99 (24%), Positives = 49/99 (49%), Gaps = 1/99 (1%)

Query  447  LGRLYQSMKKYKDAEKMHLKAIAIKEELLGPNDYEVGLSVGHLASLYNYHMKEFRKAIDL  506
            LG  YQ    Y  AE    + ++  +  LG N  +V  S+ +LA LY Y   ++ +A  L
Sbjct  156  LGSFYQGQGLYSQAEPWKTQCLSTVQNRLGDNHPDVATSLNNLAELY-YFQGKYDQAEPL  214

Query  507  YLRSISINIKLFGKGYSGLEYDYRGMIHVFANLGNLEKV  545
            YL+++ ++ +L G  +  +      + +++ + G  ++ 
Sbjct  215  YLQALELHKRLLGDNHPDVATSLNNLAYLYDSQGKYDQA  253


==> gi|194335397|ref|YP_002017191.1| hypothetical protein Ppha_0238
[Pelodictyon phaeoclathratiforme BU-1]
Length=787
          Length = 787

 Score = 83.6 bits (205),  Expect = 4e-15, Method: Compositional matrix adjust.
 Identities = 72/248 (29%), Positives = 123/248 (50%), Gaps = 16/248 (6%)

Query  273  EFTKANLLARQAVDLAAEVFGTDHPKYADALLDYGFFLLYYDSIEQCVEVYKKAYNIKTS  332
            ++  A  L  +A+ +  +VFG DHP  A  L + G      +      ++Y++A  I+  
Sbjct  474  QYADAAPLYNRALAIQEKVFGLDHPCVARTLNNIGKLYSIQNKYADAEQLYRRALVIREK  533

Query  333  IFKRDNVHIALALEDLAYGLYVREYSSGRFQVAIEKSEESIRIMEKLLPVDHFRLSSAKR  392
             F  D+ ++A +L +LA  LY    + GR+  A      ++ I E+ L  DH  +     
Sbjct  534  FFGPDHPYVARSLNNLA-SLYS---ADGRYAEAHRLYVRALAIREEALGFDHPDV-----  584

Query  393  VKALILEEIAIDNSIEHSHLDLLQDAEQLHLVALNISMKAFGEKNVQTAKHYGNLGRLYQ  452
              AL L  +A     +         AE L+  AL+I  KAFG ++   A    NLGRLY 
Sbjct  585  --ALSLNNLAALYQAQGR----CALAEPLYTRALDIQEKAFGVEHPDVATTLNNLGRLYY  638

Query  453  SMKKYKDAEKMHLKAIAIKEELLGPNDYEVGLSVGHLASLYNYHMKEFRKAIDLYLRSIS  512
            +  +  ++E ++ +A+AI+E++ G    +V  ++ +LA LY +  + +  A  L+ RSI+
Sbjct  639  AGNRNVESEALYRRALAIQEKVFGAWHPDVATTLNNLALLYKFEGR-YADAKPLFTRSIA  697

Query  513  INIKLFGK  520
            I  K FG+
Sbjct  698  IREKCFGQ  705


 Score = 70.5 bits (171),  Expect = 4e-11, Method: Compositional matrix adjust.
 Identities = 66/252 (26%), Positives = 118/252 (47%), Gaps = 16/252 (6%)

Query  268  YVVKREFTKANLLARQAVDLAAEVFGTDHPKYADALLDYGFFLLYYDSIEQCVEVYKKAY  327
            Y  +  +  A  L ++A+ +  ++ G+  P  A  + +                +Y +++
Sbjct  385  YSFQGRYADAEALMKRALAIRDKIVGSVQPDRATCMNNLAGLYSAQGRYRAAELLYSRSF  444

Query  328  NIKTSIFKRDNVHIALALEDLAYGLYVREYSSGRFQVAIEKSEESIRIMEKLLPVDHFRL  387
             ++      ++V +A +L + A     R  S G++  A      ++ I EK+  +DH   
Sbjct  445  ALRVESVGPEHVMVAESLNNQAE--LCR--SLGQYADAAPLYNRALAIQEKVFGLDH---  497

Query  388  SSAKRVKALILEEIAIDNSIEHSHLDLLQDAEQLHLVALNISMKAFGEKNVQTAKHYGNL  447
                   A  L  I    SI++ +     DAEQL+  AL I  K FG  +   A+   NL
Sbjct  498  ----PCVARTLNNIGKLYSIQNKY----ADAEQLYRRALVIREKFFGPDHPYVARSLNNL  549

Query  448  GRLYQSMKKYKDAEKMHLKAIAIKEELLGPNDYEVGLSVGHLASLYNYHMKEFRKAIDLY  507
              LY +  +Y +A +++++A+AI+EE LG +  +V LS+ +LA+LY    +    A  LY
Sbjct  550  ASLYSADGRYAEAHRLYVRALAIREEALGFDHPDVALSLNNLAALYQAQGR-CALAEPLY  608

Query  508  LRSISINIKLFG  519
             R++ I  K FG
Sbjct  609  TRALDIQEKAFG  620


 Score = 68.2 bits (165),  Expect = 2e-10, Method: Compositional matrix adjust.
 Identities = 63/247 (26%), Positives = 118/247 (48%), Gaps = 18/247 (7%)

Query  274  FTKANLLARQAVDLAAEVFGTDHPKYADALLDYGFFLLYYDSIEQCVEVYKKAYNIKTSI  333
            +T+A    R+A+ ++ ++   D P+ A +L ++  F        +   +  +A +I+  I
Sbjct  223  YTEAEPYYRRALAISEKLARHDQPEVATSLNNFAEFCKILGRYAEAEPLLTRALSIREKI  282

Query  334  FKRDNVHIALALEDLAYGLYVREYSSGRFQVAIEKSEESIRIMEKLLPVDHFRLSSAKRV  393
            F   +  +A +L +LA GLY   ++ GRF+ A    + S+ I EK+    H  ++     
Sbjct  283  FGTAHPDVATSLNNLA-GLY---FAQGRFREAAPLYKRSLAIREKIFGSAHPDVA-----  333

Query  394  KALILEEIAIDNSIE-HSHLDLLQDAEQLHLVALNISMKAFGEKNVQTAKHYGNLGRLYQ  452
                   I+++N  E +       +A  L L AL I  K F   ++QT      L   Y 
Sbjct  334  -------ISLNNLAELYKTQGKYAEAAPLFLQALAIKEKFFCSAHIQTVVGLNALAGFYS  386

Query  453  SMKKYKDAEKMHLKAIAIKEELLGPNDYEVGLSVGHLASLYNYHMKEFRKAIDLYLRSIS  512
               +Y DAE +  +A+AI+++++G    +    + +LA LY+   + +R A  LY RS +
Sbjct  387  FQGRYADAEALMKRALAIRDKIVGSVQPDRATCMNNLAGLYSAQGR-YRAAELLYSRSFA  445

Query  513  INIKLFG  519
            + ++  G
Sbjct  446  LRVESVG  452


 Score = 66.2 bits (160),  Expect = 9e-10, Method: Compositional matrix adjust.
 Identities = 72/265 (27%), Positives = 114/265 (43%), Gaps = 35/265 (13%)

Query  257  VVEVLRHASKSYVVKREFTKANLLARQAVDLAAEVFGTDHPKYADALLDYGFFLLYYDSI  316
            V   L +  K Y ++ ++  A  L R+A+ +  + FG DHP  A +L +           
Sbjct  500  VARTLNNIGKLYSIQNKYADAEQLYRRALVIREKFFGPDHPYVARSLNNLASLYSADGRY  559

Query  317  EQCVEVYKKAYNIKTSIFKRDNVHIALALEDLAYGLYVREYSSGRFQVAIEKSEESIRIM  376
             +   +Y +A  I+      D+  +AL+L +LA  LY    + GR  +A      ++ I 
Sbjct  560  AEAHRLYVRALAIREEALGFDHPDVALSLNNLA-ALY---QAQGRCALAEPLYTRALDIQ  615

Query  377  EKLLPVDH----------FRL---------SSAKRVKALILEEIAI-----DNSIEHSHL  412
            EK   V+H           RL         S A   +AL ++E        D +   ++L
Sbjct  616  EKAFGVEHPDVATTLNNLGRLYYAGNRNVESEALYRRALAIQEKVFGAWHPDVATTLNNL  675

Query  413  DLL-------QDAEQLHLVALNISMKAFGEKNVQTAKHYGNLGRLYQSMKKYKDAEKMHL  465
             LL        DA+ L   ++ I  K FG+ N   A    NL  LY +  +Y +AE    
Sbjct  676  ALLYKFEGRYADAKPLFTRSIAIREKCFGQDNQNVAVSLQNLAELYTAEGRYAEAEPFTR  735

Query  466  KAIAIKEELLGPNDYEVGLSVGHLA  490
            +++AI E+ LGP D  V   + HLA
Sbjct  736  RSLAIVEKSLGPVDANVATLLEHLA  760


 Score = 61.6 bits (148),  Expect = 2e-08, Method: Compositional matrix adjust.
 Identities = 66/278 (24%), Positives = 125/278 (45%), Gaps = 21/278 (8%)

Query  273  EFTKANLLARQAVDLAAEVFGTDHPKYADALLD----YGFFLLYYDSIEQCVEVYKKAYN  328
            ++  A+ L R+A+ +  +  G+ H   A +L +    Y     Y ++   C+    +A  
Sbjct  93   QYATADTLFRRALAIREKSLGSAHLDVATSLNNLAELYKIQARYAEAEPLCI----RALA  148

Query  329  IKTSIFKRDNVHIALALEDLAYGLYVREYSSGRFQVAIEKSEESIRIMEKLLPVDHFRLS  388
            I+   F  D+  IA++L  LA GLY   +  GR+  +    + ++ + ++LL  DH    
Sbjct  149  IREGSFGPDHPSIAMSLNALA-GLY---FIQGRYLESELLFKRALAMHDRLLGPDHPDHP  204

Query  389  SAKRVKALILEEIAIDNSIEHSHLDLLQDAEQLHLVALNISMKAFGEKNVQTAKHYGNLG  448
                   + L  +A     +  +     +AE  +  AL IS K       + A    N  
Sbjct  205  EV----VMGLNNLATLCQFQGRY----TEAEPYYRRALAISEKLARHDQPEVATSLNNFA  256

Query  449  RLYQSMKKYKDAEKMHLKAIAIKEELLGPNDYEVGLSVGHLASLYNYHMKEFRKAIDLYL  508
               + + +Y +AE +  +A++I+E++ G    +V  S+ +LA LY +    FR+A  LY 
Sbjct  257  EFCKILGRYAEAEPLLTRALSIREKIFGTAHPDVATSLNNLAGLY-FAQGRFREAAPLYK  315

Query  509  RSISINIKLFGKGYSGLEYDYRGMIHVFANLGNLEKVA  546
            RS++I  K+FG  +  +      +  ++   G   + A
Sbjct  316  RSLAIREKIFGSAHPDVAISLNNLAELYKTQGKYAEAA  353


 Score = 60.1 bits (144),  Expect = 7e-08, Method: Compositional matrix adjust.
 Identities = 64/267 (24%), Positives = 125/267 (47%), Gaps = 23/267 (9%)

Query  257  VVEVLRHASKSYVVKREFTKANLLARQAVDLAAEVFGTDHPKYADALLDY-GFFLLYYDS  315
            V   L + ++ Y ++  + +A  L  +A+ +    FG DHP  A +L    G + +    
Sbjct  119  VATSLNNLAELYKIQARYAEAEPLCIRALAIREGSFGPDHPSIAMSLNALAGLYFIQGRY  178

Query  316  IEQCVEVYKKAYNIKTSIFKRDNV---HIALALEDLAYGLYVREYSSGRFQVAIEKSEES  372
            +E  + ++K+A  +   +   D+     + + L +LA     +    GR+  A      +
Sbjct  179  LESEL-LFKRALAMHDRLLGPDHPDHPEVVMGLNNLATLCQFQ----GRYTEAEPYYRRA  233

Query  373  IRIMEKLLPVDHFRLSSAKRVKALILEEIAIDNSIEHSH-LDLLQDAEQLHLVALNISMK  431
            + I EKL   D   ++++            ++N  E    L    +AE L   AL+I  K
Sbjct  234  LAISEKLARHDQPEVATS------------LNNFAEFCKILGRYAEAEPLLTRALSIREK  281

Query  432  AFGEKNVQTAKHYGNLGRLYQSMKKYKDAEKMHLKAIAIKEELLGPNDYEVGLSVGHLAS  491
             FG  +   A    NL  LY +  ++++A  ++ +++AI+E++ G    +V +S+ +LA 
Sbjct  282  IFGTAHPDVATSLNNLAGLYFAQGRFREAAPLYKRSLAIREKIFGSAHPDVAISLNNLAE  341

Query  492  LYNYHMKEFRKAIDLYLRSISINIKLF  518
            LY    K + +A  L+L++++I  K F
Sbjct  342  LYKTQGK-YAEAAPLFLQALAIKEKFF  367


 Score = 56.2 bits (134),  Expect = 1e-06, Method: Compositional matrix adjust.
 Identities = 54/258 (21%), Positives = 112/258 (43%), Gaps = 25/258 (10%)

Query  268  YVVKREFTKANLLARQAVDLAAEVFGTDHPKYADALL---DYGFFLLYYDSIEQCVEVYK  324
            Y ++  + ++ LL ++A+ +   + G DHP + + ++   +      +     +    Y+
Sbjct  172  YFIQGRYLESELLFKRALAMHDRLLGPDHPDHPEVVMGLNNLATLCQFQGRYTEAEPYYR  231

Query  325  KAYNIKTSIFKRDNVHIALALEDLAYGLYVREYSS--GRFQVAIEKSEESIRIMEKLLPV  382
            +A  I   + + D   +A +L + A      E+    GR+  A      ++ I EK+   
Sbjct  232  RALAISEKLARHDQPEVATSLNNFA------EFCKILGRYAEAEPLLTRALSIREKIFGT  285

Query  383  DHFRLSSA-KRVKALILEEIAIDNSIEHSHLDLLQDAEQLHLVALNISMKAFGEKNVQTA  441
             H  ++++   +  L   +               ++A  L+  +L I  K FG  +   A
Sbjct  286  AHPDVATSLNNLAGLYFAQ------------GRFREAAPLYKRSLAIREKIFGSAHPDVA  333

Query  442  KHYGNLGRLYQSMKKYKDAEKMHLKAIAIKEELLGPNDYEVGLSVGHLASLYNYHMKEFR  501
                NL  LY++  KY +A  + L+A+AIKE+       +  + +  LA  Y++  + + 
Sbjct  334  ISLNNLAELYKTQGKYAEAAPLFLQALAIKEKFFCSAHIQTVVGLNALAGFYSFQGR-YA  392

Query  502  KAIDLYLRSISINIKLFG  519
             A  L  R+++I  K+ G
Sbjct  393  DAEALMKRALAIRDKIVG  410


 Score = 52.8 bits (125),  Expect = 1e-05, Method: Compositional matrix adjust.
 Identities = 35/131 (27%), Positives = 64/131 (49%), Gaps = 8/131 (6%)

Query  418  AEQLHLVALNISMKAFGEKNVQTAKHYGNLGRLYQSMKKYKDAEKMHLKAIAIKEELLGP  477
            A+ L   AL I  K+ G  ++  A    NL  LY+   +Y +AE + ++A+AI+E   GP
Sbjct  97   ADTLFRRALAIREKSLGSAHLDVATSLNNLAELYKIQARYAEAEPLCIRALAIREGSFGP  156

Query  478  NDYEVGLSVGHLASLYNYHMKEFRKAIDLYLRSISINIKLFGKGYSGLEYDYRGMIHVFA  537
            +   + +S+  LA LY    +     + L+ R+++++ +L G        D+     V  
Sbjct  157  DHPSIAMSLNALAGLYFIQGRYLESEL-LFKRALAMHDRLLGP-------DHPDHPEVVM  208

Query  538  NLGNLEKVAEY  548
             L NL  + ++
Sbjct  209  GLNNLATLCQF  219


 Score = 35.4 bits (80),  Expect = 3.0, Method: Compositional matrix adjust.
 Identities = 26/95 (27%), Positives = 48/95 (51%), Gaps = 1/95 (1%)

Query  425  ALNISMKAFGEKNVQTAKHYGNLGRLYQSMKKYKDAEKMHLKAIAIKEELLGPNDYEVGL  484
            AL  + K+     ++ A    NL      + +Y  A+ +  +A+AI+E+ LG    +V  
Sbjct  62   ALEQAEKSADPDQIEVALSLNNLAGQCFFLNQYATADTLFRRALAIREKSLGSAHLDVAT  121

Query  485  SVGHLASLYNYHMKEFRKAIDLYLRSISINIKLFG  519
            S+ +LA LY    + + +A  L +R+++I    FG
Sbjct  122  SLNNLAELYKIQAR-YAEAEPLCIRALAIREGSFG  155


==> gi|332666338|ref|YP_004449126.1| hypothetical protein Halhy_4409
[Haliscomenobacter hydrossis DSM 1100]
Length=992
          Length = 992

 Score = 83.6 bits (205),  Expect = 5e-15, Method: Compositional matrix adjust.
 Identities = 76/277 (27%), Positives = 131/277 (47%), Gaps = 16/277 (6%)

Query  269  VVKREFTKANLLARQAVDLAAEVFGTDHPKYADALLDYGFFLLYYDSIEQCVEVYKKAYN  328
             +KR+ ++A     +A+ +  +V G  H  YA AL +           +Q   +Y +A  
Sbjct  82   ALKRDNSEAEKWYLEAIAIREKVLGKQHSDYAGALNNLAILYKSMGKYDQAEPLYLEAME  141

Query  329  IKTSIFKRDNVHIALALEDLAYGLYVREYSSGRFQVAIEKSEESIRIMEKLLPVDHFRLS  388
             +     +++ + A +L +LA  L+ ++   G+++ A     E+  I  K+   +H   +
Sbjct  142  TRKKALGKEHPNYAASLYNLA--LFFQDI--GKYEKAELLLLEAKDIFGKVRGKEHPDYA  197

Query  389  SAKRVKALILEEIAIDNSIEHSHLDLLQDAEQLHLVALNISMKAFGEKNVQTAKHYGNLG  448
            ++    ALI           +  +   ++AE L+L A  I  K  G+ N   A+   NL 
Sbjct  198  ASMNGLALI-----------YMDMGKYENAEALYLEATTIREKVQGKDNSDYAESLNNLA  246

Query  449  RLYQSMKKYKDAEKMHLKAIAIKEELLGPNDYEVGLSVGHLASLYNYHMKEFRKAIDLYL  508
             LY+SM  Y+ AE++HL+AIAIK ++L        LS+ +LA LY   M  + KA  LYL
Sbjct  247  SLYRSMGNYEKAEQLHLQAIAIKGKILRKEHPSYALSLNNLAILYR-AMGSYEKAEQLYL  305

Query  509  RSISINIKLFGKGYSGLEYDYRGMIHVFANLGNLEKV  545
             + +I  K  GK + G       +  ++  +GN EK 
Sbjct  306  EATTIKEKTLGKEHPGYALSLNNLAILYWIMGNYEKA  342


 Score = 79.0 bits (193),  Expect = 1e-13, Method: Compositional matrix adjust.
 Identities = 80/252 (32%), Positives = 122/252 (48%), Gaps = 20/252 (8%)

Query  273  EFTKANLLARQAVDLAAEVFGTDHPKYADALLDYGFFLLYYD--SIEQCVEVYKKAYNIK  330
            ++ KA LL  +A D+  +V G +HP YA ++   G  L+Y D    E    +Y +A  I+
Sbjct  170  KYEKAELLLLEAKDIFGKVRGKEHPDYAASM--NGLALIYMDMGKYENAEALYLEATTIR  227

Query  331  TSIFKRDNVHIALALEDLAYGLYVREYSSGRFQVAIEKSEESIRIMEKLLPVDHFRLSSA  390
              +  +DN   A +L +LA  LY    S G ++ A +   ++I I  K+L  +H      
Sbjct  228  EKVQGKDNSDYAESLNNLA-SLY---RSMGNYEKAEQLHLQAIAIKGKILRKEHPSY---  280

Query  391  KRVKALILEEIAIDNSIEHSHLDLLQDAEQLHLVALNISMKAFGEKNVQTAKHYGNLGRL  450
                AL L  +AI      S+    + AEQL+L A  I  K  G+++   A    NL  L
Sbjct  281  ----ALSLNNLAILYRAMGSY----EKAEQLYLEATTIKEKTLGKEHPGYALSLNNLAIL  332

Query  451  YQSMKKYKDAEKMHLKAIAIKEELLGPNDYEVGLSVGHLASLYNYHMKEFRKAIDLYLRS  510
            Y  M  Y+ AE ++L+AIAI+E+ LG    E   S+ +LA LY   M  +     L L++
Sbjct  333  YWIMGNYEKAEPLYLQAIAIREKKLGKEHPEYASSLNNLALLY-LDMGRYEMVESLQLQA  391

Query  511  ISINIKLFGKGY  522
              I  K  G  +
Sbjct  392  KVIREKALGAAH  403


 Score = 52.8 bits (125),  Expect = 2e-05, Method: Compositional matrix adjust.
 Identities = 72/304 (24%), Positives = 122/304 (40%), Gaps = 29/304 (10%)

Query  177  TLFCNLIGAQETFEQIQILIDDL---KKSKHTPHLPGIYADFSLYFFTKNEFHEAHRFSI  233
             LF   IG  E  E + +   D+    + K  P         +L +    ++  A    +
Sbjct  162  ALFFQDIGKYEKAELLLLEAKDIFGKVRGKEHPDYAASMNGLALIYMDMGKYENAEALYL  221

Query  234  AALKELKSVQNSLSRHNSLPGKTVVEVLRHASKSYVVKREFTKANLLARQAVDLAAEVFG  293
             A    + VQ    + NS       E L + +  Y     + KA  L  QA+ +  ++  
Sbjct  222  EATTIREKVQ---GKDNS----DYAESLNNLASLYRSMGNYEKAEQLHLQAIAIKGKILR  274

Query  294  TDHPKYADALLDYGFFLLYYDSIEQCVEVYKKAYNIKTSIFKRDNVHIALALEDLAYGLY  353
             +HP YA +L +         S E+  ++Y +A  IK     +++   AL+L +LA   +
Sbjct  275  KEHPSYALSLNNLAILYRAMGSYEKAEQLYLEATTIKEKTLGKEHPGYALSLNNLAILYW  334

Query  354  VREYSSGRFQVAIEKSEESIRIMEKLLPVDHFRLSSAKRVKALILEEIAIDNSIEHSHLD  413
            +     G ++ A     ++I I EK L  +H   +S+    AL+             +LD
Sbjct  335  IM----GNYEKAEPLYLQAIAIREKKLGKEHPEYASSLNNLALL-------------YLD  377

Query  414  L--LQDAEQLHLVALNISMKAFGEKNVQTAKHYGNLGRLYQSMKKYKDAEKMHLKAIAIK  471
            +   +  E L L A  I  KA G  +   A+  GNL  LY +   Y  AE  +++     
Sbjct  378  MGRYEMVESLQLQAKVIREKALGAAHPDFAESLGNLAILYMANNNYAKAESFYIECSQAN  437

Query  472  EELL  475
            + LL
Sbjct  438  QSLL  441


==> gi|113476999|ref|YP_723060.1| peptidase-like protein [Trichodesmium
erythraeum IMS101]
Length=1328
          Length = 1328

 Score = 83.6 bits (205),  Expect = 5e-15, Method: Compositional matrix adjust.
 Identities = 63/252 (25%), Positives = 130/252 (52%), Gaps = 16/252 (6%)

Query  268  YVVKREFTKANLLARQAVDLAAEVFGTDHPKYADALLDYGFFLLYYDSIEQCVEVYKKAY  327
            Y  +  +T+A  L  QA+++  ++ G +HP  A +L +  F         +   +Y +A 
Sbjct  216  YNAQGRYTEAEPLYIQALEMRKKLLGAEHPDVASSLNNLAFLYKAQGRYTEAEPLYIQAL  275

Query  328  NIKTSIFKRDNVHIALALEDLAYGLYVREYSSGRFQVAIEKSEESIRIMEKLLPVDHFRL  387
             ++  +   ++  +A +L +LA  LY    S GR+  A     +++ I +KLL  +H  +
Sbjct  276  EMRKKLLGAEHPDVATSLNNLA-SLYE---SQGRYTEAEPLYIQALEIFKKLLGAEHPDV  331

Query  388  SSAKRVKALILEEIAIDNSIEHSHLDLLQDAEQLHLVALNISMKAFGEKNVQTAKHYGNL  447
            +++       L  +A   + +  +     +AE L++ AL+++ K  G ++   A    NL
Sbjct  332  ATS-------LNNLAFLYNAQGRY----TEAEPLYIQALDMTKKLLGAEHPSVATSLNNL  380

Query  448  GRLYQSMKKYKDAEKMHLKAIAIKEELLGPNDYEVGLSVGHLASLYNYHMKEFRKAIDLY  507
              LY+   +Y +AE ++++A+ ++++LLG    +V  S+ +LA LYN   + + +A  LY
Sbjct  381  ALLYEDQGRYTEAEPLYIQALEMRKKLLGAEHPDVATSLNNLAGLYNAQGR-YTEAEPLY  439

Query  508  LRSISINIKLFG  519
            ++++ +  KL G
Sbjct  440  IQALEMRKKLLG  451


 Score = 76.3 bits (186),  Expect = 8e-13, Method: Compositional matrix adjust.
 Identities = 73/308 (24%), Positives = 146/308 (47%), Gaps = 27/308 (9%)

Query  214  DFSLYFFTKNEFHEAHRFSIAALKELKSVQNSLSRHNSLPGKTVVEVLRHASKSYVVKRE  273
            + +  +  +  + EA    I AL   K +  +   H S     V   L + +  Y  +  
Sbjct  337  NLAFLYNAQGRYTEAEPLYIQALDMTKKLLGA--EHPS-----VATSLNNLALLYEDQGR  389

Query  274  FTKANLLARQAVDLAAEVFGTDHPKYADALLDYGFFLLYYDSIEQCVEVYKKAYNIKTSI  333
            +T+A  L  QA+++  ++ G +HP  A +L +            +   +Y +A  ++  +
Sbjct  390  YTEAEPLYIQALEMRKKLLGAEHPDVATSLNNLAGLYNAQGRYTEAEPLYIQALEMRKKL  449

Query  334  FKRDNVHIALALEDLAYGLYVREYSSGRFQVAIEKSEESIRIMEKLLPVDHFRLSSAKRV  393
               ++  +A +L +LA  LY    S GR+  A     +++ I +KLL  +H  ++S+   
Sbjct  450  LGAEHPDVATSLNNLA-SLYE---SQGRYTEAEPLYIQALEIFKKLLGAEHPDVASSL--  503

Query  394  KALILEEIAIDNSIEHSHLDLLQ--DAEQLHLVALNISMKAFGEKNVQTAKHYGNLGRLY  451
                       N++   + D  +  +AE L++ AL +  K  G ++   A    NL  LY
Sbjct  504  -----------NNLAGLYKDQGRYTEAEPLYIQALEMRKKLLGAEHPDVASSLNNLAALY  552

Query  452  QSMKKYKDAEKMHLKAIAIKEELLGPNDYEVGLSVGHLASLYNYHMKEFRKAIDLYLRSI  511
            +   +Y +AE ++++A+ ++++LLG    +V  S+ +LA LYN   + + +A  LY++++
Sbjct  553  KDQGRYTEAEPLYIQALEMRKKLLGAEHPDVASSLNNLAGLYNAQGR-YTEAEPLYIQAL  611

Query  512  SINIKLFG  519
             +  KL G
Sbjct  612  EMRKKLLG  619


 Score = 67.8 bits (164),  Expect = 4e-10, Method: Compositional matrix adjust.
 Identities = 69/288 (24%), Positives = 137/288 (48%), Gaps = 29/288 (10%)

Query  207  HLPGIYADFSLYFFTKNEFHEAHRFSIAALKELKSVQNSLSRHNSLPGKTVVEVLRHASK  266
            +L G+Y D       +  + EA    I AL+  K +  +   H       V   L + + 
Sbjct  505  NLAGLYKD-------QGRYTEAEPLYIQALEMRKKLLGA--EH-----PDVASSLNNLAA  550

Query  267  SYVVKREFTKANLLARQAVDLAAEVFGTDHPKYADALLDYGFFLLYYDSIEQCVEVYKKA  326
             Y  +  +T+A  L  QA+++  ++ G +HP  A +L +            +   +Y +A
Sbjct  551  LYKDQGRYTEAEPLYIQALEMRKKLLGAEHPDVASSLNNLAGLYNAQGRYTEAEPLYIQA  610

Query  327  YNIKTSIFKRDNVHIALALEDLAYGLYVREYSSGRFQVAIEKSEESIRIMEKLLPVDHFR  386
              ++  +   ++  +A +L +LA GLY    + GR+  A     +++ I +KLL  +H  
Sbjct  611  LEMRKKLLGAEHPLVASSLNNLA-GLY---NAQGRYTEAEPLYIQALEIFKKLLGAEHPL  666

Query  387  LSSAKRVKALILEEIAIDNSIEHSHLDLLQDAEQLHLVALNISMKAFGEKNVQTAKHYGN  446
            ++++       L  +A   + +  +     +AE L++ AL +  K  G ++   A    N
Sbjct  667  VATS-------LNNLAGLYNAQGRY----TEAEPLYIQALEMRKKLLGAEHPYVATSLNN  715

Query  447  LGRLYQSMKKYKDAEKMHLKAIAIKEELLGPNDYEVGLSVGHLASLYN  494
            L  LY +  +Y +AE ++++A+ ++++LLG    +V  S+ +LA+LYN
Sbjct  716  LALLYYAQGRYTEAEPLYIQALEMRKKLLGAEHPDVASSLNNLATLYN  763


 Score = 63.2 bits (152),  Expect = 1e-08, Method: Compositional matrix adjust.
 Identities = 43/163 (26%), Positives = 89/163 (55%), Gaps = 12/163 (7%)

Query  357  YSSGRFQVAIEKSEESIRIMEKLLPVDHFRLSSAKRVKALILEEIAIDNSIEHSHLDLLQ  416
            Y  G++  A+   E+S++I ++ L  +H  ++++       L  +A   + +  +     
Sbjct  175  YKQGKYDEAVPLLEQSLKIRQQALGAEHPDVAAS-------LNNLAFLYNAQGRY----T  223

Query  417  DAEQLHLVALNISMKAFGEKNVQTAKHYGNLGRLYQSMKKYKDAEKMHLKAIAIKEELLG  476
            +AE L++ AL +  K  G ++   A    NL  LY++  +Y +AE ++++A+ ++++LLG
Sbjct  224  EAEPLYIQALEMRKKLLGAEHPDVASSLNNLAFLYKAQGRYTEAEPLYIQALEMRKKLLG  283

Query  477  PNDYEVGLSVGHLASLYNYHMKEFRKAIDLYLRSISINIKLFG  519
                +V  S+ +LASLY    + + +A  LY++++ I  KL G
Sbjct  284  AEHPDVATSLNNLASLYESQGR-YTEAEPLYIQALEIFKKLLG  325


==> gi|17228959|ref|NP_485507.1| kinesin light chain [Nostoc sp.
PCC 7120]
Length=449
          Length = 449

 Score = 80.5 bits (197),  Expect = 2e-14, Method: Compositional matrix adjust.
 Identities = 70/268 (26%), Positives = 137/268 (51%), Gaps = 23/268 (9%)

Query  274  FTKANLLARQAVDLAAEVFGTDHPKYADALLDYGFFLLYYDSIEQCVEVYKKAYNIKTSI  333
              +A ++A+QAV+L      T++ +Y D+L +            +   +Y +A  I+ ++
Sbjct  24   LKQAIIIAQQAVNLGKSQQLTEYSEYCDSLNNLAELYRIQGCYLEANPLYLQALTIRKNL  83

Query  334  FKRDNVHIALALEDLAYGLYVREYSSGRFQVAIEKSEESIRIMEKLLPVDHFRLSSAKRV  393
               ++  +A +L +LA  LY   YS G +  A +   ES+ + + +   +HF++++    
Sbjct  84   LGSEHPDVAQSLNNLA-ALY---YSQGNYSQAEKYFLESLELWKSIFGAEHFQIATNLNN  139

Query  394  KALILEEIAIDNSIEHSHLDLLQDAEQLHLVALNISMKAFGEKNVQTAKHYGNLGRLYQS  453
             A I  E       +  +L     AEQ+HL  L +  + FGEK+   A+   NL  +Y S
Sbjct  140  LAEIYRE-------QGKYLK----AEQVHLEVLGMRKRLFGEKHTDIAQTLTNLASIYTS  188

Query  454  MKKYKDAEKMHLKAIAIKEELLGPNDYEVGLSVGHLASLYNYHMKEFRKAIDLYLRSISI  513
            + +Y++AE+MHL+ +A+K  LL     ++ +S+ +LA LY+   + +++A +L+L  ++ 
Sbjct  189  LGRYQEAEQMHLETLAMKRRLLEELHPDITISLNNLARLYDVQGR-YQEAEELHLDVLNR  247

Query  514  NIKLFGKGYSGLEYDYRGMIHVFANLGN  541
              K+ G        ++  +   F+NLG 
Sbjct  248  WKKVLGD-------EHPHIASTFSNLGG  268


 Score = 66.6 bits (161),  Expect = 5e-10, Method: Compositional matrix adjust.
 Identities = 75/289 (26%), Positives = 139/289 (48%), Gaps = 36/289 (12%)

Query  261  LRHASKSYVVKREFTKANLLARQAVDLAAEVFGTDHPKYADALLDYGFFLLYYDSIEQCV  320
            L + ++ Y ++  + +AN L  QA+ +   + G++HP  A +L +         +  Q  
Sbjct  53   LNNLAELYRIQGCYLEANPLYLQALTIRKNLLGSEHPDVAQSLNNLAALYYSQGNYSQAE  112

Query  321  EVYKKAYNIKTSIFKRDNVHIALALEDLA-----YGLYVR------EYSSGRFQVAIEKS  369
            + + ++  +  SIF  ++  IA  L +LA      G Y++      E    R ++  EK 
Sbjct  113  KYFLESLELWKSIFGAEHFQIATNLNNLAEIYREQGKYLKAEQVHLEVLGMRKRLFGEKH  172

Query  370  EESIRIMEKLLPV--DHFRLSSAKRV-------KALILEEIAIDNSIEHSHLDLL-----  415
             +  + +  L  +     R   A+++       K  +LEE+  D +I  ++L  L     
Sbjct  173  TDIAQTLTNLASIYTSLGRYQEAEQMHLETLAMKRRLLEELHPDITISLNNLARLYDVQG  232

Query  416  --QDAEQLHLVALNISMKAFGEKNVQTAKHYGNLGRLYQSMKKYKDAEKMHLKAIAIKEE  473
              Q+AE+LHL  LN   K  G+++   A  + NLG  YQ   +Y ++E+ +L+A+A+++ 
Sbjct  233  RYQEAEELHLDVLNRWKKVLGDEHPHIASTFSNLGGTYQEKGRYLESEQKYLEALAMRKR  292

Query  474  LLGPNDYEVGLSVGHLASLY----NYHMKEFRKAIDLYLRSISINIKLF  518
            LLG    ++   + +LA LY     Y + E +KA++ Y    S+  KLF
Sbjct  293  LLGDEHPDIANGLDNLAELYLIQGRYLLAE-QKALEAY----SLRKKLF  336


 Score = 55.5 bits (132),  Expect = 1e-06, Method: Compositional matrix adjust.
 Identities = 53/233 (23%), Positives = 110/233 (47%), Gaps = 15/233 (6%)

Query  261  LRHASKSYVVKREFTKANLLARQAVDLAAEVFGTDHPKYADALLDYGFFLLYYDSIEQCV  320
            L + ++ Y V+  + +A  L    ++   +V G +HP  A    + G          +  
Sbjct  221  LNNLARLYDVQGRYQEAEELHLDVLNRWKKVLGDEHPHIASTFSNLGGTYQEKGRYLESE  280

Query  321  EVYKKAYNIKTSIFKRDNVHIALALEDLAYGLYVREYSSGRFQVAIEKSEESIRIMEKLL  380
            + Y +A  ++  +   ++  IA  L++LA  LY+ +   GR+ +A +K+ E+  + +KL 
Sbjct  281  QKYLEALAMRKRLLGDEHPDIANGLDNLA-ELYLIQ---GRYLLAEQKALEAYSLRKKLF  336

Query  381  PVDHFRLSSAKRVKALILEEIAIDNSIEHSHLDLLQDAEQLHLVALNISMKAFGEKNVQT  440
              + F +  + ++ A+I           +++     +AE+L+L    I   + G+++   
Sbjct  337  SSEEFDIVDSLKILAVI-----------YTYQGRYLEAEKLYLEVFPILESSLGKEHPII  385

Query  441  AKHYGNLGRLYQSMKKYKDAEKMHLKAIAIKEELLGPNDYEVGLSVGHLASLY  493
            A    NL  LY+    Y  AE+ +L A+ I++ LLG    ++ L+   +A +Y
Sbjct  386  ANALNNLAGLYEEQGNYSQAEQKYLSALEIQKNLLGNEHPDIALTFNQIAVIY  438


==> gi|194336388|ref|YP_002018182.1| hypothetical protein Ppha_1300
[Pelodictyon phaeoclathratiforme BU-1]
Length=771
          Length = 771

 Score = 80.5 bits (197),  Expect = 4e-14, Method: Compositional matrix adjust.
 Identities = 81/334 (24%), Positives = 158/334 (47%), Gaps = 44/334 (13%)

Query  223  NEFHEAHRFSIAALKELKSVQNSLSRHNSLPGKTVVEVLRHASKSYVVKREFTKANLLAR  282
            +E +   R  I A K+L++ +    +++ +    +   L + +  Y  +  + +A  L R
Sbjct  34   DELYRVKRIKIIAEKDLENAE----KNSEVNSADLALNLNNIAGLYYAQGLYAEAEPLFR  89

Query  283  QAVDLAAEVFGTDHPKYADALLDYGFFLLYYDSIEQCVEVYKKAYNIKTSIFKRDNVHIA  342
            +A+ +  ++  ++HP  A +L +            +   ++K+A  I+  IF  +++ +A
Sbjct  90   RALAIREKILDSNHPDLATSLNNIAELYKVQGRYTEAEPLFKRALAIRGKIFGDNHLDVA  149

Query  343  LALEDLA--YGLYVREYSSGRFQVAIEKSEESIRIMEKLLPVDH----FRLSSAKRV---  393
            ++L +LA  YG      +  ++ VA   S  S+ I E+LL  DH      L++  R+   
Sbjct  150  VSLNNLAEYYG------TLDKYSVATSLSLRSLAIRERLLGKDHPDVAMSLNNLGRLYFA  203

Query  394  -------KALILEEIAIDNSI-EHSHLDLLQ----------------DAEQLHLVALNIS  429
                   + L    + ID  +   +H D+++                +AE L+L AL I 
Sbjct  204  QGRYAESEQLFKRALQIDERLLGQNHPDVVRPLNNLGELYQIQGKFSEAEPLYLRALAIR  263

Query  430  MKAFGEKNVQTAKHYGNLGRLYQSMKKYKDAEKMHLKAIAIKEELLGPNDYEVGLSVGHL  489
             K     +   A    NL  LY    +Y +AE ++L+A+AI+E+ L P+D ++  S+ +L
Sbjct  264  EKNLDPFDPHLATSINNLAGLYFVEGRYAEAESLYLQALAIREKALYPDDPDIATSLNNL  323

Query  490  ASLYNYHMKEFRKAIDLYLRSISINIKLFGKGYS  523
              LY    + +++A  L+ RS++I  K+FG  +S
Sbjct  324  GELYKMQGR-YKEAEPLFKRSLAIREKVFGPFHS  356


 Score = 79.3 bits (194),  Expect = 8e-14, Method: Compositional matrix adjust.
 Identities = 66/252 (26%), Positives = 129/252 (51%), Gaps = 16/252 (6%)

Query  268  YVVKREFTKANLLARQAVDLAAEVFGTDHPKYADALLDYGFFLLYYDSIEQCVEVYKKAY  327
            Y V+  + +A  L  QA+ +  +    D P  A +L + G         ++   ++K++ 
Sbjct  285  YFVEGRYAEAESLYLQALAIREKALYPDDPDIATSLNNLGELYKMQGRYKEAEPLFKRSL  344

Query  328  NIKTSIFKRDNVHIALALEDLAYGLYVREYSSGRFQVAIEKSEESIRIMEKLLPVDHFRL  387
             I+  +F   +  ++++L  LA GLY  E   GR+      S+ ++ I EK+   D   +
Sbjct  345  AIREKVFGPFHSKVSISLNSLA-GLYSAE---GRYAEIEALSKRALAIREKVFGSDQPDI  400

Query  388  SSAKRVKALILEEIAIDNSIEHSHLDLLQDAEQLHLVALNISMKAFGEKNVQTAKHYGNL  447
            ++        L  +A   +++  +    Q+AE L+L AL I  K FG+++ + A+   NL
Sbjct  401  ATC-------LNNLAGFYALQARY----QEAEPLYLRALTIHEKTFGKEHPRVAQILNNL  449

Query  448  GRLYQSMKKYKDAEKMHLKAIAIKEELLGPNDYEVGLSVGHLASLYNYHMKEFRKAIDLY  507
              LY++  +Y++AE ++L+A+ I+E+  G    +V  S+ +LA+LY    K +  A+ L 
Sbjct  450  AELYKTQGRYQEAEPLYLRALEIREKSFGLEHPDVARSLNNLATLYRVQEK-YATALPLM  508

Query  508  LRSISINIKLFG  519
             R++++  K+ G
Sbjct  509  KRALAMQEKILG  520


 Score = 79.0 bits (193),  Expect = 1e-13, Method: Compositional matrix adjust.
 Identities = 97/421 (23%), Positives = 181/421 (43%), Gaps = 32/421 (8%)

Query  128  LGSFFSDAAWFQKAEEIFFSCKEVCESLEPTSANKIIY-LQCCHKLLRVQTLFCNLIGAQ  186
            LG  +     + ++E++F    ++ E L   +   ++  L    +L ++Q  F       
Sbjct  197  LGRLYFAQGRYAESEQLFKRALQIDERLLGQNHPDVVRPLNNLGELYQIQGKFSE----A  252

Query  187  ETFEQIQILIDDLKKSKHTPHLPGIYADFSLYFFTKNEFHEAHRFSIAALKELKSVQNSL  246
            E      + I +       PHL     + +  +F +  + EA    + AL          
Sbjct  253  EPLYLRALAIREKNLDPFDPHLATSINNLAGLYFVEGRYAEAESLYLQALA---------  303

Query  247  SRHNSL--PGKTVVEVLRHASKSYVVKREFTKANLLARQAVDLAAEVFGTDHPKYADALL  304
             R  +L      +   L +  + Y ++  + +A  L ++++ +  +VFG  H K + +L 
Sbjct  304  IREKALYPDDPDIATSLNNLGELYKMQGRYKEAEPLFKRSLAIREKVFGPFHSKVSISLN  363

Query  305  DYGFFLLYYDSIEQCVEVYKKAYNIKTSIFKRDNVHIALALEDLAYGLYVREYSSGRFQV  364
                         +   + K+A  I+  +F  D   IA  L +LA G Y  +    R+Q 
Sbjct  364  SLAGLYSAEGRYAEIEALSKRALAIREKVFGSDQPDIATCLNNLA-GFYALQ---ARYQE  419

Query  365  AIEKSEESIRIMEKLLPVDHFRLSSAKRVKALILEEIAIDNSIEHSHLDLLQDAEQLHLV  424
            A      ++ I EK    +H R+       A IL  +A     +  +    Q+AE L+L 
Sbjct  420  AEPLYLRALTIHEKTFGKEHPRV-------AQILNNLAELYKTQGRY----QEAEPLYLR  468

Query  425  ALNISMKAFGEKNVQTAKHYGNLGRLYQSMKKYKDAEKMHLKAIAIKEELLGPNDYEVGL  484
            AL I  K+FG ++   A+   NL  LY+  +KY  A  +  +A+A++E++LGP+  +V +
Sbjct  469  ALEIREKSFGLEHPDVARSLNNLATLYRVQEKYATALPLMKRALAMQEKILGPDHPDVAV  528

Query  485  SVGHLASLYNYHMKEFRKAIDLYLRSISINIKLFGKGYSGLEYDYRGMIHVFANLGNLEK  544
             + +LASLY Y   ++  A  L++R+  I  K  G     L +    +  ++   G  ++
Sbjct  529  KLNNLASLY-YAQAQYTLAEPLFIRAQLIFEKALGSDSPDLAFSINNIAALYYAQGRYKE  587

Query  545  V  545
            V
Sbjct  588  V  588


 Score = 63.5 bits (153),  Expect = 7e-09, Method: Compositional matrix adjust.
 Identities = 56/209 (27%), Positives = 104/209 (50%), Gaps = 23/209 (11%)

Query  337  DNVHIALALEDLAYGLYVREYSSGRFQVAIEKSEESIRIMEKLLPVDHFRLSSAKRVKAL  396
            ++  +AL L ++A GLY   Y+ G +  A      ++ I EK+L  +H  L+++      
Sbjct  60   NSADLALNLNNIA-GLY---YAQGLYAEAEPLFRRALAIREKILDSNHPDLATS------  109

Query  397  ILEEIAIDNSIEHSHLDLLQDAEQLHLVALNISMKAFGEKNVQTAKHYGNLGRLYQSMKK  456
             L  IA    ++  +     +AE L   AL I  K FG+ ++  A    NL   Y ++ K
Sbjct  110  -LNNIAELYKVQGRY----TEAEPLFKRALAIRGKIFGDNHLDVAVSLNNLAEYYGTLDK  164

Query  457  YKDAEKMHLKAIAIKEELLGPNDYEVGLSVGHLASLYNYHMKEFRKAIDLYLRSISINIK  516
            Y  A  + L+++AI+E LLG +  +V +S+ +L  LY +    + ++  L+ R++ I+ +
Sbjct  165  YSVATSLSLRSLAIRERLLGKDHPDVAMSLNNLGRLY-FAQGRYAESEQLFKRALQIDER  223

Query  517  LFGKGYSGLEYDYRGMIHVFANLGNLEKV  545
            L G+ +         ++    NLG L ++
Sbjct  224  LLGQNHP-------DVVRPLNNLGELYQI  245


 Score = 57.4 bits (137),  Expect = 5e-07, Method: Compositional matrix adjust.
 Identities = 75/279 (27%), Positives = 131/279 (47%), Gaps = 21/279 (8%)

Query  245  SLSRHNSLPGK---TVVEVLRHASKSYVVKREFTKANLLARQAVDLAAEVFGTDHPKYAD  301
            +L+ H    GK    V ++L + ++ Y  +  + +A  L  +A+++  + FG +HP  A 
Sbjct  427  ALTIHEKTFGKEHPRVAQILNNLAELYKTQGRYQEAEPLYLRALEIREKSFGLEHPDVAR  486

Query  302  ALLDYGFFLLYYDSIEQCVEVYKKAYNIKTSIFKRDNVHIALALEDLAYGLYVREYSSGR  361
            +L +        +     + + K+A  ++  I   D+  +A+ L +LA  LY   Y+  +
Sbjct  487  SLNNLATLYRVQEKYATALPLMKRALAMQEKILGPDHPDVAVKLNNLA-SLY---YAQAQ  542

Query  362  FQVAIEKSEESIRIMEKLLPVDHFRLS-SAKRVKALILEEIAIDNSIEHSHLDLLQDAEQ  420
            + +A      +  I EK L  D   L+ S   + AL   +               ++ E 
Sbjct  543  YTLAEPLFIRAQLIFEKALGSDSPDLAFSINNIAALYYAQ------------GRYKEVEP  590

Query  421  LHLVALNISMKAFGEKNVQTAKHYGNLGRLYQSMKKYKDAEKMHLKAIAIKEELLGPNDY  480
            L+   L I   AF   +   A    NL +L+ + KKY +AE +  +A+AI+E+L G    
Sbjct  591  LYKRTLAIFEHAFVSDSPDVALSLDNLAQLFLTEKKYSEAEPLFRRALAIREKLFGSLHP  650

Query  481  EVGLSVGHLASLYNYHMKEFRKAIDLYLRSISINIKLFG  519
            +V LS+ +LA LYN   K + +A  L  RS++I  K FG
Sbjct  651  DVALSLNNLALLYNDQGK-YHEATPLLNRSLAIWEKTFG  688


 Score = 40.8 bits (94),  Expect = 0.067, Method: Compositional matrix adjust.
 Identities = 79/349 (23%), Positives = 146/349 (42%), Gaps = 54/349 (15%)

Query  202  SKHTPHLPGIYADFSLYFFTKNEFHEAHRFSIAALKELKSVQNSLSRHNSLPGKTVVEVL  261
             K  P +  I  + +  + T+  + EA    + AL E++     L   +      V   L
Sbjct  436  GKEHPRVAQILNNLAELYKTQGRYQEAEPLYLRAL-EIREKSFGLEHPD------VARSL  488

Query  262  RHASKSYVVKREFTKANLLARQAVDLAAEVFGTDHPKYADALLDYGFFLLYYDSIEQCV-  320
             + +  Y V+ ++  A  L ++A+ +  ++ G DHP  A  L +     LYY   +  + 
Sbjct  489  NNLATLYRVQEKYATALPLMKRALAMQEKILGPDHPDVAVKLNNLAS--LYYAQAQYTLA  546

Query  321  -EVYKKAYNIKTSIFKRDNVHIALALEDLAYGLYVREYSSGRFQVAIEKSEESIRIMEKL  379
              ++ +A  I       D+  +A ++ ++A  LY   Y+ GR++      + ++ I E  
Sbjct  547  EPLFIRAQLIFEKALGSDSPDLAFSINNIA-ALY---YAQGRYKEVEPLYKRTLAIFEHA  602

Query  380  LPVDHFRLS-SAKRVKALILEE-------------IAIDNSIEHS-HLDLL---------  415
               D   ++ S   +  L L E             +AI   +  S H D+          
Sbjct  603  FVSDSPDVALSLDNLAQLFLTEKKYSEAEPLFRRALAIREKLFGSLHPDVALSLNNLALL  662

Query  416  -------QDAEQLHLVALNISMKAFGEKNVQTAKHYGNLGRLYQSMKKYKDAEKMHLKAI  468
                    +A  L   +L I  K FG  +   A    NL  +Y +  +YK+AE + L+++
Sbjct  663  YNDQGKYHEATPLLNRSLAIWEKTFGPYHTNVAVSLNNLAVIYVAQGQYKEAEPLSLRSL  722

Query  469  AIKEELLGPNDYEVGLSVGHLASLYNYHMKEF------RKAIDLYLRSI  511
            AI E+ LG     V   + +LA +Y++  ++       ++AID  +RSI
Sbjct  723  AIIEKNLGLIHPNVATLLENLAVIYSHTGRKSDADATEKRAID--IRSI  769


==> gi|20091093|ref|NP_617168.1| kinesin light chain [Methanosarcina
acetivorans C2A]
Length=466
          Length = 466

 Score = 77.4 bits (189),  Expect = 2e-13, Method: Compositional matrix adjust.
 Identities = 63/220 (29%), Positives = 108/220 (49%), Gaps = 16/220 (7%)

Query  300  ADALLDYGFFLLYYDSIEQCVEVYKKAYNIKTSIFKRDNVHIALALEDLAYGLYVREYSS  359
            A  L + G  L     +E+  E Y +A  ++  I+  ++  IA  L +LA  LY   + +
Sbjct  237  AGTLNNLGVLLSEMGKLEEAEERYGQALKLQEKIYGNEHPQIAQTLTNLAL-LY---FQT  292

Query  360  GRFQVAIEKSEESIRIMEKLLPVDHFRLSSAKRVKALILEEIAIDNSIEHSHLDLLQDAE  419
             R++ A+     S+ IMEKL   +H   ++     A +           +   +  + A 
Sbjct  293  TRYEKAMILYTRSLEIMEKLGKTEHAGFATTLNNLAGV-----------YVQKNRYEKAL  341

Query  420  QLHLVALNISMKAFGEKNVQTAKHYGNLGRLYQSMKKYKDAEKMHLKAIAIKEELLGPND  479
            +L+  AL I  +  G  N + AK   NLG LY+ + ++K A  ++ +A+ I E  LGP  
Sbjct  342  ELYTRALEIRERILGPDNPEVAKTLNNLGELYRILGQHKKALPLYSRALKIYENTLGPTH  401

Query  480  YEVGLSVGHLASLYNYHMKEFRKAIDLYLRSISINIKLFG  519
             +VG ++ +LA L+   M E+  AIDLY +++ I  K +G
Sbjct  402  PDVGTTLNNLAGLHE-SMGEYETAIDLYEKALDIIEKEYG  440


 Score = 52.0 bits (123),  Expect = 2e-05, Method: Compositional matrix adjust.
 Identities = 61/272 (22%), Positives = 113/272 (42%), Gaps = 24/272 (9%)

Query  283  QAVDLAAEVFGTDHPKYADALLDYGFFLLYYDSIEQCVEVYKKAYNIKTSIFKRDNVHIA  342
            + +D A    G + P  A  L   G    Y   +E+ +++Y KA  I+     +D     
Sbjct  88   ELLDSAKRELGPESPGTAAVLNGLGGIYRYMGKLEEALKLYLKALRIREKTLGQDRPETG  147

Query  343  LALEDLAYGLYVREYSSGRFQVAIEKSEESIRIMEKLLPVDHFRLSSAKRVKALILEEIA  402
              L +L           G     +++ EE++    + L +    LS         L  +A
Sbjct  148  DTLSEL-----------GILYNVMDRPEEALLYYNRALEIQEKFLSPENLGTVRTLNRMA  196

Query  403  IDNSIEHSHLDLLQDAEQLHLVALNISMKAFGEKNVQ-------TAKHYGNLGRLYQSMK  455
                  +  ++  + AE+  + AL + ++   EK  +       TA    NLG L   M 
Sbjct  197  FY----YQGMEKPEKAEEHFIRALGL-LEKLKEKEPENRKVLAYTAGTLNNLGVLLSEMG  251

Query  456  KYKDAEKMHLKAIAIKEELLGPNDYEVGLSVGHLASLYNYHMKEFRKAIDLYLRSISINI  515
            K ++AE+ + +A+ ++E++ G    ++  ++ +LA LY +    + KA+ LY RS+ I  
Sbjct  252  KLEEAEERYGQALKLQEKIYGNEHPQIAQTLTNLALLY-FQTTRYEKAMILYTRSLEIME  310

Query  516  KLFGKGYSGLEYDYRGMIHVFANLGNLEKVAE  547
            KL    ++G       +  V+      EK  E
Sbjct  311  KLGKTEHAGFATTLNNLAGVYVQKNRYEKALE  342


 Score = 43.1 bits (100),  Expect = 0.012, Method: Compositional matrix adjust.
 Identities = 40/144 (28%), Positives = 73/144 (51%), Gaps = 4/144 (3%)

Query  377  EKLLPVDHFRLSSAKR-VKALILEEIAIDNSIE--HSHLDLLQDAEQLHLVALNISMKAF  433
            E LLP+    L SAKR +        A+ N +   + ++  L++A +L+L AL I  K  
Sbjct  80   EVLLPIYEELLDSAKRELGPESPGTAAVLNGLGGIYRYMGKLEEALKLYLKALRIREKTL  139

Query  434  GEKNVQTAKHYGNLGRLYQSMKKYKDAEKMHLKAIAIKEELLGPNDYEVGLSVGHLASLY  493
            G+   +T      LG LY  M + ++A   + +A+ I+E+ L P +     ++  +A  Y
Sbjct  140  GQDRPETGDTLSELGILYNVMDRPEEALLYYNRALEIQEKFLSPENLGTVRTLNRMAFYY  199

Query  494  NYHMKEFRKAIDLYLRSISINIKL  517
               M++  KA + ++R++ +  KL
Sbjct  200  Q-GMEKPEKAEEHFIRALGLLEKL  222


 Score = 35.0 bits (79),  Expect = 4.2, Method: Compositional matrix adjust.
 Identities = 20/93 (22%), Positives = 45/93 (48%), Gaps = 0/93 (0%)

Query  257  VVEVLRHASKSYVVKREFTKANLLARQAVDLAAEVFGTDHPKYADALLDYGFFLLYYDSI  316
            + + L + +  Y     + KA +L  +++++  ++  T+H  +A  L +     +  +  
Sbjct  278  IAQTLTNLALLYFQTTRYEKAMILYTRSLEIMEKLGKTEHAGFATTLNNLAGVYVQKNRY  337

Query  317  EQCVEVYKKAYNIKTSIFKRDNVHIALALEDLA  349
            E+ +E+Y +A  I+  I   DN  +A  L +L 
Sbjct  338  EKALELYTRALEIRERILGPDNPEVAKTLNNLG  370


==> gi|85859932|ref|YP_462134.1| hypothetical protein SYN_00677 [Syntrophus
aciditrophicus SB]
Length=399
          Length = 399

 Score = 75.9 bits (185),  Expect = 3e-13, Method: Compositional matrix adjust.
 Identities = 75/285 (26%), Positives = 135/285 (47%), Gaps = 25/285 (9%)

Query  246  LSRHNSLPGKT-VVEVLRHASKSYVVKREFTKANLLARQAVDLAAEVFGTDHPKYADALL  304
            ++R N  P  T V   L + ++ Y  + ++  A  L ++++ +  E  G DH   A +L 
Sbjct  59   VARENVGPDHTDVATSLNNLAELYRTQGQYAHAEPLLKRSLAIMEEARGPDHTDVATSLN  118

Query  305  DYGFFLLYY--DSIEQCVEVYKKAYNIKTSIFKRDNVHIALALEDLAYGLYVREYSSGRF  362
            +    LLYY  D   +   +YK++  I       D+  +A +L +LA  LY   Y+ G+F
Sbjct  119  N--LALLYYAQDQYTEAEPLYKRSLTIMEKALGPDHTDVATSLNNLAL-LY---YAQGQF  172

Query  363  QVAIEKSEESIRIMEKLLPVDHFRLSSAKRVKALILEEIAIDN--SIEHSHLDLLQDAEQ  420
              A      ++ I EK L  +H  ++            ++++N   + H+     Q AE 
Sbjct  173  NQAEPLYRRALEIREKALGSNHSAVA------------VSMNNLAGLYHAQGQYAQ-AEP  219

Query  421  LHLVALNISMKAFGEKNVQTAKHYGNLGRLYQSMKKYKDAEKMHLKAIAIKEELLGPNDY  480
            L+  AL I  +A    +++ A    NL   Y +  +YK AE  + + + I+E+ LGPN  
Sbjct  220  LYKRALEIMEEARDPDSIELATSLSNLAFFYVAQGQYKQAEPFYKRELEIREKALGPNHP  279

Query  481  EVGLSVGHLASLYNYHMKEFRKAIDLYLRSISINIKLFGKGYSGL  525
            +V  S+ +LA LY    + + +A  L+ RS++I  K     ++ +
Sbjct  280  DVATSLNNLAELYRTQGR-YTQAEFLFKRSLAIREKALAPNHTAV  323


 Score = 74.7 bits (182),  Expect = 9e-13, Method: Compositional matrix adjust.
 Identities = 65/248 (26%), Positives = 121/248 (49%), Gaps = 20/248 (8%)

Query  268  YVVKREFTKANLLARQAVDLAAEVFGTDHPKYADALLDYGFFLLYY--DSIEQCVEVYKK  325
            Y  + ++T+A  L ++++ +  +  G DH   A +L +    LLYY      Q   +Y++
Sbjct  124  YYAQDQYTEAEPLYKRSLTIMEKALGPDHTDVATSLNN--LALLYYAQGQFNQAEPLYRR  181

Query  326  AYNIKTSIFKRDNVHIALALEDLAYGLYVREYSSGRFQVAIEKSEESIRIMEKLLPVDHF  385
            A  I+      ++  +A+++ +LA GLY   ++ G++  A    + ++ IME+    D  
Sbjct  182  ALEIREKALGSNHSAVAVSMNNLA-GLY---HAQGQYAQAEPLYKRALEIMEEARDPDSI  237

Query  386  RLSSAKRVKALILEEIAIDNSIEHSHLDLLQDAEQLHLVALNISMKAFGEKNVQTAKHYG  445
             L+++       L  +A     +  +    + AE  +   L I  KA G  +   A    
Sbjct  238  ELATS-------LSNLAFFYVAQGQY----KQAEPFYKRELEIREKALGPNHPDVATSLN  286

Query  446  NLGRLYQSMKKYKDAEKMHLKAIAIKEELLGPNDYEVGLSVGHLASLYNYHMKEFRKAID  505
            NL  LY++  +Y  AE +  +++AI+E+ L PN   V  S+ +LA LY Y   ++ +A  
Sbjct  287  NLAELYRTQGRYTQAEFLFKRSLAIREKALAPNHTAVATSLNNLALLY-YARGQYAQAEP  345

Query  506  LYLRSISI  513
            LY R++ I
Sbjct  346  LYKRALEI  353


 Score = 63.2 bits (152),  Expect = 5e-09, Method: Compositional matrix adjust.
 Identities = 55/199 (28%), Positives = 99/199 (50%), Gaps = 16/199 (8%)

Query  315  SIEQCVEVYKKAYNIKTSIFKRDNVHIALALEDLAYGLYVREYSSGRFQVAIEKSEESIR  374
            ++++ V+V KKA  +       D+  +A +L +LA  LY    + G++  A    + S+ 
Sbjct  45   NLDRAVKVAKKALEVARENVGPDHTDVATSLNNLA-ELY---RTQGQYAHAEPLLKRSLA  100

Query  375  IMEKLLPVDHFRLSSAKRVKALILEEIAIDNSIEHSHLDLLQDAEQLHLVALNISMKAFG  434
            IME+    DH  ++++    AL+           +   D   +AE L+  +L I  KA G
Sbjct  101  IMEEARGPDHTDVATSLNNLALL-----------YYAQDQYTEAEPLYKRSLTIMEKALG  149

Query  435  EKNVQTAKHYGNLGRLYQSMKKYKDAEKMHLKAIAIKEELLGPNDYEVGLSVGHLASLYN  494
              +   A    NL  LY +  ++  AE ++ +A+ I+E+ LG N   V +S+ +LA LY 
Sbjct  150  PDHTDVATSLNNLALLYYAQGQFNQAEPLYRRALEIREKALGSNHSAVAVSMNNLAGLY-  208

Query  495  YHMKEFRKAIDLYLRSISI  513
            +   ++ +A  LY R++ I
Sbjct  209  HAQGQYAQAEPLYKRALEI  227


 Score = 51.2 bits (121),  Expect = 3e-05, Method: Compositional matrix adjust.
 Identities = 58/237 (24%), Positives = 103/237 (43%), Gaps = 39/237 (16%)

Query  268  YVVKREFTKANLLARQAVDLAAEVFGTDHPKYADALLDYGFFLLYYDSIEQCVEVYKKAY  327
            Y  + +F +A  L R+A+++  +  G++H   A ++ +            Q   +YK+A 
Sbjct  166  YYAQGQFNQAEPLYRRALEIREKALGSNHSAVAVSMNNLAGLYHAQGQYAQAEPLYKRAL  225

Query  328  NIKTSIFKRDNVHIALALEDLAYGLYVREYSSGRFQVAIEKSEESIRIMEKLLPVDH---  384
             I       D++ +A +L +LA+  YV   + G+++ A    +  + I EK L  +H   
Sbjct  226  EIMEEARDPDSIELATSLSNLAF-FYV---AQGQYKQAEPFYKRELEIREKALGPNHPDV  281

Query  385  -----------------------FRLSSAKRVKALILEEIAIDNSIEHSHLDLL------  415
                                   F+ S A R KAL     A+  S+  ++L LL      
Sbjct  282  ATSLNNLAELYRTQGRYTQAEFLFKRSLAIREKALAPNHTAVATSL--NNLALLYYARGQ  339

Query  416  -QDAEQLHLVALNISMKAFGEKNVQTAKHYGNLGRLYQSMKKYKDAEKMHLKAIAIK  471
               AE L+  AL I  KA    +   A    NL +LY++  ++K+A ++  +A AI+
Sbjct  340  YAQAEPLYKRALEIMEKALTPDHPSVATIIENLVKLYRATSRFKEAGRLEQRAAAIR  396


==> gi|113474770|ref|YP_720831.1| hypothetical protein Tery_0977
[Trichodesmium erythraeum IMS101]
Length=1215
          Length = 1215

 Score = 77.0 bits (188),  Expect = 4e-13, Method: Compositional matrix adjust.
 Identities = 86/375 (23%), Positives = 173/375 (46%), Gaps = 54/375 (14%)

Query  207  HLPGIYADFSLYFFTKNEFHEAHRFSIAALKELKSVQNSLSRHNSLPGKTVVEVLRHASK  266
            +L G+Y D       +  + EA    + AL+  K +  +  R+       V   L + + 
Sbjct  300  NLAGLYKD-------QGRYTEAEPLYLQALEMRKKLLGAEHRY-------VASSLNNLAL  345

Query  267  SYVVKREFTKANLLARQAVDLAAEVFGTDHPKYADALLDYGFFLLYYDS--IEQCVEVYK  324
             Y V+  +T+A  L  QA+++  ++ G +HP  A +L +    LLY D     +   +Y 
Sbjct  346  LYRVQGRYTEAEALYIQALEMDKKLLGAEHPDVATSLNN--LALLYSDQGRYTEAEPLYI  403

Query  325  KAYNIKTSIFKRDNVHIALALEDLAYGLYVREYSSGRFQVAIEKSEESIRIMEKLLPVDH  384
            +A  I   +   ++ ++A +L +LA GLY  +   GR+  A     +++++ +KLL  +H
Sbjct  404  QALEIFKKLLGAEHRYVASSLNNLA-GLYRVQ---GRYTEAEPLYVQALKMWKKLLGAEH  459

Query  385  FRLSSAKRVKALI------------LEEIAIDNS---IEHSHLDLLQ-------------  416
              ++++    AL+            L + A+D     +   H D+               
Sbjct  460  PDVATSLNNLALLYKDQGRYTEAEPLYQQALDMRKKLLGAEHPDVATSLNNLAGLYRVQG  519

Query  417  ---DAEQLHLVALNISMKAFGEKNVQTAKHYGNLGRLYQSMKKYKDAEKMHLKAIAIKEE  473
               +AE L++ AL +  K  G ++   A    NL  LY++  +Y +AE ++++++ ++++
Sbjct  520  RYTEAEPLYVQALKMWKKLLGAEHPDVATSLNNLALLYKAQGRYTEAEPLYIQSLEMRKK  579

Query  474  LLGPNDYEVGLSVGHLASLYNYHMKEFRKAIDLYLRSISINIKLFGKGYSGLEYDYRGMI  533
            LLG     V  S+ +LA+LY Y+   +  A  LY +++ +  KL G  +  +      + 
Sbjct  580  LLGAEHPSVAQSLNNLAALY-YYQGRYTDAEPLYQQALEMRKKLLGAEHPDVAISLNNLA  638

Query  534  HVFANLGNLEKVAEY  548
             +++  GN+    +Y
Sbjct  639  LLYSAQGNIASAVQY  653


 Score = 73.2 bits (178),  Expect = 8e-12, Method: Compositional matrix adjust.
 Identities = 59/247 (24%), Positives = 123/247 (50%), Gaps = 16/247 (6%)

Query  273  EFTKANLLARQAVDLAAEVFGTDHPKYADALLDYGFFLLYYDSIEQCVEVYKKAYNIKTS  332
            ++ +A  L  Q++ +  ++ G +HP  A +L +  F         +   +Y +A ++   
Sbjct  100  KYDEAVPLLEQSLKIRLQLLGAEHPDVATSLNNLAFLYQRQGRYTEAEPLYIQALDMIKK  159

Query  333  IFKRDNVHIALALEDLAYGLYVREYSSGRFQVAIEKSEESIRIMEKLLPVDHFRLSSAKR  392
            +   ++  +A +L +LA    V+    GR+  A    ++++++ +KLL   H  ++++  
Sbjct  160  LLGAEHPLVATSLNNLAELYRVQ----GRYTEAEPLYQQALKMRKKLLGAKHPDVATSLN  215

Query  393  VKALILEEIAIDNSIEHSHLDLLQDAEQLHLVALNISMKAFGEKNVQTAKHYGNLGRLYQ  452
              AL+ ++                +AE L++ AL +  K  G ++   A    NL  LY+
Sbjct  216  SLALLYKDQG-----------RYTEAEPLYIQALEMRKKLLGAEHPDVASSLNNLAELYR  264

Query  453  SMKKYKDAEKMHLKAIAIKEELLGPNDYEVGLSVGHLASLYNYHMKEFRKAIDLYLRSIS  512
            S  +Y +AE ++L+A+ + ++LLG    +V  S+ +LA LY    + + +A  LYL+++ 
Sbjct  265  SQGRYTEAEPLYLQALEMTKKLLGAEHPDVASSLNNLAGLYKDQGR-YTEAEPLYLQALE  323

Query  513  INIKLFG  519
            +  KL G
Sbjct  324  MRKKLLG  330


 Score = 73.2 bits (178),  Expect = 9e-12, Method: Compositional matrix adjust.
 Identities = 63/253 (25%), Positives = 124/253 (49%), Gaps = 18/253 (7%)

Query  268  YVVKREFTKANLLARQAVDLAAEVFGTDHPKYADALLDYGFFLLYYDSIEQCVEVYKKAY  327
            Y  +  +T+A  L  QA+D+  ++ G +HP  A +L +            +   +Y++A 
Sbjct  137  YQRQGRYTEAEPLYIQALDMIKKLLGAEHPLVATSLNNLAELYRVQGRYTEAEPLYQQAL  196

Query  328  NIKTSIFKRDNVHIALALEDLAYGLYVREYSSGRFQVAIEKSEESIRIMEKLLPVDHFRL  387
             ++  +    +  +A +L  LA  LY      GR+  A     +++ + +KLL  +H  +
Sbjct  197  KMRKKLLGAKHPDVATSLNSLAL-LY---KDQGRYTEAEPLYIQALEMRKKLLGAEHPDV  252

Query  388  SSAKRVKALILEEIAIDNSIE-HSHLDLLQDAEQLHLVALNISMKAFGEKNVQTAKHYGN  446
            +S+            ++N  E +       +AE L+L AL ++ K  G ++   A    N
Sbjct  253  ASS------------LNNLAELYRSQGRYTEAEPLYLQALEMTKKLLGAEHPDVASSLNN  300

Query  447  LGRLYQSMKKYKDAEKMHLKAIAIKEELLGPNDYEVGLSVGHLASLYNYHMKEFRKAIDL  506
            L  LY+   +Y +AE ++L+A+ ++++LLG     V  S+ +LA LY    + + +A  L
Sbjct  301  LAGLYKDQGRYTEAEPLYLQALEMRKKLLGAEHRYVASSLNNLALLYRVQGR-YTEAEAL  359

Query  507  YLRSISINIKLFG  519
            Y++++ ++ KL G
Sbjct  360  YIQALEMDKKLLG  372


 Score = 58.5 bits (140),  Expect = 3e-07, Method: Compositional matrix adjust.
 Identities = 47/185 (25%), Positives = 93/185 (50%), Gaps = 16/185 (9%)

Query  335  KRDNVHIALALEDLAYGLYVREYSSGRFQVAIEKSEESIRIMEKLLPVDHFRLSSAKRVK  394
            K +++  A  L D A+ LY      G++  A+   E+S++I  +LL  +H  ++++    
Sbjct  78   KEESLTFATELNDEAFELY----KQGKYDEAVPLLEQSLKIRLQLLGAEHPDVATSLNNL  133

Query  395  ALILEEIAIDNSIEHSHLDLLQDAEQLHLVALNISMKAFGEKNVQTAKHYGNLGRLYQSM  454
            A +           +       +AE L++ AL++  K  G ++   A    NL  LY+  
Sbjct  134  AFL-----------YQRQGRYTEAEPLYIQALDMIKKLLGAEHPLVATSLNNLAELYRVQ  182

Query  455  KKYKDAEKMHLKAIAIKEELLGPNDYEVGLSVGHLASLYNYHMKEFRKAIDLYLRSISIN  514
             +Y +AE ++ +A+ ++++LLG    +V  S+  LA LY    + + +A  LY++++ + 
Sbjct  183  GRYTEAEPLYQQALKMRKKLLGAKHPDVATSLNSLALLYKDQGR-YTEAEPLYIQALEMR  241

Query  515  IKLFG  519
             KL G
Sbjct  242  KKLLG  246


==> gi|333993542|ref|YP_004526155.1| hypothetical protein TREAZ_1756
[Treponema azotonutricium ZAS-9]
Length=1711
          Length = 1711

 Score = 77.0 bits (188),  Expect = 5e-13, Method: Compositional matrix adjust.
 Identities = 66/281 (23%), Positives = 134/281 (48%), Gaps = 16/281 (6%)

Query  268   YVVKREFTKANLLARQAVDLAAEVFGTDHPKYADALLDYGFFLLYYDSIEQCVEVYKKAY  327
             Y ++    KA    ++A+ +  +V G +HP  A +  + G       + E+ +E Y+KA 
Sbjct  1010  YYIRGNNEKALEFFQRALTVREKVLGLEHPNTAASYNNIGVVYNRMRNYEKALEFYQKAL  1069

Query  328   NIKTSIFKRDNVHIALALEDLAYGLYVREYSSGRFQVAIEKSEESIRIMEKLLPVDHFRL  387
             ++   +F  ++   A +   +    Y+R    G  + A++  ++++ I EK+L + H   
Sbjct  1070  DVYEKVFGLEHPDTAASYASIGDVYYIR----GNNEKALDFYQKALVIREKILGLGHLDT  1125

Query  388   SSAKRVKALILEEIAIDNSIEHSHLDLLQDAEQLHLVALNISMKAFGEKNVQTAKHYGNL  447
             +++     ++           +  +   + A + H  +L I  K FG ++  TA  Y N+
Sbjct  1126  AASYNNMGVV-----------YGGMRNNEKALEFHQKSLEIYEKVFGLEHPNTATSYFNI  1174

Query  448   GRLYQSMKKYKDAEKMHLKAIAIKEELLGPNDYEVGLSVGHLASLYNYHMKEFRKAIDLY  507
             G   ++M  Y+ A +  L+A+AI+E++ G N   V  S   +A +Y   MK + +A++ +
Sbjct  1175  GLECRNMGNYEKALEFFLRALAIREKVFGLNHPSVVDSYNSVALVYR-DMKNYERALEFF  1233

Query  508   LRSISINIKLFGKGYSGLEYDYRGMIHVFANLGNLEKVAEY  548
              + I+I  K+FG  +      Y  +  V+ N+ N E   E+
Sbjct  1234  QKDIAIRGKIFGPEHPSTATAYNNIGSVYLNMENKETGLEF  1274


 Score = 75.9 bits (185),  Expect = 1e-12, Method: Compositional matrix adjust.
 Identities = 70/283 (25%), Positives = 132/283 (47%), Gaps = 20/283 (7%)

Query  268   YVVKREFTKANLLARQAVDLAAEVFGTDHPKYADALLDYGFFLLYYDSIEQCVEVYKKAY  327
             Y   R   KA    ++++++  +VFG +HP  A +  + G       + E+ +E + +A 
Sbjct  1136  YGGMRNNEKALEFHQKSLEIYEKVFGLEHPNTATSYFNIGLECRNMGNYEKALEFFLRAL  1195

Query  328   NIKTSIFKRDNVHIALALEDLAYGLYVREYSSGRFQVAIEKSEESIRIMEKLLPVDHFRL  387
              I+  +F  ++  +  +   +A  L  R+  +  ++ A+E  ++ I I  K+   +H   
Sbjct  1196  AIREKVFGLNHPSVVDSYNSVA--LVYRDMKN--YERALEFFQKDIAIRGKIFGPEHPST  1251

Query  388   SSAKRVKALILEEIAIDNSIEHSHLDLLQDAEQLHLV--ALNISMKAFGEKNVQTAKHYG  445
             ++A              N+I   +L++      L     AL I  K  G ++  TA  Y 
Sbjct  1252  ATAY-------------NNIGSVYLNMENKETGLEFYQKALVIQEKVLGSEHPDTAGSYN  1298

Query  446   NLGRLYQSMKKYKDAEKMHLKAIAIKEELLGPNDYEVGLSVGHLASLYNYHMKEFRKAID  505
             N+G +Y++M   + A + + KAIA KE++ G    +   S  ++  +Y   M    KA++
Sbjct  1299  NIGVIYRTMGNNEKALEFYQKAIASKEKIFGLEHLDTAGSYSNIGVIYE-AMGNHGKALE  1357

Query  506   LYLRSISINIKLFGKGYSGLEYDYRGMIHVFANLGNLEKVAEY  548
              Y +++ I  K+FG G+      Y  +  V+ NLGN EK  E+
Sbjct  1358  FYQKALVIREKVFGLGHPSHAAAYDAIGSVYNNLGNKEKALEF  1400


 Score = 75.5 bits (184),  Expect = 2e-12, Method: Compositional matrix adjust.
 Identities = 64/275 (23%), Positives = 132/275 (48%), Gaps = 20/275 (7%)

Query  276   KANLLARQAVDLAAEVFGTDHPKYADALLDYGFFLLYYD--SIEQCVEVYKKAYNIKTSI  333
             KA  + ++ + +  +V G++HP+ A +  + G  L+Y D  + E+  +  ++A  IK  +
Sbjct  766   KALEIHQKVLTIREKVLGSEHPETAASYTNIG--LVYSDMGNKEKARQYLQRALAIKEKV  823

Query  334   FKRDNVHIALALEDLAYGLYVREYSSGRFQVAIEKSEESIRIMEKLLPVDHFRLSSAKRV  393
             F  ++   AL+ + +  G+  R+   G  + A+   ++++ I EK   ++H   + +   
Sbjct  824   FGPEHPGTALSYDSI--GMVFRD--MGNHETALYVQKKALVIREKAFGLEHPSTAGSYNN  879

Query  394   KALILEEIAIDNSIEHSHLDLLQDAEQLHLVALNISMKAFGEKNVQTAKHYGNLGRLYQS  453
               L+  E+              + A + H  AL I  K  G ++      Y N+G +Y S
Sbjct  880   IGLVYREMGNR-----------EKALESHQKALAIQEKTLGLEHPDKIGSYDNMGLVYWS  928

Query  454   MKKYKDAEKMHLKAIAIKEELLGPNDYEVGLSVGHLASLYNYHMKEFRKAIDLYLRSISI  513
             M  Y+ A + + K++A++E+  GP      +S   +  +YN  ++ + KA++ Y R++++
Sbjct  929   MGNYEKALEFYQKSLAVREQYFGPRHPSTAISYNTIGVIYN-RVRNYEKALEFYQRALTV  987

Query  514   NIKLFGKGYSGLEYDYRGMIHVFANLGNLEKVAEY  548
               K+ G  +      Y  +  V+   GN EK  E+
Sbjct  988   REKVLGLEHPDTAASYASIGEVYYIRGNNEKALEF  1022


 Score = 65.5 bits (158),  Expect = 2e-09, Method: Compositional matrix adjust.
 Identities = 53/186 (28%), Positives = 93/186 (50%), Gaps = 16/186 (9%)

Query  360  GRFQVAIEKSEESIRIMEKLLPVDHFRLSSAKRVKALILEEIAIDNSIEHSHLDLLQDAE  419
            G + +A+E S++S+ I E +L  +H   +++     L+           +S +   + A 
Sbjct  678  GDYVLALEFSQKSLAIKENVLSPEHPETAASYTNIGLV-----------YSGMGSYEKAR  726

Query  420  QLHLVALNISMKAFGEKNVQTAKHYGNLGRLYQSMKKYKDAEKMHLKAIAIKEELLGPND  479
            +    A+ I  K FG ++  TA  Y N+G +Y  M  ++ A ++H K + I+E++LG   
Sbjct  727  EFLQKAIVIREKVFGAEHPDTAASYNNIGVVYWKMGNHEKALEIHQKVLTIREKVLGSEH  786

Query  480  YEVGLSVGHLASLYNYHMKEFRKAIDLYLRSISINIKLFGKGYSG--LEYDYRGMIHVFA  537
             E   S  ++  +Y+  M    KA     R+++I  K+FG  + G  L YD  GM  VF 
Sbjct  787  PETAASYTNIGLVYS-DMGNKEKARQYLQRALAIKEKVFGPEHPGTALSYDSIGM--VFR  843

Query  538  NLGNLE  543
            ++GN E
Sbjct  844  DMGNHE  849


 Score = 64.7 bits (156),  Expect = 4e-09, Method: Compositional matrix adjust.
 Identities = 60/267 (22%), Positives = 125/267 (47%), Gaps = 16/267 (6%)

Query  282   RQAVDLAAEVFGTDHPKYADALLDYGFFLLYYDSIEQCVEVYKKAYNIKTSIFKRDNVHI  341
             ++A+ +  +V G++HP  A +  + G       + E+ +E Y+KA   K  IF  +++  
Sbjct  1276  QKALVIQEKVLGSEHPDTAGSYNNIGVIYRTMGNNEKALEFYQKAIASKEKIFGLEHLDT  1335

Query  342   ALALEDLAYGLYVREYSSGRFQVAIEKSEESIRIMEKLLPVDHFRLSSAKRVKALILEEI  401
             A +  ++     V   + G    A+E  ++++ I EK+  + H   ++A      +    
Sbjct  1336  AGSYSNIG----VIYEAMGNHGKALEFYQKALVIREKVFGLGHPSHAAAYDAIGSV----  1387

Query  402   AIDNSIEHSHLDLLQDAEQLHLVALNISMKAFGEKNVQTAKHYGNLGRLYQSMKKYKDAE  461
                    +++L   + A + +  +L IS K  G ++  TA  Y N+G +Y  M   + A 
Sbjct  1388  -------YNNLGNKEKALEFYQKSLAISEKVNGPEHPYTAAEYYNIGVVYSDMGNNERAL  1440

Query  462   KMHLKAIAIKEELLGPNDYEVGLSVGHLASLYNYHMKEFRKAIDLYLRSISINIKLFGKG  521
             + H KA+ + E++ G        S   +  +Y + M  + KA++ + ++++I+ K+FG  
Sbjct  1441  EFHQKALVVFEKVFGLGHNRTAASYYSIGGVY-WSMGNYEKALEFFQKTLAIHEKVFGLE  1499

Query  522   YSGLEYDYRGMIHVFANLGNLEKVAEY  548
             +      Y  +   +  +GN EK  E+
Sbjct  1500  HLDTAASYNSIGITYHVMGNYEKTLEF  1526


 Score = 64.3 bits (155),  Expect = 4e-09, Method: Compositional matrix adjust.
 Identities = 63/293 (22%), Positives = 137/293 (47%), Gaps = 16/293 (5%)

Query  256   TVVEVLRHASKSYVVKREFTKANLLARQAVDLAAEVFGTDHPKYADALLDYGFFLLYYDS  315
             +VV+     +  Y   + + +A    ++ + +  ++FG +HP  A A  + G   L  ++
Sbjct  1208  SVVDSYNSVALVYRDMKNYERALEFFQKDIAIRGKIFGPEHPSTATAYNNIGSVYLNMEN  1267

Query  316   IEQCVEVYKKAYNIKTSIFKRDNVHIALALEDLAYGLYVREYSSGRFQVAIEKSEESIRI  375
              E  +E Y+KA  I+  +   ++   A +  ++  G+  R  + G  + A+E  +++I  
Sbjct  1268  KETGLEFYQKALVIQEKVLGSEHPDTAGSYNNI--GVIYR--TMGNNEKALEFYQKAIAS  1323

Query  376   MEKLLPVDHFRLSSAKRVKALILEEIAIDNSIEHSHLDLLQDAEQLHLVALNISMKAFGE  435
              EK+  ++H   + +     +I E +        +H   L    + +  AL I  K FG 
Sbjct  1324  KEKIFGLEHLDTAGSYSNIGVIYEAMG-------NHGKAL----EFYQKALVIREKVFGL  1372

Query  436   KNVQTAKHYGNLGRLYQSMKKYKDAEKMHLKAIAIKEELLGPNDYEVGLSVGHLASLYNY  495
              +   A  Y  +G +Y ++   + A + + K++AI E++ GP          ++  +Y+ 
Sbjct  1373  GHPSHAAAYDAIGSVYNNLGNKEKALEFYQKSLAISEKVNGPEHPYTAAEYYNIGVVYS-  1431

Query  496   HMKEFRKAIDLYLRSISINIKLFGKGYSGLEYDYRGMIHVFANLGNLEKVAEY  548
              M    +A++ + +++ +  K+FG G++     Y  +  V+ ++GN EK  E+
Sbjct  1432  DMGNNERALEFHQKALVVFEKVFGLGHNRTAASYYSIGGVYWSMGNYEKALEF  1484


 Score = 59.7 bits (143),  Expect = 1e-07, Method: Compositional matrix adjust.
 Identities = 58/270 (21%), Positives = 123/270 (46%), Gaps = 20/270 (7%)

Query  282   RQAVDLAAEVFGTDHPKYADALLDYGFFLLYYDSIEQCVEVYKKAYNIKTSIFKRDNVHI  341
             ++A+ +  +VFG  H + A +    G       + E+ +E ++K   I   +F  +++  
Sbjct  1444  QKALVVFEKVFGLGHNRTAASYYSIGGVYWSMGNYEKALEFFQKTLAIHEKVFGLEHLDT  1503

Query  342   ALALEDLAYGLYVREYSSGRFQVAIEKSEESIRIMEKLLPVDHFRLSSAKRVKALILEEI  401
             A +   +    +V     G ++  +E  ++ + I EK+L ++H   + A           
Sbjct  1504  AASYNSIGITYHVM----GNYEKTLEFYQKVLVIREKVLGLNHPDTARAY----------  1549

Query  402   AIDNSIEHSHLDLLQDAEQLHLV--ALNISMKAFGEKNVQTAKHYGNLGRLYQSMKKYKD  459
                N+I   + D+    + L     AL I  K  G ++  TA  Y  +G +Y+ M   + 
Sbjct  1550  ---NNIGMVYSDMRNKEKTLEFYQKALAIQEKVLGLEHPDTATSYTTIGAVYRDMGNNEK  1606

Query  460   AEKMHLKAIAIKEELLGPNDYEVGLSVGHLASLYNYHMKEFRKAIDLYLRSISINIKLFG  519
             A +   K +AI E++ G        S  ++  +Y   M  +++A++ + ++++I  K+FG
Sbjct  1607  ALEFFQKTLAIHEKVFGFEHPSTADSYNNIGLIYG-AMGNYKEALEFFQKALAIREKVFG  1665

Query  520   KGYSGLEYDYRGMIHVFANLGNLEKVAEYS  549
               +S     Y  +  V+ +LGN E+  +++
Sbjct  1666  FEHSATAASYSNLGLVYRDLGNKEEALKFN  1695


 Score = 57.4 bits (137),  Expect = 6e-07, Method: Compositional matrix adjust.
 Identities = 63/304 (21%), Positives = 134/304 (44%), Gaps = 36/304 (12%)

Query  276   KANLLARQAVDLAAEVFGTDHPKYADALLDYGFFLLYYDSIEQCVEVYKKAYNIKTSIFK  335
             KA    ++A+ +  +VFG +HP  A +    G       + E  + V KKA  I+   F 
Sbjct  808   KARQYLQRALAIKEKVFGPEHPGTALSYDSIGMVFRDMGNHETALYVQKKALVIREKAFG  867

Query  336   RDNVHIALALEDLAYGLYVREYSSGRFQVAIEKSEESIRIMEKLLPVDH-----------  384
              ++   A +  ++  GL  RE   G  + A+E  ++++ I EK L ++H           
Sbjct  868   LEHPSTAGSYNNI--GLVYRE--MGNREKALESHQKALAIQEKTLGLEHPDKIGSYDNMG  923

Query  385   ---FRLSSAKRVKALILEEIAI----------DNSIEHSHLDLL-------QDAEQLHLV  424
                + + + ++      + +A+            +I ++ + ++       + A + +  
Sbjct  924   LVYWSMGNYEKALEFYQKSLAVREQYFGPRHPSTAISYNTIGVIYNRVRNYEKALEFYQR  983

Query  425   ALNISMKAFGEKNVQTAKHYGNLGRLYQSMKKYKDAEKMHLKAIAIKEELLGPNDYEVGL  484
             AL +  K  G ++  TA  Y ++G +Y      + A +   +A+ ++E++LG        
Sbjct  984   ALTVREKVLGLEHPDTAASYASIGEVYYIRGNNEKALEFFQRALTVREKVLGLEHPNTAA  1043

Query  485   SVGHLASLYNYHMKEFRKAIDLYLRSISINIKLFGKGYSGLEYDYRGMIHVFANLGNLEK  544
             S  ++  +YN  M+ + KA++ Y +++ +  K+FG  +      Y  +  V+   GN EK
Sbjct  1044  SYNNIGVVYN-RMRNYEKALEFYQKALDVYEKVFGLEHPDTAASYASIGDVYYIRGNNEK  1102

Query  545   VAEY  548
               ++
Sbjct  1103  ALDF  1106


 Score = 52.0 bits (123),  Expect = 3e-05, Method: Compositional matrix adjust.
 Identities = 53/219 (24%), Positives = 100/219 (46%), Gaps = 21/219 (10%)

Query  258   VEVLRHASKSYVVKREFTKANLLARQAVDLAAEVFGTDHPKYADALLDYGFFLLYYDSIE  317
             + +  H   +Y    EF +  L+ R+      +V G +HP  A A  + G       + E
Sbjct  1510  IGITYHVMGNYEKTLEFYQKVLVIRE------KVLGLNHPDTARAYNNIGMVYSDMRNKE  1563

Query  318   QCVEVYKKAYNIKTSIFKRDNVHIALALEDLAYGLYVREYSSGRFQVAIEKSEESIRIME  377
             + +E Y+KA  I+  +   ++   A +   +  G   R+   G  + A+E  ++++ I E
Sbjct  1564  KTLEFYQKALAIQEKVLGLEHPDTATSYTTI--GAVYRD--MGNNEKALEFFQKTLAIHE  1619

Query  378   KLLPVDHFRLSSAKRVKALILEEIAIDNSIEHSHLDLLQDAEQLHLVALNISMKAFGEKN  437
             K+   +H   + +     LI           +  +   ++A +    AL I  K FG ++
Sbjct  1620  KVFGFEHPSTADSYNNIGLI-----------YGAMGNYKEALEFFQKALAIREKVFGFEH  1668

Query  438   VQTAKHYGNLGRLYQSMKKYKDAEKMHLKAIAIKEELLG  476
               TA  Y NLG +Y+ +   ++A K + KA+AI+E++ G
Sbjct  1669  SATAASYSNLGLVYRDLGNKEEALKFNKKALAIQEKVFG  1707


 Score = 37.4 bits (85),  Expect = 1.0, Method: Compositional matrix adjust.
 Identities = 25/82 (30%), Positives = 41/82 (50%), Gaps = 1/82 (1%)

Query  466  KAIAIKEELLGPNDYEVGLSVGHLASLYNYHMKEFRKAIDLYLRSISINIKLFGKGYSGL  525
            K++AIKE +L P   E   S  ++  +Y+  M  + KA +   ++I I  K+FG  +   
Sbjct  689  KSLAIKENVLSPEHPETAASYTNIGLVYS-GMGSYEKAREFLQKAIVIREKVFGAEHPDT  747

Query  526  EYDYRGMIHVFANLGNLEKVAE  547
               Y  +  V+  +GN EK  E
Sbjct  748  AASYNNIGVVYWKMGNHEKALE  769
