# Supplementary material for: An insight into the salivary gland content of the human body louse, Pediculus humanus
Source: Sci Rep. 2025 May 26;15:18322. doi: 10.1038/s41598-025-01412-5 (PMC12106848; doi:10.1038/s41598-025-01412-5)
Supplement: Supplementary file 2 — Supplementary Information 2. [file 41598_2025_1412_MOESM2_ESM.zip › S2/links/BAC-LIGHT/Phseq_10170-BAC-LIGHT.txt]

>Phseq_10170

gi|317123308|ref|YP_004097420.1| hypothetical protein Intca_0132 ...  37.7    0.25
gi|328951125|ref|YP_004368460.1| succinate dehydrogenase and fuma...  35.0    1.5
gi|338533222|ref|YP_004666556.1| BolA/YrbA family protein [Myxoco...  32.3    2.1
gi|310818430|ref|YP_003950788.1| phospholipase d family protein [...  34.3    3.8
gi|182415189|ref|YP_001820255.1| glycoside hydrolase family prote...  33.5    7.1


==> gi|317123308|ref|YP_004097420.1| hypothetical protein Intca_0132
[Intrasporangium calvum DSM 43043]
Length=420
          Length = 420

 Score = 37.7 bits (86),  Expect = 0.25, Method: Compositional matrix adjust.
 Identities = 32/122 (26%), Positives = 56/122 (46%), Gaps = 11/122 (9%)

Query  12   GRTDGQVVY---RDRGRSVGVGPMRSRPIEKRIDTSPYGGSYLSPPPDTNWRRTNSDSAL  68
            GR++  +V    R  G++V +  +RS  +      + +G   L   PD   RR  + +A 
Sbjct  39   GRSERSIVLTGLRGVGKTVLLNALRSSAVR-----ADWGTGKLEARPDQRLRRPLA-AAA  92

Query  69   HQSTQEVGQRRQHHDSQILGISFNDKSPEQRPRSCYEDSLVPGINI--HPSHNEPGAVQI  126
            HQ+ +E+G  R     Q+LGI  +    +    S   D   PGI++   P   + G ++I
Sbjct  93   HQAVRELGHPRGDEVDQVLGIIKSFALRDAASGSKLRDKWQPGIDVPAVPGRADSGDIEI  152

Query  127  PI  128
             +
Sbjct  153  DL  154


==> gi|328951125|ref|YP_004368460.1| succinate dehydrogenase and
fumarate reductase iron-sulfur protein [Marinithermus hydrothermalis 
DSM 14884]
Length=232
          Length = 232

 Score = 35.0 bits (79),  Expect = 1.5, Method: Compositional matrix adjust.
 Identities = 16/50 (32%), Positives = 26/50 (52%), Gaps = 2/50 (4%)

Query  8    INKSGRTDGQVVYRDRGRSVGVGPMRSRPIEKR--IDTSPYGGSYLSPPP  55
            IN   R   +V+ RD G  + V P+R  P++K   +D  P+  +Y +  P
Sbjct  66   INGKNRLACKVLVRDLGEEITVAPIRGLPVKKDLIVDMEPFFDAYKAVKP  115


==> gi|338533222|ref|YP_004666556.1| BolA/YrbA family protein [Myxococcus
fulvus HW-1]
Length=85
          Length = 85

 Score = 32.3 bits (72),  Expect = 2.1, Method: Composition-based stats.
 Identities = 23/70 (33%), Positives = 31/70 (44%), Gaps = 9/70 (13%)

Query  178  LRSRHLEKFP---------FGASPSQESRVLSPHSNVHSQVQNHQLHSPTQRQFFPSTRL  228
            +R+R LE  P          G     E+RV+SP     + VQ HQL     +Q+  S  L
Sbjct  7    IRARILEALPGSEVEVRDYTGTGDHYEARVVSPDFAGKAMVQQHQLVYAPLQQWLKSGEL  66

Query  229  QSLVLDPGSP  238
             +L L   SP
Sbjct  67   HALALKTYSP  76


==> gi|310818430|ref|YP_003950788.1| phospholipase d family protein
[Stigmatella aurantiaca DW4/3-1]
Length=530
          Length = 530

 Score = 34.3 bits (77),  Expect = 3.8, Method: Compositional matrix adjust.
 Identities = 15/45 (33%), Positives = 24/45 (53%), Gaps = 0/45 (0%)

Query  2    LGNFEDINKSGRTDGQVVYRDRGRSVGVGPMRSRPIEKRIDTSPY  46
            LG   D+ +  RTDG V + D   + G   +R  P+E  +D +P+
Sbjct  419  LGRVADLRRLARTDGLVAFLDAVAARGQARLRPHPLETVVDQNPF  463


==> gi|182415189|ref|YP_001820255.1| glycoside hydrolase family protein
[Opitutus terrae PB90-1]
Length=919
          Length = 919

 Score = 33.5 bits (75),  Expect = 7.1, Method: Compositional matrix adjust.
 Identities = 23/74 (31%), Positives = 34/74 (46%), Gaps = 5/74 (7%)

Query  80   QHHDSQILGISFNDKSPEQRPRSCYEDSLVPGIN-IHPSHNEPGAVQIPIGNNTGSLPDL  138
            QHHD   LG ++N+++ E++     E     G N +  SHN P    + + +  G L   
Sbjct  415  QHHDLGALGAAYNERAAERQLEMLRE----MGCNAVRMSHNPPAPELLELTDRMGFLVID  470

Query  139  TSFHFPSPLPTPLD  152
             SF       TPLD
Sbjct  471  ESFDVWERKKTPLD  484
