# Supplementary material for: An insight into the salivary gland content of the human body louse, Pediculus humanus
Source: Sci Rep. 2025 May 26;15:18322. doi: 10.1038/s41598-025-01412-5 (PMC12106848; doi:10.1038/s41598-025-01412-5)
Supplement: Supplementary file 2 — Supplementary Information 2. [file 41598_2025_1412_MOESM2_ESM.zip › S2/links/BAC-LIGHT/Phseq_10175-BAC-LIGHT.txt]

>Phseq_10175

gi|291301728|ref|YP_003513006.1| hypothetical protein Snas_4264 [...  32.3    3.6


==> gi|291301728|ref|YP_003513006.1| hypothetical protein Snas_4264
[Stackebrandtia nassauensis DSM 44728]
Length=178
          Length = 178

 Score = 32.3 bits (72),  Expect = 3.6, Method: Compositional matrix adjust.
 Identities = 24/74 (32%), Positives = 37/74 (50%), Gaps = 5/74 (7%)

Query  143  KNKTKKLPTNNNNNNNNDDDDVDDTVEN---VAQNNFI-QQITALNENHVITNDDDNNVI  198
            K   +KLP   + +  +DD+D   T E    VA  +F+ Q+ T   E  ++ N D ++V+
Sbjct  38   KTVDEKLPEAQSTSQESDDEDTKSTPEGPVDVASGDFVSQEHTTSGEARLVKNADGSHVL  97

Query  199  TIMERNITVQIPDL  212
             I E   T   PDL
Sbjct  98   AI-EGLDTSNGPDL  110
