# Supplementary material for: An insight into the salivary gland content of the human body louse, Pediculus humanus
Source: Sci Rep. 2025 May 26;15:18322. doi: 10.1038/s41598-025-01412-5 (PMC12106848; doi:10.1038/s41598-025-01412-5)
Supplement: Supplementary file 2 — Supplementary Information 2. [file 41598_2025_1412_MOESM2_ESM.zip › S2/links/BAC-LIGHT/Phseq_10177-BAC-LIGHT.txt]

>Phseq_10177

gi|288560562|ref|YP_003424048.1| serine/threonine protein kinase ...  94.7    7e-20
gi|310824112|ref|YP_003956470.1| serine/threonine protein kinase ...  91.7    4e-19
gi|320104879|ref|YP_004180470.1| serine/threonine protein kinase ...  91.3    1e-18
gi|262196399|ref|YP_003267608.1| serine/threonine protein kinase ...  87.0    3e-17
gi|325106720|ref|YP_004267788.1| serine/threonine protein kinase ...  87.0    3e-17
gi|291613738|ref|YP_003523895.1| serine/threonine protein kinase ...  85.5    6e-17
gi|162449120|ref|YP_001611487.1| protein kinase [Sorangium cellul...  85.9    7e-17
gi|331695748|ref|YP_004331987.1| serine/threonine protein kinase ...  85.1    1e-16
gi|162451665|ref|YP_001614032.1| protein kinase [Sorangium cellul...  84.0    3e-16
gi|304316969|ref|YP_003852114.1| serine/threonine protein kinase ...  83.6    4e-16


==> gi|288560562|ref|YP_003424048.1| serine/threonine protein kinase
[Methanobrevibacter ruminantium M1]
Length=552
          Length = 552

 Score = 94.7 bits (234),  Expect = 7e-20, Method: Compositional matrix adjust.
 Identities = 89/288 (31%), Positives = 145/288 (50%), Gaps = 39/288 (14%)

Query  22   IGEGCFGKVFKGVLKKENGTSDVVAIKVLKETASRQAE-DDFMREVEIMSAFRHENILSL  80
            +GEG F +VF   L K+N  +D  A+K++KE  S     D    EV+I S   HENIL +
Sbjct  27   LGEGSFAQVF---LVKQNFLNDKRAMKIIKEPLSNTKNIDHIFHEVQIASQLHHENILDI  83

Query  81   LGIVLKESTSRPWMVFEFMPHGDLAEVLRSNSRQFWKPVPGLKSLTKNSLLKIALQIAGG  140
                L    +  + V E++  GDL E  R++  +  +P+P   SL       I  QI  G
Sbjct  84   YDAGLIGDIA--YFVLEYVSGGDL-EDYRTSYLKANRPIPIHISLD------IIKQILMG  134

Query  141  MKYLAAQR--FVHNDLACRNCLV--GSE-LTVKIADFGMSRDVYT-CDYYRIGGSKPVPL  194
            +  L +     +H DL  +N L+  G E L VKI+DFG +R++ +  D + +GG+KP   
Sbjct  135  LGTLHSSNPIIIHRDLKTKNILMNYGDERLIVKISDFGFARELSSNADDFEVGGTKP---  191

Query  195  RWMSPESVMYRRFTLESDIWSYGVVLWEIYSLGKQPYYGLNNEEVVKMILQG----IILL  250
             +M+PE      F+  SD+++ GV+ + + + G+ PY    ++ V+  I+ G    I L 
Sbjct  192  -YMAPE-CFNGVFSTRSDVYAVGVIFYLLLA-GEFPYRL--SDYVIGDIVDGKPWKIDLK  246

Query  251  PP----ENCPPFICDIMKECWKTEPKDRIV----FNDVYDRLKKSWKE  290
            PP    +N P F+  ++ +     P  R +    F +  D+  + +KE
Sbjct  247  PPSHFNQNVPKFVDKLVLKALDVNPNKRHIDAKDFENDLDKAIEKFKE  294


==> gi|310824112|ref|YP_003956470.1| serine/threonine protein kinase
[Stigmatella aurantiaca DW4/3-1]
Length=371
          Length = 371

 Score = 91.7 bits (226),  Expect = 4e-19, Method: Compositional matrix adjust.
 Identities = 72/260 (28%), Positives = 122/260 (47%), Gaps = 26/260 (10%)

Query  21   EIGEGCFGKVFKGVLKKENGTSDVVAIKVLKETASRQAED--DFMREVEIMSAFRHENIL  78
            E+G G   +V++G+           AIK L     R  E    F RE   ++AFRH+NI+
Sbjct  27   ELGRGGMAQVYRGL---HETIQREAAIKELLPEGQRDKESLSRFHREALALAAFRHQNIV  83

Query  79   SLLGIVLKESTSRPWMVFEFMPHGDLAEVLRSNSRQFWKPVPGLKSLTKNSLLKIALQIA  138
            +L  +V  E     +MV EF+    L E+++        P+P       +    I  +IA
Sbjct  84   TLYDMV--EKNDSLFMVLEFVDGPTLQELIKEG------PLPA------DVAAVICARIA  129

Query  139  GGMKYLAAQRFVHNDLACRNCLVGSELTVKIADFGMSRDVYTCDYYRIGGSKPVPLRWMS  198
              + +   +  +H DL   N ++     VK+ DFG+++DV      + G +   P  +MS
Sbjct  130  SALDHAHFRHIIHRDLKPANVMLTKAGEVKLMDFGIAKDVDLVALTQQGVAVGTPA-YMS  188

Query  199  PESVMYRRFTLESDIWSYGVVLWEIYSLGKQPYYGLNNEEVVKMILQGII----LLPPEN  254
            PE V   +    +DI+S GV+L+E  + G +P+ G    EV   I  G+      + PE 
Sbjct  189  PEQVTGAKLDPRTDIFSLGVLLYETLT-GTRPFQGRTAGEVFAKIRDGLYKPLHKVAPEV  247

Query  255  CPPFICDIMKECWKTEPKDR  274
              P + +I++   + +P++R
Sbjct  248  PKPLV-NIVRRALEVKPENR  266


==> gi|320104879|ref|YP_004180470.1| serine/threonine protein kinase
[Isosphaera pallida ATCC 43644]
Length=552
          Length = 552

 Score = 91.3 bits (225),  Expect = 1e-18, Method: Compositional matrix adjust.
 Identities = 70/284 (25%), Positives = 132/284 (46%), Gaps = 32/284 (11%)

Query  22   IGEGCFGKVFKGVLKKENGTSDVVAIKVLKETASRQAE--DDFMREVEIMSAFRHENILS  79
            +G+G    V +G   +   T  +VA+K+L +  +R+      F+ E  ++++  H N++ 
Sbjct  62   LGKGGMSLVARG---RHRPTGLIVALKILPKELARKPTTLQRFLNEARLLASLSHPNVVE  118

Query  80   LLGIVLKESTSRPWMVFEFMPHGDLAEVLRSNSRQFWKPVPGLKSLTKNSLLKIALQIAG  139
            LL +    +  R ++VFE++  GDL+  ++ +            S+    ++++A+Q A 
Sbjct  119  LLDV--GHAQDRHFLVFEYVNGGDLSRYVKKHG-----------SMPVARVIEVAIQTAE  165

Query  140  GMKYLAAQRFVHNDLACRNCLVGSELTVKIADFGMSRDVYTCDYYRIGGSKPVPLRWMSP  199
             + + A    VH D+   N L+ SE  VK+AD G++R +   +     G+    + +M+P
Sbjct  166  ALDHAAQAGLVHRDIKPGNLLITSEGQVKLADLGLARTILDDERLTREGTTIGTIDYMAP  225

Query  200  ESVM-YRRFTLESDIWSYGVVLWEIYSLGKQPYYGLNNEEVVKMILQGIILLPPE-----  253
            E        T+ SDI+S G  L+ + + G  PY      E V + ++G I   P+     
Sbjct  226  EQARDSHAATIRSDIYSLGCTLYYLLT-GSPPYVADKISEKVLLHIRGDI---PDVRKVR  281

Query  254  -NCPPFICDIMKECWKTEPKDRIVFNDVYDRLKKSWKEREGDEP  296
             + PP    I+K      P+ R    D Y +L ++ +      P
Sbjct  282  PDVPPEFAAILKTMMAKSPERRY---DSYRQLIQALRSLSATRP  322


==> gi|262196399|ref|YP_003267608.1| serine/threonine protein kinase
[Haliangium ochraceum DSM 14365]
Length=498
          Length = 498

 Score = 87.0 bits (214),  Expect = 3e-17, Method: Compositional matrix adjust.
 Identities = 60/219 (27%), Positives = 107/219 (49%), Gaps = 21/219 (10%)

Query  18   FVQEIGEGCFGKVFKG---VLKKENGTSDVVAIKVLKETASRQAEDDFMREVEIMSAFRH  74
             VQ +G+G  G V++     L +      +VA +  K   +   E  F RE +  +  +H
Sbjct  39   IVQTLGKGAMGVVYQARDPALDRTVAIKTIVAPRSGKRVHTAYLER-FQREAQAAAKMQH  97

Query  75   ENILSLLGIVLKESTSRPWMVFEFMPHGDLAEVLRSNSRQFWKPVPGLKSLTKNSLLKIA  134
             +I+++    ++E    P+MV E++P   LA+ L     +  K             ++I 
Sbjct  98   PSIVTIFDFGIEEGA--PYMVLEYLPGESLADRLDQVRMRLGK------------AIQIG  143

Query  135  LQIAGGMKYLAAQRFVHNDLACRNCLVGSELTVKIADFGMSRDVYTCDYYRIGGSKPVPL  194
            L +A  + +   QR VH D+   N L   E   K+ADFG++R +   D  ++G     P 
Sbjct  144  LDLASALAFAHRQRIVHRDVKPANVLHAGENRWKLADFGIAR-MPDSDLTQVGVFMGTP-  201

Query  195  RWMSPESVMYRRFTLESDIWSYGVVLWEIYSLGKQPYYG  233
             +  PE++ +  +T ++DI+++G VL+E+ S G+ PY G
Sbjct  202  GYSPPEAIKFGHYTPQADIFAWGAVLYEMLS-GRIPYEG  239


==> gi|325106720|ref|YP_004267788.1| serine/threonine protein kinase
[Planctomyces brasiliensis DSM 5305]
Length=558
          Length = 558

 Score = 87.0 bits (214),  Expect = 3e-17, Method: Compositional matrix adjust.
 Identities = 71/269 (26%), Positives = 128/269 (48%), Gaps = 28/269 (10%)

Query  20   QEIGEGCFGKVFKGVLKKENGTSDVVAIKVLKETASRQAEDDFM----REVEIMSAFRHE  75
            +++G G  G V+ G   +   T  V AIKVL  + +R  ED F+    REV+ M +    
Sbjct  13   RKLGSGGMGTVYLG---RHRETGQVAAIKVLPASLAR--EDGFIARFTREVQAMRSLSSP  67

Query  76   NILSLLGIVLKESTSRPWMVFEFMPHGDLAEVLRSNSRQFWKPVPGLKSLTKNSLLKIAL  135
            +I+ +    + ++ +  +   E++    +A++LR + R  W+ V           +  ++
Sbjct  68   HIVEIYEDGVDDNETY-FYAMEYVEGQTVAQMLRESGRIPWQDV-----------IDYSV  115

Query  136  QIAGGMKYLAAQRFVHNDLACRNCLVGSELTVKIADFGMSRDVYTCDYYRIGGSKPVPLR  195
            QI   +K       VH DL   N ++  +  VK+ DFG+++   +    + GG       
Sbjct  116  QICTALKAAHVSGIVHRDLKPSNLIITPDGVVKLLDFGVAQVFASGKLTKTGGIIGTA-E  174

Query  196  WMSPESVMYRRFTLESDIWSYGVVLWEIYSLGKQPYYGLNNEEVVKMILQGIILLPPE--  253
            +MSPE    RR T  SDI+S G V++ + +  + P+ G  + EV+     G+   P    
Sbjct  175  YMSPEQAQGRRATKASDIYSLGAVMYAMLT-ARPPFSGKTSMEVIHKHRFGVFDRPRTYV  233

Query  254  -NCPPFICDIMKECWKTEPKDRIVFNDVY  281
             + P ++ D++ +C + EP+ R  F D Y
Sbjct  234  PDMPHWLDDVVCQCLEKEPEKR--FPDAY  260


==> gi|291613738|ref|YP_003523895.1| serine/threonine protein kinase
[Sideroxydans lithotrophicus ES-1]
Length=405
          Length = 405

 Score = 85.5 bits (210),  Expect = 6e-17, Method: Compositional matrix adjust.
 Identities = 68/249 (27%), Positives = 115/249 (46%), Gaps = 23/249 (9%)

Query  19   VQEIGEGCFGKVFKGVLKKENGTSDVVAIKV----LKETASRQAEDDFMREVEIMSAFRH  74
            V E+G+G  G V+K     +     +VAIK     L +    + E  F +E +      H
Sbjct  11   VGELGQGAMGVVYKAT---DPLIDRIVAIKTITLSLAQEEREEYEGRFYQEAKAAGRLSH  67

Query  75   ENILSLLGIVLKESTSRPWMVFEFMPHGDLAEVLRSNSRQFWKPVPGLKSLTKNSLLKIA  134
             NI+++  +    S    ++  EF+   +L ++L  +           K L  + +L I 
Sbjct  68   PNIVTIYDV--GRSGDIAYIAMEFLQGRELRDILNDD-----------KLLPVDQVLDIV  114

Query  135  LQIAGGMKYLAAQRFVHNDLACRNCLVGSELTVKIADFGMSRDVYTCDYYRIGGSKPVPL  194
             Q+A G+ Y      +H D+   N +VG +  VKI DFG++R        + G     P 
Sbjct  115  SQVAMGLAYAHEHGIIHRDIKPSNIMVGRDGHVKITDFGIARMASAGVRTQTGMVLGSP-  173

Query  195  RWMSPESVMYRRFTLESDIWSYGVVLWEIYSLGKQPYYGLNNEEVVKMILQGIILLPPEN  254
            ++MSPE VM +     SDI+S GVVL+E+ + G+  + G N   ++   L   I  PP +
Sbjct  174  KYMSPEQVMGKLTDQRSDIFSLGVVLYEMLT-GQPAFMGENVNAIMYQTLNA-IPQPPRS  231

Query  255  CPPFICDIM  263
              P + +++
Sbjct  232  LNPAVPEML  240


==> gi|162449120|ref|YP_001611487.1| protein kinase [Sorangium cellulosum
'So ce 56']
Length=505
          Length = 505

 Score = 85.9 bits (211),  Expect = 7e-17, Method: Compositional matrix adjust.
 Identities = 65/262 (25%), Positives = 118/262 (45%), Gaps = 20/262 (8%)

Query  18   FVQEIGEGCFGKVFKGVLKKENGTSDVVAIKVLKETASRQAEDDFMREVEIMSAFRHENI  77
             +++IG G    V+     +       VA+K+       Q    F+RE +I+  F+H NI
Sbjct  14   LIRQIGAGGMSSVW---WARHELIGRDVALKLSPALRDEQVVGRFIREAKIIGKFQHRNI  70

Query  78   LSLLGIVLKESTSRPWMVFEFMPHGDLAEVLRSNSRQFWKPVPGLKSLTKNSLLKIALQI  137
            + ++     +     ++  E +     A+ L+ N     +P+P         ++ + +++
Sbjct  71   VGVVDAGELQDEGYLFLALELLRGSPFADRLQPN-----RPLP------PEEVVPVLIEV  119

Query  138  AGGMKYLAAQRFVHNDLACRNCLV----GSELTVKIADFGMSRDVYTCDYYRIGGSKPVP  193
              G+    A+  VH D+   N ++    G  +  KI DFG+S+     D   I G     
Sbjct  120  CCGLSAAHAEGVVHRDIKPENIMMATVPGEGIVPKIVDFGISQLTGAGDAITIDGQLLGT  179

Query  194  LRWMSPESVMYRR-FTLESDIWSYGVVLWEIYSLGKQPYYGLNNEEVVKMILQGIILLPP  252
              +MSPE  + +R     +D+W+ GV+L+E  S G QP+ G N+  V++ IL+      P
Sbjct  180  PSYMSPEQALGKRTIDARADLWAVGVMLYEALS-GAQPFTGGNHHAVLRRILETEPAPLP  238

Query  253  ENCPPFICDIMKECWKTEPKDR  274
             + PP +  I   C + +P  R
Sbjct  239  SSIPPRLRKIAGRCLEKDPARR  260


==> gi|331695748|ref|YP_004331987.1| serine/threonine protein kinase
[Pseudonocardia dioxanivorans CB1190]
Length=512
          Length = 512

 Score = 85.1 bits (209),  Expect = 1e-16, Method: Compositional matrix adjust.
 Identities = 62/224 (28%), Positives = 102/224 (46%), Gaps = 26/224 (12%)

Query  20   QEIGEGCFGKVFKGVLKKENGTSDVVAIKVLKETASRQAEDDF-------MREVEIMSAF  72
            + I  G  G V++G  +  N T   VA+K L   AS   ED         +RE  I +  
Sbjct  26   ERIAAGAMGAVWRGTDELLNRT---VALKELLVAASPGEEDTLEESRQRILREGRIGARL  82

Query  73   RHENILSLLGIVLKESTSRPWMVFEFMPHGDLAEVLRSNSRQFWKPVPGLKSLTKNSLLK  132
            +H +++S+  +V+ +   RPW+V E++P   LA VL                +       
Sbjct  83   QHAHVISMFDVVVHDD--RPWLVMEYLPSRSLAAVLAEKG-----------PMGAREAAA  129

Query  133  IALQIAGGMKYLAAQRFVHNDLACRNCLVGSELTVKIADFGMSRDVYTCDYYRIGGSKPV  192
            +  Q+A G+    A   VH D+   N L+  + T KI DFG+SR V      R G     
Sbjct  130  VGEQVADGLTAAHAAGVVHRDVKPGNVLIAEDGTAKITDFGVSRAVDDVQLTRTGMIAGT  189

Query  193  PLRWMSPESVMYRRFTLESDIWSYGVVLWEIYSLGKQPYYGLNN  236
            P  +++PE     + T  SD+++ G  L+   ++  +P +GL++
Sbjct  190  PA-FLAPEVARGGQPTPASDVFALGATLYA--AVEGEPPFGLDD  230


==> gi|162451665|ref|YP_001614032.1| protein kinase [Sorangium cellulosum
'So ce 56']
Length=541
          Length = 541

 Score = 84.0 bits (206),  Expect = 3e-16, Method: Compositional matrix adjust.
 Identities = 73/270 (27%), Positives = 127/270 (47%), Gaps = 13/270 (5%)

Query  11   LSRDTLIFVQEIGEGCFGKVFKGVLKKENGTSDVVAIKVLKETASRQAE--DDFMREVEI  68
            L R TL  V  I  G    V  G L   +G +  VAIK L    +R  E     + E  +
Sbjct  12   LDRYTLHGV--IAAGGMASVHFGRLVGAHGFARTVAIKRLHPQFARDPEFSSMLLDEARL  69

Query  69   MSAFRHENILSLLGIVLKESTSRPWMVFEFMPHGDLAEVLRSNSRQFWK-PVPGLKSLTK  127
                RH N+++ L  V  ++    ++V E++    L+ +LR   R+  + P P   ++  
Sbjct  70   AVRIRHPNVVTTLDSV--QADDELFVVMEYIAGESLSSLLREAGRRGAQVPQPVGSAIIA  127

Query  128  NSLLKIALQIAGGMKYLAAQRFVHNDLACRNCLVGSELTVKIADFGMSRDVYTCDYYRIG  187
             +L  +        +  AA + VH D++ +N LVG +   ++ DFG++R        R+G
Sbjct  128  GALAGLHAAHEATDEEGAALQIVHRDVSPQNILVGEDGIARVLDFGIARAAVRSQVSRVG  187

Query  188  GSKPVPLRWMSPESVMYRRFTLESDIWSYGVVLWEIYSLGKQPYYGLNNEEVVKMILQGI  247
              K   L +M+PE +     T  +DI++  VVLWE+ + G++ + G  + E+   IL+G+
Sbjct  188  QLKG-KLSYMAPEQLRGAPLTRRADIYAASVVLWEVLT-GRRLFTGECDAEIFGRILEGV  245

Query  248  ILLPPE---NCPPFICDIMKECWKTEPKDR  274
            +  PP    + P  + D++      +P  R
Sbjct  246  V-QPPSVYGDVPKALDDVVLRGLDRDPSRR  274


==> gi|304316969|ref|YP_003852114.1| serine/threonine protein kinase
with PASTA sensor(s) [Thermoanaerobacterium thermosaccharolyticum 
DSM 571]
Length=635
          Length = 635

 Score = 83.6 bits (205),  Expect = 4e-16, Method: Compositional matrix adjust.
 Identities = 67/258 (26%), Positives = 118/258 (46%), Gaps = 18/258 (7%)

Query  18   FVQEIGEGCFGKVFKGVLKKENGTSDVVAIKVLKE--TASRQAEDDFMREVEIMSAFRHE  75
             +++IGEG   KV+K    K +  + +VAIK+L+    A  +    F RE +  ++  H 
Sbjct  12   ILEKIGEGGMAKVYKA---KCHLLNRIVAIKILRSEFVADEEFVRRFKRESQAAASLSHP  68

Query  76   NILSLLGIVLKESTSRPWMVFEFMPHGDLAEVLRSNSRQFWKPVPGLKSLTKNSLLKIAL  135
            NI+S+  +   +     ++V E++    L +++R  +     P+P          L I  
Sbjct  69   NIVSIYDV--GQEGDIYYIVMEYVNGKTLKQLIREANGPL--PIP--------KALDITR  116

Query  136  QIAGGMKYLAAQRFVHNDLACRNCLVGSELTVKIADFGMSRDVYTCDYYRIGGSKPVPLR  195
            Q+ G +++      VH D+  +N LV  +  VK+ DFG++R          GG       
Sbjct  117  QVCGALEHAHKNHIVHRDIKPQNILVTDDNIVKVTDFGIARAANGSTITYGGGDVLGTAY  176

Query  196  WMSPESVMYRRFTLESDIWSYGVVLWEIYSLGKQPYYGLNNEEVVKMILQGIILLPPENC  255
            + SPE         ++DI+S G+V++E+ + GK P+ G +   V    +Q  I+ P +  
Sbjct  177  YFSPEQAKGAMIDEKTDIYSLGIVMYEMLT-GKVPFEGESPISVALKHIQENIVPPSKIN  235

Query  256  PPFICDIMKECWKTEPKD  273
            P     + K   K   KD
Sbjct  236  PKVPYKLDKIVLKATEKD  253
