# Supplementary material for: An insight into the salivary gland content of the human body louse, Pediculus humanus
Source: Sci Rep. 2025 May 26;15:18322. doi: 10.1038/s41598-025-01412-5 (PMC12106848; doi:10.1038/s41598-025-01412-5)
Supplement: Supplementary file 2 — Supplementary Information 2. [file 41598_2025_1412_MOESM2_ESM.zip › S2/links/BAC-LIGHT/Phseq_10181-BAC-LIGHT.txt]

>Phseq_10181

gi|194337337|ref|YP_002019131.1| glutamate synthase (NADPH) small...  33.9    0.57
gi|255532998|ref|YP_003093370.1| hypothetical protein Phep_3111 [...  32.7    1.2
gi|268680870|ref|YP_003305301.1| methylated-DNA/protein-cysteinem...  32.3    1.3
gi|22297560|ref|NP_680807.1| hypothetical protein tll0016 [Thermo...  32.7    1.5
gi|312115954|ref|YP_004013550.1| GAF sensor signal transduction h...  32.3    1.9
gi|338213177|ref|YP_004657232.1| fatty acid hydroxylase [Runella ...  31.6    2.6
gi|115524464|ref|YP_781375.1| hypothetical protein RPE_2456 [Rhod...  31.6    3.4
gi|291300153|ref|YP_003511431.1| hypothetical protein Snas_2661 [...  31.2    4.5
gi|110677907|ref|YP_680914.1| hypothetical protein RD1_0522 [Rose...  31.2    4.7
gi|32472054|ref|NP_865048.1| ADP-ribosylation factor-directed GTP...  31.2    5.4


==> gi|194337337|ref|YP_002019131.1| glutamate synthase (NADPH) small
subunit [Pelodictyon phaeoclathratiforme BU-1]
Length=578
          Length = 578

 Score = 33.9 bits (76),  Expect = 0.57, Method: Composition-based stats.
 Identities = 13/47 (28%), Positives = 25/47 (53%), Gaps = 0/47 (0%)

Query  58   HPREFERYATKMSPIGGSHQSVLWSCFNKNWEERSAVCKMCGKLFEC  104
            H  + +R + ++  + G+H  +L +   +  E+ SA C  CG  F+C
Sbjct  478  HSDQLKRESVELEEVVGNHDELLQALTKEQAEQESARCMSCGLCFDC  524


==> gi|255532998|ref|YP_003093370.1| hypothetical protein Phep_3111
[Pedobacter heparinus DSM 2366]
Length=415
          Length = 415

 Score = 32.7 bits (73),  Expect = 1.2, Method: Composition-based stats.
 Identities = 17/45 (38%), Positives = 24/45 (53%), Gaps = 6/45 (13%)

Query  21   FTGNSIEKTAMCIICNMVLKIQSNSGVW-----NLKRHLSRLHPR  60
            F+GN   K A   +CN +LK+Q  +G+W     N K  +   HPR
Sbjct  226  FSGNKAFKEAFINLCNSLLKLQDENGIWSDFMPNFK-DVHSFHPR  269


==> gi|268680870|ref|YP_003305301.1| methylated-DNA/protein-cysteinemethyltransferase
[Sulfurospirillum deleyianum DSM 6946]
Length=151
          Length = 151

 Score = 32.3 bits (72),  Expect = 1.3, Method: Compositional matrix adjust.
 Identities = 14/55 (25%), Positives = 23/55 (42%), Gaps = 0/55 (0%)

Query  30  AMCIICNMVLKIQSNSGVWNLKRHLSRLHPREFERYATKMSPIGGSHQSVLWSCF  84
           A+   CN  L  Q N  +  L+R L      + +R+   + P+G   Q  +W   
Sbjct  24  ALDFTCNTELYTQENGHIIQLRRELDAYFEGKLKRFLVPLVPMGTPFQRAVWEVL  78


==> gi|22297560|ref|NP_680807.1| hypothetical protein tll0016 [Thermosynechococcus
elongatus BP-1]
Length=451
          Length = 451

 Score = 32.7 bits (73),  Expect = 1.5, Method: Composition-based stats.
 Identities = 23/77 (30%), Positives = 36/77 (47%), Gaps = 1/77 (1%)

Query  13   ASQSVWDFFTGNSIEKTAMCI-ICNMVLKIQSNSGVWNLKRHLSRLHPREFERYATKMSP  71
             S+S + FFT N +   A  +    +V  I S  GVW  +R+L  L  R    ++T +S 
Sbjct  254  GSESAFFFFTTNELGFEAEFLGRVRLVTSIASLLGVWIFQRYLKTLPLRTIFFWSTILSA  313

Query  72   IGGSHQSVLWSCFNKNW  88
              G    +L +  N+ W
Sbjct  314  FLGLSSLILVTHLNRQW  330


==> gi|312115954|ref|YP_004013550.1| GAF sensor signal transduction
histidine kinase [Rhodomicrobium vannielii ATCC 17100]
Length=424
          Length = 424

 Score = 32.3 bits (72),  Expect = 1.9, Method: Composition-based stats.
 Identities = 18/44 (41%), Positives = 26/44 (59%), Gaps = 4/44 (9%)

Query  19   DFFTGNSIE-KTAMCIICNMV---LKIQSNSGVWNLKRHLSRLH  58
            DF +  S E +T M +I + V   LKI S  G WN ++HL+ +H
Sbjct  197  DFLSHVSHELRTPMHVILSHVHSGLKITSKGGTWNAEKHLASIH  240


==> gi|338213177|ref|YP_004657232.1| fatty acid hydroxylase [Runella
slithyformis DSM 19594]
Length=266
          Length = 266

 Score = 31.6 bits (70),  Expect = 2.6, Method: Compositional matrix adjust.
 Identities = 27/102 (26%), Positives = 43/102 (42%), Gaps = 18/102 (18%)

Query  2    YKLEKKKCFEGASQSVWDFFTGNSIEKTAMCII--------------CNMVLKIQSNSGV  47
            YK   K   +  + S W  F+ + +E     I+                +VL I + + V
Sbjct  133  YKWVHKAHHDSITTSAWTSFSFHPVESVLQAIVLPALLFVIPLHYSAIGIVLLIMTATSV  192

Query  48   WNLKRHL-SRLHPREFERYATKMSPIGGSHQSVLWSCFNKNW  88
             N   HL + L+PR+F R+      IG +H S+  S F  N+
Sbjct  193  IN---HLNTELYPRDFHRHWFGRWWIGATHHSLHHSQFKYNY  231


==> gi|115524464|ref|YP_781375.1| hypothetical protein RPE_2456 [Rhodopseudomonas
palustris BisA53]
Length=577
          Length = 577

 Score = 31.6 bits (70),  Expect = 3.4, Method: Composition-based stats.
 Identities = 28/118 (24%), Positives = 37/118 (31%), Gaps = 41/118 (35%)

Query  21   FTGNSIEKTAMCIICNMVLKIQSNSGVW-NLKRHLSRL----------------------  57
             +G++ E    C +CN    I+SN  VW    RHL  L                      
Sbjct  59   LSGSAKEAAIRCFVCNTQTVIKSNKAVWEEFDRHLKALSRPRGHHCPDDSCENYNKLFDS  118

Query  58   HPREFERYATKMSPIGGSHQSVLWSCFNKNWEERSAVCKMCGKLFECNIKPTLKMKQH  115
            HP+ + R+ T  S IG                     CK C K F      +   K H
Sbjct  119  HPKSYFRHGT--SAIGAPRYR----------------CKACRKTFSVRTGHSRHRKSH  158


==> gi|291300153|ref|YP_003511431.1| hypothetical protein Snas_2661
[Stackebrandtia nassauensis DSM 44728]
Length=410
          Length = 410

 Score = 31.2 bits (69),  Expect = 4.5, Method: Composition-based stats.
 Identities = 13/31 (42%), Positives = 15/31 (48%), Gaps = 0/31 (0%)

Query  73   GGSHQSVLWSCFNKNWEERSAVCKMCGKLFE  103
             G  Q V W    + W+E S VC  CGK  E
Sbjct  176  AGPCQHVTWIAGGQRWQEDSWVCPQCGKHLE  206


==> gi|110677907|ref|YP_680914.1| hypothetical protein RD1_0522 [Roseobacter
denitrificans OCh 114]
Length=645
          Length = 645

 Score = 31.2 bits (69),  Expect = 4.7, Method: Composition-based stats.
 Identities = 23/73 (32%), Positives = 32/73 (44%), Gaps = 13/73 (18%)

Query  40   KIQSNSGVWN-LKRHLSRLHPREFERYATKMSPIGGSHQSVLWSCFNKNWEERSAVCKMC  98
            +IQS   VW+ +K+    L+P +       + P  G H    W+   KNW  R A C   
Sbjct  122  RIQSFDVVWDTIKQEWFHLYPDQ------DLPPDDGLH----WTGPYKNWNARCAECHAT  171

Query  99   GKLFECNIKPTLK  111
            G  FE N  P  +
Sbjct  172  G--FEKNYSPVTR  182


==> gi|32472054|ref|NP_865048.1| ADP-ribosylation factor-directed
GTPase activating protein isoform b [Rhodopirellula baltica 
SH 1]
Length=997
          Length = 997

 Score = 31.2 bits (69),  Expect = 5.4, Method: Composition-based stats.
 Identities = 12/32 (38%), Positives = 20/32 (63%), Gaps = 0/32 (0%)

Query  42   QSNSGVWNLKRHLSRLHPREFERYATKMSPIG  73
             SN+ +WN +R++ R+ P      +T M+PIG
Sbjct  288  HSNTTLWNARRNVDRVSPLRDPVPSTTMAPIG  319
