# Supplementary material for: An insight into the salivary gland content of the human body louse, Pediculus humanus
Source: Sci Rep. 2025 May 26;15:18322. doi: 10.1038/s41598-025-01412-5 (PMC12106848; doi:10.1038/s41598-025-01412-5)
Supplement: Supplementary file 2 — Supplementary Information 2. [file 41598_2025_1412_MOESM2_ESM.zip › S2/links/BAC-LIGHT/Phseq_10184-BAC-LIGHT.txt]

>Phseq_10184

gi|317055688|ref|YP_004104155.1| asparagine synthase [Ruminococcu...  39.3    0.14
gi|187732003|ref|YP_001879241.1| carboxylate-amine ligase [Shigel...  37.0    0.57
gi|298291992|ref|YP_003693931.1| hypothetical protein Snov_2014 [...  36.2    1.3
gi|339998509|ref|YP_004729392.1| hypothetical protein SBG_0491 [S...  35.4    1.8
gi|117925839|ref|YP_866456.1| hypothetical protein Mmc1_2550 [Mag...  35.4    2.0
gi|152964347|ref|YP_001360131.1| glycosyl transferase group 1 [Ki...  34.3    4.2
gi|154250673|ref|YP_001411497.1| post-segregation antitoxin CcdA ...  31.6    4.8
gi|89053450|ref|YP_508901.1| hypothetical protein Jann_0959 [Jann...  32.7    5.5
gi|291300465|ref|YP_003511743.1| hypothetical protein Snas_2976 [...  33.5    7.2


==> gi|317055688|ref|YP_004104155.1| asparagine synthase [Ruminococcus
albus 7]
Length=526
          Length = 526

 Score = 39.3 bits (90),  Expect = 0.14, Method: Compositional matrix adjust.
 Identities = 39/158 (25%), Positives = 63/158 (40%), Gaps = 33/158 (21%)

Query  173  MCSLL----KRFEEDLKMGTRQYGDAATLAKKQSKMYKVVSTTS-------AKLGLRVGG  221
            MCS++     RF+E+L M     G AAT+ +       V            A +GL   G
Sbjct  1    MCSIMGWCGSRFDEELFMK----GFAATVTRGPDNSQTVNLGEGLLGFHRLAIMGLHPEG  56

Query  222  MQVFQISSKHYLCRNKFYGRTLSVSGFQQALVQFLHNGVRFRSD-----VLPVLIRRLEE  276
            MQ F + S + +C  + Y       GF++   + +  G  FRS      +LP+      +
Sbjct  57   MQPFIMGSSYAVCNGELY-------GFEKTKAELVKKGYTFRSGSDCEIILPLYKEYGTD  109

Query  277  LFTVLGRQETVRLYTTSLLLLYEGDDFVQESDPLLSSP  314
            +F  L  +    +Y        E  +F+   DP+   P
Sbjct  110  MFAKLDAEFACIIYDG------ENKEFIAARDPIGIRP  141


==> gi|187732003|ref|YP_001879241.1| carboxylate-amine ligase [Shigella
boydii CDC 3083-94]
Length=327
          Length = 327

 Score = 37.0 bits (84),  Expect = 0.57, Method: Compositional matrix adjust.
 Identities = 32/96 (33%), Positives = 44/96 (46%), Gaps = 6/96 (6%)

Query  181  EEDLKMGTRQYGDAATLAKKQSKMYKVVSTTSAKLGLRV--GGMQVFQISSKHYLCRNKF  238
            E  L++ T    D    A + S M KVV   +A   L +  GG   FQ   +  +C N+ 
Sbjct  56   ESMLELATDVCRDINQAAGQFSAMQKVVLQAAADHHLEICGGGTHPFQKWQRQEVCDNER  115

Query  239  YGRTLSVSGF--QQALV--QFLHNGVRFRSDVLPVL  270
            Y RTL   G+  QQA V  Q +H G     D + +L
Sbjct  116  YQRTLENFGYLIQQATVFGQHVHVGCASGDDAIYLL  151


==> gi|298291992|ref|YP_003693931.1| hypothetical protein Snov_2014
[Starkeya novella DSM 506]
Length=895
          Length = 895

 Score = 36.2 bits (82),  Expect = 1.3, Method: Compositional matrix adjust.
 Identities = 26/101 (26%), Positives = 47/101 (47%), Gaps = 13/101 (13%)

Query  192  GDAATLAKKQSKMYKVVSTTSAKLGLRVGGMQVFQISSKHYLCRNKFYGRTLSV----SG  247
            G AA   +   ++Y ++      +GL VG   VF I   H L  N+ + R +++     G
Sbjct  237  GRAANRVQASGRLYLLL------VGLAVG---VFLIFGPHALAENRLFPRAMALPVILGG  287

Query  248  FQQALVQFLHNGVRFRSDVLPVLIRRLEELFTVLGRQETVR  288
            +  AL      G R R+ ++  ++  +  ++ +LG   TVR
Sbjct  288  WVPALSLVGGWGRRLRAPLITAILLLVAGIYALLGDNHTVR  328


==> gi|339998509|ref|YP_004729392.1| hypothetical protein SBG_0491
[Salmonella bongori NCTC 12419]
Length=372
          Length = 372

 Score = 35.4 bits (80),  Expect = 1.8, Method: Compositional matrix adjust.
 Identities = 30/96 (31%), Positives = 44/96 (46%), Gaps = 6/96 (6%)

Query  181  EEDLKMGTRQYGDAATLAKKQSKMYKVV--STTSAKLGLRVGGMQVFQISSKHYLCRNKF  238
            E  L+M T    D    A + S M  ++  + +   LG+  GG   FQ   +  +C N+ 
Sbjct  56   ESMLEMATDVCRDIDQAAAQLSVMQHIILQAASEHHLGICGGGTHPFQKWQRQEVCDNER  115

Query  239  YGRTLSVSGF--QQALV--QFLHNGVRFRSDVLPVL  270
            Y RTL   G+  QQA V  Q +H G     D + +L
Sbjct  116  YQRTLENFGYLIQQATVFGQHVHVGCANGDDAIYLL  151


==> gi|117925839|ref|YP_866456.1| hypothetical protein Mmc1_2550
[Magnetococcus sp. MC-1]
Length=670
          Length = 670

 Score = 35.4 bits (80),  Expect = 2.0, Method: Compositional matrix adjust.
 Identities = 37/148 (25%), Positives = 65/148 (44%), Gaps = 33/148 (22%)

Query  92   ISVRIIQTDD------GYVQFIALPPKNYVPLWHGNKRGVRLRKTGSIEVTNSGNEHFQE  145
            IS+  +Q DD      GY + IAL P + +P  H    G+ LRK G              
Sbjct  43   ISLLHMQADDLAKAVDGYQKAIALQPHHPIPYSH---MGILLRKQG--------------  85

Query  146  DQHESSVSGSSDLTRLNPWVLKCHRENMCSLLKRFEEDLKMGTRQYGDAATLAKKQSKMY  205
             +H+ +++       L+P  +  H  N+ +LL+  ++  K     Y  +  +  +Q ++Y
Sbjct  86   -RHQEALAHYHKALTLDPNQVDFH-NNLGNLLRDMQQH-KEAIEVYQQSLKINPQQIEVY  142

Query  206  KVVSTTSAKLGLRVGGMQVFQISSKHYL  233
              + T   +LG R+G       + +HYL
Sbjct  143  NTIGTIEVELG-RLGA------AMQHYL  163


==> gi|152964347|ref|YP_001360131.1| glycosyl transferase group 1
[Kineococcus radiotolerans SRS30216]
Length=404
          Length = 404

 Score = 34.3 bits (77),  Expect = 4.2, Method: Compositional matrix adjust.
 Identities = 14/31 (45%), Positives = 22/31 (71%), Gaps = 0/31 (0%)

Query  241  RTLSVSGFQQALVQFLHNGVRFRSDVLPVLI  271
            RTL+ SG+ + L+Q +H G R R DV+P+ +
Sbjct  162  RTLATSGYVRGLLQQVHPGARGRVDVVPLAV  192


==> gi|154250673|ref|YP_001411497.1| post-segregation antitoxin CcdA
[Parvibaculum lavamentivorans DS-1]
Length=75
          Length = 75

 Score = 31.6 bits (70),  Expect = 4.8, Method: Composition-based stats.
 Identities = 23/73 (32%), Positives = 38/73 (52%), Gaps = 6/73 (8%)

Query  326  KKINTTTDSDVLRKTSSAE-SLTA-YEEIVVTKRTPSLRRRSSAANFDTISESSSAISSD  383
            K +N + D+D+L K  + + +L+A +EE++ T+     R+R    N D I   +  I  D
Sbjct  6    KAVNLSIDADLLAKARALDINLSATFEEVLRTRAREEERKRWVEENRDAIEAFNRRIERD  65

Query  384  SVSFEDCCDGIRR  396
             V      DG+RR
Sbjct  66   GV----WSDGLRR  74


==> gi|89053450|ref|YP_508901.1| hypothetical protein Jann_0959 [Jannaschia
sp. CCS1]
Length=151
          Length = 151

 Score = 32.7 bits (73),  Expect = 5.5, Method: Composition-based stats.
 Identities = 17/36 (47%), Positives = 21/36 (58%), Gaps = 0/36 (0%)

Query  237  KFYGRTLSVSGFQQALVQFLHNGVRFRSDVLPVLIR  272
            + YGR  SVSG +  L   LHNG+  R DV P+  R
Sbjct  111  QLYGRGSSVSGCESELTIRLHNGLIDRFDVTPLCSR  146


==> gi|291300465|ref|YP_003511743.1| hypothetical protein Snas_2976
[Stackebrandtia nassauensis DSM 44728]
Length=300
          Length = 300

 Score = 33.5 bits (75),  Expect = 7.2, Method: Compositional matrix adjust.
 Identities = 21/73 (29%), Positives = 35/73 (48%), Gaps = 4/73 (5%)

Query  9    HGLPL---FDLIKTYYPNLYWVILMEEYSHADYIELEPFIHQVGGHSFMLSL-DGATVCK  64
            HG+PL   F +   + PN YW+  + E++  +    +  + Q G   F+ +  D  +   
Sbjct  189  HGIPLDADFVVDVRFLPNPYWIPELREHTGTESDVSKYVLSQAGADDFLATFTDLISTTV  248

Query  65   PLVEREHLFYLTI  77
            P  ERE   Y+TI
Sbjct  249  PGFEREGKRYVTI  261
