# Supplementary material for: An insight into the salivary gland content of the human body louse, Pediculus humanus
Source: Sci Rep. 2025 May 26;15:18322. doi: 10.1038/s41598-025-01412-5 (PMC12106848; doi:10.1038/s41598-025-01412-5)
Supplement: Supplementary file 2 — Supplementary Information 2. [file 41598_2025_1412_MOESM2_ESM.zip › S2/links/BAC-LIGHT/Phseq_10185-BAC-LIGHT.txt]

>Phseq_10185

gi|162450784|ref|YP_001613151.1| hypothetical protein sce2512 [So...  75.5    2e-12
gi|150008082|ref|YP_001302825.1| multidrug ABC transporter ATPase...  73.2    1e-11
gi|17229864|ref|NP_486412.1| ABC transporter ATP-binding protein ...  70.9    1e-11
gi|29827700|ref|NP_822334.1| ABC transporter ATP-binding protein ...  71.2    4e-11
gi|169630777|ref|YP_001704426.1| ABC transporter ATP-binding prot...  70.5    6e-11
gi|14521205|ref|NP_126680.1| daunorubicin resistance atp-binding ...  67.4    2e-10
gi|225851381|ref|YP_002731615.1| ABC transporter [Persephonella m...  65.9    2e-10
gi|76802043|ref|YP_327051.1| ABC-type transport system ATP-bindin...  66.2    3e-10
gi|296133775|ref|YP_003641022.1| heme exporter protein CcmA [Ther...  63.9    9e-10
gi|310778163|ref|YP_003966496.1| ABC transporter-like protein [Il...  62.8    2e-09


==> gi|162450784|ref|YP_001613151.1| hypothetical protein sce2512
[Sorangium cellulosum 'So ce 56']
Length=1023
          Length = 1023

 Score = 75.5 bits (184),  Expect = 2e-12, Method: Compositional matrix adjust.
 Identities = 64/240 (27%), Positives = 117/240 (49%), Gaps = 22/240 (9%)

Query  348  FQVKNVDVESNKEKGRYLIQGVSLEARGGELLSVMSTQTAEGTLLLSALSG--ETTTKYG  405
             QV + D   N  + + L+  VS +A  G+++++M    A  T LL  L+G    T+   
Sbjct  378  LQVPDRD---NPNEQKTLLDNVSFKALPGDMIALMGPSGAGKTTLLLTLNGYLPPTSGVV  434

Query  406  KVSGEFILNGNLVERKELKRRSAFVKTDCDWDSDLTVKQTLYFQYRLRRVKHRFAKLPLD  465
            +++GE + N        L+    +V  D     +LTV + + +  + R +   + +  +D
Sbjct  435  RINGEDLYN----IYDTLRGSIGYVPQDDLVHPELTVFEAVRYSAKFR-LPPDYTEAEID  489

Query  466  DKISSLIEDLGLDQVSGTKLSG-----LTKSELRRLSVAIYLLLDVDILFLDQPTKGMDI  520
             ++   I+DLGL+ V   ++       L+  + +R+++A+ L+ D  ILFLD+PT G+  
Sbjct  490  ARVEQTIKDLGLEGVKNLQIGKPENKILSGGQRKRVNIALELVTDPVILFLDEPTSGLAA  549

Query  521  FDTFFLIEYLRQWSLNTGMPELTGRVVILTLQPPTYEILTMISRVLIISNGHV-MYSGMT  579
             DT  LI  L        + + TG+ +I+T+  P  +     S  LI+  G + M+ G T
Sbjct  550  DDTTALISLLHD------LTKATGKTIIMTIHQPAKDEFEKFSHALILGYGGIPMFFGPT  603


==> gi|150008082|ref|YP_001302825.1| multidrug ABC transporter ATPase
[Parabacteroides distasonis ATCC 8503]
Length=973
          Length = 973

 Score = 73.2 bits (178),  Expect = 1e-11, Method: Compositional matrix adjust.
 Identities = 76/299 (25%), Positives = 136/299 (45%), Gaps = 44/299 (15%)

Query  322  GGGGIGGNETP--SGILV------ENGGPLQYPHFQVKNVDV-ESNKEKGRYLIQGVSLE  372
            G G +  N+ P  SGI            PL  P +    +DV   N+ K R L+ G  +E
Sbjct  182  GSGRVFMNDIPLTSGIFYGWQRSSVIKSPLFLPVYYSDVLDVFNQNEHKERILLTGRDIE  241

Query  373  ----------------ARGGELLSVMSTQTAEGTLLLSALSGETTTKYGKVSGEFILNGN  416
                               G+L+++M       + LLS L+G      G V     LNG+
Sbjct  242  FSFKNSENGMHNFSFNLESGQLVAIMGGSGVGKSTLLSILNGNIIPGEGNVC----LNGH  297

Query  417  LVERKELKRRSAFVKTDCDWDSDLTVKQTLYFQYRLRRVKHRFAKLPLDDKISSLIEDLG  476
             +   E K+   FV  D     +LTV Q L++  RL        K  ++D++++++EDL 
Sbjct  298  PLSDPECKQLIGFVPQDDLLIEELTVFQNLWYTARL--CFANLTKKEIEDRVNTILEDLD  355

Query  477  LDQVSGTKLSG-----LTKSELRRLSVAIYLLLDVDILFLDQPTKGMDIFDTFFLIEYLR  531
            L ++    +       ++  + +RL++A+ L+ +  IL+LD+PT G+   D+  +I  L+
Sbjct  356  LSKIRDLAVGSPIRKTISGGQRKRLNIALELIREPAILYLDEPTSGLSSTDSEKVIMLLK  415

Query  532  QWSLNTGMPELTGRVVILTLQPPTYEILTMISRV-LIISNGHVMYSGMTSLLLPYFTSV  589
            + +         GR+V++ +  P+ EI  +  R+ L+ + G+ +Y G     + YF  +
Sbjct  416  EQTHR-------GRLVVVNIHQPSSEIYKLFDRLWLLDTGGYPIYDGNPIEAITYFKRI  467


==> gi|17229864|ref|NP_486412.1| ABC transporter ATP-binding protein
[Nostoc sp. PCC 7120]
Length=339
          Length = 339

 Score = 70.9 bits (172),  Expect = 1e-11, Method: Compositional matrix adjust.
 Identities = 67/219 (31%), Positives = 103/219 (47%), Gaps = 18/219 (8%)

Query  366  IQGVSLEARGGELLSVMSTQTAEGTLLLSALSGETTTKYGK--VSGEFILNGNLVERKEL  423
            ++ VS +   GE+  ++    A  T  L AL   TT   GK  VSG  +L+   V R+ L
Sbjct  20   VKDVSFQVEPGEIFGLLGPNGAGKTTTLRALCTLTTPDAGKIEVSGISVLDNPRVARQRL  79

Query  424  KRRSAFVKTDCDWDSDLTVKQTLYFQYRLRRVKHRFAKLPLDDKISSLIEDLGLDQVSGT  483
                 +V  +   D  LT K+ L  Q  L  + +  AK     +I ++++ LGL + +  
Sbjct  80   ----GYVAQEVALDKVLTGKELLQLQAALYHLPNAIAK----QRIDTVLDLLGLQEYANK  131

Query  484  KLSGLTKSELRRLSVAIYLLLDVDILFLDQPTKGMDIFDTFFLIEYLRQWSLNTGMPELT  543
            K    +    +RL +A  LL   D+L LD+PT G+DI   F + E+LR+         ++
Sbjct  132  KTGTYSGGLRKRLDLAAGLLHSPDVLVLDEPTVGLDIESRFVVWEFLRKL-------RVS  184

Query  544  GRVVILTLQPPTYEILTMISRVLIISNGHVMYSGMTSLL  582
            G  V++T      EI  +  RV II  G V+  G  S L
Sbjct  185  GTTVVIT-SHYLEEIDALADRVAIIDRGVVIAVGTPSEL  222


==> gi|29827700|ref|NP_822334.1| ABC transporter ATP-binding protein
[Streptomyces avermitilis MA-4680]
Length=780
          Length = 780

 Score = 71.2 bits (173),  Expect = 4e-11, Method: Compositional matrix adjust.
 Identities = 71/250 (28%), Positives = 123/250 (49%), Gaps = 22/250 (9%)

Query  348  FQVKNVDVESNKEKGRYLIQGVSLEARGGELLSVMSTQTAEGTLLLSALSGETTTKYGKV  407
              V+++ VE + +  + L+  VS       LL+V+    +  + LL+AL+G+     G V
Sbjct  226  LDVRDLTVELDHDH-KILLDQVSFPVGEKCLLAVIGPSGSGKSTLLNALTGQRPADRGTV  284

Query  408  SGEFILNGNLVER--KELKRRSAFVKTDCDWDSDLTVKQTLYFQYRLRRVKHRFAKLPLD  465
                + +G  + R   EL+RR   V  D    + LTV + L +   LR       K    
Sbjct  285  ----LYDGRDLYRDYAELRRRIGLVPQDDILHAQLTVHRALGYAAELR-FPQDTEKAERR  339

Query  466  DKISSLIEDLGLDQVSGTKLSGLTKSELRRLSVAIYLLLDVDILFLDQPTKGMDIFDTFF  525
             ++  +I +LGL+Q +   +  L+  + +R+SVA+ LL    +LFLD+PT G+D      
Sbjct  340  ARVDEVIRELGLEQRADQPIHSLSGGQRKRVSVALELLTKPSLLFLDEPTSGLDPGMDRS  399

Query  526  LIEYLRQWSLNTGMPELTGRVVILTLQPPTYEILTM--ISRVLIIS-NGHVMYSGMTSLL  582
            ++  LR      G+ +  GR VI+     T+ +L++    R+L+++  G V Y G     
Sbjct  400  VMHMLR------GLAD-DGRTVIVV----THSVLSLDVCDRLLVLAPGGTVAYYGPPDET  448

Query  583  LPYFTSVEYP  592
            LP+F  V++P
Sbjct  449  LPFFGFVQWP  458


==> gi|169630777|ref|YP_001704426.1| ABC transporter ATP-binding
protein [Mycobacterium abscessus ATCC 19977]
Length=861
          Length = 861

 Score = 70.5 bits (171),  Expect = 6e-11, Method: Compositional matrix adjust.
 Identities = 93/382 (24%), Positives = 158/382 (41%), Gaps = 61/382 (16%)

Query  334  GILVENGGPLQYPHFQVKNVDVESNKEKGRYLIQGVSLEARGGELLSVMSTQTAEGTLLL  393
            G LV+     +    +V+++D     E G+ L+  +S  A  G L +V+    A  + L 
Sbjct  305  GTLVKPTTATRVGGLEVQSIDFVV--EGGKKLLDDISFSAGPGSLTAVIGPSGAGKSTLA  362

Query  394  SALSGETTTKYGKVSGEFILNGNLVERKELKRRSAFVKTDCDWDSDLTVKQTLYFQYRLR  453
              + G T    GKVS  F  +G   E   ++ R   V  D      LTV Q L++   LR
Sbjct  363  RLIVGNTQPSAGKVS--FEGHGVHAEYAVMRNRIGMVPQDDVVHPQLTVSQALHYAAELR  420

Query  454  RVKHRFAKLPLDDKISSLIEDLGLDQVSGTKLSGLTKSELRRLSVAIYLLLDVDILFLDQ  513
             +     K   +  +S ++E+L + + + T++  L+  + +R SVA+ LL    +L LD+
Sbjct  421  -LPPDTTKEDREQVVSRVLEELEMTKHAETRVDKLSGGQRKRASVAMELLTGPSLLILDE  479

Query  514  PTKGMDIFDTFFLIEYLRQWSLNTGMPELTGRVVILTLQPPTYEILTMISRVLIISNGHV  573
            PT G+D      ++  +RQ +         GRVV++     TY  L+   +VL+++ G  
Sbjct  480  PTSGLDPALDRQVMSLMRQLA-------DAGRVVVVVTHSLTY--LSYCDQVLLLAPG--  528

Query  574  MYSGMTSLLLPYFTSVEYPCPPFKNPSDYYLDLVTLD--DLSAEAMLESSQRMAQLGELH  631
               G T+            C P   P     ++ T D  D+ A A  +           H
Sbjct  529  ---GKTAY-----------CGP---PRSIGQEMGTTDWADIFANAAADPDGVHQAYLSRH  571

Query  632  RRRQQPLSDPGPPAHF--PPELVHSNFFTQAITLFLRSFLWSQPSSFVRHLFRILLA---  686
                +P +   PP     PP                ++ L  Q S+  R   R++LA   
Sbjct  572  PAANKPATAASPPGDLGKPP----------------KTSLLRQVSTVARRQGRLILADRG  615

Query  687  -----AILSFLVGAIFWDIPGT  703
                 A+L F++  +   +PG+
Sbjct  616  YFIFLALLPFVLAGLVLSVPGS  637


==> gi|14521205|ref|NP_126680.1| daunorubicin resistance atp-binding
protein drra [Pyrococcus abyssi GE5]
Length=314
          Length = 314

 Score = 67.4 bits (163),  Expect = 2e-10, Method: Compositional matrix adjust.
 Identities = 66/235 (28%), Positives = 110/235 (47%), Gaps = 18/235 (8%)

Query  346  PHFQVKNVDVESNKEKGRYL-IQGVSLEARGGELLSVMSTQTAEGTLLLSALSGETTTKY  404
            P  +VK+V  +    KG  + +  VS  A  GE+L ++    A  T  L  ++    T Y
Sbjct  2    PILEVKSVTKKFPTPKGEVIAVNNVSFSANSGEVLGILGPNGAGKTTTLRMIA----TIY  57

Query  405  GKVSGEFILNGNLVERK--ELKRRSAFVKTDCDWDSDLTVKQTLYFQYRLRRVKHRFAKL  462
               SGE +++G    +   E+++R A++  + D    L+V+  + + +R R    R AK 
Sbjct  58   RPDSGEVLVDGIDAVKNPLEVRKRIAYMTQEPDLTPPLSVRDYIIYYFRFRGFSKRDAKK  117

Query  463  PLDDKISSLIEDLGLDQVSGTKLSGLTKSELRRLSVAIYLLLDVDILFLDQPTKGMDIFD  522
              +D    ++E  GL   +  K   L+    RR+ +A  L  DV ++FLD+PT G+D   
Sbjct  118  HCED----ILELFGLKTHAHKKPFQLSTGLKRRVQLACALSSDVPLVFLDEPTAGVDPRS  173

Query  523  TFFLIEYLRQWSLNTGMPELTGRVVILTLQPPTYEILTMISRVLIISNGHVMYSG  577
                    + W L     E  G  VILT     YE+  +  RV+I++ G ++  G
Sbjct  174  K------RKTWELIKEKLEDKGVTVILTSH-DLYEVEYLADRVIIMNQGKIVAEG  221


==> gi|225851381|ref|YP_002731615.1| ABC transporter [Persephonella
marina EX-H1]
Length=244
          Length = 244

 Score = 65.9 bits (159),  Expect = 2e-10, Method: Composition-based stats.
 Identities = 60/236 (25%), Positives = 106/236 (45%), Gaps = 22/236 (9%)

Query  347  HFQVKNVDVESNKEKGRYLIQGVSLEARGGELLSVMSTQTAEGTLLLSALSGETTTKYGK  406
               V  VD    + K R +I G+SL  + GE++ ++    A  T     L G      G+
Sbjct  3    QLSVLEVDRIKKRYKDRTVIDGISLYVKEGEIVGLLGPNGAGKTTTFRCLLGFIKPDEGR  62

Query  407  V--SGEFILNGNLVERKELKRRSAFVKTDCDWDSDLTVKQT--LYFQYRLRRVKHRFAKL  462
            +  +GE I +  + ER   K+  +F+  +     DLTV +   ++ Q+R          +
Sbjct  63   IRLNGEDITDLPVYERA--KKGISFLPQESSIFRDLTVWENVAMFLQFRTED------PV  114

Query  463  PLDDKISSLIEDLGLDQVSGTKLSGLTKSELRRLSVAIYLLLDVDILFLDQPTKGMDIFD  522
             +++K  +L+ED G+  +   K S L+  E RRL +A  L+++   L LD+P  G+D   
Sbjct  115  EIEEKGRALLEDFGIYHLKDQKASTLSGGERRRLEIARSLVINPSFLLLDEPFAGVDPVS  174

Query  523  TFFLIEYLRQWSLNTGMPELTGR-VVILTLQPPTYEILTMISRVLIISNGHVMYSG  577
                        +N  + +L  R + ++       E L +  R  II++G V+  G
Sbjct  175  V---------KDINNLIKDLVKRDIGVIVTDHNVRETLKITDRAYIIAHGKVISEG  221


==> gi|76802043|ref|YP_327051.1| ABC-type transport system ATP-binding
protein [Natronomonas pharaonis DSM 2160]
Length=311
          Length = 311

 Score = 66.2 bits (160),  Expect = 3e-10, Method: Compositional matrix adjust.
 Identities = 68/281 (24%), Positives = 122/281 (43%), Gaps = 31/281 (11%)

Query  359  KEKGRYL-IQGVSLEARGGELLSVMSTQTAEGTLLLSALSGETTTKYGKVSGEFILNGNL  417
            KE G +  ++G +     GE+  V+    A  T  L A++G      G V+    +NG  
Sbjct  9    KEYGGFAAVEGSTFSVDSGEVFGVIGPNGAGKTTTLKAIAGLLEPTSGTVA----INGEP  64

Query  418  VERKELKRRSAFVKTDCDWDSDLTVKQTLYFQYRLRRVKHRFAKLPLDDKISSLIEDLGL  477
             + +E +RR  F+  +     +++ +  L F   L  V    A    + +I + ++ L L
Sbjct  65   ADSRETRRRLGFLPEESPLYEEMSPRSYLRFFADLYDVPREVA----NQRIENTLDRLEL  120

Query  478  DQVSGTKLSGLTKSELRRLSVAIYLLLDVDILFLDQPTKGMDIFDTFFLIEYLRQWSLNT  537
                   L  ++K   R++++A  L+ D D+L  D+P  G+D   T ++IE+ ++ +   
Sbjct  121  AHRE-RALGDMSKGMKRKVAIARSLVNDPDVLVYDEPASGLDPLTTNYIIEFTKELAEE-  178

Query  538  GMPELTGRVVILTLQPPTYEILTMISRVLIISNGHVMYSGMTSLLLPYFTSVEY------  591
                  GR V+ +     Y +  +  RV I++ G ++  G  S L   +   EY      
Sbjct  179  ------GRTVVFSAH-NLYHVEEVCDRVAIMNEGKIVTKGPLSELRETYGETEYHVFTTV  231

Query  592  PCPPFKNPSDYYLDLVTLDDLSA-----EAMLESSQRMAQL  627
              P      D Y  +V  DD+ A     EA +E   R+A +
Sbjct  232  EVPGSVEDDDRYRRVV--DDIDAVEAVREAAVERGGRLADI  270


==> gi|296133775|ref|YP_003641022.1| heme exporter protein CcmA [Thermincola
sp. JR]
Length=237
          Length = 237

 Score = 63.9 bits (154),  Expect = 9e-10, Method: Compositional matrix adjust.
 Identities = 57/215 (27%), Positives = 101/215 (47%), Gaps = 19/215 (9%)

Query  363  RYLIQGVSLEARGGELLSVMSTQTAEGTLLLSALSGETTTKYGKVSGEFILNGNLVERKE  422
            R L+  VS +   GE+++VM    A  + LL  LSG      G+V+ +    G+ V + E
Sbjct  14   RNLVGPVSFQVPRGEIMAVMGPNGAGKSTLLKLLSGLMKASEGRVTWQ----GSDV-KNE  68

Query  423  LKRRSAFVKTDCDWDSDLTVKQTLYFQYRLRRVKHRFAKLPLDDKISSLIEDLGLDQVSG  482
             +     +       S LT K+ LYF   +   +   A+      I  +++ +GL+    
Sbjct  69   GRPAMGMLSHQTYLYSSLTGKENLYFYGSITGRETTPAQ------IEDVLQKVGLEWDGD  122

Query  483  TKLSGLTKSELRRLSVAIYLLLDVDILFLDQPTKGMDIFDTFFLIEYLRQWSLNTGMPEL  542
             ++   ++   +RL++A  LL D +I+ LD+P  G+D      L E++RQW  +      
Sbjct  123  EEVGRYSRGMQQRLAMARLLLQDPEIILLDEPQTGLDQAGLKLLCEFIRQWKAD------  176

Query  543  TGRVVILTLQPPTYEILTMISRVLIISNGHVMYSG  577
             G+ ++L       +I  ++ R+LI+  GH  Y G
Sbjct  177  -GKAMVLVTHSCD-DIFGLVDRLLILKKGHPAYLG  209


==> gi|310778163|ref|YP_003966496.1| ABC transporter-like protein
[Ilyobacter polytropus DSM 2926]
Length=241
          Length = 241

 Score = 62.8 bits (151),  Expect = 2e-09, Method: Composition-based stats.
 Identities = 55/221 (25%), Positives = 100/221 (45%), Gaps = 20/221 (9%)

Query  361  KGRYLIQGVSLEARGGELLSVMSTQTAEGTLLLSALSGETTTKYGKV-SGEFILNGNLVE  419
            K R ++ GVSLE + GE++ ++    A  T     ++G    + GKV   E  + G L  
Sbjct  14   KKRRVVNGVSLEVKKGEIVGLLGPNGAGKTTTFYMMTGIVKPESGKVWCNEMDITG-LPM  72

Query  420  RKELKRRSAFVKTDCDWDSDLTVKQTLYFQYRLRRVKHRFAKLPLDDKISSLIEDLGLDQ  479
             K       ++  +     +LTV++ +Y    +R +    +K  + + +  L+E+  L  
Sbjct  73   YKRANMGMGYLAQEPSVFRNLTVEENIYAILEMRNI----SKPEMKETMEKLLEEFKLSH  128

Query  480  VSGTKLSGLTKSELRRLSVAIYLLLDVDILFLDQPTKGMD---IFDTFFLIEYLRQWSLN  536
            VS +    L+  E RR+ +A  +  + D + LD+P  G+D   + D   +I YL++  L 
Sbjct  129  VSKSLGYSLSGGERRRVEIARTIANNPDFILLDEPFAGVDPIAVEDIQQIIRYLKEKGLG  188

Query  537  TGMPELTGRVVILTLQPPTYEILTMISRVLIISNGHVMYSG  577
                       IL       E L++  +  I++ G V+ SG
Sbjct  189  -----------ILITDHSVRETLSITEKAYIMAQGQVLISG  218
