# Supplementary material for: An insight into the salivary gland content of the human body louse, Pediculus humanus
Source: Sci Rep. 2025 May 26;15:18322. doi: 10.1038/s41598-025-01412-5 (PMC12106848; doi:10.1038/s41598-025-01412-5)
Supplement: Supplementary file 2 — Supplementary Information 2. [file 41598_2025_1412_MOESM2_ESM.zip › S2/links/BAC-LIGHT/Phseq_101897-BAC-LIGHT.txt]

>Phseq_101897

gi|217969929|ref|YP_002355163.1| phenylacetate-CoA ligase [Thauer...  31.6    1.9
gi|256821405|ref|YP_003145368.1| hypothetical protein Kkor_0179 [...  30.4    3.3
gi|152990001|ref|YP_001355723.1| hypothetical protein NIS_0252 [N...  30.4    4.0
gi|320116975|ref|YP_004187134.1| DNA polymerase III subunits gamm...  30.0    6.4
gi|337288703|ref|YP_004628175.1| DNA methylase N-4/N-6 domain-con...  30.0    6.6
gi|157364418|ref|YP_001471185.1| DNA methylase N-4/N-6 domain-con...  29.6    7.8


==> gi|217969929|ref|YP_002355163.1| phenylacetate-CoA ligase [Thauera
sp. MZ1T]
Length=441
          Length = 441

 Score = 31.6 bits (70),  Expect = 1.9, Method: Composition-based stats.
 Identities = 16/42 (38%), Positives = 27/42 (64%), Gaps = 2/42 (5%)

Query  64   VVLKQFKRKHPKKENISGKCALFGPTPWSKPKFMISKKKKKL  105
            V+ ++F+R + K E+IS K  +FG  PW +   M S+ ++KL
Sbjct  194  VIAEEFERLNIKPEDISLKIGIFGAEPWGEG--MRSEIERKL  233


==> gi|256821405|ref|YP_003145368.1| hypothetical protein Kkor_0179
[Kangiella koreensis DSM 16069]
Length=187
          Length = 187

 Score = 30.4 bits (67),  Expect = 3.3, Method: Compositional matrix adjust.
 Identities = 16/38 (42%), Positives = 24/38 (63%), Gaps = 2/38 (5%)

Query  21  KFLGLNEEECIFYFDNYVVKKEVFINVCSNEEMNKILN  58
           KF+G  EE CI+YFD   V+++ +    S +E  +ILN
Sbjct  57  KFIG--EEHCIYYFDGEDVREDEYFKSLSLQEQKEILN  92


==> gi|152990001|ref|YP_001355723.1| hypothetical protein NIS_0252
[Nitratiruptor sp. SB155-2]
Length=186
          Length = 186

 Score = 30.4 bits (67),  Expect = 4.0, Method: Compositional matrix adjust.
 Identities = 24/84 (29%), Positives = 36/84 (43%), Gaps = 2/84 (2%)

Query  4    IKIEPHKKHTITFECFGKFLGLNEEECIFYFDNYVVKKEVFINVCSNEEMNKILNCKIDT  63
            ++IEP  K  I        +  +EEE I  FD Y+V KE  +N   ++ +  I     D 
Sbjct  30   LRIEPTNKEAILGTILCDMINEDEEEAIALFDYYIVLKEEAVNNPEDQILAMIQELDYDQ  89

Query  64   VVLKQF--KRKHPKKENISGKCAL  85
              L +       P+ E I+ K  L
Sbjct  90   EELSKLFESDTLPQMEGITYKDFL  113


==> gi|320116975|ref|YP_004187134.1| DNA polymerase III subunits
gamma and tau [Thermoanaerobacter brockii subsp. finnii Ako-1]
Length=518
          Length = 518

 Score = 30.0 bits (66),  Expect = 6.4, Method: Compositional matrix adjust.
 Identities = 17/55 (31%), Positives = 32/55 (58%), Gaps = 3/55 (5%)

Query  9    HKKHTITFECFGKFLGLNEEECIFYFDNYVVKKEVFINVCSNEEMNKILNCKIDT  63
            +K+  IT+E   + LG+  +E +F   +Y+  K+V     S ++++KIL+  ID 
Sbjct  226  YKEGLITYEDVCEMLGVANDEMLFSLLDYMNAKDV---AASLKQLDKILSYGIDV  277


==> gi|337288703|ref|YP_004628175.1| DNA methylase N-4/N-6 domain-containing
protein [Thermodesulfobacterium sp. OPB45]
Length=414
          Length = 414

 Score = 30.0 bits (66),  Expect = 6.6, Method: Compositional matrix adjust.
 Identities = 16/38 (42%), Positives = 24/38 (63%), Gaps = 3/38 (8%)

Query  21   KFLGLN---EEECIFYFDNYVVKKEVFINVCSNEEMNK  55
            KFLG+N   ++  I Y   Y++KKEV + + SN  +NK
Sbjct  328  KFLGVNIVDKDRAIKYLKEYLLKKEVMLRLESNSVLNK  365


==> gi|157364418|ref|YP_001471185.1| DNA methylase N-4/N-6 domain-containing
protein [Thermotoga lettingae TMO]
Length=412
          Length = 412

 Score = 29.6 bits (65),  Expect = 7.8, Method: Compositional matrix adjust.
 Identities = 13/38 (34%), Positives = 24/38 (63%), Gaps = 3/38 (8%)

Query  21   KFLGLN---EEECIFYFDNYVVKKEVFINVCSNEEMNK  55
            +FLG++    +E + Y  NYVV+KE+ +    +E +N+
Sbjct  328  RFLGVDVIKNQEALNYLKNYVVRKEILLRFEDDEPLNE  365
