# Supplementary material for: An insight into the salivary gland content of the human body louse, Pediculus humanus
Source: Sci Rep. 2025 May 26;15:18322. doi: 10.1038/s41598-025-01412-5 (PMC12106848; doi:10.1038/s41598-025-01412-5)
Supplement: Supplementary file 2 — Supplementary Information 2. [file 41598_2025_1412_MOESM2_ESM.zip › S2/links/BAC-LIGHT/Phseq_1019-BAC-LIGHT.txt]

>Phseq_1019

gi|338175248|ref|YP_004652058.1| hypothetical protein PUV_12540 [...  50.1    2e-05
gi|320102962|ref|YP_004178553.1| hypothetical protein Isop_1419 [...  33.9    3.4
gi|297621878|ref|YP_003710015.1| tail-specific protease [Waddlia ...  33.5    4.1
gi|182414882|ref|YP_001819948.1| chromosome segregation ATPase [O...  33.5    4.2
gi|152967994|ref|YP_001363778.1| inositol 2-dehydrogenase [Kineoc...  33.1    4.7
gi|251797354|ref|YP_003012085.1| ABC transporter [Paenibacillus s...  32.7    7.4


==> gi|338175248|ref|YP_004652058.1| hypothetical protein PUV_12540
[Parachlamydia acanthamoebae UV7]
Length=1397
          Length = 1397

 Score = 50.1 bits (118),  Expect = 2e-05, Method: Compositional matrix adjust.
 Identities = 25/65 (38%), Positives = 41/65 (63%), Gaps = 0/65 (0%)

Query  172  NACAILIQRTWKGFVVRKSFKRKRSAVLKLQHAYRGWKQRIQFIKMRRAAIVIQSHLRGV  231
            +  A  IQ+  +G++ +KSF RKR A + +Q  YRG +++  F K + AA+VIQ + R  
Sbjct  100  DVAATQIQKNIRGWIAKKSFDRKRKAAICIQKIYRGHREKQIFQKKKEAAVVIQKNCRRY  159

Query  232  FAREV  236
             A++V
Sbjct  160  LAKQV  164


==> gi|320102962|ref|YP_004178553.1| hypothetical protein Isop_1419
[Isosphaera pallida ATCC 43644]
Length=904
          Length = 904

 Score = 33.9 bits (76),  Expect = 3.4, Method: Composition-based stats.
 Identities = 25/78 (32%), Positives = 43/78 (55%), Gaps = 6/78 (8%)

Query  197  AVLKLQHAYRGWKQRIQF-IKMRRAAIVIQSHLRGVFAREVAAALREMRRVEEEMRKREK  255
            A L  QHA +   +R++  ++ R A I +Q     + A++   A  E +  EE  R R  
Sbjct  321  AKLVEQHADKLVVERVEAEVRRREAEIELQ-----IAAKQHQLAQLEAQLREERDRHRHA  375

Query  256  LEEERKKREAEEEEERKK  273
            L+E+RK+ EAE +++R +
Sbjct  376  LDEDRKRLEAELQQQRDQ  393


==> gi|297621878|ref|YP_003710015.1| tail-specific protease [Waddlia
chondrophila WSU 86-1044]
Length=664
          Length = 664

 Score = 33.5 bits (75),  Expect = 4.1, Method: Compositional matrix adjust.
 Identities = 16/45 (36%), Positives = 22/45 (49%), Gaps = 1/45 (2%)

Query  39   PTVSDTFRYQLQA-LVDVLQATNPWYVRCIKPNMEKSPNSYNEKL  82
            P  SDT     Q  L DV     PWY+R   P+++K   S++  L
Sbjct  551  PIASDTIPSSFQDQLADVDPGLKPWYLRYYMPSLQKKKTSWSSHL  595


==> gi|182414882|ref|YP_001819948.1| chromosome segregation ATPase
[Opitutus terrae PB90-1]
Length=475
          Length = 475

 Score = 33.5 bits (75),  Expect = 4.2, Method: Compositional matrix adjust.
 Identities = 20/38 (53%), Positives = 28/38 (74%), Gaps = 2/38 (5%)

Query  242  EMRRVEEEMRKREKL--EEERKKREAEEEEERKKNYLE  277
            E RR+ EEMR+ EK+  E ER K+EAE+EE+R +  L+
Sbjct  247  EQRRIAEEMREEEKVQREIERAKKEAEDEEKRYQKALD  284


==> gi|152967994|ref|YP_001363778.1| inositol 2-dehydrogenase [Kineococcus
radiotolerans SRS30216]
Length=348
          Length = 348

 Score = 33.1 bits (74),  Expect = 4.7, Method: Compositional matrix adjust.
 Identities = 14/42 (33%), Positives = 23/42 (55%), Gaps = 0/42 (0%)

Query  48   QLQALVDVLQATNPWYVRCIKPNMEKSPNSYNEKLVLDQLKY  89
            QL+ALV   +   P ++ C+  N    PN  +E L+LD + +
Sbjct  150  QLRALVASRELGRPLFLHCVHRNATTPPNFNSEMLILDSVVH  191


==> gi|251797354|ref|YP_003012085.1| ABC transporter [Paenibacillus
sp. JDR-2]
Length=593
          Length = 593

 Score = 32.7 bits (73),  Expect = 7.4, Method: Compositional matrix adjust.
 Identities = 24/87 (28%), Positives = 41/87 (47%), Gaps = 3/87 (3%)

Query  160  YDPLEDSRQKILNACAILIQRTWKGFVVRKSFKRKRSAVLKLQHAYRGWKQRIQFIKMRR  219
            +DP       +L A  IL+Q +W G  V  +     + ++ L+   R W + I+   +  
Sbjct  358  FDPRALIVAYLLLATTILLQHSWVGLAVAAAI--SLAVLIPLRTQIRPWMKAIRAYVIMT  415

Query  220  AAIVIQSHLR-GVFAREVAAALREMRR  245
            A I I S +  G F  +  AAL+ ++R
Sbjct  416  AVIAIISGVHFGPFTFDWGAALQTIQR  442
