# Supplementary material for: An insight into the salivary gland content of the human body louse, Pediculus humanus
Source: Sci Rep. 2025 May 26;15:18322. doi: 10.1038/s41598-025-01412-5 (PMC12106848; doi:10.1038/s41598-025-01412-5)
Supplement: Supplementary file 2 — Supplementary Information 2. [file 41598_2025_1412_MOESM2_ESM.zip › S2/links/BAC-LIGHT/Phseq_101929-BAC-LIGHT.txt]

>Phseq_101929

gi|330508293|ref|YP_004384721.1| putative molybdenum cofactor bio...  32.0    1.7
gi|338734110|ref|YP_004672583.1| hypothetical protein SNE_A22150 ...  32.0    2.1
gi|326794728|ref|YP_004312548.1| glutamyl-tRNA synthetase [Marino...  31.6    2.6
gi|116492415|ref|YP_804150.1| leucyl-tRNA synthetase [Pediococcus...  31.2    3.7
gi|336124493|ref|YP_004566541.1| ATP/GTP binding protein [Vibrio ...  30.4    6.5
gi|119383507|ref|YP_914563.1| elongation factor G [Paracoccus den...  30.4    8.2
gi|312137193|ref|YP_004004530.1| hypothetical protein Mfer_0972 [...  30.0    9.8


==> gi|330508293|ref|YP_004384721.1| putative molybdenum cofactor
biosynthesis protein A [Methanosaeta concilii GP6]
Length=307
          Length = 307

 Score = 32.0 bits (71),  Expect = 1.7, Method: Compositional matrix adjust.
 Identities = 27/83 (33%), Positives = 39/83 (47%), Gaps = 20/83 (24%)

Query  62   ADDLLGKIVHVRWP-FLDEAKVVAV------------------SDGKIKYTLIR-DKEIR  101
            AD +L + +H R   FLD A+V  V                  SDGKIK  L+R D  ++
Sbjct  206  ADSILIREMHRRKKYFLDGAEVEVVRPMDNTEFCAHCTRLRVTSDGKIKPCLLRSDNLVK  265

Query  102  RDTLDESKVKQFIACANAFETKY  124
             D+ D  +VK+ +  AN+    Y
Sbjct  266  IDSCDPERVKELLRVANSRREPY  288


==> gi|338734110|ref|YP_004672583.1| hypothetical protein SNE_A22150
[Simkania negevensis Z]
Length=533
          Length = 533

 Score = 32.0 bits (71),  Expect = 2.1, Method: Compositional matrix adjust.
 Identities = 24/61 (39%), Positives = 31/61 (51%), Gaps = 9/61 (15%)

Query  7   PGVSPLGGPVFPRLKYLKYTSCIMQINLEQWTWS---GN---DISVVLTLEKNEMTLLQN  60
           PG+S L  P+ P  K +  +SC   IN  +W  S   GN   + S  LTL + E T LQ 
Sbjct  5   PGLSSLLIPIEPTFKGIIRSSC---INFSEWIISLPFGNPSFEYSTDLTLREVETTTLQK  61

Query  61  V  61
           V
Sbjct  62  V  62


==> gi|326794728|ref|YP_004312548.1| glutamyl-tRNA synthetase [Marinomonas
mediterranea MMB-1]
Length=505
          Length = 505

 Score = 31.6 bits (70),  Expect = 2.6, Method: Compositional matrix adjust.
 Identities = 21/63 (33%), Positives = 30/63 (48%), Gaps = 3/63 (5%)

Query  13   GGPVFPRLKYLKYTSCIMQINLE---QWTWSGNDISVVLTLEKNEMTLLQNVADDLLGKI  69
            G P   R+K  +  +C+ Q  L    +  W+  D+ V+L  +      L NV DD L KI
Sbjct  161  GVPYVIRMKIPEEGTCVFQDMLRGQIEIDWAQVDMQVLLKADGMPTYHLANVVDDHLMKI  220

Query  70   VHV  72
             HV
Sbjct  221  THV  223


==> gi|116492415|ref|YP_804150.1| leucyl-tRNA synthetase [Pediococcus
pentosaceus ATCC 25745]
Length=805
          Length = 805

 Score = 31.2 bits (69),  Expect = 3.7, Method: Compositional matrix adjust.
 Identities = 17/61 (28%), Positives = 34/61 (56%), Gaps = 12/61 (20%)

Query  67   GKIVHVRWPFLDEAKVVAVS-------DGKIKYTLIRDKEIRRDTLD-----ESKVKQFI  114
            G I +  WP  DE+K+V  +       +GK++  +  DK+I ++ L+     ++K++Q+ 
Sbjct  725  GGISYAEWPTYDESKLVEATVQVILQVNGKVRSKITVDKDIAKEELEKLALADAKIQQWT  784

Query  115  A  115
            A
Sbjct  785  A  785


==> gi|336124493|ref|YP_004566541.1| ATP/GTP binding protein [Vibrio
anguillarum 775]
Length=247
          Length = 247

 Score = 30.4 bits (67),  Expect = 6.5, Method: Compositional matrix adjust.
 Identities = 20/68 (29%), Positives = 33/68 (49%), Gaps = 6/68 (9%)

Query  62   ADDLLGKIVHVRWPFL--DEAKVVAVSDGKIKYTLIRDKEIRRDTLDESKVKQFIA---C  116
            + D+LG      WP    D+  +   +DG+ +Y L+ DK++   T D+ KV Q +    C
Sbjct  117  SGDILGAGFKGVWPLARADDVTIQLYNDGESRY-LVDDKQLALYTFDKDKVNQSVCYDKC  175

Query  117  ANAFETKY  124
            A  +   Y
Sbjct  176  ATNWPPAY  183


==> gi|119383507|ref|YP_914563.1| elongation factor G [Paracoccus
denitrificans PD1222]
Length=707
          Length = 707

 Score = 30.4 bits (67),  Expect = 8.2, Method: Compositional matrix adjust.
 Identities = 28/94 (30%), Positives = 45/94 (48%), Gaps = 8/94 (9%)

Query  32   INLEQWTWSGNDISVVLTLE--KNEMTLLQNVADDLLGKIVHVRWPFLDEAKVVAVSDGK  89
            I +E+W W G D+      +  ++E   LQ+VA++  GK++ +     DEA + A  DG 
Sbjct  192  IKMEEWVWKGEDLGASWVRQPIRDE---LQDVAEEWRGKMIELAVEQDDEA-MEAYLDGN  247

Query  90   IKYTLIRDKEIRRDTLDESKVKQFIACANAFETK  123
                    K IR+ TL  S     +   +AF+ K
Sbjct  248  EPDEATLRKLIRKGTLSLSFFP--VMAGSAFKNK  279


==> gi|312137193|ref|YP_004004530.1| hypothetical protein Mfer_0972
[Methanothermus fervidus DSM 2088]
Length=818
          Length = 818

 Score = 30.0 bits (66),  Expect = 9.8, Method: Compositional matrix adjust.
 Identities = 21/75 (28%), Positives = 37/75 (49%), Gaps = 9/75 (12%)

Query  14   GPVFPRLKYLKYTSCIMQINLEQWTWSGNDISVVLTLEKNEMTLLQNVADDL--LGKIVH  71
            G VFP          I QI+ + + W G+ IS++    +NE  L  N  +DL   G  V 
Sbjct  416  GAVFP-------IRNIFQIDNKWYDWIGSQISIIFAKSENERFLTTNKLEDLKIQGVFVT  468

Query  72   VRWPFLDEAKVVAVS  86
            ++ P ++ +++  +S
Sbjct  469  IKPPKIEVSEIRDIS  483
