# Supplementary material for: An insight into the salivary gland content of the human body louse, Pediculus humanus
Source: Sci Rep. 2025 May 26;15:18322. doi: 10.1038/s41598-025-01412-5 (PMC12106848; doi:10.1038/s41598-025-01412-5)
Supplement: Supplementary file 2 — Supplementary Information 2. [file 41598_2025_1412_MOESM2_ESM.zip › S2/links/BAC-LIGHT/Phseq_10195-BAC-LIGHT.txt]

>Phseq_10195

gi|337286770|ref|YP_004626243.1| preprotein translocase subunit S...  32.7    5.3
gi|114570641|ref|YP_757321.1| hypothetical protein Mmar10_2091 [M...  32.3    6.0
gi|338733458|ref|YP_004671931.1| hypothetical protein SNE_A15630 ...  31.2    6.3
gi|159896649|ref|YP_001542896.1| anti-sigma-factor antagonist [He...  33.9    7.7
gi|311113014|ref|YP_003984236.1| hypothetical protein HMPREF0733_...  34.3    9.0
gi|298345461|ref|YP_003718148.1| hypothetical protein HMPREF0573_...  32.3    9.4


==> gi|337286770|ref|YP_004626243.1| preprotein translocase subunit
SecG [Thermodesulfatator indicus DSM 15286]
Length=116
          Length = 116

 Score = 32.7 bits (73),  Expect = 5.3, Method: Composition-based stats.
 Identities = 29/116 (25%), Positives = 54/116 (47%), Gaps = 3/116 (3%)

Query  284  FLIFSIVATILTIILLLVVFVMRKHVGFISNLFKESAKCMSEI-PSLFLQPIITFLILVG  342
            F +  +V  I+ I L+ VV V       +  +F  S        P  FL  + T L ++ 
Sbjct  2    FTVLVVVHIIVCIFLVGVVLVNVSKGSEVGAVFTGSQAIFGGAGPGTFLNKVTTVLAIL-  60

Query  343  YFAFWLTVAVFLATANYTSEDKMKPYENLQIQTTVPTQQVNSSSIGFIVPRNYSTT  398
            +F   L++  +++T   T+  +  P  N+    + PT ++  +S    VP+N+ST+
Sbjct  61   FFCTSLSLT-YISTKRTTTIMEKVPQINIPAPESAPTPKLPENSNKIPVPQNHSTS  115


==> gi|114570641|ref|YP_757321.1| hypothetical protein Mmar10_2091
[Maricaulis maris MCS10]
Length=108
          Length = 108

 Score = 32.3 bits (72),  Expect = 6.0, Method: Composition-based stats.
 Identities = 17/59 (29%), Positives = 30/59 (51%), Gaps = 0/59 (0%)

Query  198  HVLSDLYATWPHILVFSLLAFVFSLITISFVHFLASIVAWIFMIVISIASLACTGVLWW  256
            H  +  ++     +V  +LA + +L  +  V FLA+++   F++V  IA LA  G   W
Sbjct  6    HTFASGFSGRASRVVRDILAALIALAVVGLVIFLAAMLTAAFLVVAGIAVLAAAGFWVW  64


==> gi|338733458|ref|YP_004671931.1| hypothetical protein SNE_A15630
[Simkania negevensis Z]
Length=62
          Length = 62

 Score = 31.2 bits (69),  Expect = 6.3, Method: Composition-based stats.
 Identities = 17/57 (30%), Positives = 30/57 (53%), Gaps = 0/57 (0%)

Query  326  IPSLFLQPIITFLILVGYFAFWLTVAVFLATANYTSEDKMKPYENLQIQTTVPTQQV  382
            +PS+FL P + F +++        ++V  A   Y SE +   Y++L  +TT  T +V
Sbjct  6    LPSIFLSPPLAFHLMLYTVPLGCAISVISAFGFYFSEGRCPNYQDLFGRTTTETSEV  62


==> gi|159896649|ref|YP_001542896.1| anti-sigma-factor antagonist
[Herpetosiphon aurantiacus DSM 785]
Length=357
          Length = 357

 Score = 33.9 bits (76),  Expect = 7.7, Method: Compositional matrix adjust.
 Identities = 15/38 (39%), Positives = 28/38 (74%), Gaps = 1/38 (3%)

Query  236  AWIFMIVISIASLACTGVLWWTYAT-IKWDLDAKPINT  272
            AW+ M+++SI+S+  TG+LW+T +  ++W L A  I++
Sbjct  53   AWVQMLILSISSIGSTGILWYTNSKPVQWRLWAALISS  90


==> gi|311113014|ref|YP_003984236.1| hypothetical protein HMPREF0733_11345
[Rothia dentocariosa ATCC 17931]
Length=704
          Length = 704

 Score = 34.3 bits (77),  Expect = 9.0, Method: Compositional matrix adjust.
 Identities = 19/59 (32%), Positives = 32/59 (54%), Gaps = 0/59 (0%)

Query  443  SGAVASWYFKRSRKDGGGDWFILQAIRRLICYHMGSVALGSFLITLFKIPRIILMYIQT  501
            +GAVA W+F R  +D   +W  ++   R+I   + S+ LGS +  L  +   IL +I +
Sbjct  320  AGAVAGWWFLREGEDHVDEWITMKVRYRVIALPLSSLVLGSLVGVLCGVWAYILGWISS  378


==> gi|298345461|ref|YP_003718148.1| hypothetical protein HMPREF0573_10335
[Mobiluncus curtisii ATCC 43063]
Length=130
          Length = 130

 Score = 32.3 bits (72),  Expect = 9.4, Method: Composition-based stats.
 Identities = 15/54 (28%), Positives = 28/54 (52%), Gaps = 0/54 (0%)

Query  244  SIASLACTGVLWWTYATIKWDLDAKPINTWLIRTVHNEQAFLIFSIVATILTII  297
            ++  LA  G+ +W  + I W L +K     L + +       ++++VA +LTII
Sbjct  34   TVMVLAIIGIFFWVTSPIAWYLGSKAKKEMLEQNMEPTSRLKVWTLVAMVLTII  87
