# Supplementary material for: An insight into the salivary gland content of the human body louse, Pediculus humanus
Source: Sci Rep. 2025 May 26;15:18322. doi: 10.1038/s41598-025-01412-5 (PMC12106848; doi:10.1038/s41598-025-01412-5)
Supplement: Supplementary file 2 — Supplementary Information 2. [file 41598_2025_1412_MOESM2_ESM.zip › S2/links/BAC-LIGHT/Phseq_10200-BAC-LIGHT.txt]

>Phseq_10200

gi|268316211|ref|YP_003289930.1| chromosome segregation protein S...  43.9    0.007
gi|197286358|ref|YP_002152230.1| autotransporter [Proteus mirabil...  40.0    0.11
gi|325107759|ref|YP_004268827.1| ATP synthase subunit b [Planctom...  38.1    0.22
gi|317056723|ref|YP_004105190.1| band 7 protein [Ruminococcus alb...  37.0    0.75
gi|90021524|ref|YP_527351.1| condensin subunit Smc [Saccharophagu...  35.8    2.0
gi|271970267|ref|YP_003344463.1| hypothetical protein Sros_9097 [...  35.8    2.2
gi|109947448|ref|YP_664676.1| hypothetical protein Hac_0899 [Heli...  35.4    2.4
gi|113476225|ref|YP_722286.1| GUN4-like [Trichodesmium erythraeum...  35.0    3.8
gi|262199033|ref|YP_003270242.1| phage shock protein A, PspA [Hal...  33.9    5.3
gi|307719972|ref|YP_003891112.1| hypothetical protein Saut_0051 [...  33.5    5.9


==> gi|268316211|ref|YP_003289930.1| chromosome segregation protein
SMC [Rhodothermus marinus DSM 4252]
Length=1185
          Length = 1185

 Score = 43.9 bits (102),  Expect = 0.007, Method: Compositional matrix adjust.
 Identities = 67/232 (29%), Positives = 116/232 (50%), Gaps = 36/232 (16%)

Query  315  NSGGNESYQRIQAMR---RRAQRIAGTLKIEEEVLRQ-----NSQIREM----ESTKQKL  362
            +S G    +R+QA R    R QR A   + +E+ LRQ      + +RE     E+ +  L
Sbjct  301  DSEGRLLDERLQAARSEQERLQREAKEAEHQEQRLRQALEAAETAVREAMPRHEAAEAAL  360

Query  363  KEEIEARVAADQKAKELQDSLEEQQKRAKELIAIRNKLEKLLEE-----ETQSKRDEEIV  417
            ++ +EAR AA       Q +LE+Q++R +E   +  + E+ L E     + QS R  E++
Sbjct  361  RQALEARDAA-------QHALEQQRERVREARRLLQQAEQTLHEARRQLDRQSNR-RELL  412

Query  418  RNLQARVLREEWEKREELERLQDEQKKMLEEEREKRVEFERLQREKEEQLKDAQIRLQAL  477
               + R+  E+     +L+ L+ EQ++ L + +  R   ERL++E           ++AL
Sbjct  413  EQERERLDAEQKTLDAQLQTLETEQEETLRKRKTARQTCERLRKE-----------IEAL  461

Query  478  EEERQALDQELNAAREKILSSERSKEILEAQIRVIGSHIRDTDRFRRAMSFV  529
            E  RQAL QE+ A  E +   ER  E ++A+ R++   +   + F  A+ F+
Sbjct  462  EARRQALRQEIAARNEALHRRERRLEAVQAEARLLEQVLTAYEDFPEAVPFL  513


==> gi|197286358|ref|YP_002152230.1| autotransporter [Proteus mirabilis
HI4320]
Length=988
          Length = 988

 Score = 40.0 bits (92),  Expect = 0.11, Method: Compositional matrix adjust.
 Identities = 47/143 (33%), Positives = 75/143 (52%), Gaps = 21/143 (15%)

Query  372  ADQKAKELQDSLEEQQKRAKELIAIRNKLEKLLEEETQSKRDEEIVRNLQARVLREEWEK  431
            AD+K K+ +    EQ+K  +E      +L +L  E  Q K ++E +  LQA   + + EK
Sbjct  532  ADEKDKQAEQEKAEQEKAEQE------RLARLQAE--QEKTEQERLARLQAEQEKAKQEK  583

Query  432  REE--LERLQDEQKKMLEEEREKRVEFE----------RLQREKEEQLKDAQIRLQALEE  479
             E+  L RLQ EQ+K  E+ER  R++ E          RLQ E+E+  ++   RLQA +E
Sbjct  584  AEQERLARLQAEQEKA-EQERLARLQAEQEKAEQEHLARLQAEQEKAEQERLARLQADKE  642

Query  480  ERQALDQELNAAREKILSSERSK  502
                 D+++  A+ K+   E +K
Sbjct  643  LPPVEDEQVQQAKAKVKEKETAK  665


 Score = 36.6 bits (83),  Expect = 1.1, Method: Compositional matrix adjust.
 Identities = 49/179 (27%), Positives = 102/179 (57%), Gaps = 19/179 (11%)

Query  348  QNSQIREMESTKQKLKEEIEARVAADQKAKELQ--DSLEEQQKRAKELIAIRNKLEKLLE  405
            ++ Q  + ++ ++K ++E  AR+ A+Q+  E +    L+ +Q++AK+  A + +L +L  
Sbjct  535  KDKQAEQEKAEQEKAEQERLARLQAEQEKTEQERLARLQAEQEKAKQEKAEQERLARLQA  594

Query  406  EETQSKRDEEIVRNLQARVLREEWEKREELERLQDEQKKMLEEEREKRVEFER-LQREKE  464
            E  Q K ++E +  LQA    +E  ++E L RLQ EQ+K  E+ER  R++ ++ L   ++
Sbjct  595  E--QEKAEQERLARLQAE---QEKAEQEHLARLQAEQEKA-EQERLARLQADKELPPVED  648

Query  465  EQLKDAQIRLQALEEERQA------LDQELNAAREKILSSERSKEILE---AQIRVIGS  514
            EQ++ A+ +++  E  + +      +D E N+ +   L +E S ++++    Q+R + S
Sbjct  649  EQVQQAKAKVKEKETAKSSTAISKPIDVE-NSYKSMQLMAENSYKLIDMQQGQLRYLAS  706


==> gi|325107759|ref|YP_004268827.1| ATP synthase subunit b [Planctomyces
brasiliensis DSM 5305]
Length=233
          Length = 233

 Score = 38.1 bits (87),  Expect = 0.22, Method: Compositional matrix adjust.
 Identities = 41/122 (34%), Positives = 65/122 (53%), Gaps = 18/122 (15%)

Query  411  KRDEEIVRNLQ----ARVLREE--WEKREELERLQDEQKKMLEEEREKRVEFERLQREKE  464
            +R+  I RN++    +RV  EE   E+  +L+ +QDE +++L E R         +  K 
Sbjct  108  QREANIRRNIEDAEASRVRSEELLAERSAQLDAVQDEVREILAEARRD------AEHTKS  161

Query  465  EQLKDAQIRLQALEEERQALDQELNAAREKILS---SERSKEILEAQIRVIGSHIRDTDR  521
            E L DAQ   +A +  R+A+D E+N AR++ L+   S  S ++  A   V+G  I D DR
Sbjct  162  EILADAQKEAEATK--RRAID-EVNRARDQALNDLFSTMSNQVATATEHVLGRAINDEDR  218

Query  522  FR  523
             R
Sbjct  219  TR  220


==> gi|317056723|ref|YP_004105190.1| band 7 protein [Ruminococcus
albus 7]
Length=320
          Length = 320

 Score = 37.0 bits (84),  Expect = 0.75, Method: Compositional matrix adjust.
 Identities = 36/119 (30%), Positives = 65/119 (55%), Gaps = 20/119 (17%)

Query  377  KELQDSLEEQQKRAKELIAIRNKLEKLLEEETQSKRDEEIVRNLQARVLREEWEKREELE  436
            +E+QD++E+Q K      A R + EK+++ E + K          +++L  E EK  ++ 
Sbjct  168  REIQDAMEKQMK------ADRERREKVIQAEAEKK----------SQILVAEGEKESKIL  211

Query  437  RLQ-DEQKKMLEEEREKRVEFERLQREKEEQLKDAQIRLQALEEERQALDQ---ELNAA  491
            R Q D++ ++L  E EK+    R    KE+++ +A+   QA+E  ++AL     +LNAA
Sbjct  212  RAQADKESQILAAEAEKQSMILRADAVKEQKILEAEGEAQAIEMVQRALADSIVKLNAA  270


==> gi|90021524|ref|YP_527351.1| condensin subunit Smc [Saccharophagus
degradans 2-40]
Length=1168
          Length = 1168

 Score = 35.8 bits (81),  Expect = 2.0, Method: Compositional matrix adjust.
 Identities = 46/183 (25%), Positives = 98/183 (54%), Gaps = 10/183 (5%)

Query  331  RAQRIAGTLKIEEEVLRQNSQIREMESTKQKLKEE----IEARVAADQKAKELQDSLEEQ  386
            RAQ  A   K+E+ +  +    R+++  K++L  E    +EAR   ++    ++   E++
Sbjct  715  RAQLSAKRAKVEQVLEGRERTDRDIKEAKEQLSAESENLVEARAILEEAILAMETDTEKR  774

Query  387  QKRAKELIAIRNKLEKLLEEETQSKRDEEIVRNLQARVLREEWEK-REELERLQDEQKKM  445
            +    +   IR+KL+    ++ +  RD      ++A+ ++ + E  ++ ++RLQD+ ++M
Sbjct  775  ESLLSQRDDIRSKLDNA-RQQARHDRDRAHELAMRAQSVKTQLESIKQGIQRLQDQMQRM  833

Query  446  LEEEREKRVEFERLQREKEEQLKDAQIRLQALEEERQALDQELNAAREKILSSERSKEIL  505
             E     R+  E    E  + +++ ++ L+AL E+R A+++ELN AR+ + + E S   +
Sbjct  834  QERRETLRMALE----ENRDPVEENKLELEALLEKRVAVEEELNRARQALETVETSLRDV  889

Query  506  EAQ  508
            E Q
Sbjct  890  EKQ  892


==> gi|271970267|ref|YP_003344463.1| hypothetical protein Sros_9097
[Streptosporangium roseum DSM 43021]
Length=3151
          Length = 3151

 Score = 35.8 bits (81),  Expect = 2.2, Method: Composition-based stats.
 Identities = 59/225 (26%), Positives = 91/225 (40%), Gaps = 35/225 (16%)

Query  308   AIQLAINNSGGNESYQRIQAMRRRAQRIAGTLKI-----------EEEVLRQNSQIREME  356
             A ++ ++N  G +  +    +  RA R A TL             E   LR   Q+   E
Sbjct  823   ATEIVMDNPTGVDRSE----LTARAGRFADTLVAAANEPVSTPVDEHGALRPGRQVETAE  878

Query  357   STKQKLKEEIEARVA------ADQKAKELQDSLEEQQKRAKELIAIRNKLEKLLEEETQS  410
                +K+ EEI A +A      A   +      L E  K+ +EL A  +  E  L+E  ++
Sbjct  879   EIARKV-EEIRAELAGKASKPAGSSSLSRPSRLTELSKQVRELTASLSDAETGLKEREKA  937

Query  411   KRDEEIVRNLQARVLREEWEKREELERLQDEQKKMLEEEREKRVEFERLQR-----EKEE  465
             K D        AR   ++ +K EE ER   + +K+  E   +  E  R  R      +EE
Sbjct  938   KNDGARAAEKSARDTVKKVKKAEEAER---KGEKLPGERDRRAPERRRQARAEALLSREE  994

Query  466   QLKDAQIRLQALEEERQALDQELNAAREKILSSERSKEILEAQIR  510
               +D +I  +  E   QA      AARE   S+  +   L A+ R
Sbjct  995   AARDRRIAHRYGEAADQA-----KAAREAFKSASDAMRRLAAESR  1034


==> gi|109947448|ref|YP_664676.1| hypothetical protein Hac_0899 [Helicobacter
acinonychis str. Sheeba]
Length=415
          Length = 415

 Score = 35.4 bits (80),  Expect = 2.4, Method: Compositional matrix adjust.
 Identities = 30/72 (42%), Positives = 42/72 (58%), Gaps = 8/72 (11%)

Query  433  EELERLQDEQKKMLEEEREKRVEFERLQREKEEQLKDAQIRLQALEEERQALDQELNAAR  492
            EE  RL+DE+KK   E+R +  EFE  QR +E Q KD       LEE R+AL+  L   R
Sbjct  325  EERRRLKDERKKAKAEQRAR--EFE--QRAREHQEKDEA----ELEERRKALESNLKDER  376

Query  493  EKILSSERSKEI  504
            +K  + +R++E 
Sbjct  377  KKAKAEQRAREF  388


==> gi|113476225|ref|YP_722286.1| GUN4-like [Trichodesmium erythraeum
IMS101]
Length=623
          Length = 623

 Score = 35.0 bits (79),  Expect = 3.8, Method: Compositional matrix adjust.
 Identities = 49/157 (31%), Positives = 82/157 (52%), Gaps = 27/157 (17%)

Query  347  RQNSQIREMESTKQKLKEEIEARVAADQKAKELQDSLEEQQKRAKELIAIRNKLEKLLEE  406
            RQ    R++++ K++ +EE+E R++          SLE  + +A      R +LE+ +E 
Sbjct  287  RQGDWERQLKNEKRR-REEVEGRLS----------SLESSRAQA------RQELERQIEW  329

Query  407  ETQSKRDEEIVRNLQARVLREEWEKR-EELE----RLQDEQKKMLEEEREKRVEFERLQR  461
            E   +R+ E +   + R  REE E R   LE    + Q E ++ LE ER KR EFE L +
Sbjct  330  ERGKRREFEALLKNEKRG-REEVEGRLSSLESSGAQAQQELERQLEWERGKRREFEALLK  388

Query  462  EKEEQLKDAQIRLQALE----EERQALDQELNAAREK  494
             ++   ++ + RL +LE    + RQ L+++L   R K
Sbjct  389  NEKRGREEVEGRLSSLESSGAQARQELERQLEWERGK  425


==> gi|262199033|ref|YP_003270242.1| phage shock protein A, PspA
[Haliangium ochraceum DSM 14365]
Length=234
          Length = 234

 Score = 33.9 bits (76),  Expect = 5.3, Method: Compositional matrix adjust.
 Identities = 42/133 (32%), Positives = 72/133 (54%), Gaps = 23/133 (17%)

Query  381  DSLEEQQKRAKEL-IAI-------RNKLEKLLEEETQSKRDEEIVRNLQARVLREEWEKR  432
            DS+++ +  AKEL +AI       +N L++L+  +T +K+ E  +   + R    EWEKR
Sbjct  17   DSIDKARDPAKELDLAIQELDDIYKNALQELVSYKTTAKQMERDIERNEKRAT--EWEKR  74

Query  433  E--ELERLQDE-QKKMLEEEREKRVEFERLQREKEE------QL----KDAQIRLQALEE  479
                ++   DE  K  L E+   R E +R+Q+++++      QL    K+A+ +L+ L+ 
Sbjct  75   AMTAVQAGDDELAKSALREQNACRAEIKRIQKDRDQAATYALQLNTSRKEAETKLRMLKM  134

Query  480  ERQALDQELNAAR  492
             R  L  +LNAAR
Sbjct  135  RRGTLAAKLNAAR  147


==> gi|307719972|ref|YP_003891112.1| hypothetical protein Saut_0051
[Sulfurimonas autotrophica DSM 16294]
Length=225
          Length = 225

 Score = 33.5 bits (75),  Expect = 5.9, Method: Compositional matrix adjust.
 Identities = 29/68 (43%), Positives = 41/68 (60%), Gaps = 16/68 (24%)

Query  402  KLLEEETQSKRDEEIVRNLQARVLREEWEKREELERLQDEQKKMLEEEREKRVEFERLQR  461
            KLLEE+          + LQ+RV   E E R     L+D++++ML EEREK    ER+ +
Sbjct  69   KLLEEQN---------KKLQSRVDTLESETRS----LRDQKEQMLIEEREK---IERIYK  112

Query  462  EKEEQLKD  469
            EK+EQLK+
Sbjct  113  EKDEQLKN  120
