# Supplementary material for: An insight into the salivary gland content of the human body louse, Pediculus humanus
Source: Sci Rep. 2025 May 26;15:18322. doi: 10.1038/s41598-025-01412-5 (PMC12106848; doi:10.1038/s41598-025-01412-5)
Supplement: Supplementary file 2 — Supplementary Information 2. [file 41598_2025_1412_MOESM2_ESM.zip › S2/links/BAC-LIGHT/Phseq_102001-BAC-LIGHT.txt]

>Phseq_102001

gi|18313443|ref|NP_560110.1| phosphoadenosine phosphosulfate redu...  46.2    2e-04
gi|317122464|ref|YP_004102467.1| phosphoadenylylsulfate reductase...  45.8    3e-04
gi|325279905|ref|YP_004252447.1| adenylylsulfate reductase, thior...  44.7    5e-04
gi|82702276|ref|YP_411842.1| phosphoadenosine phosphosulfate redu...  43.9    0.001
gi|292492455|ref|YP_003527894.1| adenylylsulfate reductase, thior...  42.7    0.003
gi|256821953|ref|YP_003145916.1| phosphoadenosine phosphosulfate ...  42.4    0.003
gi|325288690|ref|YP_004264871.1| phosphoadenylylsulfate reductase...  41.6    0.007
gi|300312401|ref|YP_003776493.1| 5'adenylylsulfate APS reductase ...  40.8    0.010
gi|121998556|ref|YP_001003343.1| adenylylsulfate reductase [Halor...  40.8    0.011
gi|15838098|ref|NP_298786.1| phosphoadenosine phosphosulfate redu...  40.4    0.014


==> gi|18313443|ref|NP_560110.1| phosphoadenosine phosphosulfate
reductase [Pyrobaculum aerophilum str. IM2]
Length=267
          Length = 267

 Score = 46.2 bits (108),  Expect = 2e-04, Method: Compositional matrix adjust.
 Identities = 16/39 (41%), Positives = 25/39 (64%), Gaps = 0/39 (0%)

Query  206  GVNFINPLFDWNYSDLWNVTRNLYLPYCNLYDEGFTTIN  244
            G+  I+P+ DW + ++W   +   LPYC LYD G+T+I 
Sbjct  168  GILKISPICDWTWDEVWQYIKKYNLPYCKLYDRGYTSIG  206


==> gi|317122464|ref|YP_004102467.1| phosphoadenylylsulfate reductase
(thioredoxin) [Thermaerobacter marianensis DSM 12885]
Length=274
          Length = 274

 Score = 45.8 bits (107),  Expect = 3e-04, Method: Compositional matrix adjust.
 Identities = 27/88 (31%), Positives = 42/88 (48%), Gaps = 7/88 (8%)

Query  187  VIGVRKTEPNSS------EILKSFNGVNFINPLFDWNYSDLWNVTRNLYLPYCNLYDEGF  240
            V G+R+ +  +       EI     G+  +NPL DW+  D+W+  R   +PY  LYD G+
Sbjct  153  VTGLRRAQWATRANIRKVEIDHDHGGLVKLNPLADWSDDDVWDYIRQNGVPYHALYDRGY  212

Query  241  TTINDVHGKPNPYLKTVGPRSDLIYYKK  268
            T+I        P      PRS   +++K
Sbjct  213  TSIGCAPCT-RPVEPGADPRSGRWWWEK  239


==> gi|325279905|ref|YP_004252447.1| adenylylsulfate reductase, thioredoxin
dependent [Odoribacter splanchnicus DSM 20712]
Length=233
          Length = 233

 Score = 44.7 bits (104),  Expect = 5e-04, Method: Compositional matrix adjust.
 Identities = 20/61 (33%), Positives = 31/61 (51%), Gaps = 5/61 (8%)

Query  203  SFNGVNFINPLFDWNYSDLWNVTRNLYLPYCNLYDEGFTTINDVHGKPNPYLKTVGPRSD  262
              NG+  +NPL DW  +++W   R   +PY  L+D+GF +I        P  + V P  D
Sbjct  159  GMNGLIKVNPLIDWTETEVWEYIREHGVPYNKLHDQGFPSIG-----CQPCTRAVKPGED  213

Query  263  L  263
            +
Sbjct  214  I  214


==> gi|82702276|ref|YP_411842.1| phosphoadenosine phosphosulfate
reductase [Nitrosospira multiformis ATCC 25196]
Length=256
          Length = 256

 Score = 43.9 bits (102),  Expect = 0.001, Method: Compositional matrix adjust.
 Identities = 22/82 (27%), Positives = 43/82 (52%), Gaps = 10/82 (12%)

Query  187  VIGVRKTE-PNSSEILKSF----NGVNFINPLFDWNYSDLWNVTRNLYLPYCNLYDEGFT  241
            + G+R+ + P    +++S     NG+   +PL DW+ +D+W   +   +PY  L+D+G+T
Sbjct  133  ITGLRRDQAPTRKGLVESEFDAENGLQKFSPLLDWSQADVWAYLKQFDVPYNALHDKGYT  192

Query  242  TINDVHGKPNPYLKTVGPRSDL  263
            +I        P  + + P  D+
Sbjct  193  SIGCA-----PCTRAITPGEDV  209


==> gi|292492455|ref|YP_003527894.1| adenylylsulfate reductase, thioredoxin
dependent [Nitrosococcus halophilus Nc4]
Length=237
          Length = 237

 Score = 42.7 bits (99),  Expect = 0.003, Method: Compositional matrix adjust.
 Identities = 32/127 (25%), Positives = 55/127 (43%), Gaps = 14/127 (11%)

Query  143  IYLEKNIKINSYVNETVKNYNLNLLKLNRDNF----IHFAKSH--GNILIVIGVRKTEPN  196
            IY  +   + +YV E   N     + L ++      +   K    G    + GVR+ +  
Sbjct  86   IYFPETQAVEAYVGEHGPNGFYEAIALRKECCSIRKVEPLKRALTGKRAWITGVRREQSV  145

Query  197  SSEILK-----SFNGVNFINPLFDWNYSDLWNVTRNLYLPYCNLYDEGFTTINDVHGKPN  251
            + + L      + + +   NPL DW+  ++W+  R L LPY  L+D+G+ +I      P 
Sbjct  146  TRKDLPLSEWDAEHELQKFNPLIDWSEDEVWDYVRRLELPYNALHDQGYASIG---CAPC  202

Query  252  PYLKTVG  258
                TVG
Sbjct  203  TRAITVG  209


==> gi|256821953|ref|YP_003145916.1| phosphoadenosine phosphosulfate
reductase [Kangiella koreensis DSM 16069]
Length=237
          Length = 237

 Score = 42.4 bits (98),  Expect = 0.003, Method: Compositional matrix adjust.
 Identities = 18/62 (29%), Positives = 35/62 (56%), Gaps = 3/62 (5%)

Query  189  GVRKTEPNSSE---ILKSFNGVNFINPLFDWNYSDLWNVTRNLYLPYCNLYDEGFTTIND  245
            G+R+ +  S E   ++++F G   ++P+ DWN   +    +   LPY  L+++G+ +I D
Sbjct  143  GLRRQQAKSREQLPVVQAFKGRLKVHPIIDWNNKTIHKYLKKHQLPYHPLWEKGYVSIGD  202

Query  246  VH  247
             H
Sbjct  203  TH  204


==> gi|325288690|ref|YP_004264871.1| phosphoadenylylsulfate reductase
(thioredoxin) [Syntrophobotulus glycolicus DSM 8271]
Length=236
          Length = 236

 Score = 41.6 bits (96),  Expect = 0.007, Method: Compositional matrix adjust.
 Identities = 24/82 (29%), Positives = 42/82 (51%), Gaps = 10/82 (12%)

Query  187  VIGVRKTE-PNSSEI-LKSFNG---VNFINPLFDWNYSDLWNVTRNLYLPYCNLYDEGFT  241
            + G+R+ + P   E+ L  ++G   +  +NPL  W+   +W+  R   +PY +LYD+GF 
Sbjct  138  ICGLRREQSPTREEVNLLEWDGNQAIYKVNPLAFWSEEKIWDYIRKENVPYSSLYDKGFR  197

Query  242  TINDVHGKPNPYLKTVGPRSDL  263
            +I        P  + V P  D+
Sbjct  198  SIGC-----RPCTRAVKPGEDV  214


==> gi|300312401|ref|YP_003776493.1| 5'adenylylsulfate APS reductase
[Herbaspirillum seropedicae SmR1]
Length=243
          Length = 243

 Score = 40.8 bits (94),  Expect = 0.010, Method: Compositional matrix adjust.
 Identities = 30/125 (24%), Positives = 52/125 (42%), Gaps = 18/125 (14%)

Query  151  INSYVNETVKNYNLNLLKLNRDNFIHFAKS-------HGNILIVIGVRKTEPNSSEIL--  201
            + +YV +   N   + ++L R    H  K         G    V G R+ +  +   L  
Sbjct  92   VEAYVQKNGANAFYDSVEL-RKECCHIRKMEPLNRALQGKASWVTGQRRAQSVTRAELHV  150

Query  202  ---KSFNGVNFINPLFDWNYSDLWNVTRNLYLPYCNLYDEGFTTINDVHGKPNPYLKTVG  258
                  +G+   NPL DW+  D+W+  R   +PY  L+D+G+ +I        P  + + 
Sbjct  151  QERDEAHGMEKFNPLADWSEQDVWDYIRANDVPYNPLHDQGYPSIG-----CEPCTRAIQ  205

Query  259  PRSDL  263
            P  D+
Sbjct  206  PGEDI  210


==> gi|121998556|ref|YP_001003343.1| adenylylsulfate reductase [Halorhodospira
halophila SL1]
Length=238
          Length = 238

 Score = 40.8 bits (94),  Expect = 0.011, Method: Compositional matrix adjust.
 Identities = 19/68 (28%), Positives = 34/68 (50%), Gaps = 5/68 (7%)

Query  182  GNILIVIGVRKTEPNSSEILK-----SFNGVNFINPLFDWNYSDLWNVTRNLYLPYCNLY  236
            G    + G+R+ +  +   L         G+  +NPL +W  +D+W   R+  +PY  LY
Sbjct  134  GQRAWLTGMRRAQAATRSELPIEEHDPEQGLIKLNPLAEWQEADVWGYLRSHGVPYNKLY  193

Query  237  DEGFTTIN  244
            D+G+ +I 
Sbjct  194  DQGYRSIG  201


==> gi|15838098|ref|NP_298786.1| phosphoadenosine phosphosulfate
reductase [Xylella fastidiosa 9a5c]
Length=237
          Length = 237

 Score = 40.4 bits (93),  Expect = 0.014, Method: Compositional matrix adjust.
 Identities = 14/38 (37%), Positives = 25/38 (66%), Gaps = 0/38 (0%)

Query  210  INPLFDWNYSDLWNVTRNLYLPYCNLYDEGFTTINDVH  247
            I+P+ DW   D+W   ++  LPY  L+++G+ +I D+H
Sbjct  171  ISPIADWTDRDIWEYMKHHDLPYHPLWEQGYVSIGDIH  208
