# Supplementary material for: An insight into the salivary gland content of the human body louse, Pediculus humanus
Source: Sci Rep. 2025 May 26;15:18322. doi: 10.1038/s41598-025-01412-5 (PMC12106848; doi:10.1038/s41598-025-01412-5)
Supplement: Supplementary file 2 — Supplementary Information 2. [file 41598_2025_1412_MOESM2_ESM.zip › S2/links/BAC-LIGHT/Phseq_10201-BAC-LIGHT.txt]

>Phseq_10201

gi|17230556|ref|NP_487104.1| hypothetical protein alr3064 [Nostoc...  29.6    8.0
gi|116491970|ref|YP_803705.1| Na+/xyloside symporter related tran...  29.3    8.7


==> gi|17230556|ref|NP_487104.1| hypothetical protein alr3064 [Nostoc
sp. PCC 7120]
Length=470
          Length = 470

 Score = 29.6 bits (65),  Expect = 8.0, Method: Compositional matrix adjust.
 Identities = 11/33 (33%), Positives = 17/33 (52%), Gaps = 0/33 (0%)

Query  22  LFSLSSSSIFFCSSCSLSNSSRFSHSSLNTRAC  54
           L  +   ++ FC S  +   SRF+H   NT+ C
Sbjct  66  LKEVGVRTVLFCISARVERPSRFTHIPTNTQIC  98


==> gi|116491970|ref|YP_803705.1| Na+/xyloside symporter related
transporter [Pediococcus pentosaceus ATCC 25745]
Length=448
          Length = 448

 Score = 29.3 bits (64),  Expect = 8.7, Method: Compositional matrix adjust.
 Identities = 18/62 (29%), Positives = 28/62 (45%), Gaps = 1/62 (2%)

Query  38   LSNSSRFSHSSLNTRACKFLTISSSLFDCVSSSNNFSSLLRMAINSFALFCCSSSESCNS  97
            L+++  F       RA  FLT   S F C+   + F S +   I + A F  +  ++  S
Sbjct  344  LADTVDFGEWKTGIRASGFLTAVGSAF-CIQLGSGFGSFIPSKIMAAAGFVANQKQTAES  402

Query  98   LA  99
            LA
Sbjct  403  LA  404
