# Supplementary material for: An insight into the salivary gland content of the human body louse, Pediculus humanus
Source: Sci Rep. 2025 May 26;15:18322. doi: 10.1038/s41598-025-01412-5 (PMC12106848; doi:10.1038/s41598-025-01412-5)
Supplement: Supplementary file 2 — Supplementary Information 2. [file 41598_2025_1412_MOESM2_ESM.zip › S2/links/BAC-LIGHT/Phseq_102022-BAC-LIGHT.txt]

>Phseq_102022

gi|76802097|ref|YP_327105.1| transmembrane protein (type II secre...  30.0    1.6


==> gi|76802097|ref|YP_327105.1| transmembrane protein (type II secretion
system proteins TadC) [Natronomonas pharaonis DSM 2160]
Length=672
          Length = 672

 Score = 30.0 bits (66),  Expect = 1.6, Method: Composition-based stats.
 Identities = 16/38 (42%), Positives = 20/38 (53%), Gaps = 4/38 (11%)

Query  13   FYLYLCLHSFLHLLILLLQVFYDSHFCPHIHHDFDRRI  50
            F +YLCL     L +LL  +F D    P+  HDFD  I
Sbjct  306  FIIYLCLP----LAMLLFILFVDVLSAPYAQHDFDLEI  339
