# Supplementary material for: An insight into the salivary gland content of the human body louse, Pediculus humanus
Source: Sci Rep. 2025 May 26;15:18322. doi: 10.1038/s41598-025-01412-5 (PMC12106848; doi:10.1038/s41598-025-01412-5)
Supplement: Supplementary file 2 — Supplementary Information 2. [file 41598_2025_1412_MOESM2_ESM.zip › S2/links/BAC-LIGHT/Phseq_102032-BAC-LIGHT.txt]

>Phseq_102032

gi|262194058|ref|YP_003265267.1| EGF calcium-binding domain prote...  48.5    7e-05
gi|338536148|ref|YP_004669482.1| EGF domain-containing protein [M...  44.3    0.001
gi|262196750|ref|YP_003267959.1| EGF calcium-binding domain prote...  43.1    0.004
gi|32470752|ref|NP_863745.1| lipoprotein receptor-related protein...  42.4    0.010
gi|262196128|ref|YP_003267337.1| Low density lipoprotein-receptor...  38.9    0.081
gi|296139929|ref|YP_003647172.1| low-density lipoprotein receptor...  36.2    0.50
gi|162453871|ref|YP_001616238.1| hypothetical protein sce5595 [So...  35.4    1.1
gi|332666862|ref|YP_004449650.1| alpha-L-rhamnosidase [Haliscomen...  34.7    2.3
gi|15603003|ref|NP_246075.1| hypothetical protein PM1138 [Pasteur...  33.9    3.1
gi|262194629|ref|YP_003265838.1| EGF calcium-binding domain prote...  33.1    6.6


==> gi|262194058|ref|YP_003265267.1| EGF calcium-binding domain protein
[Haliangium ochraceum DSM 14365]
Length=460
          Length = 460

 Score = 48.5 bits (114),  Expect = 7e-05, Method: Compositional matrix adjust.
 Identities = 42/131 (32%), Positives = 64/131 (49%), Gaps = 19/131 (15%)

Query  118  GDFSDEIKC-NINECHQDPPPCS-HICIDKKVGFECKCKEGFKVNENDTSLCRDINEC--  173
            G   D   C +I+EC   P  C   +C+++  G+ C C  G++   +D   C DI+EC  
Sbjct  113  GYAGDGFSCVDIDECAVSPDACGVGVCVNQDGGYACDCPAGYR---DDGVTCVDIDECLA  169

Query  174  ELPEKPCS--QFCRNTLGSFVCSCDVGYALKADGRSCKVNST------IEPKLIFTNFHY  225
            + P   CS    C NT G  VC+C+ G+    DG SC+  S+      + P  + T  H 
Sbjct  170  DQPGTSCSPDATCTNTPGGHVCTCNPGF--FGDGTSCRRPSSCADLLALAPATV-TGVHT  226

Query  226  IREINFNGHAA  236
            I + + +G AA
Sbjct  227  I-DPDADGAAA  236


==> gi|338536148|ref|YP_004669482.1| EGF domain-containing protein
[Myxococcus fulvus HW-1]
Length=348
          Length = 348

 Score = 44.3 bits (103),  Expect = 0.001, Method: Compositional matrix adjust.
 Identities = 23/55 (42%), Positives = 30/55 (55%), Gaps = 2/55 (4%)

Query  148  GFECKCKEGFKVNENDTSLCRDINECELPEKPCS--QFCRNTLGSFVCSCDVGYA  200
            G  C+ + GF       S+C+DINEC      CS    C NT GS+VC+C  GY+
Sbjct  213  GSTCQVEPGFSCQGTQPSICQDINECANGTAQCSVNAVCTNTPGSYVCTCRPGYS  267


==> gi|262196750|ref|YP_003267959.1| EGF calcium-binding domain protein
[Haliangium ochraceum DSM 14365]
Length=451
          Length = 451

 Score = 43.1 bits (100),  Expect = 0.004, Method: Compositional matrix adjust.
 Identities = 24/64 (38%), Positives = 32/64 (50%), Gaps = 4/64 (6%)

Query  151  CKCKEGFKVNENDTS--LCRDINECELPEKPCS--QFCRNTLGSFVCSCDVGYALKADGR  206
            C C EG+    +      C DI+EC L   PC     C N  GSF C+C+ GY L  D  
Sbjct  120  CDCDEGYDPGADGAGGETCLDIDECALSPSPCGPNSVCENLDGSFACACEDGYQLDPDSG  179

Query  207  SCKV  210
            +C++
Sbjct  180  TCEL  183


==> gi|32470752|ref|NP_863745.1| lipoprotein receptor-related protein
[Rhodopirellula baltica SH 1]
Length=2515
          Length = 2515

 Score = 42.4 bits (98),  Expect = 0.010, Method: Composition-based stats.
 Identities = 32/101 (32%), Positives = 54/101 (53%), Gaps = 12/101 (12%)

Query  226  IREINFNGHAALLANNLTNAVA---LDYDWLEHCIYW-SDVTVLGSSIKRFCSDNSSYQI  281
            IR +NF+G    L N LT  VA   ++ D +   IYW  D     + +KR   D S+ + 
Sbjct  714  IRRVNFDGTG--LVNVLTGLVAPQGMEVDLVGGKIYWVEDGAGSHNEVKRADLDGSNVET  771

Query  282  LHSAS----LQNPDGLAVDWVGRNLYWCDKVLDTIEVSKLD  318
            L + +    L  PD + +D V  ++YW D++  T+E++++D
Sbjct  772  LATITAFLNLTIPDDIELDLVNGHVYWSDEL--TLEINRMD  810


 Score = 37.7 bits (86),  Expect = 0.26, Method: Composition-based stats.
 Identities = 20/69 (29%), Positives = 34/69 (49%), Gaps = 0/69 (0%)

Query  251  DWLEHCIYWSDVTVLGSSIKRFCSDNSSYQILHSASLQNPDGLAVDWVGRNLYWCDKVLD  310
            D + + +Y++        I+R   D S+ + L  + L  P+G+ VD     +YW D  L 
Sbjct  832  DSVNNKLYYAVGAYSNGEIRRADLDGSNRETLIDSGLDGPNGIEVDPASGKIYWADSGLP  891

Query  311  TIEVSKLDG  319
             I ++ LDG
Sbjct  892  QISMADLDG  900


==> gi|262196128|ref|YP_003267337.1| Low density lipoprotein-receptor,
class A, cysteine-rich [Haliangium ochraceum DSM 14365]
Length=301
          Length = 301

 Score = 38.9 bits (89),  Expect = 0.081, Method: Compositional matrix adjust.
 Identities = 40/133 (30%), Positives = 57/133 (43%), Gaps = 22/133 (17%)

Query  14   FQCLNHRCIDEDLYCDGDDDCGDGSDEQTSCLPLCSPDHFRCKIGLCIN--KSLICNGEN  71
            F C +     E   CDG   C DGSDE      +  P+ F C+ G+  +  +S +C+G  
Sbjct  123  FACADGGEAYERERCDGLWQCQDGSDEDGCESVMPPPEVFLCESGMGESSPQSAVCDGRA  182

Query  72   DCIDNSDEELAECANKTFVCNPETHFECRNKICVEEYLLCNGQDDCGDFSDEIKCNINEC  131
            +C D SDE+  E            +F C +   V    +C+   DC D SDE  C     
Sbjct  183  ECADGSDEQDCE------------YFYCDDGAPVHVDAVCDRVSDCFDNSDESGC-----  225

Query  132  HQDPPPCSHICID  144
               P P  ++C D
Sbjct  226  ---PEPEPYLCED  235


 Score = 37.7 bits (86),  Expect = 0.16, Method: Compositional matrix adjust.
 Identities = 30/99 (30%), Positives = 46/99 (46%), Gaps = 16/99 (16%)

Query  28   CDGDDDCGDGSDEQTSCLPLCSPDHFRCKIGLCINKSLICNGENDCIDNSDEELAECANK  87
            CDG  +C DGSDEQ         ++F C  G  ++   +C+  +DC DNSDE        
Sbjct  178  CDGRAECADGSDEQDC-------EYFYCDDGAPVHVDAVCDRVSDCFDNSDE--------  222

Query  88   TFVCNPETHFECRNKICVEEYLLCNGQDDCGDFSDEIKC  126
            +    PE +  C +   +    +C+G  +C    DE+ C
Sbjct  223  SGCPEPEPYL-CEDGFPLTADDVCDGNPECQYGEDELDC  260


==> gi|296139929|ref|YP_003647172.1| low-density lipoprotein receptor
YWTD repeat protein [Tsukamurella paurometabola DSM 20162]
Length=302
          Length = 302

 Score = 36.2 bits (82),  Expect = 0.50, Method: Compositional matrix adjust.
 Identities = 28/92 (30%), Positives = 48/92 (52%), Gaps = 5/92 (5%)

Query  232  NGHAALLANNLTNAVALDYDWLEHCIYWSDVTVL--GSSIKRFCSDNSSY--QILHSASL  287
             G   ++A +L   + L+YD  E+ +YW+D   L  G+S+ R   D ++   + + +  L
Sbjct  189  RGDITVVAADLPEPIDLEYDDAENALYWTDRGDLPEGNSLNRIRFDGATAGPKEVLATGL  248

Query  288  QNPDGLAVDWVGRNLYWCDKVLDTIEVSKLDG  319
            Q   GLA+D  GR  +  D   + + V+ LDG
Sbjct  249  QEGIGLALDREGRRAFVSDLAGNILAVN-LDG  279


==> gi|162453871|ref|YP_001616238.1| hypothetical protein sce5595
[Sorangium cellulosum 'So ce 56']
Length=530
          Length = 530

 Score = 35.4 bits (80),  Expect = 1.1, Method: Compositional matrix adjust.
 Identities = 30/81 (37%), Positives = 43/81 (53%), Gaps = 14/81 (17%)

Query  26   LYCDGDDDCGDG------SDEQTSCLPLCSPDHFRCK-IGLCINKSLICN-GENDCIDNS  77
            L C G DDC DG        E+T+C+P C+ ++ +C+ +G+C     +C  GE DC D  
Sbjct  169  LPCSGPDDCRDGYRCSEVRGERTACIPGCT-ENSQCRTLGVCDTLDGLCKLGETDCSDGE  227

Query  78   DEELAE---CANK--TFVCNP  93
            D+E  E   CA+   T  C P
Sbjct  228  DDEGDERVDCADSDCTATCRP  248


==> gi|332666862|ref|YP_004449650.1| alpha-L-rhamnosidase [Haliscomenobacter
hydrossis DSM 1100]
Length=902
          Length = 902

 Score = 34.7 bits (78),  Expect = 2.3, Method: Compositional matrix adjust.
 Identities = 20/54 (37%), Positives = 25/54 (46%), Gaps = 7/54 (13%)

Query  193  CSCDVGYALKADGRSCKVNSTIEPKLIFTNFHYIREINFNGHAALLANNLTNAV  246
              C++ Y LK  G       T EP   F  F YI+ IN+ G+  L A N T  V
Sbjct  397  AKCELNYTLKGVGEE-----TFEPHFTFMGFRYIKIINYPGN--LSAENFTAVV  443


==> gi|15603003|ref|NP_246075.1| hypothetical protein PM1138 [Pasteurella
multocida subsp. multocida str. Pm70]
Length=392
          Length = 392

 Score = 33.9 bits (76),  Expect = 3.1, Method: Compositional matrix adjust.
 Identities = 15/43 (35%), Positives = 22/43 (51%), Gaps = 0/43 (0%)

Query  5    SNHTCSLNMFQCLNHRCIDEDLYCDGDDDCGDGSDEQTSCLPL  47
             NH   +N++  L  R I E LY  GD +C +  ++Q   L L
Sbjct  228  KNHEQMINIYYQLKKRGIQEKLYIVGDGECREKLEKQIESLNL  270


==> gi|262194629|ref|YP_003265838.1| EGF calcium-binding domain protein
[Haliangium ochraceum DSM 14365]
Length=428
          Length = 428

 Score = 33.1 bits (74),  Expect = 6.6, Method: Compositional matrix adjust.
 Identities = 23/63 (37%), Positives = 32/63 (51%), Gaps = 9/63 (14%)

Query  151  CKCKEGFKVNENDTSLCRDINEC--ELPEKPCS--QFCRNTLGSFVCSCDVGYALKADGR  206
            C+C  G+     D   C DI+EC  + P   CS    C NT G  +C+C+ G+    DG 
Sbjct  117  CQCDAGYA---GDGFSCADIDECAADQPSHDCSPDATCTNTPGGHLCACNAGF--FGDGS  171

Query  207  SCK  209
            SC+
Sbjct  172  SCR  174
