# Supplementary material for: An insight into the salivary gland content of the human body louse, Pediculus humanus
Source: Sci Rep. 2025 May 26;15:18322. doi: 10.1038/s41598-025-01412-5 (PMC12106848; doi:10.1038/s41598-025-01412-5)
Supplement: Supplementary file 2 — Supplementary Information 2. [file 41598_2025_1412_MOESM2_ESM.zip › S2/links/BAC-LIGHT/Phseq_10205-BAC-LIGHT.txt]

>Phseq_10205

gi|337286267|ref|YP_004625740.1| hypothetical protein Thein_0899 ...  48.5    4e-04
gi|225850059|ref|YP_002730293.1| tetratricopeptide repeat domain ...  43.5    0.016
gi|20092504|ref|NP_618579.1| TPR domain-containing protein [Metha...  43.5    0.022
gi|332295865|ref|YP_004437788.1| Tetratricopeptide TPR_1 repeat-c...  41.6    0.043
gi|225849348|ref|YP_002729512.1| tetratricopeptide repeat domain ...  42.0    0.045
gi|70607745|ref|YP_256615.1| hypothetical protein Saci_2026 [Sulf...  41.6    0.048
gi|328544380|ref|YP_004304489.1| TPR repeat [Polymorphum gilvum S...  41.2    0.086
gi|313676683|ref|YP_004054679.1| hypothetical protein [Marivirga ...  40.0    0.13
gi|182413247|ref|YP_001818313.1| TPR repeat-containing protein [O...  40.4    0.14
gi|268315734|ref|YP_003289453.1| TPR repeat-containing protein [R...  40.4    0.15


==> gi|337286267|ref|YP_004625740.1| hypothetical protein Thein_0899
[Thermodesulfatator indicus DSM 15286]
Length=561
          Length = 561

 Score = 48.5 bits (114),  Expect = 4e-04, Method: Compositional matrix adjust.
 Identities = 62/239 (26%), Positives = 110/239 (46%), Gaps = 23/239 (10%)

Query  29   KALQEADKVLKKQPNFLCAKVLKALALQRLGKEAECEEILDGVCSQVPTDEATLQAITIC  88
            KA+  A K+LK+ P       L A A     +     E L+ +  + P +   L  +T  
Sbjct  87   KAISLAQKILKESPGDKDTLFLLARAYWFQQRPLRAAETLEKLLEKDPNNAEALSILTSI  146

Query  89   YRGVHKPNKICDVYLAASKKDPNNEELLTHLFMSYVRIGNYRKQHQHAMSLYKLRPKNPY  148
            Y   +K  K   V    +KK+P N  +   L   Y + G++ +  ++     KL P N  
Sbjct  147  YLEQNKLEKAIKVLERLAKKNPENPVIYLELARVYRKKGDFDQARKYYSKALKLEPDN--  204

Query  149  YFWAVMSVVMQAKGDENMEKTVALKLAEKMVSKFVTEGKIEAEQEVQLYLMILEM---QG  205
                 + ++++  GD  +EK  A K A+K+  + + +      ++  LY  +L++     
Sbjct  205  -----LKILLEY-GD-FLEKIGAFKEAQKIYEEALAQN----PEQFHLYEALLKLYVNSN  253

Query  206  KYEEALDVI---EGELGEKLKSLITTAIKRIELLIKLERWKEANVLLKCQLEKNSDSWS  261
            ++E+AL++I   E  +GE+ + L   A+    LL+ L R KEA   L+  LEK  D ++
Sbjct  254  EFEKALELINKLEELVGERPQLLFRKAL----LLMDLNREKEAEKALEKVLEKKPDFYA  308


==> gi|225850059|ref|YP_002730293.1| tetratricopeptide repeat domain
protein [Persephonella marina EX-H1]
Length=559
          Length = 559

 Score = 43.5 bits (101),  Expect = 0.016, Method: Compositional matrix adjust.
 Identities = 36/143 (25%), Positives = 64/143 (45%), Gaps = 1/143 (1%)

Query  21   WLDSGNNKKALQEADKVLKKQPNFLCAKVLKALALQRLGKEAECEEILDGVCSQVPTDEA  80
            ++ +   KKA +  ++++K  P+   A + K L   R  K  E    L+ +  + P +  
Sbjct  242  YVQADQFKKAEEIINRIVKIDPSNKDALLKKFLLYLRENKGEEIIRELEELAKEEPDNPT  301

Query  81   TLQAITICYRGVHKPNKICDVYLAASKKDPNNEELLTHLFMSYVRIGNYRKQHQHAMSLY  140
             L  + + Y    +  K  ++YL   K +P N E+L  L   Y R G Y K       LY
Sbjct  302  VLSILGMAYESAQRYKKAEEIYLKVLKLEPENSEILERLAEVYTRTGQYEKALDVLNRLY  361

Query  141  KLRPKNPYYFWAVMSVVMQAKGD  163
             L P++ Y    +M+ +   +G+
Sbjct  362  SLDPRD-YRVLLIMADIENKRGN  383


 Score = 38.1 bits (87),  Expect = 0.66, Method: Compositional matrix adjust.
 Identities = 22/99 (22%), Positives = 46/99 (46%), Gaps = 0/99 (0%)

Query  60   KEAECEEILDGVCSQVPTDEATLQAITICYRGVHKPNKICDVYLAASKKDPNNEELLTHL  119
            K+ E  +IL+    + P    T    T  Y+ +   +K  +V L   ++ P+NE +L+ L
Sbjct  77   KKDEAVKILEDFVKRFPDKPETYSFATKIYKNLGNLDKAEEVALKGIERFPDNEAILSQL  136

Query  120  FMSYVRIGNYRKQHQHAMSLYKLRPKNPYYFWAVMSVVM  158
               Y++  +  K  +    + K+ PK P  ++ +  + +
Sbjct  137  VDVYLKKNDAEKAKEVLFKIAKISPKKPRVYYTLARIYL  175


 Score = 35.0 bits (79),  Expect = 7.3, Method: Compositional matrix adjust.
 Identities = 50/196 (26%), Positives = 85/196 (43%), Gaps = 14/196 (7%)

Query  21   WLDSGNNKKALQEADKVLKKQPNFLCAKVLKALALQRLGKEAECEEILDGVCSQVPTDEA  80
            +L   N ++A++   K L+ +P +  A VL      +  K  E E++   V  + P D  
Sbjct  174  YLFQNNKEEAIKHLKKALEIEPLYQPAYVLLGELYLQDRKFKEAEKVYLKVLEKDPNDLE  233

Query  81   TLQAITICYRGVHKPNKICDVYLAASKKDPNNEELLTHLFMSYVRIGNYRKQHQHAMSLY  140
             L  +   Y    +  K  ++     K DP+N++ L   F+ Y+R     +  +    L 
Sbjct  234  ALNRLFQVYVQADQFKKAEEIINRIVKIDPSNKDALLKKFLLYLRENKGEEIIRELEELA  293

Query  141  KLRPKNPYYFWAVMSVVMQAKGDENMEKTVALKLAEKMVSKFVTEGKIEAEQEVQLYLM-  199
            K  P NP     V+S++  A      E     K AE++  K +   K+E E    L  + 
Sbjct  294  KEEPDNP----TVLSILGMA-----YESAQRYKKAEEIYLKVL---KLEPENSEILERLA  341

Query  200  -ILEMQGKYEEALDVI  214
             +    G+YE+ALDV+
Sbjct  342  EVYTRTGQYEKALDVL  357


==> gi|20092504|ref|NP_618579.1| TPR domain-containing protein [Methanosarcina
acetivorans C2A]
Length=1004
          Length = 1004

 Score = 43.5 bits (101),  Expect = 0.022, Method: Compositional matrix adjust.
 Identities = 58/247 (23%), Positives = 104/247 (42%), Gaps = 33/247 (13%)

Query  28   KKALQEADKVLKKQPNFLCAKVLKALALQRLGKEAECEEILDGVCSQVPTDEATLQAITI  87
            ++AL+  ++VL+K P    A     LAL +LGK  E    L G     P +         
Sbjct  82   ERALEAFERVLEKDPEHSGALYYSGLALNQLGKHTEAASALSGALEINPENPGAWY----  137

Query  88   CYRG-----VHKPNKICDVYLAASKKDPNNEELLTHLFMSYVRIGNYRKQHQHAMSLYKL  142
             YRG     + K  +    +      +P++         +Y+ +G  R+  + +    KL
Sbjct  138  -YRGESLYILGKSAEALKAFEETLALEPSHAGAWEGKAKAYLSLGRKREALKASEKALKL  196

Query  143  RPKNPYYFWAVMSVVMQAKGDEN-----MEKTVALKLAEKMVSKFVTE-GKIEAEQEVQL  196
            +P +    W     +M++ G +       E+++ L   E M +  V E GK         
Sbjct  197  KPSSAEA-WETQGKIMESIGKKEEALGAFERSLVL---EPMNAGNVMEKGK---------  243

Query  197  YLMILEMQGKYEEALDVIEGELGEKLKSLITTAIKRIELLIKLERWKEANVLLKCQLEKN  256
               +L   G+YEEAL+  E  L     SL    IKR + L+ L  +++A    +  LE++
Sbjct  244  ---LLGSLGRYEEALEAFESSLWMD-SSLSEAKIKRGKTLLALGNFQQALDSFRKNLEED  299

Query  257  SDSWSDY  263
             +++ ++
Sbjct  300  PENFENW  306


 Score = 35.4 bits (80),  Expect = 5.2, Method: Compositional matrix adjust.
 Identities = 33/123 (27%), Positives = 52/123 (42%), Gaps = 4/123 (3%)

Query  28   KKALQEADKVLKKQPNFLCAKVLKALALQRLGKEAECEEILDGVCSQ--VPTDEATLQAI  85
            KKAL+  D VL   P    A V+KA AL R  +  +  E+L+ V ++   P   + L   
Sbjct  603  KKALEAFDTVLIFDPKDTPAAVMKAFALIRFQEFGKAIEVLERVTAEDKCPDLSSCLLGF  662

Query  86   TICYRGVHKPNKICDVYLAASKKDPNNEELLTHLFMSYVRIGNYRKQHQHAMSLYKLRPK  145
                +G    ++    Y  A + +P N      L   Y R+GN R   +   +     P+
Sbjct  663  ACARQGDF--DRALKAYRKAIEANPKNIHARNGLAEIYFRLGNSRGALKELEASIAEAPE  720

Query  146  NPY  148
            N +
Sbjct  721  NAF  723


==> gi|332295865|ref|YP_004437788.1| Tetratricopeptide TPR_1 repeat-containing
protein [Thermodesulfobium narugense DSM 14796]
Length=340
          Length = 340

 Score = 41.6 bits (96),  Expect = 0.043, Method: Compositional matrix adjust.
 Identities = 24/95 (25%), Positives = 44/95 (46%), Gaps = 0/95 (0%)

Query  30   ALQEADKVLKKQPNFLCAKVLKALALQRLGKEAECEEILDGVCSQVPTDEATLQAITICY  89
            A+  A K L   PN++ A + K +AL+RLG+  +   IL     + P++      + + Y
Sbjct  82   AVDVASKALSINPNYVDAMLTKGIALRRLGRNNDAIIILSDAIQKDPSNADIYYNLGLVY  141

Query  90   RGVHKPNKICDVYLAASKKDPNNEELLTHLFMSYV  124
               H  ++  + Y  A   +P   +    L +SY+
Sbjct  142  SNQHNDSQAIENYTKAVSLNPKFSDARYQLGLSYL  176


==> gi|225849348|ref|YP_002729512.1| tetratricopeptide repeat domain
protein [Sulfurihydrogenibium azorense Az-Fu1]
Length=556
          Length = 556

 Score = 42.0 bits (97),  Expect = 0.045, Method: Compositional matrix adjust.
 Identities = 28/112 (25%), Positives = 56/112 (50%), Gaps = 4/112 (4%)

Query  28   KKALQEADKVLKKQPNFLCAKVLKALALQRLGKEAECEEILDGVCSQVPTDEATLQAITI  87
            K+ L++  K +K+ P+ L AK +  +A + L    + +EI + +  Q P ++  +  +T 
Sbjct  285  KEILEDLQKTVKENPDNLFAKFMLGMAYESLNDYKKAKEIYEELYQQQPDNQELVDRLTQ  344

Query  88   CYRGVHKPNKICDVYLAASKKDPNNEELLTHLFMSYVRIGNYRKQHQHAMSL  139
             Y  + + +K  DVY     ++PN+  +L    ++   I + R   Q A+ L
Sbjct  345  VYVNLKEYDKALDVYNKLYTQNPNDYRIL----LAMADIEDKRGNTQRALEL  392


==> gi|70607745|ref|YP_256615.1| hypothetical protein Saci_2026 [Sulfolobus
acidocaldarius DSM 639]
Length=399
          Length = 399

 Score = 41.6 bits (96),  Expect = 0.048, Method: Compositional matrix adjust.
 Identities = 38/147 (26%), Positives = 57/147 (39%), Gaps = 4/147 (3%)

Query  30   ALQEADKVLKKQPNFLCAKVLKALALQRLGKEAECEEILDGVCSQVPTDEATLQAITICY  89
            A+ E D  ++  P        KAL L+ +GK  E  + LD   S  P          +  
Sbjct  156  AIAEVDTAIRLNPKNSTYYFRKALLLKSMGKLKEALDQLDKAISLNPQVAEYYHQKGLIL  215

Query  90   RGVHKPNKICDVYLAASKKDPNNEELLTHLFMSYVRIGNYRKQHQHAMSLYKLRPKNPYY  149
            + + + + +   Y  A K  PNN E      + Y  +G Y K         +L P NP Y
Sbjct  216  KELKRYDDVLKDYDNAIKLSPNNPEYHFRKGVLYYELGKYEKAVMELEESVRLNPNNPEY  275

Query  150  FW----AVMSVVMQAKGDENMEKTVAL  172
             +    A+  V+M     E  +K V L
Sbjct  276  HYQLGLALFHVMMYEDAVEEFDKAVKL  302


==> gi|328544380|ref|YP_004304489.1| TPR repeat [Polymorphum gilvum
SL003B-26A1]
Length=621
          Length = 621

 Score = 41.2 bits (95),  Expect = 0.086, Method: Compositional matrix adjust.
 Identities = 29/92 (32%), Positives = 45/92 (49%), Gaps = 4/92 (4%)

Query  28   KKALQEADKVLKKQPNFLCAKVLKALALQRLGKEAECEEILDGVCSQVP--TDEATLQAI  85
            ++ L  A+K +   P    A  +KA+AL RLG++ E EEI   + +  P   D      +
Sbjct  98   EEVLAAAEKAVALNPGLAEAHNMKAIALNRLGRDTEAEEIFRFLIAAHPRHADAHRNYGV  157

Query  86   TICYRGVHKPNKICDVYLAASKKDPNNEELLT  117
             +  RG HK  +    + AA+  DP+N E L 
Sbjct  158  LLRDRGDHK--EALRFFEAAALLDPDNPETLV  187


==> gi|313676683|ref|YP_004054679.1| hypothetical protein [Marivirga
tractuosa DSM 4126]
Length=278
          Length = 278

 Score = 40.0 bits (92),  Expect = 0.13, Method: Compositional matrix adjust.
 Identities = 34/122 (28%), Positives = 53/122 (43%), Gaps = 9/122 (7%)

Query  45   LCAKVLKALALQRLGKEAECEEILDGVCSQVPTDEATLQAITICYRGVHKPNKICDVYLA  104
              A V KA   +RL    +  E L  V  + P + +    + + Y     P K   + L 
Sbjct  135  FAADVEKA---KRLA--VKTREYLQKVLDENPANNSAKIKLAMTYVSSDNPMKGISMLLE  189

Query  105  ASKKDPNNEELLTHLFMSYVRIGNYRKQHQHAMSLYKLRPKNP----YYFWAVMSVVMQA  160
              K+DPNNEE L +L +  ++ G Y K  +    L K  P+N     Y   ++M+   +A
Sbjct  190  VVKEDPNNEEALFNLGILSIQSGQYGKAIERFEKLLKRHPENVQAEFYLALSLMNSGQKA  249

Query  161  KG  162
            K 
Sbjct  250  KA  251


==> gi|182413247|ref|YP_001818313.1| TPR repeat-containing protein
[Opitutus terrae PB90-1]
Length=413
          Length = 413

 Score = 40.4 bits (93),  Expect = 0.14, Method: Compositional matrix adjust.
 Identities = 35/130 (27%), Positives = 53/130 (41%), Gaps = 23/130 (18%)

Query  22   LDSGNNKKALQEADKVLKKQPNFLCAKVLKALALQRLGKEAECEEILDGVCSQVPTDEAT  81
            L  GN   AL  A++ L      + A  L+A+AL RLG++AE  E +D      P    +
Sbjct  114  LARGNAPAALTAAEQALAIDSEHVEAANLRAMALVRLGRKAEATETVDFALQHAPNSALS  173

Query  82   L--QAITICYRGVHKPNKICDVYLAASKKDPNNEELLTHLFMSYVRIGNYRKQHQHAMSL  139
               Q  T  +R  + P +  + +  A + DP          M + R G           L
Sbjct  174  HANQGWTYLHR--NDPRRAQEFFREALRLDPT---------MEFARQG----------ML  212

Query  140  YKLRPKNPYY  149
              L+ +NP Y
Sbjct  213  EALKARNPVY  222


==> gi|268315734|ref|YP_003289453.1| TPR repeat-containing protein
[Rhodothermus marinus DSM 4252]
Length=465
          Length = 465

 Score = 40.4 bits (93),  Expect = 0.15, Method: Compositional matrix adjust.
 Identities = 43/197 (22%), Positives = 80/197 (41%), Gaps = 20/197 (10%)

Query  21   WLDSGNNKKALQEADKVLKKQPNFLCAKVLKALALQRLGKEAECEEILDGVCSQVPTDEA  80
            + + G  + AL   D++L   P    A + + + L  LG+  E  +  +   S  PTD  
Sbjct  48   YYERGRFEDALGVIDRLLALHPTASDAWMRRGILLSHLGRHEEALQAYERALSLNPTDTE  107

Query  81   TLQAITICYRGVHKPNKICDVYLAASKKDPNNEELLTHLFMSYVRIGNYRKQHQHAMSLY  140
            TL  + I    + +  +    Y  A + DP N+E+  +L ++  R+    +  Q      
Sbjct  108  TLVNLGITLDNLGRFEEALQAYERALQIDPLNDEIYYNLGITLERMDRLEEAVQALEEAA  167

Query  141  KLRPKNPYYFWAVMSVVMQAKGDENMEKTVA-----LKLAEKMVSKFVTEGKIEAEQEVQ  195
            +L P +P   W  +       GD+  E+++A     L+L       +   G         
Sbjct  168  RLNPDHP-EVWYELGFCYDRLGDD--ERSLACYDRHLELDPYSADAWYNRG---------  215

Query  196  LYLMILEMQGKYEEALD  212
               ++L   G+Y EA++
Sbjct  216  ---IVLNRMGRYREAVE  229
