# Supplementary material for: An insight into the salivary gland content of the human body louse, Pediculus humanus
Source: Sci Rep. 2025 May 26;15:18322. doi: 10.1038/s41598-025-01412-5 (PMC12106848; doi:10.1038/s41598-025-01412-5)
Supplement: Supplementary file 2 — Supplementary Information 2. [file 41598_2025_1412_MOESM2_ESM.zip › S2/links/BAC-LIGHT/Phseq_102061-BAC-LIGHT.txt]

>Phseq_102061

gi|50842037|ref|YP_055264.1| hypothetical protein PPA2401 [Propio...  80.9    5e-20
gi|284031404|ref|YP_003381335.1| GCN5-related N-acetyltransferase...  50.1    4e-08
gi|323356759|ref|YP_004223155.1| histone acetyltransferase HPA2 [...  50.1    4e-08
gi|269795231|ref|YP_003314686.1| sortase-like acyltransferase [Sa...  47.8    4e-07
gi|291301550|ref|YP_003512828.1| GCN5-like N-acetyltransferase [S...  40.8    1e-04
gi|184199827|ref|YP_001854034.1| hypothetical protein KRH_01810 [...  37.0    0.004
gi|339999849|ref|YP_004730732.1| putative transcriptional regulat...  37.0    0.005
gi|325970003|ref|YP_004246194.1| GCN5-related N-acetyltransferase...  30.4    0.87
gi|116695702|ref|YP_841278.1| LysR family transcriptional regulat...  29.3    2.9
gi|89053638|ref|YP_509089.1| 3-methylcrotonoyl-CoA carboxylase su...  28.9    3.9


==> gi|50842037|ref|YP_055264.1| hypothetical protein PPA2401 [Propionibacterium
acnes KPA171202]
Length=165
          Length = 165

 Score = 80.9 bits (198),  Expect = 5e-20, Method: Compositional matrix adjust.
 Identities = 37/43 (86%), Positives = 39/43 (91%), Gaps = 0/43 (0%)

Query  6   VLFRSDTPVGAAWVRNLPASDPGYGFVAPGIPELVIAISPHHQ  48
           +    DTPVGAAWVRNLPASDPGYGFVAPGIPELVIAISPHH+
Sbjct  56  ICLVDDTPVGAAWVRNLPASDPGYGFVAPGIPELVIAISPHHR  98


==> gi|284031404|ref|YP_003381335.1| GCN5-related N-acetyltransferase
[Kribbella flavida DSM 17836]
Length=158
          Length = 158

 Score = 50.1 bits (118),  Expect = 4e-08, Method: Compositional matrix adjust.
 Identities = 26/61 (43%), Positives = 37/61 (61%), Gaps = 3/61 (5%)

Query  2    EFRRVLFRSDTPVGAAWVRNLPASDPGYGFVAPGIPELVIAISPHHQ---IGRASCRERV  58
            +F  V   +  PVGAAW R LP + PGYG+VA  +PEL I ++P  +   +GRA   E +
Sbjct  53   DFGVVAENAGRPVGAAWARLLPGARPGYGYVADDVPELSIGVTPEARGRGVGRALLTELI  112

Query  59   S  59
            +
Sbjct  113  A  113


==> gi|323356759|ref|YP_004223155.1| histone acetyltransferase HPA2
[Microbacterium testaceum StLB037]
Length=163
          Length = 163

 Score = 50.1 bits (118),  Expect = 4e-08, Method: Compositional matrix adjust.
 Identities = 23/43 (53%), Positives = 30/43 (70%), Gaps = 3/43 (7%)

Query  13   PVGAAWVRNLPASDPGYGFVAPGIPELVIAISP---HHQIGRA  52
            PVGAAW R LP  +PG+G+V  G+PEL+I + P    H +GRA
Sbjct  68   PVGAAWYRMLPRDEPGFGWVGTGVPELIIGVRPVWRAHGVGRA  110


==> gi|269795231|ref|YP_003314686.1| sortase-like acyltransferase
[Sanguibacter keddieii DSM 10542]
Length=160
          Length = 160

 Score = 47.8 bits (112),  Expect = 4e-07, Method: Compositional matrix adjust.
 Identities = 20/42 (48%), Positives = 26/42 (62%), Gaps = 0/42 (0%)

Query  7   LFRSDTPVGAAWVRNLPASDPGYGFVAPGIPELVIAISPHHQ  48
           L   D P+GA W R LPA  PGYGFVA  +PE+ + +   H+
Sbjct  59  LDEDDRPLGAVWARALPAEAPGYGFVADDVPEIGMGVGAAHR  100


==> gi|291301550|ref|YP_003512828.1| GCN5-like N-acetyltransferase
[Stackebrandtia nassauensis DSM 44728]
Length=167
          Length = 167

 Score = 40.8 bits (94),  Expect = 1e-04, Method: Compositional matrix adjust.
 Identities = 21/50 (42%), Positives = 28/50 (56%), Gaps = 3/50 (6%)

Query  13   PVGAAWVRNLPASDPGYGFVAPGIPELVIAISPHHQ---IGRASCRERVS  59
            P+GA+W R      P +GFV+P +PEL I I    +   IGR   RE V+
Sbjct  73   PIGASWTRLFTKDAPAFGFVSPEVPELAIGIVKSWRGKGIGRRLLREVVT  122


==> gi|184199827|ref|YP_001854034.1| hypothetical protein KRH_01810
[Kocuria rhizophila DC2201]
Length=164
          Length = 164

 Score = 37.0 bits (84),  Expect = 0.004, Method: Compositional matrix adjust.
 Identities = 15/33 (45%), Positives = 21/33 (64%), Gaps = 0/33 (0%)

Query  14   VGAAWVRNLPASDPGYGFVAPGIPELVIAISPH  46
            VG AW + L   +PGYGFVA  +PE  + ++P 
Sbjct  70   VGVAWAQFLGVDNPGYGFVAADVPEASLWVAPE  102


==> gi|339999849|ref|YP_004730732.1| putative transcriptional regulator
[Salmonella bongori NCTC 12419]
Length=304
          Length = 304

 Score = 37.0 bits (84),  Expect = 0.005, Method: Composition-based stats.
 Identities = 19/41 (46%), Positives = 24/41 (59%), Gaps = 3/41 (7%)

Query  9    RSDTPVGAAWVRNLPASDPGYGFVAPGIPELVIAISPHHQI  49
            R+D  VGA      P SD G+GF   G  ELV A++PHH +
Sbjct  142  RADIIVGAM---RAPPSDTGFGFARLGDLELVFAVAPHHPL  179


==> gi|325970003|ref|YP_004246194.1| GCN5-related N-acetyltransferase
[Spirochaeta sp. Buddy]
Length=162
          Length = 162

 Score = 30.4 bits (67),  Expect = 0.87, Method: Compositional matrix adjust.
 Identities = 13/35 (37%), Positives = 17/35 (49%), Gaps = 0/35 (0%)

Query  14   VGAAWVRNLPASDPGYGFVAPGIPELVIAISPHHQ  48
            VG  W R L     GYG+V    PE  I+I   ++
Sbjct  67   VGVVWARILAGPVKGYGYVDDATPEFAISIQKEYR  101


==> gi|116695702|ref|YP_841278.1| LysR family transcriptional regulator
[Ralstonia eutropha H16]
Length=305
          Length = 305

 Score = 29.3 bits (64),  Expect = 2.9, Method: Compositional matrix adjust.
 Identities = 18/48 (38%), Positives = 26/48 (54%), Gaps = 5/48 (10%)

Query  9    RSDTPVGAAWVRNLPASDPGYGFVAPGIPELVIAISPHHQIGRASCRE  56
            R+D  +GA    N P + P  G+   G+ E V A+SP H +  A+ RE
Sbjct  141  RADLVIGAT---NEPPAIPNLGWFELGVIEWVFAVSPRHPL--AAARE  183


==> gi|89053638|ref|YP_509089.1| 3-methylcrotonoyl-CoA carboxylase
subunit alpha [Jannaschia sp. CCS1]
Length=667
          Length = 667

 Score = 28.9 bits (63),  Expect = 3.9, Method: Compositional matrix adjust.
 Identities = 15/37 (41%), Positives = 20/37 (54%), Gaps = 1/37 (3%)

Query  8    FRSDTPVGAAWVRNLPASDPGYGFVAPGIPELVIAIS  44
             R D  + AA  +N  A  PGYGF++   PE V A+ 
Sbjct  86   LRGDAIIAAALEKNAEAIHPGYGFLSEN-PEFVEAVE  121
