# Supplementary material for: An insight into the salivary gland content of the human body louse, Pediculus humanus
Source: Sci Rep. 2025 May 26;15:18322. doi: 10.1038/s41598-025-01412-5 (PMC12106848; doi:10.1038/s41598-025-01412-5)
Supplement: Supplementary file 2 — Supplementary Information 2. [file 41598_2025_1412_MOESM2_ESM.zip › S2/links/BAC-LIGHT/Phseq_102070-BAC-LIGHT.txt]

>Phseq_102070

gi|328544404|ref|YP_004304513.1| Fatty acid synthase transmembran...  28.9    2.5
gi|17233271|ref|NP_490361.1| zeta-carotene desaturase [Nostoc sp....  27.7    5.9
gi|339634725|ref|YP_004726366.1| winged helix family two componen...  27.7    6.1
gi|76803380|ref|YP_327649.1| signal-transducing histidine kinase/...  27.3    7.5


==> gi|328544404|ref|YP_004304513.1| Fatty acid synthase transmembrane
protein [Polymorphum gilvum SL003B-26A1]
Length=2444
          Length = 2444

 Score = 28.9 bits (63),  Expect = 2.5, Method: Composition-based stats.
 Identities = 14/32 (44%), Positives = 20/32 (63%), Gaps = 0/32 (0%)

Query  10   RLPLQKSYWSNNLRKLFISVLKRARICSPSLP  41
            R  LQ + WS N R  F+SV++ AR  + S+P
Sbjct  903  RPRLQGADWSLNARGHFVSVVRNARKSTLSVP  934


==> gi|17233271|ref|NP_490361.1| zeta-carotene desaturase [Nostoc
sp. PCC 7120]
Length=499
          Length = 499

 Score = 27.7 bits (60),  Expect = 5.9, Method: Composition-based stats.
 Identities = 15/45 (33%), Positives = 23/45 (51%), Gaps = 3/45 (7%)

Query  6    RKKERLPLQKSYWSNNLRKLFISVLKRARICSPSLPFLMFYACNP  50
            R+ E LP  + Y S+N+R+L    +  + +     P   FY CNP
Sbjct  318  RRYEDLPHHQIYLSDNIRRLERPWVDDSALDETDPP---FYVCNP  359


==> gi|339634725|ref|YP_004726366.1| winged helix family two component
transcriptional regulator [Weissella koreensis KACC 15510]
Length=233
          Length = 233

 Score = 27.7 bits (60),  Expect = 6.1, Method: Composition-based stats.
 Identities = 12/20 (60%), Positives = 14/20 (70%), Gaps = 0/20 (0%)

Query  28  SVLKRARICSPSLPFLMFYA  47
           +VLKRAR+  P LP LM  A
Sbjct  65  TVLKRARVELPKLPILMLTA  84


==> gi|76803380|ref|YP_327649.1| signal-transducing histidine kinase/response
regulator [Natronomonas pharaonis DSM 2160]
Length=719
          Length = 719

 Score = 27.3 bits (59),  Expect = 7.5, Method: Composition-based stats.
 Identities = 11/21 (52%), Positives = 14/21 (67%), Gaps = 0/21 (0%)

Query  27  ISVLKRARICSPSLPFLMFYA  47
           I +LKR R   P LPF++F A
Sbjct  69  IELLKRVRDVYPELPFILFTA  89
