# Supplementary material for: An insight into the salivary gland content of the human body louse, Pediculus humanus
Source: Sci Rep. 2025 May 26;15:18322. doi: 10.1038/s41598-025-01412-5 (PMC12106848; doi:10.1038/s41598-025-01412-5)
Supplement: Supplementary file 2 — Supplementary Information 2. [file 41598_2025_1412_MOESM2_ESM.zip › S2/links/BAC-LIGHT/Phseq_1021-BAC-LIGHT.txt]

>Phseq_1021

gi|16801972|ref|NP_472240.1| bifunctional glutamate--cysteine lig...  31.6    1.2
gi|92116690|ref|YP_576419.1| L-lactate dehydrogenase (cytochrome)...  31.2    1.3
gi|332685601|ref|YP_004455375.1| hypothetical protein MPTP_0067 [...  30.8    2.0
gi|83649215|ref|YP_437650.1| membrane-fusion protein [Hahella che...  30.0    3.2
gi|109947812|ref|YP_665040.1| outer membrane protein 21 [Helicoba...  28.9    8.0
gi|338533003|ref|YP_004666337.1| phosphotransferase enzyme family...  28.9    9.3
gi|296138887|ref|YP_003646130.1| succinyl-diaminopimelate desucci...  28.9    9.5


==> gi|16801972|ref|NP_472240.1| bifunctional glutamate--cysteine
ligase/glutathione synthetase [Listeria innocua Clip11262]
Length=776
          Length = 776

 Score = 31.6 bits (70),  Expect = 1.2, Method: Composition-based stats.
 Identities = 20/71 (28%), Positives = 37/71 (52%), Gaps = 17/71 (24%)

Query  8    DQIPVVEYFIDRYELRVPE----RFRVYISRGFFKRIQIRSG-HYRFRYRQFRIRRMNYG  62
            + IP+ EY       + P+    ++R ++++G+ K+IQ+ SG HY F + +  I      
Sbjct  115  EDIPIAEY-------KTPDSPDRKYREHLAKGYGKKIQLLSGIHYNFSFPEALI-----D  162

Query  63   KLYSSGERPNQ  73
             LY+    PN+
Sbjct  163  GLYAEISHPNE  173


==> gi|92116690|ref|YP_576419.1| L-lactate dehydrogenase (cytochrome)
[Nitrobacter hamburgensis X14]
Length=381
          Length = 381

 Score = 31.2 bits (69),  Expect = 1.3, Method: Composition-based stats.
 Identities = 15/51 (29%), Positives = 27/51 (53%), Gaps = 0/51 (0%)

Query  7   VDQIPVVEYFIDRYELRVPERFRVYISRGFFKRIQIRSGHYRFRYRQFRIR  57
           +D+I  +E   + ++ RVP+ F  Y+ RG +     R+ H   +  +FR R
Sbjct  3   MDRITCIEDLREVHKRRVPKAFFDYVDRGSYSEQTYRANHEDLQAIRFRQR  53


==> gi|332685601|ref|YP_004455375.1| hypothetical protein MPTP_0067
[Melissococcus plutonius ATCC 35311]
Length=491
          Length = 491

 Score = 30.8 bits (68),  Expect = 2.0, Method: Composition-based stats.
 Identities = 16/51 (31%), Positives = 24/51 (47%), Gaps = 2/51 (4%)

Query  14   EYFIDRYELRVPERFRVYISRGFFKRIQIRSGHYRFRYRQFRI--RRMNYG  62
            E+FID+    +P     YI +    RI + SG Y  +  Q  +  +  NYG
Sbjct  349  EWFIDQNGNNIPRSLFEYIKQYLGYRIAVESGSYNIKNNQLNVSLKMKNYG  399


==> gi|83649215|ref|YP_437650.1| membrane-fusion protein [Hahella
chejuensis KCTC 2396]
Length=345
          Length = 345

 Score = 30.0 bits (66),  Expect = 3.2, Method: Composition-based stats.
 Identities = 21/80 (26%), Positives = 36/80 (45%), Gaps = 1/80 (1%)

Query  1    LDDERIVDQIPVVEYFIDRYELRVPERFRVYISRGFFKRIQIRSGHYRFRYRQFRIRRMN  60
            LD E I  ++   E + D  + R  ERF+   +       Q++S     R    R++   
Sbjct  86   LDREEIAAEVAQAEAYRDDAQ-RSLERFKKLYASKVAPLEQVQSAETALRVESARLKVAR  144

Query  61   YGKLYSSGERPNQGVIVRRL  80
            +   +S    P+ GV++RRL
Sbjct  145  FNFKHSEIIAPSDGVVLRRL  164


==> gi|109947812|ref|YP_665040.1| outer membrane protein 21 [Helicobacter
acinonychis str. Sheeba]
Length=516
          Length = 516

 Score = 28.9 bits (63),  Expect = 8.0, Method: Composition-based stats.
 Identities = 18/51 (35%), Positives = 29/51 (57%), Gaps = 7/51 (14%)

Query  41   QIRSGHYRFRYRQFRIRRMNYGKLYSSGERPNQ-----GVIVRRLHYVYQK  86
            ++ S H++F +  F +R MN+GKL    +R NQ     GV+V  ++  Y K
Sbjct  446  KVTSTHFQFLF-DFGMR-MNFGKLGEKTKRHNQHTIEFGVVVPTIYSTYYK  494


==> gi|338533003|ref|YP_004666337.1| phosphotransferase enzyme family
protein [Myxococcus fulvus HW-1]
Length=357
          Length = 357

 Score = 28.9 bits (63),  Expect = 9.3, Method: Composition-based stats.
 Identities = 16/45 (36%), Positives = 27/45 (60%), Gaps = 2/45 (4%)

Query  12   VVEYFIDRYELRVPERFRVYISRGFFKRIQI-RSGHYRFRYRQFR  55
            VVEY++DR +L+ P  +  Y   G F+   I +  +YR+ ++Q R
Sbjct  287  VVEYYLDRTKLK-PAHWTFYEVFGLFRLAVIAQQIYYRYHHKQTR  330


==> gi|296138887|ref|YP_003646130.1| succinyl-diaminopimelate desuccinylase
[Tsukamurella paurometabola DSM 20162]
Length=369
          Length = 369

 Score = 28.9 bits (63),  Expect = 9.5, Method: Composition-based stats.
 Identities = 16/46 (35%), Positives = 25/46 (54%), Gaps = 2/46 (4%)

Query  2   DDERIVDQIPVVEYFIDRYE-LRVPERFRVYISRGFFKRIQIRSGH  46
           D+ERI D++      +D YE LRV        +RG  +R+ + +GH
Sbjct  26  DEERIADEVEAALRALDHYEVLRVGNNVLARTNRGLPQRVML-AGH  70
