# Supplementary material for: An insight into the salivary gland content of the human body louse, Pediculus humanus
Source: Sci Rep. 2025 May 26;15:18322. doi: 10.1038/s41598-025-01412-5 (PMC12106848; doi:10.1038/s41598-025-01412-5)
Supplement: Supplementary file 2 — Supplementary Information 2. [file 41598_2025_1412_MOESM2_ESM.zip › S2/links/BAC-LIGHT/Phseq_10213-BAC-LIGHT.txt]

>Phseq_10213

gi|220935579|ref|YP_002514478.1| hypothetical protein Tgr7_2413 [...  30.0    1.4


==> gi|220935579|ref|YP_002514478.1| hypothetical protein Tgr7_2413
[Thioalkalivibrio sp. HL-EbGR7]
Length=168
          Length = 168

 Score = 30.0 bits (66),  Expect = 1.4, Method: Compositional matrix adjust.
 Identities = 10/34 (29%), Positives = 17/34 (50%), Gaps = 0/34 (0%)

Query  31  FFFFPSLIFFFCCSFSSSGSYSFAVLSRKFFWHI  64
            F+ P L  +   +   +G+  F ++ RK FW I
Sbjct  22  LFYLPRLFVYHAETRDEAGNERFKIMERKLFWGI  55
