# Supplementary material for: An insight into the salivary gland content of the human body louse, Pediculus humanus
Source: Sci Rep. 2025 May 26;15:18322. doi: 10.1038/s41598-025-01412-5 (PMC12106848; doi:10.1038/s41598-025-01412-5)
Supplement: Supplementary file 2 — Supplementary Information 2. [file 41598_2025_1412_MOESM2_ESM.zip › S2/links/BAC-LIGHT/Phseq_10220-BAC-LIGHT.txt]

>Phseq_10220

gi|338212613|ref|YP_004656668.1| Arginine deiminase [Runella slit...  28.9    4.6


==> gi|338212613|ref|YP_004656668.1| Arginine deiminase [Runella
slithyformis DSM 19594]
Length=481
          Length = 481

 Score = 28.9 bits (63),  Expect = 4.6, Method: Composition-based stats.
 Identities = 9/30 (30%), Positives = 17/30 (57%), Gaps = 0/30 (0%)

Query  13   FQYFYHSCYPSQNEIVLDVPRIEHHLFLVQ  42
            + +FYH  +    E ++++P  EHH  L +
Sbjct  201  YIFFYHPMFERYRENIIEIPDNEHHFLLTE  230
