# Supplementary material for: An insight into the salivary gland content of the human body louse, Pediculus humanus
Source: Sci Rep. 2025 May 26;15:18322. doi: 10.1038/s41598-025-01412-5 (PMC12106848; doi:10.1038/s41598-025-01412-5)
Supplement: Supplementary file 2 — Supplementary Information 2. [file 41598_2025_1412_MOESM2_ESM.zip › S2/links/BAC-LIGHT/Phseq_10221-BAC-LIGHT.txt]

>Phseq_10221

gi|307594723|ref|YP_003901040.1| 3-methyl-2-oxobutanoatehydroxyme...  37.0    0.65
gi|114328183|ref|YP_745340.1| putative cytoplasmic protein [Granu...  35.4    2.3
gi|296141107|ref|YP_003648350.1| ribosomal protein L29 [Tsukamure...  31.6    6.1
gi|269120891|ref|YP_003309068.1| major facilitator superfamily MF...  33.9    7.3
gi|124265326|ref|YP_001019330.1| replication restart DNA helicase...  33.9    8.5


==> gi|307594723|ref|YP_003901040.1| 3-methyl-2-oxobutanoatehydroxymethyltransferase
[Vulcanisaeta distributa DSM 14429]
Length=268
          Length = 268

 Score = 37.0 bits (84),  Expect = 0.65, Method: Compositional matrix adjust.
 Identities = 29/90 (32%), Positives = 45/90 (50%), Gaps = 8/90 (9%)

Query  69   TGLTDEL--LSKLF-----AVKPELYERKFELKINDVRFVGHPTLFHSGLDSRNDRSIGN  121
            TG+ D L   SKL      AVKPE  +  F++  N V+F G P + H GL+ +   S+G 
Sbjct  93   TGVRDALKNASKLIRAGAEAVKPEGGQEIFDVVNNLVKF-GIPVMGHIGLNPQRVLSLGG  151

Query  122  IQSVNHSDIPSAILINTVFALHSYASHSIV  151
             + +  ++  +  LI    AL    + +IV
Sbjct  152  FRMIGRTEEQAKKLIEDAKALQEAGAFAIV  181


==> gi|114328183|ref|YP_745340.1| putative cytoplasmic protein [Granulibacter
bethesdensis CGDNIH1]
Length=399
          Length = 399

 Score = 35.4 bits (80),  Expect = 2.3, Method: Compositional matrix adjust.
 Identities = 33/145 (23%), Positives = 57/145 (39%), Gaps = 28/145 (19%)

Query  131  PSAILINTVFALHSYASHSIVKCYYDLSKRIGTALKHEEKRCCYVTNQTKVMIAAHDEIA  190
            P  I   T++ L S+++H  V  + +L  +IG      E R     +    ++A  + +A
Sbjct  261  PDDIESGTIYVLRSHSTHPFVSEHRELIHKIGVTGGKVETRIANAAHDATYLLADVEVVA  320

Query  191  Q-RIADTTDGNCESPFELILCRSSLAKDLKKVYDNLISTGLVHIRINKWIEVSFCLPQKV  249
              ++AD      E  F  I   + L   L+  + +L       +R  +W           
Sbjct  321  TYKLADINRTKLEGIFHRIFAPAQLDLTLQDRFGHL-------VRPREW-----------  362

Query  250  HQISPVKRGFLVEPNVIDKCLESIR  274
                     FLV  +VIDK ++ IR
Sbjct  363  ---------FLVPLHVIDKAVQCIR  378


==> gi|296141107|ref|YP_003648350.1| ribosomal protein L29 [Tsukamurella
paurometabola DSM 20162]
Length=76
          Length = 76

 Score = 31.6 bits (70),  Expect = 6.1, Method: Composition-based stats.
 Identities = 16/34 (47%), Positives = 22/34 (65%), Gaps = 1/34 (3%)

Query  61  SNVVKGNLTGLT-DELLSKLFAVKPELYERKFEL  93
           SN V  +L GLT DEL+ KL   K EL+  +F++
Sbjct  2   SNTVAADLRGLTADELVEKLREAKEELFNLRFQM  35


==> gi|269120891|ref|YP_003309068.1| major facilitator superfamily
MFS_1 [Sebaldella termitidis ATCC 33386]
Length=402
          Length = 402

 Score = 33.9 bits (76),  Expect = 7.3, Method: Compositional matrix adjust.
 Identities = 29/142 (20%), Positives = 59/142 (42%), Gaps = 13/142 (9%)

Query  227  STGLVHIR----INKWIEVSFCLPQKVHQISPVKRGFLVEPNVIDKCLESIRPYHGLLLL  282
            +TGL++      +N  I V+F L + +  ++    GF++   V     ESI   H + L+
Sbjct  118  ATGLINSLAIQFVNIGIPVNFGLARGLGSLAYAAGGFIIGKVVTQSGPESILVIHAVFLI  177

Query  283  VDPVELFESSPPDSSPALLRLIQFYSPLKSLQALAADADITLMHVFQLTGHMVYWAQAMV  342
            +  + +F    PDS  A+   +    P         + + ++ H+      ++Y+  AM+
Sbjct  178  IMIISVFIFDKPDSETAVQESVNIEQP---------ENNDSVWHMLAANKKLLYFLAAMI  228

Query  343  IYPICENNIYVVAPEAPTHASS  364
            +  I    +    P+   H   
Sbjct  229  LTFISHGMLANFLPQIVEHVGG  250


==> gi|124265326|ref|YP_001019330.1| replication restart DNA helicase
PriA [Methylibium petroleiphilum PM1]
Length=715
          Length = 715

 Score = 33.9 bits (76),  Expect = 8.5, Method: Compositional matrix adjust.
 Identities = 24/79 (30%), Positives = 40/79 (51%), Gaps = 4/79 (5%)

Query  310  LKSLQALAADADITLMHVFQLTGHM-VYWAQAMVIYPICENNIYVVAPEAPTHASSSLVE  368
            L++L A A DA +TL+H    +G   +Y  +A  +       + +V PE   + +  L E
Sbjct  175  LQALAASAGDAPVTLLHGSTGSGKTEIYLREAQRVVEAGRQALVLV-PE--INLTPQLEE  231

Query  369  RFNEKFPGENLLQLMSEFS  387
            RF  +FPG  ++ L S  +
Sbjct  232  RFLARFPGRRVVSLHSGLT  250
