# Supplementary material for: An insight into the salivary gland content of the human body louse, Pediculus humanus
Source: Sci Rep. 2025 May 26;15:18322. doi: 10.1038/s41598-025-01412-5 (PMC12106848; doi:10.1038/s41598-025-01412-5)
Supplement: Supplementary file 2 — Supplementary Information 2. [file 41598_2025_1412_MOESM2_ESM.zip › S2/links/BAC-LIGHT/Phseq_10222-BAC-LIGHT.txt]

>Phseq_10222

gi|88603697|ref|YP_503875.1| RNA recognition motif-containing pro...  52.0    2e-06
gi|88602838|ref|YP_503016.1| RNA recognition motif-containing pro...  50.4    3e-05
gi|292490317|ref|YP_003525756.1| RNP-1 like RNA-binding protein [...  47.8    4e-05
gi|88601667|ref|YP_501845.1| RNA recognition motif-containing pro...  47.0    1e-04
gi|83643344|ref|YP_431779.1| RNA-binding protein [Hahella chejuen...  46.2    2e-04
gi|83643064|ref|YP_431499.1| RNA-binding protein [Hahella chejuen...  45.4    2e-04
gi|194334049|ref|YP_002015909.1| RNP-1 like RNA-binding protein [...  44.3    6e-04
gi|325970873|ref|YP_004247064.1| RNP-1 like RNA-binding protein [...  43.9    8e-04
gi|113478076|ref|YP_724137.1| RNA-binding region RNP-1 [Trichodes...  43.9    0.001
gi|159898437|ref|YP_001544684.1| hypothetical protein Haur_1913 [...  47.4    0.001


==> gi|88603697|ref|YP_503875.1| RNA recognition motif-containing
protein [Methanospirillum hungatei JF-1]
Length=105
          Length = 105

 Score = 52.0 bits (123),  Expect = 2e-06, Method: Compositional matrix adjust.
 Identities = 20/64 (31%), Positives = 39/64 (61%), Gaps = 0/64 (0%)

Query  496  LWVGHLSKLVQQEELSDTFGEFGDIVSIDVIPPRGCAFICMNRRQDAARALTRLKDHKLH  555
            L+VG+L+  V++++L D F ++GD+VS+ +I  +G  F+ M   ++A  A+  L      
Sbjct  6    LYVGNLTYSVKEDQLKDLFSQYGDVVSVKIIEQKGFGFVEMGTSEEAQAAMDALNQTVFE  65

Query  556  GKNI  559
            G+ +
Sbjct  66   GRTM  69


==> gi|88602838|ref|YP_503016.1| RNA recognition motif-containing
protein [Methanospirillum hungatei JF-1]
Length=184
          Length = 184

 Score = 50.4 bits (119),  Expect = 3e-05, Method: Compositional matrix adjust.
 Identities = 20/66 (30%), Positives = 39/66 (59%), Gaps = 0/66 (0%)

Query  496  LWVGHLSKLVQQEELSDTFGEFGDIVSIDVIPPRGCAFICMNRRQDAARALTRLKDHKLH  555
            L+VG+L+  V +++L   F  +G++V + VI  +G  F+ M   +DA  A   L + +  
Sbjct  6    LFVGNLTYSVDEKQLWGLFSRYGEVVGVRVIEGKGYGFVEMESYEDARAARNALNETEFQ  65

Query  556  GKNIML  561
            G+N+++
Sbjct  66   GRNLLI  71


==> gi|292490317|ref|YP_003525756.1| RNP-1 like RNA-binding protein
[Nitrosococcus halophilus Nc4]
Length=97
          Length = 97

 Score = 47.8 bits (112),  Expect = 4e-05, Method: Compositional matrix adjust.
 Identities = 25/75 (33%), Positives = 40/75 (53%), Gaps = 6/75 (8%)

Query  496  LWVGHLSKLVQQEELSDTFGEFGDIVSIDVIP------PRGCAFICMNRRQDAARALTRL  549
            ++VG+LS  V  EEL   F  +G++ S  VI        +G  F+ M R++DA  A+  +
Sbjct  3    IYVGNLSYQVTDEELRAAFENYGEVSSAKVIVDKFSNRSKGFGFVEMARQEDAETAIKEM  62

Query  550  KDHKLHGKNIMLAWA  564
             D  L G+ I++  A
Sbjct  63   NDSDLKGRQIVVNQA  77


==> gi|88601667|ref|YP_501845.1| RNA recognition motif-containing
protein [Methanospirillum hungatei JF-1]
Length=103
          Length = 103

 Score = 47.0 bits (110),  Expect = 1e-04, Method: Compositional matrix adjust.
 Identities = 20/64 (31%), Positives = 36/64 (56%), Gaps = 0/64 (0%)

Query  496  LWVGHLSKLVQQEELSDTFGEFGDIVSIDVIPPRGCAFICMNRRQDAARALTRLKDHKLH  555
            L+VG+L     + +LS+ F  +G++VS  +I  +G  F+ M   ++A  AL  L D +  
Sbjct  6    LYVGNLPYSTNESQLSELFSSYGEVVSAKIIENKGFGFVEMGTSEEAQAALDALNDTEFD  65

Query  556  GKNI  559
            G+ +
Sbjct  66   GRTM  69


==> gi|83643344|ref|YP_431779.1| RNA-binding protein [Hahella chejuensis
KCTC 2396]
Length=92
          Length = 92

 Score = 46.2 bits (108),  Expect = 2e-04, Method: Compositional matrix adjust.
 Identities = 22/76 (29%), Positives = 42/76 (55%), Gaps = 6/76 (8%)

Query  495  TLWVGHLSKLVQQEELSDTFGEFGDIVSIDVIPPR------GCAFICMNRRQDAARALTR  548
             ++VG+LS  V +++L + F  +GDI ++++I  R      G  F+ M+    A  A+ +
Sbjct  2    NIYVGNLSYQVTEDDLREAFAAYGDISNVNIIRDRDTGQSKGFGFVEMSDNGQAEEAIQK  61

Query  549  LKDHKLHGKNIMLAWA  564
            L +  L G+N+ +  A
Sbjct  62   LNESNLKGRNMKVNEA  77


==> gi|83643064|ref|YP_431499.1| RNA-binding protein [Hahella chejuensis
KCTC 2396]
Length=90
          Length = 90

 Score = 45.4 bits (106),  Expect = 2e-04, Method: Composition-based stats.
 Identities = 25/70 (36%), Positives = 40/70 (57%), Gaps = 6/70 (9%)

Query  496  LWVGHLSKLVQQEELSDTFGEFGDIVSIDVIPPR------GCAFICMNRRQDAARALTRL  549
            ++VG+L+  V +EEL + F  FG++ S ++I  R      G AF+ M+   +A  A+  L
Sbjct  3    IYVGNLAYGVTEEELREAFSSFGEVTSANLIIDRNTGQSKGFAFVEMSNNSEADAAIKGL  62

Query  550  KDHKLHGKNI  559
             D  L G+NI
Sbjct  63   NDTALKGRNI  72


==> gi|194334049|ref|YP_002015909.1| RNP-1 like RNA-binding protein
[Prosthecochloris aestuarii DSM 271]
Length=90
          Length = 90

 Score = 44.3 bits (103),  Expect = 6e-04, Method: Composition-based stats.
 Identities = 24/70 (34%), Positives = 40/70 (57%), Gaps = 6/70 (9%)

Query  496  LWVGHLSKLVQQEELSDTFGEFGDIVSIDVIP------PRGCAFICMNRRQDAARALTRL  549
            +++G+L   V +E+L + FGEFGD+ S ++I        +G  F+ M+   DA  A+  L
Sbjct  3    IYIGNLDYGVTEEDLREAFGEFGDVSSANIITDKFTGRSKGFGFVEMSSSDDANEAIESL  62

Query  550  KDHKLHGKNI  559
             D  L+G+ I
Sbjct  63   NDTDLNGRTI  72


==> gi|325970873|ref|YP_004247064.1| RNP-1 like RNA-binding protein
[Spirochaeta sp. Buddy]
Length=90
          Length = 90

 Score = 43.9 bits (102),  Expect = 8e-04, Method: Compositional matrix adjust.
 Identities = 22/78 (28%), Positives = 41/78 (53%), Gaps = 6/78 (8%)

Query  496  LWVGHLSKLVQQEELSDTFGEFGDIVSIDVIP------PRGCAFICMNRRQDAARALTRL  549
            ++VG++S    +EEL D F ++G ++S ++I       P+G  F+ M     A  A+++L
Sbjct  5    IYVGNMSYNTSEEELRDLFAQYGTVLSANIIIDRETRRPKGFGFVEMEDDSAAIAAISQL  64

Query  550  KDHKLHGKNIMLAWAPGK  567
                  G+N+ +  A  K
Sbjct  65   DGQDFGGRNLRVNEAIAK  82


==> gi|113478076|ref|YP_724137.1| RNA-binding region RNP-1 [Trichodesmium
erythraeum IMS101]
Length=97
          Length = 97

 Score = 43.9 bits (102),  Expect = 0.001, Method: Compositional matrix adjust.
 Identities = 21/73 (29%), Positives = 41/73 (56%), Gaps = 6/73 (8%)

Query  495  TLWVGHLSKLVQQEELSDTFGEFGDIVSI------DVIPPRGCAFICMNRRQDAARALTR  548
            +++VG+LS  V QE+LS+ F E+G +  +      +   PRG  F+ M+  ++  +A+  
Sbjct  2    SIYVGNLSYDVTQEDLSEVFAEYGTVKRVQLPTDRETGRPRGFGFVEMSSEEEEQKAIDA  61

Query  549  LKDHKLHGKNIML  561
            L   +  G++I +
Sbjct  62   LDSAEWMGRDIKV  74


==> gi|159898437|ref|YP_001544684.1| hypothetical protein Haur_1913
[Herpetosiphon aurantiacus DSM 785]
Length=337
          Length = 337

 Score = 47.4 bits (111),  Expect = 0.001, Method: Composition-based stats.
 Identities = 43/154 (28%), Positives = 67/154 (44%), Gaps = 8/154 (5%)

Query  647  PLPEGIPAPPVPPVLAATLPTVMTVPPPVLTASNSPVTPAIDTSQPPPNVSPSSKGVSVL  706
            PLP  +  P VPP  A    T++    P++T    P T    T +P   V P++  +   
Sbjct  177  PLPTQV-RPIVPPTQALPAQTMI----PIVTQEPLPTTMPQPTEEPSTAVLPTTIPIVPS  231

Query  707  SNPSIALPQITPRIPLMTKPGLMMPPFSFTSLPPPLSLGVPNMMSNLPIGVP-PPSMQGL  765
               S A+P  T  +   T P     P +  +  PP ++G PN+ +   IG P PP+  G 
Sbjct  232  QELSTAIPPTTAPVLPTTVPQAPQLPTAIGTPNPPTAIGTPNLPT--AIGTPNPPTAIGT  289

Query  766  LMQQQMMAIPTSGASPFPPGTMLPSMANQSDKLS  799
             +    +  P   ASP     ++PS  + +  LS
Sbjct  290  PVMPTAIGTPNPPASPTATSKVVPSPLSTTQLLS  323
