# Supplementary material for: An insight into the salivary gland content of the human body louse, Pediculus humanus
Source: Sci Rep. 2025 May 26;15:18322. doi: 10.1038/s41598-025-01412-5 (PMC12106848; doi:10.1038/s41598-025-01412-5)
Supplement: Supplementary file 2 — Supplementary Information 2. [file 41598_2025_1412_MOESM2_ESM.zip › S2/links/BAC-LIGHT/Phseq_10225-BAC-LIGHT.txt]

>Phseq_10225

gi|297621084|ref|YP_003709221.1| type III secretion inner membran...  33.1    0.16
gi|338174773|ref|YP_004651583.1| type III secretion integral inne...  29.6    3.2
gi|313676767|ref|YP_004054763.1| capsular exopolysaccharide famil...  29.3    3.6
gi|113954733|ref|YP_729558.1| hypothetical protein sync_0324 [Syn...  29.3    3.7
gi|338733660|ref|YP_004672133.1| type III secretion integral inne...  29.3    4.0


==> gi|297621084|ref|YP_003709221.1| type III secretion inner membrane
protein SctV [Waddlia chondrophila WSU 86-1044]
Length=729
          Length = 729

 Score = 33.1 bits (74),  Expect = 0.16, Method: Compositional matrix adjust.
 Identities = 22/55 (40%), Positives = 33/55 (60%), Gaps = 5/55 (9%)

Query  15   LTPSFKKLLLFKISISELRILYFNLS----SNKNTALLNPHSPSNSFKRNISYFF  65
            +T  FK+L+  +IS+ +LR +  +LS    + K+T LL  +  S S KR ISY F
Sbjct  569  MTDIFKRLIQEQISVKDLRTILESLSEWAQTEKDTVLLTEYVRS-SLKRYISYKF  622


==> gi|338174773|ref|YP_004651583.1| type III secretion integral
inner membrane protein [Parachlamydia acanthamoebae UV7]
Length=686
          Length = 686

 Score = 29.6 bits (65),  Expect = 3.2, Method: Composition-based stats.
 Identities = 21/53 (40%), Positives = 32/53 (60%), Gaps = 5/53 (9%)

Query  15   LTPSFKKLLLFKISISELRILYFNLS----SNKNTALLNPHSPSNSFKRNISY  63
            +T  FK+L+  ++SI +LR +  +LS    + K+T LL  +  S S KR ISY
Sbjct  526  MTDIFKRLIQEQVSIKDLRTILESLSEWAQTEKDTVLLTEYVRS-SLKRYISY  577


==> gi|313676767|ref|YP_004054763.1| capsular exopolysaccharide family
[Marivirga tractuosa DSM 4126]
Length=790
          Length = 790

 Score = 29.3 bits (64),  Expect = 3.6, Method: Compositional matrix adjust.
 Identities = 17/44 (39%), Positives = 28/44 (64%), Gaps = 2/44 (5%)

Query  2    GKG-SIIDINLSAILTPSFKKLLLFKISISELRILY-FNLSSNK  43
            G+G + I +NL+AIL  S KK+++  + + + R  Y FNL  N+
Sbjct  597  GEGKTFISVNLAAILAMSSKKVIILDLDMRKPRAQYAFNLEQNE  640


==> gi|113954733|ref|YP_729558.1| hypothetical protein sync_0324
[Synechococcus sp. CC9311]
Length=159
          Length = 159

 Score = 29.3 bits (64),  Expect = 3.7, Method: Compositional matrix adjust.
 Identities = 18/50 (36%), Positives = 28/50 (56%), Gaps = 3/50 (6%)

Query  1    LGKGSIIDINLSAILTPSFKKLLLFKISISELR---ILYFNLSSNKNTAL  47
            LG GS I  + S  L P+ +  + F+I  S L+   IL+ N  S++ +AL
Sbjct  75   LGSGSAIAGSASMALEPAIRLKIEFRIEFSWLKLPSILWGNSQSHRRSAL  124


==> gi|338733660|ref|YP_004672133.1| type III secretion integral
inner membrane protein [Simkania negevensis Z]
Length=708
          Length = 708

 Score = 29.3 bits (64),  Expect = 4.0, Method: Composition-based stats.
 Identities = 21/53 (40%), Positives = 31/53 (58%), Gaps = 5/53 (9%)

Query  15   LTPSFKKLLLFKISISELRILYFNLS----SNKNTALLNPHSPSNSFKRNISY  63
            LT  FK+L+  ++S+ +LR +   LS    + K+T LL  +  S S KR ISY
Sbjct  548  LTEIFKRLVQEQVSVKDLRTILEALSEWAQTEKDTVLLTEYVRS-SLKRYISY  599
