# Supplementary material for: An insight into the salivary gland content of the human body louse, Pediculus humanus
Source: Sci Rep. 2025 May 26;15:18322. doi: 10.1038/s41598-025-01412-5 (PMC12106848; doi:10.1038/s41598-025-01412-5)
Supplement: Supplementary file 2 — Supplementary Information 2. [file 41598_2025_1412_MOESM2_ESM.zip › S2/links/BAC-LIGHT/Phseq_102266-BAC-LIGHT.txt]

>Phseq_102266

gi|156743541|ref|YP_001433670.1| small GTP-binding protein [Rosei...  68.9    7e-15
gi|332291610|ref|YP_004430219.1| small GTP-binding protein [Kroki...  60.8    8e-12
gi|162454092|ref|YP_001616459.1| Ras-related GTP-binding protein ...  57.4    2e-10
gi|152992431|ref|YP_001358152.1| GTP-binding protein [Sulfurovum ...  56.2    4e-10
gi|119718998|ref|YP_919493.1| small GTP-binding protein [Thermofi...  53.9    3e-09
gi|269837205|ref|YP_003319433.1| small GTP-binding protein [Sphae...  53.5    5e-09
gi|326794509|ref|YP_004312329.1| small GTP-binding protein [Marin...  52.0    2e-08
gi|289166594|ref|YP_003456732.1| Ras family GTPase [Legionella lo...  52.4    3e-08
gi|289165052|ref|YP_003455190.1| Rho GTPase (Miro-like) [Legionel...  52.0    5e-08
gi|109900290|ref|YP_663545.1| small GTP-binding protein [Pseudoal...  50.8    6e-08


==> gi|156743541|ref|YP_001433670.1| small GTP-binding protein [Roseiflexus
castenholzii DSM 13941]
Length=174
          Length = 174

 Score = 68.9 bits (167),  Expect = 7e-15, Method: Compositional matrix adjust.
 Identities = 33/78 (42%), Positives = 47/78 (60%), Gaps = 3/78 (4%)

Query  5   NAILKVVILGDGAVGKSCLMQRYVNNRFDENSFHTIGVEFLNKEIDLDD---KTFILQIW  61
           N I KV ++GD AVGK+ L++R+  +RF E+   TIG+    K + + D    T  L IW
Sbjct  2   NQIAKVCLIGDFAVGKTSLIRRFTESRFSESYLSTIGIRVSRKILQMPDAYPSTLTLMIW  61

Query  62  DTAGQERFKSLRTPFYRG  79
           DTAG E F ++   +YRG
Sbjct  62  DTAGSEPFTTIVRSYYRG  79


==> gi|332291610|ref|YP_004430219.1| small GTP-binding protein [Krokinobacter
diaphorus 4H-3-7-5]
Length=164
          Length = 164

 Score = 60.8 bits (146),  Expect = 8e-12, Method: Compositional matrix adjust.
 Identities = 28/71 (39%), Positives = 41/71 (58%), Gaps = 0/71 (0%)

Query  9   KVVILGDGAVGKSCLMQRYVNNRFDENSFHTIGVEFLNKEIDLDDKTFILQIWDTAGQER  68
           K+V+LG   VGKS L++R+V N F +N   TIGV  + KE++++     L IWD  G + 
Sbjct  6   KIVLLGHFGVGKSSLLRRFVENNFSDNYVVTIGVHIMKKEVNINSDKVTLIIWDVEGTDD  65

Query  69  FKSLRTPFYRG  79
           F   R  +  G
Sbjct  66  FTKYRPSYLMG  76


==> gi|162454092|ref|YP_001616459.1| Ras-related GTP-binding protein,
[Sorangium cellulosum 'So ce 56']
Length=173
          Length = 173

 Score = 57.4 bits (137),  Expect = 2e-10, Method: Compositional matrix adjust.
 Identities = 25/71 (35%), Positives = 44/71 (62%), Gaps = 0/71 (0%)

Query  9   KVVILGDGAVGKSCLMQRYVNNRFDENSFHTIGVEFLNKEIDLDDKTFILQIWDTAGQER  68
           KV +LG   VGK+ L+ R+V + F E+   TIGV    + +  D++   L +WD +G++ 
Sbjct  6   KVCVLGATGVGKTSLVARFVRSIFSESYRTTIGVTIETRRVRCDERELDLILWDLSGEDE  65

Query  69  FKSLRTPFYRG  79
           F++++T + RG
Sbjct  66  FQAVQTSYLRG  76


==> gi|152992431|ref|YP_001358152.1| GTP-binding protein [Sulfurovum
sp. NBC37-1]
Length=158
          Length = 158

 Score = 56.2 bits (134),  Expect = 4e-10, Method: Compositional matrix adjust.
 Identities = 26/71 (37%), Positives = 43/71 (61%), Gaps = 0/71 (0%)

Query  9   KVVILGDGAVGKSCLMQRYVNNRFDENSFHTIGVEFLNKEIDLDDKTFILQIWDTAGQER  68
           K+++LGD  VGK+ L++RY+ N F++    TIGV+   K + +D+K + L IWD  G+  
Sbjct  5   KILLLGDFNVGKTSLIRRYIENTFEDKYLTTIGVKISKKTLSIDEKEYELIIWDVEGRTP  64

Query  69  FKSLRTPFYRG  79
            K +   +  G
Sbjct  65  QKKVPESYLLG  75


==> gi|119718998|ref|YP_919493.1| small GTP-binding protein [Thermofilum
pendens Hrk 5]
Length=171
          Length = 171

 Score = 53.9 bits (128),  Expect = 3e-09, Method: Compositional matrix adjust.
 Identities = 23/74 (31%), Positives = 42/74 (57%), Gaps = 0/74 (0%)

Query  6   AILKVVILGDGAVGKSCLMQRYVNNRFDENSFHTIGVEFLNKEIDLDDKTFILQIWDTAG  65
           A +K+ + G G VGK+ L +++V   ++     T+G++   ++I LD +   + IWD  G
Sbjct  3   ATVKISLCGPGGVGKTSLARKFVEGSYNPQERLTVGIQHFFRKIQLDGRELHVVIWDLGG  62

Query  66  QERFKSLRTPFYRG  79
           + RF+ L   F +G
Sbjct  63  EHRFRFLAPAFLKG  76


==> gi|269837205|ref|YP_003319433.1| small GTP-binding protein [Sphaerobacter
thermophilus DSM 20745]
Length=167
          Length = 167

 Score = 53.5 bits (127),  Expect = 5e-09, Method: Compositional matrix adjust.
 Identities = 23/59 (39%), Positives = 37/59 (63%), Gaps = 0/59 (0%)

Query  8   LKVVILGDGAVGKSCLMQRYVNNRFDENSFHTIGVEFLNKEIDLDDKTFILQIWDTAGQ  66
           LKV++ G+G VGK+ L+++Y   +F E    T+G++   +E  +D +T  L IWD  GQ
Sbjct  4   LKVIVGGEGNVGKTSLIRKYAKGKFSEARNITLGIDITTQEFSVDGETIRLAIWDIEGQ  62


==> gi|326794509|ref|YP_004312329.1| small GTP-binding protein [Marinomonas
mediterranea MMB-1]
Length=164
          Length = 164

 Score = 52.0 bits (123),  Expect = 2e-08, Method: Compositional matrix adjust.
 Identities = 23/71 (32%), Positives = 41/71 (58%), Gaps = 0/71 (0%)

Query  9   KVVILGDGAVGKSCLMQRYVNNRFDENSFHTIGVEFLNKEIDLDDKTFILQIWDTAGQER  68
           K+ +LG  AVGK+ L++++V   F +    +IGV+   K ++++D T  L +WD  G +R
Sbjct  5   KICMLGASAVGKTSLVKQFVEGIFSDRYLTSIGVKIDKKILEVEDSTVQLMLWDIEGVDR  64

Query  69  FKSLRTPFYRG  79
           +      + RG
Sbjct  65  YAGFNPKYLRG  75


==> gi|289166594|ref|YP_003456732.1| Ras family GTPase [Legionella
longbeachae NSW150]
Length=306
          Length = 306

 Score = 52.4 bits (124),  Expect = 3e-08, Method: Composition-based stats.
 Identities = 26/70 (37%), Positives = 41/70 (59%), Gaps = 0/70 (0%)

Query  8   LKVVILGDGAVGKSCLMQRYVNNRFDENSFHTIGVEFLNKEIDLDDKTFILQIWDTAGQE  67
           LK+++LGD  VGKSCL+     N    N F T+GV+   K + + +KT  L+IWD +G  
Sbjct  11  LKIILLGDNYVGKSCLLASLCGNADFNNYFDTMGVDQKIKFLGIYNKTIKLRIWDASGAP  70

Query  68  RFKSLRTPFY  77
             + + T ++
Sbjct  71  GLQKIVTSYF  80


==> gi|289165052|ref|YP_003455190.1| Rho GTPase (Miro-like) [Legionella
longbeachae NSW150]
Length=332
          Length = 332

 Score = 52.0 bits (123),  Expect = 5e-08, Method: Compositional matrix adjust.
 Identities = 27/75 (36%), Positives = 43/75 (57%), Gaps = 4/75 (5%)

Query  6   AILKVVILGDGAVGKSCLMQRY-VNNRFDENSFHTIGVEFLNKEIDLDDKTFILQIWDTA  64
           A  K+V+ G    GK+ L  R  +  +++EN+F T+G+EF  ++ID ++    L  WD +
Sbjct  2   AKFKIVLFGKQGSGKTQLSHRVALREQYEENTFSTVGIEFRTRKIDENND---LHFWDIS  58

Query  65  GQERFKSLRTPFYRG  79
           G E FK L   +Y G
Sbjct  59  GSEIFKKLYQSYYMG  73


==> gi|109900290|ref|YP_663545.1| small GTP-binding protein [Pseudoalteromonas
atlantica T6c]
Length=167
          Length = 167

 Score = 50.8 bits (120),  Expect = 6e-08, Method: Compositional matrix adjust.
 Identities = 22/71 (31%), Positives = 38/71 (54%), Gaps = 0/71 (0%)

Query  9   KVVILGDGAVGKSCLMQRYVNNRFDENSFHTIGVEFLNKEIDLDDKTFILQIWDTAGQER  68
           K+ +LG   VGK+ L+++YV   F E    +IGV+   K++  +  T    +WD  G +R
Sbjct  5   KICVLGASGVGKTSLIKQYVEGIFSEKYLTSIGVKIDKKQVQCESNTVQFMLWDIEGIDR  64

Query  69  FKSLRTPFYRG  79
           +   +  + RG
Sbjct  65  YCGFQPKYLRG  75
