# Supplementary material for: An insight into the salivary gland content of the human body louse, Pediculus humanus
Source: Sci Rep. 2025 May 26;15:18322. doi: 10.1038/s41598-025-01412-5 (PMC12106848; doi:10.1038/s41598-025-01412-5)
Supplement: Supplementary file 2 — Supplementary Information 2. [file 41598_2025_1412_MOESM2_ESM.zip › S2/links/BAC-LIGHT/Phseq_10230-BAC-LIGHT.txt]

>Phseq_10230

gi|336121877|ref|YP_004576652.1| hypothetical protein Metok_0901 ...  37.7    0.19
gi|336253425|ref|YP_004596532.1| hypothetical protein Halxa_2028 ...  32.7    0.84
gi|296134897|ref|YP_003642139.1| hypothetical protein Tint_0399 [...  32.3    1.6
gi|325106873|ref|YP_004267941.1| glycosyl transferase family 2 [P...  33.9    3.2
gi|284166406|ref|YP_003404685.1| hypothetical protein Htur_3147 [...  30.8    4.5
gi|290473178|ref|YP_003466041.1| universal stress protein A, poss...  32.3    4.7
gi|159901317|ref|YP_001547564.1| glycoside hydrolase family prote...  33.1    5.3
gi|257051697|ref|YP_003129530.1| Glutamate synthase (ferredoxin) ...  32.7    8.2


==> gi|336121877|ref|YP_004576652.1| hypothetical protein Metok_0901
[Methanothermococcus okinawensis IH1]
Length=406
          Length = 406

 Score = 37.7 bits (86),  Expect = 0.19, Method: Compositional matrix adjust.
 Identities = 29/97 (30%), Positives = 49/97 (51%), Gaps = 13/97 (13%)

Query  68   YMHK--NDYLAHAAALNAVAFMQHD---GLDVKPGINMLGNG-ILSGNGGSNNKQREEGR  121
            Y HK  ++YL     +N++ F+ ++   G ++  G  ++GN   L+   G N K+ EEG 
Sbjct  290  YSHKPIDEYLELQRIINSMGFVIYELIPGFNIYEGSEIIGNTTFLARLIGKNLKKFEEGE  349

Query  122  ECVNCGATST--PLWRRDGTGHYLCNACGLYYKMNGQ  156
              +N   T    P+ R     HY C  CG  Y+++G+
Sbjct  350  IDLNKLYTGEVKPIVR-----HYKCLNCGKIYEIDGK  381


==> gi|336253425|ref|YP_004596532.1| hypothetical protein Halxa_2028
[Halopiger xanaduensis SH-6]
Length=67
          Length = 67

 Score = 32.7 bits (73),  Expect = 0.84, Method: Composition-based stats.
 Identities = 20/66 (30%), Positives = 27/66 (41%), Gaps = 10/66 (15%)

Query  119  EGRECVNCGATSTPLWRRDGTGHYLCNACGLYYKMNGQNRPLIKPKRRLSLQSAARRAGT  178
            E R C +CG T  P+  RDG    L  A G    + G          +L L+  A+  G 
Sbjct  2    EQRRCPDCGVTMEPVPVRDGESMRLSIATGEREGLLG----------KLGLKQRAKLQGV  51

Query  179  SCANCK  184
             C  C+
Sbjct  52   CCPECR  57


==> gi|296134897|ref|YP_003642139.1| hypothetical protein Tint_0399
[Thiomonas intermedia K12]
Length=82
          Length = 82

 Score = 32.3 bits (72),  Expect = 1.6, Method: Composition-based stats.
 Identities = 21/60 (35%), Positives = 26/60 (43%), Gaps = 4/60 (7%)

Query  123  CVNCGATSTPLWRRDGTGHY--LCNACGLYYKM--NGQNRPLIKPKRRLSLQSAARRAGT  178
            C  CGA    ++R  G GH    C  CGL+ K     + R L  P         ARRAG+
Sbjct  13   CAACGACEFSIYRHVGAGHTGAACADCGLWLKWLSAAEKRALRLPPDCAIPTQPARRAGS  72


==> gi|325106873|ref|YP_004267941.1| glycosyl transferase family
2 [Planctomyces brasiliensis DSM 5305]
Length=669
          Length = 669

 Score = 33.9 bits (76),  Expect = 3.2, Method: Compositional matrix adjust.
 Identities = 18/38 (47%), Positives = 21/38 (55%), Gaps = 0/38 (0%)

Query  70   HKNDYLAHAAALNAVAFMQHDGLDVKPGINMLGNGILS  107
            H+ +Y  H A +   AFMQH  L V PG   LG  ILS
Sbjct  265  HQGNYWGHNAIIRIHAFMQHCELPVLPGSKPLGGEILS  302


==> gi|284166406|ref|YP_003404685.1| hypothetical protein Htur_3147
[Haloterrigena turkmenica DSM 5511]
Length=66
          Length = 66

 Score = 30.8 bits (68),  Expect = 4.5, Method: Composition-based stats.
 Identities = 19/66 (29%), Positives = 27/66 (41%), Gaps = 10/66 (15%)

Query  119  EGRECVNCGATSTPLWRRDGTGHYLCNACGLYYKMNGQNRPLIKPKRRLSLQSAARRAGT  178
            E R C +CG T  P+  RDG    L  A G    + G          +L  ++ A+  G 
Sbjct  2    EQRRCPDCGVTMEPVPVRDGESMGLSIATGEREGLLG----------KLGFKNRAKLQGV  51

Query  179  SCANCK  184
             C  C+
Sbjct  52   CCPECQ  57


==> gi|290473178|ref|YP_003466041.1| universal stress protein A,
possibly linked to resistance to DNA-damage and respiratory 
uncoupling [Xenorhabdus bovienii SS-2004]
Length=143
          Length = 143

 Score = 32.3 bits (72),  Expect = 4.7, Method: Compositional matrix adjust.
 Identities = 23/73 (32%), Positives = 32/73 (44%), Gaps = 2/73 (3%)

Query  201  CNACGLYYKLHNVNRPLTMKKEGIQTRN--RKLSSKSKKKKGSSSSNCLSLGGVMSDIIK  258
             N   LY  L +VN     ++   +TRN  + LS  +  +   + S C  LG V+ D IK
Sbjct  41   VNYSDLYTGLIDVNLGDMQQRIADETRNALKDLSVNADYEIQETLSGCGDLGQVLVDAIK  100

Query  259  PLDPSKNFTGHHH  271
              D      GHH 
Sbjct  101  QYDMDLVVCGHHQ  113


==> gi|159901317|ref|YP_001547564.1| glycoside hydrolase family protein
[Herpetosiphon aurantiacus DSM 785]
Length=628
          Length = 628

 Score = 33.1 bits (74),  Expect = 5.3, Method: Compositional matrix adjust.
 Identities = 19/66 (29%), Positives = 31/66 (47%), Gaps = 11/66 (17%)

Query  52   YSQKNMESFNVNKNSEYMHKNDYLAHAAALNAVAFMQHDGLDVKPGINMLGNGILSGNGG  111
            Y+  N+E  N   N+ Y   +D+LA    ++ + F  H          +LG+GI + N  
Sbjct  202  YNDYNIEEVNAKSNAVYAMVSDFLARGVPIDGIGFQMH----------LLGSGI-NYNSF  250

Query  112  SNNKQR  117
            + N QR
Sbjct  251  AQNMQR  256


==> gi|257051697|ref|YP_003129530.1| Glutamate synthase (ferredoxin)
[Halorhabdus utahensis DSM 12940]
Length=1510
          Length = 1510

 Score = 32.7 bits (73),  Expect = 8.2, Method: Composition-based stats.
 Identities = 35/151 (23%), Positives = 62/151 (41%), Gaps = 12/151 (8%)

Query  14   STTNHTTTSTNSTDYQQKSDFNNKTDSAFTTKTTNSG--DYSQKNMESF---NVNKNSEY  68
            ST      +TN  DY+   +F    +       T  G  ++  ++ ES    +V    E 
Sbjct  812  STIGKLQHATNHGDYEAYEEFAEMINDQTERLQTLRGLLEFDTEDRESIPLEDVQPVEEI  871

Query  69   MHKNDYLAHAAALNAVAFMQHDGLDVKPGINMLGNGILSGNGGSNNKQREEGRECVNCGA  128
              +  + + + +  +++   H+ L    G+N +G    +G GG   ++    REC +   
Sbjct  872  TQR--FFSASMSFGSISPEAHETL--AEGMNRVGGFASTGEGGEPTERFNTVRECADKQV  927

Query  129  TSTPLWRRDGTGHYLCNACGLYYKMNGQNRP  159
             S    R   T +YL NA  L  KM   ++P
Sbjct  928  ASA---RFGVTSNYLANADHLEIKMAQGSKP  955
