# Supplementary material for: An insight into the salivary gland content of the human body louse, Pediculus humanus
Source: Sci Rep. 2025 May 26;15:18322. doi: 10.1038/s41598-025-01412-5 (PMC12106848; doi:10.1038/s41598-025-01412-5)
Supplement: Supplementary file 2 — Supplementary Information 2. [file 41598_2025_1412_MOESM2_ESM.zip › S2/links/BAC-LIGHT/Phseq_102375-BAC-LIGHT.txt]

>Phseq_102375

gi|291298348|ref|YP_003509626.1| amine oxidase [Stackebrandtia na...  33.9    1.6
gi|320106925|ref|YP_004182515.1| glycoside hydrolase family 28 [T...  33.9    1.8
gi|124485466|ref|YP_001030082.1| hypothetical protein Mlab_0642 [...  33.5    1.9
gi|325281564|ref|YP_004254106.1| hypothetical protein Odosp_2958 ...  33.5    2.3
gi|134102491|ref|YP_001108152.1| integral membrane protein [Sacch...  32.3    4.6
gi|156740367|ref|YP_001430496.1| hypothetical protein Rcas_0346 [...  32.0    5.3
gi|116491858|ref|YP_803593.1| glycerophosphoryl diester phosphodi...  32.3    5.5
gi|340618341|ref|YP_004736794.1| hypothetical protein zobellia_23...  30.8    7.9
gi|332981792|ref|YP_004463233.1| oxidoreductase domain-containing...  31.6    8.7


==> gi|291298348|ref|YP_003509626.1| amine oxidase [Stackebrandtia
nassauensis DSM 44728]
Length=418
          Length = 418

 Score = 33.9 bits (76),  Expect = 1.6, Method: Compositional matrix adjust.
 Identities = 27/86 (31%), Positives = 32/86 (37%), Gaps = 18/86 (21%)

Query  80   IHNI--LLPGFFV---ATQFFFTLTLTLLLIASFLVALYLSCSREHERFVLLLFVIGSNL  134
            IH I    PG +    AT+   T  LTL     F                L  FV+G+  
Sbjct  82   IHTIRDFAPGLYAEAGATRIPHTHALTLRYCELF-------------HLKLRPFVMGNPR  128

Query  135  VLAAVSGTLAVIIFGARGDGRDWMQN  160
             LA   G    +    RGDGRDW Q 
Sbjct  129  ALAHRDGRTVTMAEAERGDGRDWAQT  154


==> gi|320106925|ref|YP_004182515.1| glycoside hydrolase family 28
[Terriglobus saanensis SP1PR4]
Length=460
          Length = 460

 Score = 33.9 bits (76),  Expect = 1.8, Method: Compositional matrix adjust.
 Identities = 29/79 (37%), Positives = 37/79 (47%), Gaps = 4/79 (5%)

Query  123  FVLLLFVIGSNLVLAAVSGTLAVIIFGARGDGRDWMQNWEHNDISWAFAMAVMGVVF---  179
            FV LL V   N++ A  S T  V  FGA+GDG           I  A A +   VVF   
Sbjct  12   FVALLMVASCNMLFAEKSKTFNVTNFGAKGDGITLDSPAIQRTID-AAAKSGGTVVFRAG  70

Query  180  LYISGILFLIEGRVHRMKK  198
             Y+SG +F+  G   R+ K
Sbjct  71   TYLSGSIFVKSGVTLRVDK  89


==> gi|124485466|ref|YP_001030082.1| hypothetical protein Mlab_0642
[Methanocorpusculum labreanum Z]
Length=215
          Length = 215

 Score = 33.5 bits (75),  Expect = 1.9, Method: Compositional matrix adjust.
 Identities = 14/30 (47%), Positives = 21/30 (70%), Gaps = 0/30 (0%)

Query  174  VMGVVFLYISGILFLIEGRVHRMKKERKDF  203
            ++G + L ISGIL L +G V R+ K++ DF
Sbjct  52   ILGSILLLISGILDLTDGSVARITKKKSDF  81


==> gi|325281564|ref|YP_004254106.1| hypothetical protein Odosp_2958
[Odoribacter splanchnicus DSM 20712]
Length=536
          Length = 536

 Score = 33.5 bits (75),  Expect = 2.3, Method: Compositional matrix adjust.
 Identities = 21/60 (35%), Positives = 28/60 (47%), Gaps = 4/60 (7%)

Query  37   LESPKFLKIGLWQVCFQDYEDPRHWYDTKFTGCWWVFEEEYYIIHNILLPGFFVATQFFF  96
            +ES +F   GL     QD    RH Y     G  +V E +Y    N+  PGF  A++F F
Sbjct  363  MESTRFSN-GLVYAILQDQNGQRHIYGINMGGNGFVQESKY---ENLQAPGFDQASRFAF  418


==> gi|134102491|ref|YP_001108152.1| integral membrane protein [Saccharopolyspora
erythraea NRRL 2338]
Length=255
          Length = 255

 Score = 32.3 bits (72),  Expect = 4.6, Method: Compositional matrix adjust.
 Identities = 25/96 (26%), Positives = 47/96 (49%), Gaps = 4/96 (4%)

Query  95   FFTLTLTLLLIASFLVALYLSCSREHERFVLLLFVIGSNLVLAAVSGTLAVIIFGARGDG  154
            FF      +L++  L A + S   E  RF + L ++   +V   ++G +AV+I   RG+G
Sbjct  34   FFLAQAVFVLVSVMLAAYFGSLHDEGSRFGVALVLM--LMVPTLLAGAVAVVITMVRGNG  91

Query  155  R--DWMQNWEHNDISWAFAMAVMGVVFLYISGILFL  188
               D+   W   D++    +  +G+V   I+  ++L
Sbjct  92   PRVDFGLEWRWKDVTTGLGIGAIGLVTTTIASTIWL  127


==> gi|156740367|ref|YP_001430496.1| hypothetical protein Rcas_0346
[Roseiflexus castenholzii DSM 13941]
Length=241
          Length = 241

 Score = 32.0 bits (71),  Expect = 5.3, Method: Compositional matrix adjust.
 Identities = 18/46 (39%), Positives = 26/46 (57%), Gaps = 1/46 (2%)

Query  78   YIIHNILLPGFFVATQFFFTLTLTLLLIASFLVA-LYLSCSREHER  122
            +++ N+ +PG  V       LTL  LL A  LVA +Y++  RE ER
Sbjct  186  FLVANLTIPGVLVIVLVLIWLTLIALLYAHLLVAQIYVAAERELER  231


==> gi|116491858|ref|YP_803593.1| glycerophosphoryl diester phosphodiesterase
[Pediococcus pentosaceus ATCC 25745]
Length=597
          Length = 597

 Score = 32.3 bits (72),  Expect = 5.5, Method: Compositional matrix adjust.
 Identities = 31/103 (30%), Positives = 51/103 (50%), Gaps = 11/103 (11%)

Query  95   FFTLTLTLLLIASFLVALYLSCSREHERFVLLLFVI----GSNLVLAAVSGTLAVIIFGA  150
            F T  L  + I SFLV  +L+ +R     ++LL+V+    G  L L      L +II G 
Sbjct  142  FSTPLLNKIRIPSFLVDYFLTENRPLLLVMILLYVVTFYLGIRLFLV-----LPLIILGK  196

Query  151  RGDGRDWMQNWEHNDISWAFAMAVMGVVFLYISGILFLIEGRV  193
            R       Q+W+   I+  F   V+ +V L+ + I+ +I G++
Sbjct  197  RNAHTAVKQSWQITKIN--FKPIVLRLVLLFATTIVVIIAGQL  237


==> gi|340618341|ref|YP_004736794.1| hypothetical protein zobellia_2360
[Zobellia galactanivorans]
Length=142
          Length = 142

 Score = 30.8 bits (68),  Expect = 7.9, Method: Compositional matrix adjust.
 Identities = 12/28 (43%), Positives = 19/28 (68%), Gaps = 0/28 (0%)

Query  79   IIHNILLPGFFVATQFFFTLTLTLLLIA  106
            ++H IL P +F   + FFTL+LT+  +A
Sbjct  7    LLHKILKPNYFTTMKTFFTLSLTIASLA  34


==> gi|332981792|ref|YP_004463233.1| oxidoreductase domain-containing
protein [Mahella australiensis 50-1 BON]
Length=332
          Length = 332

 Score = 31.6 bits (70),  Expect = 8.7, Method: Compositional matrix adjust.
 Identities = 19/49 (39%), Positives = 26/49 (53%), Gaps = 3/49 (6%)

Query  12   LCTAVAF--LFVFIAFVSPNWLETDGKLESPKFLKIGLWQVCFQDYEDP  58
            LC  V F   F   A ++  W++ DG+L  P FL + LW    QD+E P
Sbjct  118  LCFGVDFNHRFTPAARLARKWVD-DGRLGEPLFLNMALWIGKPQDFESP  165
