# Supplementary material for: An insight into the salivary gland content of the human body louse, Pediculus humanus
Source: Sci Rep. 2025 May 26;15:18322. doi: 10.1038/s41598-025-01412-5 (PMC12106848; doi:10.1038/s41598-025-01412-5)
Supplement: Supplementary file 2 — Supplementary Information 2. [file 41598_2025_1412_MOESM2_ESM.zip › S2/links/BAC-LIGHT/Phseq_10239-BAC-LIGHT.txt]

>Phseq_10239

gi|54307286|ref|YP_128306.1| chemotaxis LafU protein [Photobacter...  28.5    7.6


==> gi|54307286|ref|YP_128306.1| chemotaxis LafU protein [Photobacterium
profundum SS9]
Length=330
          Length = 330

 Score = 28.5 bits (62),  Expect = 7.6, Method: Compositional matrix adjust.
 Identities = 13/40 (33%), Positives = 24/40 (60%), Gaps = 2/40 (5%)

Query  33   VLVLPFNLII-VIPFGILILFLEDISSEFIFNWGGLELKP  71
             L    N+++ ++P G+ IL ++D    F+F  GG+E+ P
Sbjct  154  ALSASNNIVLEIVPQGLRIL-IQDDDDHFMFQRGGIEMTP  192
