# Supplementary material for: An insight into the salivary gland content of the human body louse, Pediculus humanus
Source: Sci Rep. 2025 May 26;15:18322. doi: 10.1038/s41598-025-01412-5 (PMC12106848; doi:10.1038/s41598-025-01412-5)
Supplement: Supplementary file 2 — Supplementary Information 2. [file 41598_2025_1412_MOESM2_ESM.zip › S2/links/BAC-LIGHT/Phseq_10249-BAC-LIGHT.txt]

>Phseq_10249

gi|333929539|ref|YP_004503118.1| Tex-like protein [Serratia sp. A...  34.7    5.1
gi|15790504|ref|NP_280328.1| thymidine kinase [Halobacterium sp. ...  33.5    5.9
gi|340616259|ref|YP_004734712.1| TonB-dependent Receptor [Zobelli...  34.3    6.3


==> gi|333929539|ref|YP_004503118.1| Tex-like protein [Serratia sp.
AS12]
Length=774
          Length = 774

 Score = 34.7 bits (78),  Expect = 5.1, Method: Compositional matrix adjust.
 Identities = 23/84 (27%), Positives = 39/84 (46%), Gaps = 0/84 (0%)

Query  468  EAPTRPERITPVVSALTQGPTVEISHRPQREQFPVLGKGHQQQSPVKRKQQRSEQSQEQT  527
            E   RPE++   +  L +G TV    R ++E    L     +Q   +    R  + + QT
Sbjct  12   ELQARPEQVDSAIRLLDEGNTVPFIARYRKEVTGGLDDTQLRQLETRLGYLRELEDRRQT  71

Query  528  EVKIKDQQQQQQQQSSSKVQATQS  551
             +K  D+Q +  +Q +  + ATQS
Sbjct  72   ILKSIDEQGKLTEQLAGAINATQS  95


==> gi|15790504|ref|NP_280328.1| thymidine kinase [Halobacterium
sp. NRC-1]
Length=195
          Length = 195

 Score = 33.5 bits (75),  Expect = 5.9, Method: Compositional matrix adjust.
 Identities = 17/45 (38%), Positives = 28/45 (62%), Gaps = 2/45 (4%)

Query  55   STQQASFFPSRVPPGSQRMAAHGRPSVVMSNSAQSFMSQPVVQPV  99
            +  +A+FFP+ +    Q +AA GR  VV+S + Q+F  +P  +PV
Sbjct  89   AIDEANFFPAELVDVCQELAADGR-RVVLSGTDQTFRGEP-FEPV  131


==> gi|340616259|ref|YP_004734712.1| TonB-dependent Receptor [Zobellia
galactanivorans]
Length=1028
          Length = 1028

 Score = 34.3 bits (77),  Expect = 6.3, Method: Compositional matrix adjust.
 Identities = 19/45 (42%), Positives = 26/45 (58%), Gaps = 2/45 (4%)

Query  342  DSQPCPEPQITNTPCVSPSKLDSSIDSASSENQIVENNITYDGNQ  386
            D Q  P P + N   VS   L+S I   ++ NQ+VEN +TY+ NQ
Sbjct  477  DKQYKPFPSVVNESNVSDGSLESYI--RTNTNQLVENTLTYNWNQ  519
