# Supplementary material for: An insight into the salivary gland content of the human body louse, Pediculus humanus
Source: Sci Rep. 2025 May 26;15:18322. doi: 10.1038/s41598-025-01412-5 (PMC12106848; doi:10.1038/s41598-025-01412-5)
Supplement: Supplementary file 2 — Supplementary Information 2. [file 41598_2025_1412_MOESM2_ESM.zip › S2/links/BAC-LIGHT/Phseq_10252-BAC-LIGHT.txt]

>Phseq_10252

gi|320108905|ref|YP_004184495.1| UvrD/REP helicase [Terriglobus s...  35.4    4.0
gi|121610011|ref|YP_997818.1| 23S rRNA 5-methyluridine methyltran...  34.3    9.1
gi|269120007|ref|YP_003308184.1| hypothetical protein Sterm_1390 ...  31.2    9.7


==> gi|320108905|ref|YP_004184495.1| UvrD/REP helicase [Terriglobus
saanensis SP1PR4]
Length=1126
          Length = 1126

 Score = 35.4 bits (80),  Expect = 4.0, Method: Compositional matrix adjust.
 Identities = 26/79 (33%), Positives = 37/79 (47%), Gaps = 4/79 (5%)

Query  329  LPYCASETESEIYSPYSFYGSELGEEDYDVSSTNQ---MLKISRLK-LKKGRSIVHKNLE  384
            L  CA    S    PY+F  +E   +D DV ST +   +L   R   L+K R I+H+N E
Sbjct  14   LHACAVADGSNPCDPYAFALAEAKRQDVDVESTAKGAAILDGGRAAILRKDRLILHENCE  73

Query  385  DNYGAVIVANHEALAQVIE  403
              +    +  HE    V+E
Sbjct  74   SFFERAFLTAHELGHVVLE  92


==> gi|121610011|ref|YP_997818.1| 23S rRNA 5-methyluridine methyltransferase
[Verminephrobacter eiseniae EF01-2]
Length=486
          Length = 486

 Score = 34.3 bits (77),  Expect = 9.1, Method: Compositional matrix adjust.
 Identities = 28/106 (26%), Positives = 46/106 (43%), Gaps = 13/106 (12%)

Query  388  GAVIVANHEALAQVIEQMRQGPTVPSS-------LRALSTAVNLR----WTDFVIGQDAT  436
            G V+V  HE  ++ +  M Q P +P         LR+L  A++        +   G   T
Sbjct  161  GVVLVGFHERKSRYVADMAQCPVLPPHAAALLMPLRSLIAALDAHDSCPQIELACGDSVT  220

Query  437  GVVVEKRIFYPAAWGSHNVTLCLMAEQGLKSSLHAKGPFSLNPVAE  482
             +V+  R   P + G H       AE G++  L  +GP ++ P+ E
Sbjct  221  ALVL--RHLQPLSVGDHARLRAFAAEHGVQWWLQPRGPDTVQPLDE  264


==> gi|269120007|ref|YP_003308184.1| hypothetical protein Sterm_1390
[Sebaldella termitidis ATCC 33386]
Length=75
          Length = 75

 Score = 31.2 bits (69),  Expect = 9.7, Method: Compositional matrix adjust.
 Identities = 18/47 (38%), Positives = 24/47 (51%), Gaps = 5/47 (11%)

Query  437  GVVVEKRIFYPAAWGSHNVTLCLMAEQGLKSSLHAKGPFSLNPVAEL  483
            G++VEKRI   A     N     M+ QG  S L+ KG FS+    +L
Sbjct  8    GIIVEKRITQTALSKKLN-----MSVQGFNSKLNGKGSFSVEDAEQL  49
