# Supplementary material for: An insight into the salivary gland content of the human body louse, Pediculus humanus
Source: Sci Rep. 2025 May 26;15:18322. doi: 10.1038/s41598-025-01412-5 (PMC12106848; doi:10.1038/s41598-025-01412-5)
Supplement: Supplementary file 2 — Supplementary Information 2. [file 41598_2025_1412_MOESM2_ESM.zip › S2/links/BAC-LIGHT/Phseq_10253-BAC-LIGHT.txt]

>Phseq_10253

gi|171185917|ref|YP_001794836.1| hypothetical protein Tneu_1465 [...  32.7    1.9
gi|147921431|ref|YP_684755.1| ATPase [uncultured methanogenic arc...  34.3    2.6
gi|257063685|ref|YP_003143357.1| small GTP-binding protein domain...  33.5    5.6
gi|54308991|ref|YP_130011.1| putative type I restriction enzyme R...  33.5    6.1
gi|206890595|ref|YP_002249316.1| transketolase subunit A [Thermod...  32.7    8.0
gi|257052008|ref|YP_003129841.1| hypothetical protein Huta_0925 [...  30.0    8.7
gi|120436606|ref|YP_862292.1| glutamine cyclotransferase [Gramell...  32.7    9.2
gi|126180064|ref|YP_001048029.1| DNA polymerase II large subunit ...  33.1    9.8


==> gi|171185917|ref|YP_001794836.1| hypothetical protein Tneu_1465
[Thermoproteus neutrophilus V24Sta]
Length=86
          Length = 86

 Score = 32.7 bits (73),  Expect = 1.9, Method: Composition-based stats.
 Identities = 10/21 (48%), Positives = 14/21 (67%), Gaps = 0/21 (0%)

Query  20  CEVCGNENAQYTCPRCEIKTC  40
           C++CG E A+  CPRC  + C
Sbjct  4   CQICGFEKAELRCPRCGRRVC  24


==> gi|147921431|ref|YP_684755.1| ATPase [uncultured methanogenic
archaeon RC-I]
Length=308
          Length = 308

 Score = 34.3 bits (77),  Expect = 2.6, Method: Compositional matrix adjust.
 Identities = 18/39 (46%), Positives = 21/39 (54%), Gaps = 2/39 (5%)

Query  2    GNETDSDCCDEKYNR--LGNCEVCGNENAQYTCPRCEIK  38
            G E   DC  EKY +  L NCEVCG    Q  C  C++K
Sbjct  259  GFENMIDCLKEKYPQVPLHNCEVCGEPGIQGVCQACKLK  297


==> gi|257063685|ref|YP_003143357.1| small GTP-binding protein domain/GTP-binding
conserved hypothetical protein [Slackia heliotrinireducens 
DSM 20476]
Length=438
          Length = 438

 Score = 33.5 bits (75),  Expect = 5.6, Method: Compositional matrix adjust.
 Identities = 27/102 (26%), Positives = 46/102 (45%), Gaps = 8/102 (8%)

Query  190  DAERKILKYYHSTGLPGLEVLLKAENVIEQPSFFQLDVHSSLKENFEDKI-IIEY-PILY  247
            D ++++  Y +  G   L +LL   +V+E       DV   L+E+  D++  + Y P++ 
Sbjct  276  DQDQRVAGYANERGC-ALIILLNKRDVVESG-----DVLDGLREDVGDRMTFVNYAPVIS  329

Query  248  VIFKSHKDEFRILDPDMKVECNLETTVTNKKFNNSFMPFTYF  289
            +   + K   RI D   +V  N   TV+  K NN       F
Sbjct  330  ISALTGKGVLRIWDAIDEVYANYSQTVSTSKLNNWLEGIRQF  371


==> gi|54308991|ref|YP_130011.1| putative type I restriction enzyme
R protein [Photobacterium profundum SS9]
Length=823
          Length = 823

 Score = 33.5 bits (75),  Expect = 6.1, Method: Compositional matrix adjust.
 Identities = 21/69 (30%), Positives = 33/69 (48%), Gaps = 1/69 (1%)

Query  191  AERKILKYYHSTGLPGLEVLLKAENVIEQPSFFQLDVHS-SLKENFEDKIIIEYPILYVI  249
            A R+IL+Y+ S    GL    K  + +    +F   V++ SLKE  ED  +  Y ++ V 
Sbjct  312  AWREILEYFSSAAQVGLTATPKETDEVSNSDYFGDPVYTYSLKEGIEDGFLAPYKVVRVD  371

Query  250  FKSHKDEFR  258
            F      +R
Sbjct  372  FDVDGQGWR  380


==> gi|206890595|ref|YP_002249316.1| transketolase subunit A [Thermodesulfovibrio
yellowstonii DSM 11347]
Length=265
          Length = 265

 Score = 32.7 bits (73),  Expect = 8.0, Method: Compositional matrix adjust.
 Identities = 19/54 (35%), Positives = 27/54 (50%), Gaps = 1/54 (2%)

Query  51   ELDCSGDRDKVGFVPMSKFNNLTLLSDYRLLEDVSRTVDNCKRNPLK-KYTRFN  103
            EL+     + + F    K NNLTL+ DY  L+   +T +     PLK K+  FN
Sbjct  145  ELNEGSVWEAIMFASHKKLNNLTLIVDYNKLQAFGKTNEVVNLEPLKDKFLAFN  198


==> gi|257052008|ref|YP_003129841.1| hypothetical protein Huta_0925
[Halorhabdus utahensis DSM 12940]
Length=65
          Length = 65

 Score = 30.0 bits (66),  Expect = 8.7, Method: Composition-based stats.
 Identities = 11/23 (48%), Positives = 12/23 (52%), Gaps = 0/23 (0%)

Query  18  GNCEVCGNENAQYTCPRCEIKTC  40
           G C +CG   A YTC RC    C
Sbjct  5   GLCGICGRTGAGYTCDRCGTLVC  27


==> gi|120436606|ref|YP_862292.1| glutamine cyclotransferase [Gramella
forsetii KT0803]
Length=356
          Length = 356

 Score = 32.7 bits (73),  Expect = 9.2, Method: Compositional matrix adjust.
 Identities = 28/94 (30%), Positives = 39/94 (41%), Gaps = 1/94 (1%)

Query  249  IFKSHKDE-FRILDPDMKVECNLETTVTNKKFNNSFMPFTYFDTVTYSKPMCEGDKAVQS  307
            IFKS   E   ILDP+   E N     T+K  +  F    + D + Y+        A+ +
Sbjct  235  IFKSDGTEKIWILDPETLAEQNYIQPTTHKSVSTKFNELEWVDGMIYANTYQLPSVAIIN  294

Query  308  INSCAAELRKYFTGCDKSDNDDDDDDEMNENSNG  341
              +   E    F G DK   + DD D  N+  NG
Sbjct  295  PATGGIEGIINFKGLDKELGNTDDLDPNNDVLNG  328


==> gi|126180064|ref|YP_001048029.1| DNA polymerase II large subunit
[Methanoculleus marisnigri JR1]
Length=1285
          Length = 1285

 Score = 33.1 bits (74),  Expect = 9.8, Method: Composition-based stats.
 Identities = 15/41 (37%), Positives = 19/41 (46%), Gaps = 0/41 (0%)

Query  10   CDEKYNRLGNCEVCGNENAQYTCPRCEIKTCSLNCVKIHKK  50
            C    N +  C  CG +  Q  CPRC  +T  L  V I+ K
Sbjct  642  CGAHTNPVFRCPRCGKDVGQDVCPRCNAETVCLQKVTINVK  682
