# Supplementary material for: An insight into the salivary gland content of the human body louse, Pediculus humanus
Source: Sci Rep. 2025 May 26;15:18322. doi: 10.1038/s41598-025-01412-5 (PMC12106848; doi:10.1038/s41598-025-01412-5)
Supplement: Supplementary file 2 — Supplementary Information 2. [file 41598_2025_1412_MOESM2_ESM.zip › S2/links/BAC-LIGHT/Phseq_10255-BAC-LIGHT.txt]

>Phseq_10255

gi|197287499|ref|YP_002153371.1| hypothetical protein PMI3696 [Pr...  28.5    4.0


==> gi|197287499|ref|YP_002153371.1| hypothetical protein PMI3696
[Proteus mirabilis HI4320]
Length=130
          Length = 130

 Score = 28.5 bits (62),  Expect = 4.0, Method: Compositional matrix adjust.
 Identities = 17/56 (30%), Positives = 31/56 (55%), Gaps = 4/56 (7%)

Query  4    STVLFTSVFSLLIAQIFNENRSSIVHDDKYFPLFFLNVNVENVCLLVLKSKSSKFS  59
            +T +FTSVF+LL A +F+ N +   +      +F  N+ +    LL++ +   K+S
Sbjct  70   TTAIFTSVFTLLTALLFHTNFAEGANQ----LMFMKNMTIAGGYLLLVITGPGKWS  121
