# Supplementary material for: An insight into the salivary gland content of the human body louse, Pediculus humanus
Source: Sci Rep. 2025 May 26;15:18322. doi: 10.1038/s41598-025-01412-5 (PMC12106848; doi:10.1038/s41598-025-01412-5)
Supplement: Supplementary file 2 — Supplementary Information 2. [file 41598_2025_1412_MOESM2_ESM.zip › S2/links/BAC-LIGHT/Phseq_10257-BAC-LIGHT.txt]

>Phseq_10257

gi|296138170|ref|YP_003645413.1| hypothetical protein Tpau_0433 [...  37.7    0.17
gi|319789106|ref|YP_004150739.1| hypothetical protein Theam_0124 ...  35.0    2.6
gi|20092561|ref|NP_618636.1| hypothetical protein MA3763 [Methano...  33.9    4.7
gi|89056196|ref|YP_511647.1| hypothetical protein Jann_3705 [Jann...  33.5    6.5


==> gi|296138170|ref|YP_003645413.1| hypothetical protein Tpau_0433
[Tsukamurella paurometabola DSM 20162]
Length=222
          Length = 222

 Score = 37.7 bits (86),  Expect = 0.17, Method: Compositional matrix adjust.
 Identities = 22/68 (32%), Positives = 34/68 (50%), Gaps = 2/68 (3%)

Query  236  ALLCCLALKQKQPHFVIDVLNNNKPNSIFINIKILAFTDIKDFQSVLSILKTILYADVPK  295
            ALL  LA + K  H  +D L    P  I     I AF DI +    +S+ +T+L ++  +
Sbjct  50   ALLLTLAGRLKPTHGTVDALGATSPGEIRKKCAIAAFADIDELDESVSV-ETVL-SEQRR  107

Query  296  YALPFYVM  303
            +  P+Y M
Sbjct  108  WLAPWYSM  115


==> gi|319789106|ref|YP_004150739.1| hypothetical protein Theam_0124
[Thermovibrio ammonificans HB-1]
Length=814
          Length = 814

 Score = 35.0 bits (79),  Expect = 2.6, Method: Compositional matrix adjust.
 Identities = 36/149 (24%), Positives = 67/149 (45%), Gaps = 9/149 (6%)

Query  89   MISITKTNEDVELFKNMLQKYCSQTRVVQYSHYKIGPEIA--RLFYTLNKPQDALELLKN  146
            MIS++  +  V+ F   L    SQ   V+ + + + PE+   RL   +NK     +L K 
Sbjct  327  MISLSLPSMRVKGFNPEL---ASQIMQVKKTGFTLAPEVGSDRLRRIINKDLTNEDLFKA  383

Query  147  QE--INVLFNNFQTNFILANLLYDREMYQDVIEIFYFV--IEKQYHGKKYYPSITNLFFA  202
             E      +N  +  F++      +E  + ++E+ + V  + ++Y GKK+  +  ++F  
Sbjct  384  AEGLFERGWNRLKLYFMIGLPFELQEDIEALVEMLWTVYKLGRKYRGKKHLAAGISIFVP  443

Query  203  ANYKLNTPESFKDAVNVYNNMEKCKFKCP  231
              +     E F D  +V   +E  K K P
Sbjct  444  KPFTPFQWEPFADQESVKEKVEFIKRKAP  472


==> gi|20092561|ref|NP_618636.1| hypothetical protein MA3763 [Methanosarcina
acetivorans C2A]
Length=395
          Length = 395

 Score = 33.9 bits (76),  Expect = 4.7, Method: Compositional matrix adjust.
 Identities = 44/164 (27%), Positives = 85/164 (52%), Gaps = 22/164 (13%)

Query  14   PNSKNEFF--KSTYI-TNFSHIKSKNLYSLETLKLDSFREFRTNLSKTLNNPDLFKAEMK  70
            P+SKN     ++ +I TNFS +K   +Y+  + KL  F++FRT + K +   ++    ++
Sbjct  52   PHSKNGILVDETHFICTNFSDVKL--IYAQNSEKLSCFQQFRTAI-KLIKGSEII---LR  105

Query  71   NKCEEGSYGMIFENDLKCMISITKTNEDVELFKN--MLQKYCSQTRVVQYSHYKIGPEIA  128
            +KC  G    I       +++IT T   +E F+N  + +KY  Q  ++      IG   +
Sbjct  106  DKCNLGKNIYIIS-----VMNITYT--ILEAFENESIAKKYSPQFILIDEG---IGTYFS  155

Query  129  RLFYTLNKPQDALELLKNQEINVLFNNFQTNFILA-NLLYDREM  171
            + F+TL    D   + K +  +V+ ++FQ  F  A N ++++++
Sbjct  156  KDFWTLTSKYDQENVEKKRLTDVVSDSFQLMFFHALNAVFEKKL  199


==> gi|89056196|ref|YP_511647.1| hypothetical protein Jann_3705 [Jannaschia
sp. CCS1]
Length=509
          Length = 509

 Score = 33.5 bits (75),  Expect = 6.5, Method: Compositional matrix adjust.
 Identities = 30/101 (30%), Positives = 44/101 (44%), Gaps = 17/101 (17%)

Query  243  LKQKQPHFVIDVLNNNKPNSIFINIKILAFTDIKDFQS-----VLSILKTILYADVPKYA  297
            + +K+ H++   LN N PNS+           IKDFQ+        I KTIL   +PK+ 
Sbjct  398  MSEKEAHYLSAFLNPNYPNSV-----------IKDFQTRGLFGPRDIHKTILDVALPKFD  446

Query  298  LPFYVMDETLNYVEAAIEKSDSAYKKFQKLKQELLAHNLVK  338
             P      T+  +        +AY   +KL   L AH L +
Sbjct  447  -PKNATHTTIADLSKTCHHKATAYLDSEKLDANLSAHALGR  486
