# Supplementary material for: An insight into the salivary gland content of the human body louse, Pediculus humanus
Source: Sci Rep. 2025 May 26;15:18322. doi: 10.1038/s41598-025-01412-5 (PMC12106848; doi:10.1038/s41598-025-01412-5)
Supplement: Supplementary file 2 — Supplementary Information 2. [file 41598_2025_1412_MOESM2_ESM.zip › S2/links/BAC-LIGHT/Phseq_10259-BAC-LIGHT.txt]

>Phseq_10259

gi|333910302|ref|YP_004484035.1| hypothetical protein Metig_0414 ...  30.8    0.56
gi|325108788|ref|YP_004269856.1| hypothetical protein Plabr_2232 ...  28.1    6.2
gi|338731813|ref|YP_004662932.1| putative calcium-transporting AT...  28.1    6.5
gi|20091389|ref|NP_617464.1| hypothetical protein MA2563 [Methano...  27.7    7.6
gi|154246914|ref|YP_001417872.1| type III restriction protein res...  27.7    9.4
gi|195953047|ref|YP_002121337.1| ATPase AAA-2 domain-containing p...  27.3    9.8


==> gi|333910302|ref|YP_004484035.1| hypothetical protein Metig_0414
[Methanotorris igneus Kol 5]
Length=181
          Length = 181

 Score = 30.8 bits (68),  Expect = 0.56, Method: Composition-based stats.
 Identities = 18/34 (53%), Positives = 22/34 (65%), Gaps = 3/34 (9%)

Query  13  KVLKSFIQPEIKKALAHSEHADIFEISFESAIRD  46
           K LKS+I PE KKA   S+  D+ EI+FE  I D
Sbjct  49  KELKSYIAPEQKKA---SKEYDLLEIAFEHDILD  79


==> gi|325108788|ref|YP_004269856.1| hypothetical protein Plabr_2232
[Planctomyces brasiliensis DSM 5305]
Length=770
          Length = 770

 Score = 28.1 bits (61),  Expect = 6.2, Method: Composition-based stats.
 Identities = 12/27 (44%), Positives = 19/27 (70%), Gaps = 0/27 (0%)

Query  12   DKVLKSFIQPEIKKALAHSEHADIFEI  38
            D VL+SFI+ +I++AL+      IF+I
Sbjct  311  DPVLESFIERQIQRALSEGAQTLIFQI  337


==> gi|338731813|ref|YP_004662932.1| putative calcium-transporting
ATPase [Simkania negevensis Z]
Length=898
          Length = 898

 Score = 28.1 bits (61),  Expect = 6.5, Method: Composition-based stats.
 Identities = 11/35 (31%), Positives = 20/35 (57%), Gaps = 0/35 (0%)

Query  20   QPEIKKALAHSEHADIFEISFESAIRDSKFSVSCK  54
            +PE K+A+ HSE A IF +      +D+  ++  +
Sbjct  542  RPEAKEAMTHSEEAGIFPVMITGDHKDTATAIGAE  576


==> gi|20091389|ref|NP_617464.1| hypothetical protein MA2563 [Methanosarcina
acetivorans C2A]
Length=404
          Length = 404

 Score = 27.7 bits (60),  Expect = 7.6, Method: Compositional matrix adjust.
 Identities = 13/26 (50%), Positives = 18/26 (69%), Gaps = 0/26 (0%)

Query  26  ALAHSEHADIFEISFESAIRDSKFSV  51
           A+ +SE+ DIFE   E A+ DS +SV
Sbjct  48  AINYSENEDIFEFIKERAVEDSHYSV  73


==> gi|154246914|ref|YP_001417872.1| type III restriction protein
res subunit [Xanthobacter autotrophicus Py2]
Length=1113
          Length = 1113

 Score = 27.7 bits (60),  Expect = 9.4, Method: Composition-based stats.
 Identities = 12/32 (38%), Positives = 18/32 (56%), Gaps = 0/32 (0%)

Query  4    ETRISLCRDKVLKSFIQPEIKKALAHSEHADI  35
            E+RI +C D + + F  PE+K A  H  H  +
Sbjct  448  ESRIIVCVDMLGEGFDLPELKIAALHDHHKSV  479


==> gi|195953047|ref|YP_002121337.1| ATPase AAA-2 domain-containing
protein [Hydrogenobaculum sp. Y04AAS1]
Length=982
          Length = 982

 Score = 27.3 bits (59),  Expect = 9.8, Method: Compositional matrix adjust.
 Identities = 20/48 (42%), Positives = 25/48 (52%), Gaps = 5/48 (10%)

Query  11   RDKVLKSFI--QPEIKKALAHSEHADIFEISFESAIRDSKFSVSCKYL  56
            +DKVLK FI   PE   A        +FEI+ E A+RD    VS  +L
Sbjct  208  QDKVLKRFIGKTPEFGYA---KNLEKVFEIAQEKAVRDGVAEVSPAHL  252
