# Supplementary material for: An insight into the salivary gland content of the human body louse, Pediculus humanus
Source: Sci Rep. 2025 May 26;15:18322. doi: 10.1038/s41598-025-01412-5 (PMC12106848; doi:10.1038/s41598-025-01412-5)
Supplement: Supplementary file 2 — Supplementary Information 2. [file 41598_2025_1412_MOESM2_ESM.zip › S2/links/BAC-LIGHT/Phseq_10260-BAC-LIGHT.txt]

>Phseq_10260

gi|115524472|ref|YP_781383.1| hypothetical protein RPE_2464 [Rhod...  99.8    6e-21
gi|154252494|ref|YP_001413318.1| hypothetical protein Plav_2047 [...  88.6    1e-17
gi|113475491|ref|YP_721552.1| hypothetical protein Tery_1822 [Tri...  84.3    9e-16
gi|220936102|ref|YP_002515001.1| hypothetical protein Tgr7_2941 [...  79.7    1e-14
gi|113478314|ref|YP_724375.1| hypothetical protein Tery_4988 [Tri...  74.7    2e-13
gi|113478330|ref|YP_724391.1| hypothetical protein Tery_5005 [Tri...  67.8    9e-12
gi|82702002|ref|YP_411568.1| esterase/lipase/thioesterase family ...  45.1    0.001
gi|313682333|ref|YP_004060071.1| hypothetical protein Sulku_1208 ...  42.4    0.012
gi|310780214|ref|YP_003968546.1| hypothetical protein Ilyop_2439 ...  38.5    0.12
gi|85059706|ref|YP_455408.1| thioredoxin-dependent thiol peroxida...  36.6    0.32


==> gi|115524472|ref|YP_781383.1| hypothetical protein RPE_2464 [Rhodopseudomonas
palustris BisA53]
Length=674
          Length = 674

 Score = 99.8 bits (247),  Expect = 6e-21, Method: Compositional matrix adjust.
 Identities = 65/206 (32%), Positives = 113/206 (55%), Gaps = 20/206 (10%)

Query  228  TRCWPKDWLAKDCPEIRLIGVNYESNISQWTPLCPLAPMSGTILERSFHLVNILCEAGVG  287
            T  WPK WL+ +   I +  V+Y +++  W+      P      ER+ ++V+ L   G+G
Sbjct  43   TSFWPK-WLS-NLGNIWI--VDYPADLFWWSSTGMAIP------ERAKNVVDSLANYGLG  92

Query  288  KRPIVWISHSMGGLIVKGILSIAHSSSNPQFRSLLDQTKGIIFYSTPHKGSRLAALNTTS  347
             +PI+WI+HS+GGL+VK +L  +   +NP ++ +++QT+G++F  TPH G+ L  L +  
Sbjct  93   SKPIIWIAHSLGGLLVKSMLRASSELNNPNWKRIVEQTRGVVFLGTPHTGASLGTLASLV  152

Query  348  QMIVWPSIEVQELRENSPGLLKLHEDFLRITSEKPIKVVTFSERESTYITALKFELQFVD  407
            + +   S  V +L+ N   LL+L   +    + + +K+ T +  E   +  +K     VD
Sbjct  153  RTLT--SANVSQLKSNESHLLELATWYS--CNARKLKIRTLAYYEKGTVRGIK----VVD  204

Query  408  SHSAYPDVGENFGIPLD--HLCICKP  431
              SA P+V +   +P D  H+ ICKP
Sbjct  205  EGSANPNVEDCIPVPSDANHVEICKP  230


==> gi|154252494|ref|YP_001413318.1| hypothetical protein Plav_2047
[Parvibaculum lavamentivorans DS-1]
Length=398
          Length = 398

 Score = 88.6 bits (218),  Expect = 1e-17, Method: Compositional matrix adjust.
 Identities = 64/225 (28%), Positives = 111/225 (49%), Gaps = 21/225 (9%)

Query  216  GSPKEEDLEGNLTR-CWPKDWLAKDCPEIRLIGVNYESNI-SQWTPLCPLAPMSGTILER  273
            G P+E    G   +  WPK WL ++   + +  + Y S+I  +W      A     + ER
Sbjct  28   GDPRETWTSGGPEQEYWPK-WLCEELEGVSVYALGYPSSIFGKW------AKKEMNLHER  80

Query  274  SFHLVNILCEAGVGKRPIVWISHSMGGLIVKGILSIAHSSSNPQFRSLLDQTKGIIFYST  333
            + +++  L   G+G RPI  + HS+GG++VK +L  ++  ++  ++++  QT+  +F +T
Sbjct  81   AGNMLEHLAANGIGARPIALVGHSLGGILVKEMLRASNECADRDWQAIAAQTRLAVFMAT  140

Query  334  PHKGSRLAALNTTSQMIV--WPSIEVQELRENSPGLLKLHEDFLRITSEKPIKVVTFSER  391
            PHKG+ LA   +  ++IV    S  V  L  +S  L  L++ +    +   I  V + E+
Sbjct  141  PHKGASLA---SAVKLIVPRLSSTHVDLLSNDSGYLTSLNQAYRDFANGAGIATVAYYEK  197

Query  392  ESTYITALKFELQFVDSHSAYPDVGEN--FGIPLDHLCICKPCGR  434
              T  +++      V   SA P VG      +  DH+ ICKP  R
Sbjct  198  YKTKGSSV-----IVPEDSADPGVGATRPVAVDADHISICKPAKR  237


==> gi|113475491|ref|YP_721552.1| hypothetical protein Tery_1822
[Trichodesmium erythraeum IMS101]
Length=977
          Length = 977

 Score = 84.3 bits (207),  Expect = 9e-16, Method: Compositional matrix adjust.
 Identities = 76/292 (26%), Positives = 129/292 (44%), Gaps = 65/292 (22%)

Query  145  PKLDVIFIHGLLGGVFITWRQRDFGHCTHKSPLELLDVRDFNKREKLAEGYEFVLHDIPI  204
            P+ DV+F+HGL G  + TW  +                   NK++K  E  +F+L     
Sbjct  15   PQGDVVFVHGLAGHPWGTWHPQ-------------------NKKDK--EDVDFLL-----  48

Query  205  DCNFDSTGPYYGSPKEEDLEGNLTRCWPKDWLAKDCPEIRLIGVNYESNISQW-TPLCPL  263
                                     CW  + L     ++ +    Y++   Q+     P 
Sbjct  49   -------------------------CWLGEELQAHGIDVNVWSFGYDAPGFQYFGQGMPR  83

Query  264  APMSGTILERSFHLVNI-LCEAGVGKRPIVWISHSMGGLIVKGILSIAHSSSNPQFRSLL  322
              ++  +LE    + +I        KRP+++++HS+GGL+VK ++  A S   P++ +++
Sbjct  84   FDLASNLLE-YLQVYDIGKTSTSFPKRPLIFVTHSLGGLVVKEVIRTAQSF--PEYLAIV  140

Query  323  DQTKGIIFYSTPHKGSRLAALNTTSQMIVWPSIEVQELRENSPGLLKLHEDFLRITSEKP  382
             Q KGI+F STPH G+ LA L      +  P++ V+EL+E+SP L  L+E + +   +  
Sbjct  141  KQVKGIVFLSTPHTGTHLANLIDHVGFLTRPTVNVEELKEHSPQLRDLNEWYRQNVGKLE  200

Query  383  IKVVTFSERESTYITALKFELQFVDSHSAYPDVGENFGIPL---DHLCICKP  431
            IK   F E +S     +      V+  SA P + +   I +   DH  I KP
Sbjct  201  IKTKVFYETKSLNGVLV------VNEDSANPGIHDVKPIAVSAEDHNSIAKP  246


==> gi|220936102|ref|YP_002515001.1| hypothetical protein Tgr7_2941
[Thioalkalivibrio sp. HL-EbGR7]
Length=395
          Length = 395

 Score = 79.7 bits (195),  Expect = 1e-14, Method: Compositional matrix adjust.
 Identities = 59/220 (27%), Positives = 106/220 (48%), Gaps = 17/220 (8%)

Query  216  GSPKEEDLEGNLTRCWPKDWLAKDCPEIRLIGVNYESNI-SQWTPLCPLAPMSGTILERS  274
            G P+E     +    WP +WL    P   +  + Y +++  +W      A     + ER+
Sbjct  28   GDPEETWQSEDTGEFWP-EWLCDTIPNAAVHSLGYPASLFGKW------AKKEMNLYERA  80

Query  275  FHLVNILCEAGVGKRPIVWISHSMGGLIVKGILSIAHSSSNPQFRSLLDQTKGIIFYSTP  334
             +++  +   G+G+RP+V++ HS+GG++ K I+  A  S +  ++ +    + ++F +TP
Sbjct  81   VNVIEAMVGRGIGERPLVFVCHSLGGILAKQIIRTASDSDDEDWKQIASSLRMVVFLATP  140

Query  335  HKGSRLAALNTTSQMIVWPSIEVQELRENSPGLLKLHEDFLRITS-EKPIKVVTFSERES  393
            HKGS LA++   + +  + S  V  L ++S  L +L++ +    +     K V F E   
Sbjct  141  HKGSSLASV-LDAFLPHFSSKHVGLLTDDSGALTELNQHYRNFANGNSEFKTVVFVETFK  199

Query  394  TYITALKFELQFVDSHSAYPDVGENFGIPL--DHLCICKP  431
            T   A+      V   SA P V     IP+  DH+ I KP
Sbjct  200  TKKAAI-----VVPRDSADPGVQGTQPIPVDKDHINISKP  234


==> gi|113478314|ref|YP_724375.1| hypothetical protein Tery_4988
[Trichodesmium erythraeum IMS101]
Length=284
          Length = 284

 Score = 74.7 bits (182),  Expect = 2e-13, Method: Compositional matrix adjust.
 Identities = 63/209 (30%), Positives = 100/209 (48%), Gaps = 25/209 (12%)

Query  231  WPKDWLAKDCPEIRLIGVNYESNISQWTPLCPLAPMSGTILER--SFHLVNILCE----A  284
            WP  WL +D  +        E  ++ WT     AP  G + E    F L + L E     
Sbjct  52   WPF-WLGQDLQKD-------EIAVNVWT-FGYDAPRFGYVGEGMPRFDLASNLWEYLDVN  102

Query  285  GVGKRPIVWISHSMGGLIVKGILSIAHSSSNPQFRSLLDQTKGIIFYSTPHKGSRLAALN  344
             +G  P+++I+HSMGGL+VK ++  A +    + ++++ QT+GI+F STPH+GS LA L 
Sbjct  103  DIGDGPLIFITHSMGGLVVKDLIRTAQNFD--EKKAIIQQTQGIVFLSTPHQGSHLANLI  160

Query  345  TTSQMIVWPSIEVQELRENSPGLLKLHEDFLRITSEKPIKVVTFSERESTYITALKFELQ  404
                ++   ++ V+EL+ + P L  L+E + +      IK          Y T     + 
Sbjct  161  DNFNVLTKATVNVKELKAHGPQLRDLNEWYRQNIENLNIKTHVL------YETKPMAGVL  214

Query  405  FVDSHSAYPDVGE--NFGIPLDHLCICKP  431
             VD  SA P + +     +  DH  I KP
Sbjct  215  VVDEDSANPGIKDVKPVAVEADHNSIAKP  243


==> gi|113478330|ref|YP_724391.1| hypothetical protein Tery_5005
[Trichodesmium erythraeum IMS101]
Length=189
          Length = 189

 Score = 67.8 bits (164),  Expect = 9e-12, Method: Compositional matrix adjust.
 Identities = 46/147 (31%), Positives = 77/147 (52%), Gaps = 9/147 (6%)

Query  264  APMSGTILER--SFHLVNILCEA----GVGKRPIVWISHSMGGLIVKGILSIAHSSSNPQ  317
            AP  G + E    F LV+ L E      +  RP++ I+H MGGL+VK ++  A +  +  
Sbjct  28   APRFGYVGEVMPHFDLVSNLWEYLDINDISNRPLILITHGMGGLVVKDLIRTAQNFDDK-  86

Query  318  FRSLLDQTKGIIFYSTPHKGSRLAALNTTSQMIVWPSIEVQELRENSPGLLKLHEDFLRI  377
             ++++ QT+GI+F STPH+GS LA L      +   ++ V +LR   P L  L+E + + 
Sbjct  87   -KAIIQQTQGIVFLSTPHQGSHLANLIDNFYSLTKTTVNVMQLRTYGPQLRDLNEWYQQN  145

Query  378  TSEKPIKV-VTFSERESTYITALKFEL  403
              +  IK  V +  +    +  + +EL
Sbjct  146  IEKLNIKTHVLYETKPMAGVVVVNWEL  172


==> gi|82702002|ref|YP_411568.1| esterase/lipase/thioesterase family
protein [Nitrosospira multiformis ATCC 25196]
Length=273
          Length = 273

 Score = 45.1 bits (105),  Expect = 0.001, Method: Compositional matrix adjust.
 Identities = 33/84 (39%), Positives = 46/84 (55%), Gaps = 13/84 (15%)

Query  259  PLCPLAPMSGTILERSFHLVNILCEAGVGKRP-IVWISHSMGGLIVKGILSIAHSSSNPQ  317
            PL P  P +GTI ER+  L N L     G+ P    ++HSMGGL  + ++S  H  ++ +
Sbjct  69   PLIPEVPGAGTIAERAETLANKLFR---GRAPAFALVAHSMGGLDARYLIS--HFDADRR  123

Query  318  FRSLLDQTKGIIFYSTPHKGSRLA  341
             +SLL         STPH+GS LA
Sbjct  124  VKSLLT-------VSTPHRGSPLA  140


==> gi|313682333|ref|YP_004060071.1| hypothetical protein Sulku_1208
[Sulfuricurvum kujiense DSM 16994]
Length=758
          Length = 758

 Score = 42.4 bits (98),  Expect = 0.012, Method: Compositional matrix adjust.
 Identities = 30/93 (32%), Positives = 51/93 (55%), Gaps = 16/93 (17%)

Query  289  RPIVWISHSMGGLIVKGILSIAHSSSNPQFRSLLDQTKGIIFYSTPHKGSRLAA-LNTTS  347
            + I +ISHSMGGLIVKG+L         +   + ++T   I  +TPH+G+  A  LN  +
Sbjct  107  KSINFISHSMGGLIVKGVLI--------KNADIFEKTNFYITLATPHRGTNKAKFLNGIN  158

Query  348  QMIVWPSIEVQELRENSPGLLKLHEDFLRITSE  380
            +       +V+ L ENS  +  L +++L + ++
Sbjct  159  R-------QVKSLEENSQIIKYLTDNYLILQNQ  184


==> gi|310780214|ref|YP_003968546.1| hypothetical protein Ilyop_2439
[Ilyobacter polytropus DSM 2926]
Length=218
          Length = 218

 Score = 38.5 bits (88),  Expect = 0.12, Method: Compositional matrix adjust.
 Identities = 22/64 (34%), Positives = 38/64 (59%), Gaps = 10/64 (16%)

Query  281  LCEAGVGKRP-IVWISHSMGGLIVKGILSIAHSSSNPQFRSLLDQTKGIIFYSTPHKGSR  339
            L  +GV KR  I+ I HS GGL+++G L      S+ + R ++D+   ++  ++P+ G +
Sbjct  59   LQRSGVNKREEIILIGHSTGGLVIRGAL------SDKRIRRIVDK---VVLVASPNMGCK  109

Query  340  LAAL  343
            LA L
Sbjct  110  LADL  113


==> gi|85059706|ref|YP_455408.1| thioredoxin-dependent thiol peroxidase
[Sodalis glossinidius str. 'morsitans']
Length=155
          Length = 155

 Score = 36.6 bits (83),  Expect = 0.32, Method: Compositional matrix adjust.
 Identities = 29/87 (33%), Positives = 43/87 (49%), Gaps = 2/87 (2%)

Query  316  PQFRSLLDQTKGIIFYSTPHKGSRLAALNTTSQMIVWPSIEVQELRENSPGLLKLHEDFL  375
            PQF SLLDQ  G +   T  +G R+        M    +++   LR+N   L K   + L
Sbjct  11   PQF-SLLDQ-DGELISLTDFQGQRVLVYFYPKAMTPGCTVQACGLRDNMDDLKKAGVEVL  68

Query  376  RITSEKPIKVVTFSERESTYITALKFE  402
             I+++KP K+  F+E+E    T L  E
Sbjct  69   GISTDKPEKLSRFAEKELLNFTLLSDE  95
