# Supplementary material for: An insight into the salivary gland content of the human body louse, Pediculus humanus
Source: Sci Rep. 2025 May 26;15:18322. doi: 10.1038/s41598-025-01412-5 (PMC12106848; doi:10.1038/s41598-025-01412-5)
Supplement: Supplementary file 2 — Supplementary Information 2. [file 41598_2025_1412_MOESM2_ESM.zip › S2/links/BAC-LIGHT/Phseq_10268-BAC-LIGHT.txt]

>Phseq_10268

gi|190573663|ref|YP_001971508.1| putative LysR family transcripti...  35.0    1.2
gi|152982371|ref|YP_001352280.1| hypothetical protein mma_0590 [J...  32.7    2.3
gi|296136148|ref|YP_003643390.1| transcription-repair coupling fa...  34.3    3.1
gi|71066284|ref|YP_265011.1| glutathione-regulated K+ efflux anti...  33.1    6.6
gi|291618449|ref|YP_003521191.1| RseC [Pantoea ananatis LMG 20103]    32.0    6.9
gi|296395427|ref|YP_003660311.1| aminotransferase class IV [Segni...  32.7    7.0
gi|333910297|ref|YP_004484030.1| hypothetical protein Metig_0409 ...  29.6    9.7


==> gi|190573663|ref|YP_001971508.1| putative LysR family transcriptional
regulator [Stenotrophomonas maltophilia K279a]
Length=305
          Length = 305

 Score = 35.0 bits (79),  Expect = 1.2, Method: Compositional matrix adjust.
 Identities = 25/75 (33%), Positives = 37/75 (49%), Gaps = 12/75 (16%)

Query  179  FLFYGLYYGVLGRDIAEICADKMASHIGYYNAK------GMPTRSLDSNVCAVCGNKLLT  232
            +L Y ++ GVL   + E+  D+ A HI  YN +      G+  RSLD  +  VC      
Sbjct  98   YLEYAMHSGVLPTALRELRGDRPAVHIALYNQQSDVQLAGLRQRSLD--IALVCE----P  151

Query  233  PLNEDGVLESTYKLS  247
            P  +D  LE+T  L+
Sbjct  152  PAFDDPDLEATQVLN  166


==> gi|152982371|ref|YP_001352280.1| hypothetical protein mma_0590
[Janthinobacterium sp. Marseille]
Length=116
          Length = 116

 Score = 32.7 bits (73),  Expect = 2.3, Method: Compositional matrix adjust.
 Identities = 18/55 (33%), Positives = 25/55 (45%), Gaps = 5/55 (9%)

Query  24   LTPEEKWRLEHIQIHERHRGHESMHAEMVIILIV-TLVVAQIVLVQWKQRHYQSY  77
            LTP+EKW  +    H  H G  S     VI+L+V T  +    L+    R +  Y
Sbjct  59   LTPDEKWDAQ----HNAHSGRTSDSGWAVIVLVVLTFALGSTALIATIARGFDLY  109


==> gi|296136148|ref|YP_003643390.1| transcription-repair coupling
factor [Thiomonas intermedia K12]
Length=1160
          Length = 1160

 Score = 34.3 bits (77),  Expect = 3.1, Method: Composition-based stats.
 Identities = 21/61 (34%), Positives = 32/61 (52%), Gaps = 10/61 (16%)

Query  6    HNYIEKI---KKELENKTAGELTPEEKWRLEHIQIHER--HRGHESMHAEMVIILIVTLV  60
            HN +E I   +++LE     EL PE +  + H Q+HER   R     HA+   IL+ T +
Sbjct  825  HNEVETIENRRRQLE-----ELVPEARIEIAHGQMHERDLERVMRDFHAQRFNILLCTTI  879

Query  61   V  61
            +
Sbjct  880  I  880


==> gi|71066284|ref|YP_265011.1| glutathione-regulated K+ efflux
antiporter [Psychrobacter arcticus 273-4]
Length=628
          Length = 628

 Score = 33.1 bits (74),  Expect = 6.6, Method: Compositional matrix adjust.
 Identities = 30/132 (23%), Positives = 57/132 (43%), Gaps = 19/132 (14%)

Query  74   YQSYQLVTLIGMWIVPIIFCLKNQSWRFIFIWLVFSCITGLIF-RKSLEKPI------EG  126
            +Q   ++ L+   ++P +  ++ QS+  I+   VF+   GLIF  + + +P        G
Sbjct  161  FQDIAVIPLLA--VIPFLSGVREQSYDLIYFGKVFAVFAGLIFASRYVVRPFFKFVASSG  218

Query  127  TTPRLVYKWFYFLYKLSYGLGIIGYIILMATFLGVNLIFDS----------KPHLWMDCG  176
             +  L     + +  +S  +G IG  + +  FL   L+ DS          +P   +  G
Sbjct  219  ASELLTAVALFIVMGVSILMGQIGLSMALGAFLTGVLLADSEYRHELEASIEPFKGLLLG  278

Query  177  LLFLFYGLYYGV  188
            L F+  G+   V
Sbjct  279  LFFMSVGMLTDV  290


==> gi|291618449|ref|YP_003521191.1| RseC [Pantoea ananatis LMG 20103]
Length=154
          Length = 154

 Score = 32.0 bits (71),  Expect = 6.9, Method: Compositional matrix adjust.
 Identities = 15/42 (36%), Positives = 22/42 (52%), Gaps = 0/42 (0%)

Query  178  LFLFYGLYYGVLGRDIAEICADKMASHIGYYNAKGMPTRSLD  219
            LFLF GL+  + G D+A  C   +    G+  AKG+  +  D
Sbjct  89   LFLFAGLFQALFGSDLAAACGALLGGVGGFIVAKGISMKFGD  130


==> gi|296395427|ref|YP_003660311.1| aminotransferase class IV [Segniliparus
rotundus DSM 44985]
Length=285
          Length = 285

 Score = 32.7 bits (73),  Expect = 7.0, Method: Compositional matrix adjust.
 Identities = 20/72 (28%), Positives = 32/72 (44%), Gaps = 5/72 (7%)

Query  172  WMDCGLLFLFYGLYYGVLGRDIAEICADKMASHIGYYNAKGMPTRSLDSNVCAVCGNKLL  231
            W+  G   L Y +    L        A++ A+   + +A G       + V    GNKL+
Sbjct  149  WLLLGAKTLSYAVNMAAL-----RYAAERGAAEAIFLDAAGQVLEGPTTTVVLTKGNKLV  203

Query  232  TPLNEDGVLEST  243
            TP+ +DG+L  T
Sbjct  204  TPVPDDGILHGT  215


==> gi|333910297|ref|YP_004484030.1| hypothetical protein Metig_0409
[Methanotorris igneus Kol 5]
Length=53
          Length = 53

 Score = 29.6 bits (65),  Expect = 9.7, Method: Composition-based stats.
 Identities = 11/22 (50%), Positives = 14/22 (64%), Gaps = 0/22 (0%)

Query  255  FCIRGWCIVGKKQTCPYCKEKV  276
            FC + +  VGKK  CPYCK  +
Sbjct  30   FCNKEFKYVGKKMMCPYCKRMI  51
