# Supplementary material for: An insight into the salivary gland content of the human body louse, Pediculus humanus
Source: Sci Rep. 2025 May 26;15:18322. doi: 10.1038/s41598-025-01412-5 (PMC12106848; doi:10.1038/s41598-025-01412-5)
Supplement: Supplementary file 2 — Supplementary Information 2. [file 41598_2025_1412_MOESM2_ESM.zip › S2/links/BAC-LIGHT/Phseq_10270-BAC-LIGHT.txt]

>Phseq_10270

gi|310821678|ref|YP_003954036.1| serine/threonine protein kinase ...  44.3    0.001
gi|91787132|ref|YP_548084.1| serine/threonine protein kinase [Pol...  43.5    0.002
gi|50953943|ref|YP_061231.1| serine/threonine kinase [Leifsonia x...  42.0    0.005
gi|262194673|ref|YP_003265882.1| serine/threonine protein kinase ...  42.4    0.006
gi|323357939|ref|YP_004224335.1| serine/threonine protein kinase ...  42.0    0.006
gi|313203378|ref|YP_004042035.1| serine/threonine protein kinase ...  41.2    0.008
gi|269797914|ref|YP_003311814.1| serine/threonine protein kinase ...  41.2    0.010
gi|283778056|ref|YP_003368811.1| serine/threonine protein kinase ...  40.8    0.013
gi|184201143|ref|YP_001855350.1| serine/threonine protein kinase ...  40.8    0.013
gi|257056515|ref|YP_003134347.1| protein kinase family protein [S...  40.8    0.015


==> gi|310821678|ref|YP_003954036.1| serine/threonine protein kinase
[Stigmatella aurantiaca DW4/3-1]
Length=672
          Length = 672

 Score = 44.3 bits (103),  Expect = 0.001, Method: Compositional matrix adjust.
 Identities = 18/26 (69%), Positives = 22/26 (85%), Gaps = 0/26 (0%)

Query  1    DLKPDNMLLSATGHVKLTDFGLSRIR  26
            DLKP+N+LL A GHVK+ DFGL+ IR
Sbjct  215  DLKPENILLDARGHVKVADFGLAGIR  240


==> gi|91787132|ref|YP_548084.1| serine/threonine protein kinase
[Polaromonas sp. JS666]
Length=628
          Length = 628

 Score = 43.5 bits (101),  Expect = 0.002, Method: Compositional matrix adjust.
 Identities = 16/26 (62%), Positives = 22/26 (85%), Gaps = 0/26 (0%)

Query  1    DLKPDNMLLSATGHVKLTDFGLSRIR  26
            D+KP N+L+   GHVKLTDFG++RI+
Sbjct  135  DIKPANLLIQGNGHVKLTDFGVARIQ  160


==> gi|50953943|ref|YP_061231.1| serine/threonine kinase [Leifsonia
xyli subsp. xyli str. CTCB07]
Length=573
          Length = 573

 Score = 42.0 bits (97),  Expect = 0.005, Method: Compositional matrix adjust.
 Identities = 19/45 (42%), Positives = 29/45 (64%), Gaps = 2/45 (4%)

Query  1    DLKPDNMLLSATGHVKLTDFGLSRIRMQRDLEISDLINCTPSVEY  45
            D+KP N+L++  G VK+TDFG++RI  Q  L  +  +  T  V+Y
Sbjct  136  DIKPGNLLITPDGRVKITDFGIARIADQVPLTATGQVMGT--VQY  178


==> gi|262194673|ref|YP_003265882.1| serine/threonine protein kinase
with WD40 repeats [Haliangium ochraceum DSM 14365]
Length=1626
          Length = 1626

 Score = 42.4 bits (98),  Expect = 0.006, Method: Composition-based stats.
 Identities = 20/58 (34%), Positives = 39/58 (67%), Gaps = 2/58 (3%)

Query  1    DLKPDNMLLSATGHVKLTDFGLSRIRMQRDL--EISDLINCTPSVEYCTRTPGQLLSL  56
            DLKP+N++L+  G +K+ DFG++++    D+  E ++L++   SV + TR+ G + +L
Sbjct  228  DLKPENVMLTRAGAIKVLDFGIAKLLDSVDIEHEFAELVSGQTSVRFETRSSGLIGTL  285


==> gi|323357939|ref|YP_004224335.1| serine/threonine protein kinase
[Microbacterium testaceum StLB037]
Length=575
          Length = 575

 Score = 42.0 bits (97),  Expect = 0.006, Method: Compositional matrix adjust.
 Identities = 19/45 (42%), Positives = 29/45 (64%), Gaps = 2/45 (4%)

Query  1    DLKPDNMLLSATGHVKLTDFGLSRIRMQRDLEISDLINCTPSVEY  45
            D+KP N+L++  G VK+TDFG++RI  Q  L  +  +  T  V+Y
Sbjct  130  DIKPGNLLITPDGRVKITDFGIARIADQVPLTATGQVMGT--VQY  172


==> gi|313203378|ref|YP_004042035.1| serine/threonine protein kinase
[Paludibacter propionicigenes WB4]
Length=373
          Length = 373

 Score = 41.2 bits (95),  Expect = 0.008, Method: Compositional matrix adjust.
 Identities = 19/53 (36%), Positives = 30/53 (57%), Gaps = 5/53 (9%)

Query  1    DLKPDNMLLSATGHVKLTDFGLSRIRMQRDLEISDLINCTPSVEYCTRTPGQL  53
            D++PDN+L+S  G VK+ DFG  +I     +E  D  N + S+ +   TP + 
Sbjct  136  DIRPDNILVSEKGVVKIIDFGFGKI-----IEFDDKFNKSISLNWRYSTPNEF  183


==> gi|269797914|ref|YP_003311814.1| serine/threonine protein kinase
with PASTA sensor(s) [Veillonella parvula DSM 2008]
Length=644
          Length = 644

 Score = 41.2 bits (95),  Expect = 0.010, Method: Compositional matrix adjust.
 Identities = 25/74 (34%), Positives = 35/74 (47%), Gaps = 23/74 (31%)

Query  1    DLKPDNMLLSATGHVKLTDFGLSRIRMQRDLEISDLINCTPSVEYCTRTPGQLLSLTSHL  60
            D+KP N++++ TG VK+TDFG++R            IN T +V Y               
Sbjct  138  DIKPHNVIITNTGRVKVTDFGIAR-----------AINATNTVMYTNSI-----------  175

Query  61   SFGSFHSTSPECSS  74
              GS H  SPE +S
Sbjct  176  -LGSAHYLSPEQAS  188


==> gi|283778056|ref|YP_003368811.1| serine/threonine protein kinase
[Pirellula staleyi DSM 6068]
Length=513
          Length = 513

 Score = 40.8 bits (94),  Expect = 0.013, Method: Compositional matrix adjust.
 Identities = 19/44 (43%), Positives = 28/44 (64%), Gaps = 3/44 (7%)

Query  1    DLKPDNMLLSATGHVKLTDFGLSRIR---MQRDLEISDLINCTP  41
            D+KP+N++LS +G VK+ DFGL+R+     Q DL    +   TP
Sbjct  147  DIKPENIMLSGSGEVKVADFGLARVARDGAQMDLTQVGITMGTP  190


==> gi|184201143|ref|YP_001855350.1| serine/threonine protein kinase
[Kocuria rhizophila DC2201]
Length=618
          Length = 618

 Score = 40.8 bits (94),  Expect = 0.013, Method: Compositional matrix adjust.
 Identities = 15/24 (63%), Positives = 21/24 (88%), Gaps = 0/24 (0%)

Query  1    DLKPDNMLLSATGHVKLTDFGLSR  24
            D+KP+N+LL+  GHVK+ DFGL+R
Sbjct  138  DVKPENVLLAEDGHVKVADFGLAR  161


==> gi|257056515|ref|YP_003134347.1| protein kinase family protein
[Saccharomonospora viridis DSM 43017]
Length=501
          Length = 501

 Score = 40.8 bits (94),  Expect = 0.015, Method: Compositional matrix adjust.
 Identities = 26/84 (31%), Positives = 43/84 (51%), Gaps = 7/84 (8%)

Query  1    DLKPDNMLLSATGHVKLTDFGLSRIRMQRDLEISDLINCTPSVEYCTRTPGQ-------L  53
            D+KP N+++ A G VKLTDFG+++      +  S ++  +P+     R  G+       L
Sbjct  147  DVKPANIMVGADGRVKLTDFGIAQAIDDPRITTSGMLVGSPAFMAPERVEGREAMPASDL  206

Query  54   LSLTSHLSFGSFHSTSPECSSTST  77
             SL + L F +  S   E +ST+ 
Sbjct  207  WSLGASLFFAAEGSVPFERASTAA  230
