# Supplementary material for: An insight into the salivary gland content of the human body louse, Pediculus humanus
Source: Sci Rep. 2025 May 26;15:18322. doi: 10.1038/s41598-025-01412-5 (PMC12106848; doi:10.1038/s41598-025-01412-5)
Supplement: Supplementary file 2 — Supplementary Information 2. [file 41598_2025_1412_MOESM2_ESM.zip › S2/links/BAC-LIGHT/Phseq_10274-BAC-LIGHT.txt]

>Phseq_10274

gi|154253728|ref|YP_001414552.1| 3-dehydroquinate dehydratase [Pa...  33.9    1.2
gi|291295854|ref|YP_003507252.1| periplasmic solute binding prote...  34.3    1.6
gi|302335630|ref|YP_003800837.1| dehydroquinase class II [Olsenel...  34.3    2.0
gi|152981461|ref|YP_001354518.1| transcriptional regulator [Janth...  34.3    2.2
gi|239617755|ref|YP_002941077.1| UDP-N-acetylmuramoylalanine/D-gl...  33.5    3.2
gi|333911605|ref|YP_004485338.1| hypothetical protein Metig_1741 ...  30.8    7.1
gi|325110910|ref|YP_004271978.1| glutamate 5-kinase [Planctomyces...  32.3    8.1
gi|269794161|ref|YP_003313616.1| N-acyl-D-aspartate/D-glutamate d...  32.3    8.5


==> gi|154253728|ref|YP_001414552.1| 3-dehydroquinate dehydratase
[Parvibaculum lavamentivorans DS-1]
Length=152
          Length = 152

 Score = 33.9 bits (76),  Expect = 1.2, Method: Compositional matrix adjust.
 Identities = 23/81 (28%), Positives = 40/81 (49%), Gaps = 4/81 (5%)

Query  136  KLQSIPMFLPIMRG-TLNLPGMRDPEILERLDPQDLLGLCKKLQNYMSLCVNCATKN-QN  193
            K  + P+F  ++ G  LNL G R+PEI       D+  L K     + L V+C   N + 
Sbjct  7    KAAAKPVF--VLNGPNLNLLGQREPEIYGSTTLADIEKLVKARAKTLGLTVDCRQSNHEG  64

Query  194  QIINRIREVDFELCHLVVSLG  214
            ++++ I+E       L+++ G
Sbjct  65   ELVDWIQEARGSAAGLILNAG  85


==> gi|291295854|ref|YP_003507252.1| periplasmic solute binding protein
[Meiothermus ruber DSM 1279]
Length=298
          Length = 298

 Score = 34.3 bits (77),  Expect = 1.6, Method: Compositional matrix adjust.
 Identities = 23/79 (29%), Positives = 44/79 (56%), Gaps = 8/79 (10%)

Query  155  GMRDPEILERLDPQDLLGLCKKLQNYMSLCVNCA-----TKNQNQIINRIREVDFELCHL  209
            G  DP +   LDP   L   +K+++ + + ++ A     T+N  + I RIR+VD E+   
Sbjct  128  GAYDPHLW--LDPTYGLRYVEKIRDAL-IALDPAGRAIYTQNAARYIQRIRQVDAEVQRC  184

Query  210  VVSLGERQKKLVKETEKIS  228
            + ++ + ++KLV + E +S
Sbjct  185  LAAIPQARRKLVSQHESLS  203


==> gi|302335630|ref|YP_003800837.1| dehydroquinase class II [Olsenella
uli DSM 7084]
Length=332
          Length = 332

 Score = 34.3 bits (77),  Expect = 2.0, Method: Compositional matrix adjust.
 Identities = 20/89 (22%), Positives = 44/89 (49%), Gaps = 2/89 (2%)

Query  125  PECKEKDLFLLKLQSIPMFLPIMRGTLNLPGMRDPEILERLDPQDLLGLCKKL--QNYMS  182
            P  +  D+  L  +  P  L I    +N+ G+R+PE+  R D   LL +C +   +   +
Sbjct  171  PGPEAGDMRKLAHEGAPRLLVINGPNINMLGIREPELYGREDFATLLAVCHETAEEEGFA  230

Query  183  LCVNCATKNQNQIINRIREVDFELCHLVV  211
             C+   + ++  +++RI++   E   +++
Sbjct  231  DCLCYQSNHEGDLVDRIQDAYQEFEGIII  259


==> gi|152981461|ref|YP_001354518.1| transcriptional regulator [Janthinobacterium
sp. Marseille]
Length=841
          Length = 841

 Score = 34.3 bits (77),  Expect = 2.2, Method: Composition-based stats.
 Identities = 25/86 (29%), Positives = 40/86 (47%), Gaps = 13/86 (15%)

Query  39   DYCQN---RSSSPGLSVCS------DSDLPYISYTVNRPIGDSPKI----SSKPSSFHRE  85
            D C+N    S+   L++C        +D    S   N   G SPK     + KP + H +
Sbjct  289  DRCRNDLANSALKHLTICELCFRWGFNDAANFSRAFNLEFGISPKAYRASAGKPVALHLQ  348

Query  86   KSFGSVNYSSSKRKFENSRKATESLS  111
            +   ++N + +  K  NSRKAT ++S
Sbjct  349  RGRPAINAAQTSEKRRNSRKATGAVS  374


==> gi|239617755|ref|YP_002941077.1| UDP-N-acetylmuramoylalanine/D-glutamate
ligase [Kosmotoga olearia TBF 19.5.1]
Length=449
          Length = 449

 Score = 33.5 bits (75),  Expect = 3.2, Method: Compositional matrix adjust.
 Identities = 41/152 (27%), Positives = 65/152 (43%), Gaps = 25/152 (16%)

Query  107  TESLSKSGNIIVVKAPKE--PECKEKDLFLLKLQSIPMF--LPIMRGTLNLPGMRDPE-I  161
            +E L   G+++V K  K+  P    KD F      I     L I   +LN PG+ + E  
Sbjct  218  SEILENFGDLLVDKTKKQIIPFSTRKDSFFCLKDGIMRLHKLSISLDSLNFPGIHNQENA  277

Query  162  LERLDPQDLLGL-----CKKLQNY------MSLC--VNCAT-------KNQNQIINRIRE  201
               L     LG+      +KLQ+Y      M  C  +N  T        N + +IN +  
Sbjct  278  AITLGLAQFLGIHVHDALEKLQDYAFLDHRMQKCGQINGVTFINDSKATNAHAVINALEN  337

Query  202  VDFELCHLVVSLGERQKKLVKETEKISKIKEI  233
             D E   +++S  E+++      +KIS++K I
Sbjct  338  FDLEKVIIILSGKEKREDYTPLIKKISRVKHI  369


==> gi|333911605|ref|YP_004485338.1| hypothetical protein Metig_1741
[Methanotorris igneus Kol 5]
Length=102
          Length = 102

 Score = 30.8 bits (68),  Expect = 7.1, Method: Compositional matrix adjust.
 Identities = 20/71 (28%), Positives = 36/71 (51%), Gaps = 12/71 (17%)

Query  116  IIVVKAPKEPECKEKDLFL--LKLQSIPMFLP-IMRGTLNLPGMRDPEILERLD------  166
            +  +K  KEP   E D+ +  + +++IP  +   M G +  PG RDPE +  L+      
Sbjct  24   VFYIKKSKEP--SENDIMIEAVNVKNIPALVAKYMEGEVGCPGFRDPEEITNLETLKKYG  81

Query  167  -PQDLLGLCKK  176
             P+D++   K+
Sbjct  82   VPEDIIATIKE  92


==> gi|325110910|ref|YP_004271978.1| glutamate 5-kinase [Planctomyces
brasiliensis DSM 5305]
Length=404
          Length = 404

 Score = 32.3 bits (72),  Expect = 8.1, Method: Compositional matrix adjust.
 Identities = 16/51 (31%), Positives = 29/51 (57%), Gaps = 0/51 (0%)

Query  71   DSPKISSKPSSFHREKSFGSVNYSSSKRKFENSRKATESLSKSGNIIVVKA  121
            D  ++ S   +F RE + G  NY S++ +    R+  E L++SGN+  ++A
Sbjct  344  DMGEVISIKDAFGREFARGLTNYDSAQTRILMGRRKEEILARSGNMSFLEA  394


==> gi|269794161|ref|YP_003313616.1| N-acyl-D-aspartate/D-glutamate
deacylase [Sanguibacter keddieii DSM 10542]
Length=558
          Length = 558

 Score = 32.3 bits (72),  Expect = 8.5, Method: Compositional matrix adjust.
 Identities = 14/40 (35%), Positives = 24/40 (60%), Gaps = 0/40 (0%)

Query  134  LLKLQSIPMFLPIMRGTLNLPGMRDPEILERLDPQDLLGL  173
            +L + ++P +LPI      +  +RDP +L+RL  + L GL
Sbjct  303  ILSMVALPTWLPIADPERTVAALRDPAVLDRLHHEHLSGL  342
