# Supplementary material for: An insight into the salivary gland content of the human body louse, Pediculus humanus
Source: Sci Rep. 2025 May 26;15:18322. doi: 10.1038/s41598-025-01412-5 (PMC12106848; doi:10.1038/s41598-025-01412-5)
Supplement: Supplementary file 2 — Supplementary Information 2. [file 41598_2025_1412_MOESM2_ESM.zip › S2/links/BAC-LIGHT/Phseq_10278-BAC-LIGHT.txt]

>Phseq_10278

gi|145588544|ref|YP_001155141.1| ABC transporter related [Polynuc...  37.4    0.61
gi|48478238|ref|YP_023944.1| phosphoglucomutase/phosphomannomutas...  36.2    1.2
gi|313682251|ref|YP_004059989.1| glutamate synthase (NADPH) large...  36.6    1.3
gi|166364928|ref|YP_001657201.1| type 2 NADH dehydrogenase [Micro...  35.8    1.8
gi|296241887|ref|YP_003649374.1| CoA-binding domain-containing pr...  35.0    2.9
gi|295135495|ref|YP_003586171.1| thymidylate synthase [Zunongwang...  33.9    5.7
gi|332800065|ref|YP_004461564.1| ATP-dependent metalloprotease Ft...  33.9    7.5


==> gi|145588544|ref|YP_001155141.1| ABC transporter related [Polynucleobacter
necessarius subsp. asymbioticus QLW-P1DMWA-1]
Length=643
          Length = 643

 Score = 37.4 bits (85),  Expect = 0.61, Method: Compositional matrix adjust.
 Identities = 23/69 (33%), Positives = 37/69 (54%), Gaps = 4/69 (6%)

Query  339  LSSFA-LTLMVVFYLQRLSQPILPTVDELEKKFVGKRNTVAGWNCDFDDDIVNYVNRIKN  397
            LS F  + L+VV+YLQ     I+          VGK  TV G + +  DD +++++ + N
Sbjct  332  LSIFGFMILLVVYYLQ---NGIVGFAKSFYHSIVGKTKTVRGGDAELVDDSISFISAVGN  388

Query  398  SNSVLDLIK  406
             NS  +L+K
Sbjct  389  QNSGAELLK  397


==> gi|48478238|ref|YP_023944.1| phosphoglucomutase/phosphomannomutase
[Picrophilus torridus DSM 9790]
Length=443
          Length = 443

 Score = 36.2 bits (82),  Expect = 1.2, Method: Compositional matrix adjust.
 Identities = 62/221 (28%), Positives = 94/221 (43%), Gaps = 47/221 (21%)

Query  14   DSTINVKKKKNFVSGKKKLNGVVKENFKNGDNSNSDRKEENNDENQSDDPKSKNKK----  69
            D  + + +  NF+ G K L  +VK   KNGD   +     ++ +  SD    KN K    
Sbjct  241  DRCVFIDEHGNFIDGDKSLALIVKYTVKNGDTVVT---PVSSSDALSDICAEKNAKLIKT  297

Query  70   EVTVPRV--TVLEVRGV----ENDVVILQKLYRYLLDYGIIVNIFWN-----KYKLQILF  118
             V  P V  T++E R V    EN  +I  K ++Y  D  + +++  N     K  L  L 
Sbjct  298  RVGAPIVARTMIENRAVIGGEENGGIIYGK-HQYCRDGAMTLSLMLNLLASEKKTLSQLL  356

Query  119  NDESIPPNIVGENEKKIKIDNVYLYFRVYTSKAIKKCEKDV-----KLIEERNAMKNLMD  173
            ND  IP             D   +   V   +  ++  KD+     K I+E + +K L D
Sbjct  357  ND--IP-------------DYTIVKSSVERRRGWEEIRKDLIERIDKKIDETDGLKILED  401

Query  174  E---LILKSSSEKFI-----NENREKENILLEKMEEALNEI  206
            E   LI  S +EK I     +++R+K   L  K    LNE+
Sbjct  402  EGWVLIRPSGTEKIIRIYAESKSRDKAAELSNKYRSLLNEL  442


==> gi|313682251|ref|YP_004059989.1| glutamate synthase (NADPH) large
subunit [Sulfuricurvum kujiense DSM 16994]
Length=1477
          Length = 1477

 Score = 36.6 bits (83),  Expect = 1.3, Method: Compositional matrix adjust.
 Identities = 25/101 (25%), Positives = 51/101 (50%), Gaps = 7/101 (7%)

Query  315  LDERVKPIMLFVKYWIKDYGKKSILSSFALTL--MVVFYLQRLSQPILPTVDELEKKFVG  372
            +++ ++P+M   K  +   G  + L++F+        ++ QR +Q   P +D + +K V 
Sbjct  465  VEQVIEPMMRDGKEAVGSMGDDTPLAAFSTVQRNFSDYFKQRFAQVTNPPIDPIREKVVM  524

Query  373  KRNTVAGWNCDFDDDIVNYVNRIKNSNSV-----LDLIKGF  408
              NT  G   +  D+I ++ NR+K  + +     LD++K F
Sbjct  525  SLNTGFGETHNILDEIPSHANRLKAISPIIVREKLDVLKSF  565


==> gi|166364928|ref|YP_001657201.1| type 2 NADH dehydrogenase [Microcystis
aeruginosa NIES-843]
Length=458
          Length = 458

 Score = 35.8 bits (81),  Expect = 1.8, Method: Compositional matrix adjust.
 Identities = 36/145 (25%), Positives = 65/145 (45%), Gaps = 23/145 (16%)

Query  143  YFRVYTSKAIKKCEKDVKLIEERNAMKNLMDELILK-----------SSSEKFINENREK  191
            +  +YT+KA+K     V LI++RN   +L   L+ +           SS  + I    E 
Sbjct  15   FAGLYTAKALKNAPVHVTLIDKRNF--HLFQPLLYQVATGALSPADISSPLRLILRGHEN  72

Query  192  ENILLEKM-------EEALNEIYPNIAFRIFGSRATGL--YYDSNSDADIYLSNLYNEKE  242
             +ILL+          E + + +P IA+      ATG+  +Y  N     Y   L   ++
Sbjct  73   TDILLDHAIDIDPVKGEVILKDHPPIAYDQL-VIATGVSHHYFGNDQWQPYAPGLKTIED  131

Query  243  VIPTRRFLKVTLKKMKKVFNSKRRQ  267
             +  RR + +  +K +K  ++++RQ
Sbjct  132  AVEMRRRIYLAFEKAEKEIDAEKRQ  156


==> gi|296241887|ref|YP_003649374.1| CoA-binding domain-containing
protein [Thermosphaera aggregans DSM 11486]
Length=459
          Length = 459

 Score = 35.0 bits (79),  Expect = 2.9, Method: Compositional matrix adjust.
 Identities = 56/247 (23%), Positives = 100/247 (40%), Gaps = 48/247 (19%)

Query  117  LFNDESIPPNIVGENEKKIKIDNVYL--YFRVYTSKAIK-----------KCEKDVKLIE  163
             FN  S+   I+G ++K  K+  V L  + + +  K              KC K V+ + 
Sbjct  5    FFNPSSV--AIIGASDKPGKVGKVILENFLKKFNGKIYPVNPNYDVIMGLKCYKSVRELP  62

Query  164  E----------RNAMKNLMDELILKSSSEKFINEN--REKENILLEKMEEALNEIYPNIA  211
            E            ++  +++EL  K +    I     RE      E +EE + EI     
Sbjct  63   EPPDLAVIVIPAPSVPEVLEELGAKGTKAVIIISGGFRETNTPQGEMLEEKVKEIAAKYG  122

Query  212  FRIFGSRATGLYYDSNSDADIYLSNLYNEKEVIPTRRFLKVTLKKMKKVFNSKRRQFTKI  271
             RI G    G+ +D+ S  D +   L  EK   P + ++          F S+   F   
Sbjct  123  IRIIGPNCIGI-FDNWSGVDTFF--LPEEKMKRPPKGYVG---------FISQSGAF---  167

Query  272  CPVRKARVPILILTEISTGLQCDISFKNGLSINNSQLIKFFTSLDERVKPIMLFVKYWIK  331
                 A   I  +   + G+   +S+ N + +++  L+KFF S DE+ K ++++++    
Sbjct  168  -----ASAIIDWMAYNNIGVSRAVSYGNKVDVDDVDLLKFFMS-DEKTKIVLMYLEGLKT  221

Query  332  DYGKKSI  338
              GK+ I
Sbjct  222  SRGKEFI  228


==> gi|295135495|ref|YP_003586171.1| thymidylate synthase [Zunongwangia
profunda SM-A87]
Length=274
          Length = 274

 Score = 33.9 bits (76),  Expect = 5.7, Method: Compositional matrix adjust.
 Identities = 27/108 (25%), Positives = 45/108 (42%), Gaps = 17/108 (16%)

Query  373  KRNTVAGWNCD-FDDDIVNYVNRIKNSNSVLDLIKGFFEFYIHFNYDEYVISPLDGKLIS  431
            +R  V+ WN     D  V++   + N  + L     FF+FY+            DGKL  
Sbjct  123  RRMLVSAWNPSVMPDTAVSFSENVANGKAALPPCHAFFQFYV-----------ADGKLSC  171

Query  432  RISFYSESMNVPLSYKKQFHNMPLSKLKTLFTSPMCILDPLNFSYNAG  479
            ++  Y  S +V L       N+    L T+  + +C  +P +F +  G
Sbjct  172  QL--YQRSADVFLGVP---FNIASYALFTMMMAQVCGYEPGDFIHTFG  214


==> gi|332800065|ref|YP_004461564.1| ATP-dependent metalloprotease
FtsH [Tepidanaerobacter sp. Re1]
Length=599
          Length = 599

 Score = 33.9 bits (76),  Expect = 7.5, Method: Compositional matrix adjust.
 Identities = 42/167 (25%), Positives = 74/167 (44%), Gaps = 21/167 (13%)

Query  168  MKNLMDELILKSSSEKFINENREKENILLEKMEEALNEIY--PNIAFRIFGSRATGL--Y  223
            ++NL++E  L S+        R K+ I + ++EEA+  +   P    R+   R   L  Y
Sbjct  366  LENLVNEAALLSA-------RRNKKKIEMPELEEAITRVIAGPEKKSRVMTERERRLVAY  418

Query  224  YDSNSDADIYL---SNLYNEKEVIPTRRFLKVT--LKKMKKVFNSKRRQFTKICPVRKAR  278
            +++      +L    +  +E  ++P  R    T  L K  + F  K     +I  +   R
Sbjct  419  HEAGHAVVAHLLPTVDPVHEVSIVPRGRAGGYTMILPKEDRFFMGKSELMDQITHLLGGR  478

Query  279  VPI-LILTEISTGLQCDISFKNGLSINNSQLIKFFTSLDERVKPIML  324
            V   L+L EISTG Q D+  +    I    +++F   + E + P+ L
Sbjct  479  VSEELVLNEISTGAQNDL--ERATQIARKMVMEF--GMSENIGPMTL  521
