# Supplementary material for: An insight into the salivary gland content of the human body louse, Pediculus humanus
Source: Sci Rep. 2025 May 26;15:18322. doi: 10.1038/s41598-025-01412-5 (PMC12106848; doi:10.1038/s41598-025-01412-5)
Supplement: Supplementary file 2 — Supplementary Information 2. [file 41598_2025_1412_MOESM2_ESM.zip › S2/links/BAC-LIGHT/Phseq_10283-BAC-LIGHT.txt]

>Phseq_10283

gi|333910779|ref|YP_004484512.1| 30S ribosomal protein S14 [Metha...  56.2    2e-11
gi|20094658|ref|NP_614505.1| 30S ribosomal protein S14P [Methanop...  55.8    2e-11
gi|288560123|ref|YP_003423609.1| ribosomal protein S14P Rps14p [M...  55.5    3e-11
gi|304314268|ref|YP_003849415.1| 30S ribosomal protein S14P [Meth...  55.1    5e-11
gi|126178528|ref|YP_001046493.1| ribosomal protein S14 [Methanocu...  53.5    2e-10
gi|119719159|ref|YP_919654.1| 30S ribosomal protein S14P [Thermof...  53.1    3e-10
gi|325958546|ref|YP_004290012.1| 30S ribosomal protein S14 [Metha...  52.8    4e-10
gi|84489693|ref|YP_447925.1| 30S ribosomal protein S14P [Methanos...  52.4    6e-10
gi|256810632|ref|YP_003128001.1| ribosomal protein S14 [Methanoca...  52.0    9e-10
gi|150401820|ref|YP_001325586.1| 30S ribosomal protein S14P [Meth...  51.6    1e-09


==> gi|333910779|ref|YP_004484512.1| 30S ribosomal protein S14 [Methanotorris
igneus Kol 5]
Length=53
          Length = 53

 Score = 56.2 bits (134),  Expect = 2e-11, Method: Compositional matrix adjust.
 Identities = 30/44 (68%), Positives = 32/44 (73%), Gaps = 1/44 (2%)

Query  12  RKYGQGSRSCRSCAN-GHGLIIKYGLNLCIQCFIEYAADIGFKK  54
           RKYG G R CR C + G GLI KYGLNLC QCF E AA +GFKK
Sbjct  8   RKYGIGIRPCRRCGHVGPGLIRKYGLNLCRQCFREVAAKLGFKK  51


==> gi|20094658|ref|NP_614505.1| 30S ribosomal protein S14P [Methanopyrus
kandleri AV19]
Length=48
          Length = 48

 Score = 55.8 bits (133),  Expect = 2e-11, Method: Compositional matrix adjust.
 Identities = 24/43 (56%), Positives = 32/43 (74%), Gaps = 0/43 (0%)

Query  12  RKYGQGSRSCRSCANGHGLIIKYGLNLCIQCFIEYAADIGFKK  54
           R++G+G+R CR C + HG+I KYG+ LC QCF E A  +GFKK
Sbjct  4   REFGKGARRCRRCGDTHGVIQKYGIMLCRQCFREVAEKMGFKK  46


==> gi|288560123|ref|YP_003423609.1| ribosomal protein S14P Rps14p
[Methanobrevibacter ruminantium M1]
Length=50
          Length = 50

 Score = 55.5 bits (132),  Expect = 3e-11, Method: Compositional matrix adjust.
 Identities = 24/44 (55%), Positives = 30/44 (68%), Gaps = 0/44 (0%)

Query  11  PRKYGQGSRSCRSCANGHGLIIKYGLNLCIQCFIEYAADIGFKK  54
           PRKYG+ S+ C  C +   ++ +YGLNLC QCF E A  IGFKK
Sbjct  5   PRKYGKASKKCSRCGDHSAIVSRYGLNLCRQCFREIAPKIGFKK  48


==> gi|304314268|ref|YP_003849415.1| 30S ribosomal protein S14P [Methanothermobacter
marburgensis str. Marburg]
Length=47
          Length = 47

 Score = 55.1 bits (131),  Expect = 5e-11, Method: Compositional matrix adjust.
 Identities = 25/44 (57%), Positives = 29/44 (66%), Gaps = 0/44 (0%)

Query  11  PRKYGQGSRSCRSCANGHGLIIKYGLNLCIQCFIEYAADIGFKK  54
           PRKYG+ SR C  C +   L+ +YGL LC QCF E A  IGFKK
Sbjct  2   PRKYGKASRKCSRCGDHSALVRRYGLMLCRQCFRELAPKIGFKK  45


==> gi|126178528|ref|YP_001046493.1| ribosomal protein S14 [Methanoculleus
marisnigri JR1]
Length=59
          Length = 59

 Score = 53.5 bits (127),  Expect = 2e-10, Method: Compositional matrix adjust.
 Identities = 22/47 (47%), Positives = 33/47 (70%), Gaps = 0/47 (0%)

Query  9   SHPRKYGQGSRSCRSCANGHGLIIKYGLNLCIQCFIEYAADIGFKKL  55
           ++ RK+G+G+  CR C    GL+ KYG+  C QCF E+A+ +GFKK+
Sbjct  12  ANVRKFGRGANECRICGRKQGLVRKYGIYFCRQCFREWASKMGFKKM  58


==> gi|119719159|ref|YP_919654.1| 30S ribosomal protein S14P [Thermofilum
pendens Hrk 5]
Length=54
          Length = 54

 Score = 53.1 bits (126),  Expect = 3e-10, Method: Compositional matrix adjust.
 Identities = 27/48 (56%), Positives = 31/48 (65%), Gaps = 3/48 (6%)

Query  10  HP---RKYGQGSRSCRSCANGHGLIIKYGLNLCIQCFIEYAADIGFKK  54
           HP   RKYG+GSR C  C     +I  YGLNLC +CF E A +IGFKK
Sbjct  5   HPPKKRKYGKGSRRCIRCGTHEAIIRVYGLNLCRRCFREVAEEIGFKK  52


==> gi|325958546|ref|YP_004290012.1| 30S ribosomal protein S14 [Methanobacterium
sp. AL-21]
Length=47
          Length = 47

 Score = 52.8 bits (125),  Expect = 4e-10, Method: Compositional matrix adjust.
 Identities = 24/44 (55%), Positives = 28/44 (64%), Gaps = 0/44 (0%)

Query  11  PRKYGQGSRSCRSCANGHGLIIKYGLNLCIQCFIEYAADIGFKK  54
           PRKYG+ SR C  C +   L+ +Y L LC QCF E A  IGFKK
Sbjct  2   PRKYGKASRKCSRCNDHSALVRRYNLMLCRQCFRELADKIGFKK  45


==> gi|84489693|ref|YP_447925.1| 30S ribosomal protein S14P [Methanosphaera
stadtmanae DSM 3091]
Length=47
          Length = 47

 Score = 52.4 bits (124),  Expect = 6e-10, Method: Compositional matrix adjust.
 Identities = 23/43 (53%), Positives = 29/43 (67%), Gaps = 0/43 (0%)

Query  12  RKYGQGSRSCRSCANGHGLIIKYGLNLCIQCFIEYAADIGFKK  54
           RKYG+ +R C  C +   ++ +YGLNLC QCF E A  IGFKK
Sbjct  3   RKYGKAARKCSRCGDHSAIVRRYGLNLCRQCFREIAPKIGFKK  45


==> gi|256810632|ref|YP_003128001.1| ribosomal protein S14 [Methanocaldococcus
fervens AG86]
Length=53
          Length = 53

 Score = 52.0 bits (123),  Expect = 9e-10, Method: Compositional matrix adjust.
 Identities = 28/45 (62%), Positives = 32/45 (71%), Gaps = 1/45 (2%)

Query  12  RKYGQGSRSCRSCAN-GHGLIIKYGLNLCIQCFIEYAADIGFKKL  55
           +KYG G R C+ C + G GLI KYGLNLC QCF E A  +GFKKL
Sbjct  8   KKYGYGIRPCQRCGHVGPGLIRKYGLNLCRQCFREIAYKLGFKKL  52


==> gi|150401820|ref|YP_001325586.1| 30S ribosomal protein S14P [Methanococcus
aeolicus Nankai-3]
Length=53
          Length = 53

 Score = 51.6 bits (122),  Expect = 1e-09, Method: Compositional matrix adjust.
 Identities = 24/44 (55%), Positives = 34/44 (77%), Gaps = 1/44 (2%)

Query  12  RKYGQGSRSCRSCA-NGHGLIIKYGLNLCIQCFIEYAADIGFKK  54
           +KYG GS+ C+ C  NG G+I KYG+N+C QCF + A+++GFKK
Sbjct  8   KKYGYGSKICKRCGKNGPGIISKYGINMCRQCFRQLASELGFKK  51
