# Supplementary material for: An insight into the salivary gland content of the human body louse, Pediculus humanus
Source: Sci Rep. 2025 May 26;15:18322. doi: 10.1038/s41598-025-01412-5 (PMC12106848; doi:10.1038/s41598-025-01412-5)
Supplement: Supplementary file 2 — Supplementary Information 2. [file 41598_2025_1412_MOESM2_ESM.zip › S2/links/BAC-LIGHT/Phseq_10284-BAC-LIGHT.txt]

>Phseq_10284

gi|340618295|ref|YP_004736748.1| TonB-dependent Receptor [Zobelli...  28.9    5.4
gi|91789568|ref|YP_550520.1| D-isomer specific 2-hydroxyacid dehy...  28.5    6.4
gi|159897719|ref|YP_001543966.1| amino acid permease-associated p...  28.5    7.7


==> gi|340618295|ref|YP_004736748.1| TonB-dependent Receptor [Zobellia
galactanivorans]
Length=789
          Length = 789

 Score = 28.9 bits (63),  Expect = 5.4, Method: Composition-based stats.
 Identities = 14/32 (44%), Positives = 20/32 (63%), Gaps = 1/32 (3%)

Query  16   SLHHTYLVFSLNLGKTAKMLLPND-DSCGMKY  46
            S H    ++ LNLGK+ +M LPN+  S G+ Y
Sbjct  539  SYHSNKTIYKLNLGKSFRMPLPNELASDGVNY  570


==> gi|91789568|ref|YP_550520.1| D-isomer specific 2-hydroxyacid
dehydrogenase [Polaromonas sp. JS666]
Length=347
          Length = 347

 Score = 28.5 bits (62),  Expect = 6.4, Method: Composition-based stats.
 Identities = 20/73 (27%), Positives = 34/73 (47%), Gaps = 13/73 (18%)

Query  8    VLLISYKPSLHHTYLVFSLNLG---KTAKMLLPNDDSCGMK---------YPKDVLFACC  55
            V LI Y P++HHT  V+   LG    + + L+   D+  ++         +  D L + C
Sbjct  180  VRLIGYDPAVHHTAPVWE-RLGIQPVSLQELVSQADAVSVQMVYATRYRGFVNDKLLSAC  238

Query  56   KRLFAWAALARLD  68
            +R   W  ++R D
Sbjct  239  RREQLWVGISRSD  251


==> gi|159897719|ref|YP_001543966.1| amino acid permease-associated
protein [Herpetosiphon aurantiacus DSM 785]
Length=653
          Length = 653

 Score = 28.5 bits (62),  Expect = 7.7, Method: Composition-based stats.
 Identities = 14/36 (39%), Positives = 22/36 (61%), Gaps = 6/36 (17%)

Query  6    VLVLLISYKPSLHH------TYLVFSLNLGKTAKML  35
            VL++++SY  ++HH       Y+V   NLG+TA  L
Sbjct  72   VLLVVLSYNQTIHHYPMGGGAYMVSKDNLGRTASWL  107
