# Supplementary material for: An insight into the salivary gland content of the human body louse, Pediculus humanus
Source: Sci Rep. 2025 May 26;15:18322. doi: 10.1038/s41598-025-01412-5 (PMC12106848; doi:10.1038/s41598-025-01412-5)
Supplement: Supplementary file 2 — Supplementary Information 2. [file 41598_2025_1412_MOESM2_ESM.zip › S2/links/BAC-LIGHT/Phseq_10285-BAC-LIGHT.txt]

>Phseq_10285

gi|161527598|ref|YP_001581424.1| like-Sm ribonucleoprotein core [...  35.4    0.072
gi|18312096|ref|NP_558763.1| small nuclear ribonucleoprotein homo...  35.0    0.10
gi|305662480|ref|YP_003858768.1| Like-Sm ribonucleoprotein core [...  33.5    0.37
gi|307595642|ref|YP_003901959.1| 50S ribosomal protein L24 [Vulca...  32.3    2.3
gi|294494862|ref|YP_003541355.1| hypothetical protein Mmah_0175 [...  31.6    2.3
gi|83815361|ref|YP_446213.1| hypothetical protein SRU_2107 [Salin...  32.3    3.7
gi|288561358|ref|YP_003424844.1| LSM domain-containing protein [M...  30.0    4.6
gi|153011785|ref|YP_001372998.1| hypothetical protein Oant_4469 [...  31.6    5.0
gi|297527485|ref|YP_003669509.1| hypothetical protein Shell_1522 ...  29.6    7.7


==> gi|161527598|ref|YP_001581424.1| like-Sm ribonucleoprotein core
[Nitrosopumilus maritimus SCM1]
Length=81
          Length = 81

 Score = 35.4 bits (80),  Expect = 0.072, Method: Compositional matrix adjust.
 Identities = 13/28 (46%), Positives = 22/28 (79%), Gaps = 0/28 (0%)

Query  31  TIDLRNEMSVTGKITEVDAYMNIVLSDA  58
           T+ L+NE+   GK+  VD+YMN++++DA
Sbjct  23  TVRLKNEVEYKGKMDNVDSYMNLIMTDA  50


 Score = 33.1 bits (74),  Expect = 0.46, Method: Compositional matrix adjust.
 Identities = 12/25 (48%), Positives = 20/25 (80%), Gaps = 0/25 (0%)

Query  80   LRNEMSVTGKITEVDAYMNIVLSDA  104
            L+NE+   GK+  VD+YMN++++DA
Sbjct  26   LKNEVEYKGKMDNVDSYMNLIMTDA  50


==> gi|18312096|ref|NP_558763.1| small nuclear ribonucleoprotein
homolog (Sm-like) [Pyrobaculum aerophilum str. IM2]
Length=85
          Length = 85

 Score = 35.0 bits (79),  Expect = 0.10, Method: Compositional matrix adjust.
 Identities = 20/61 (33%), Positives = 33/61 (54%), Gaps = 1/61 (2%)

Query  6   FTRQENIILQNSLLCLVKALENRCTTIDLRNEMSVTGKITEVDAYMNIVLSDAAVFDTDG  65
            ++ + + L + +  L K L N+     L+  ++V G +T  D  MN+VL+DAA  D  G
Sbjct  1   MSKAQQVKLPSPIKVLTKML-NKEIIARLKGGVAVKGVLTAYDGCMNLVLNDAAELDKSG  59

Query  66  E  66
           E
Sbjct  60  E  60


 Score = 33.5 bits (75),  Expect = 0.33, Method: Compositional matrix adjust.
 Identities = 15/33 (45%), Positives = 21/33 (64%), Gaps = 0/33 (0%)

Query  80   LRNEMSVTGKITEVDAYMNIVLSDAAVFDTDGE  112
            L+  ++V G +T  D  MN+VL+DAA  D  GE
Sbjct  28   LKGGVAVKGVLTAYDGCMNLVLNDAAELDKSGE  60


==> gi|305662480|ref|YP_003858768.1| Like-Sm ribonucleoprotein core
[Ignisphaera aggregans DSM 17230]
Length=78
          Length = 78

 Score = 33.5 bits (75),  Expect = 0.37, Method: Compositional matrix adjust.
 Identities = 17/54 (31%), Positives = 27/54 (50%), Gaps = 0/54 (0%)

Query  27  NRCTTIDLRNEMSVTGKITEVDAYMNIVLSDAAVFDTDGECQYFPVLHVQARNL  80
            +   I LR   SV GK+   D ++NIVL DA    +DG  +    + ++  N+
Sbjct  19  GQMVLIKLRGGKSVRGKLRSYDLHLNIVLDDAEEELSDGSWRKLGTVLIRGENV  72


 Score = 33.1 bits (74),  Expect = 0.50, Method: Compositional matrix adjust.
 Identities = 16/47 (34%), Positives = 25/47 (53%), Gaps = 0/47 (0%)

Query  80   LRNEMSVTGKITEVDAYMNIVLSDAAVFDTDGECQYFPVLHVQARNI  126
            LR   SV GK+   D ++NIVL DA    +DG  +    + ++  N+
Sbjct  26   LRGGKSVRGKLRSYDLHLNIVLDDAEEELSDGSWRKLGTVLIRGENV  72


==> gi|307595642|ref|YP_003901959.1| 50S ribosomal protein L24 [Vulcanisaeta
distributa DSM 14429]
Length=161
          Length = 161

 Score = 32.3 bits (72),  Expect = 2.3, Method: Compositional matrix adjust.
 Identities = 30/99 (30%), Positives = 46/99 (46%), Gaps = 22/99 (22%)

Query  85   SVTGKITEVD-AYMNIVLSDAAVFDTDGECQYFPVLHVQARNIRNVHIPDNVSIMQAIKS  143
             V GK+ EVD   M I + +A +    GE  Y+P+           H P  V I++    
Sbjct  63   GVRGKVVEVDLRKMRIYVENATLKKPSGETVYYPI-----------H-PSKVMIVE----  106

Query  144  QLKTNSPKMNKKLTFKQSRAKKQHLETLKLIEETKKNQS  182
             L T+    +K+      RA+KQ  E LK +EE K+ ++
Sbjct  107  -LDTS----DKRRLEAIERARKQREEYLKKLEEVKEARA  140


==> gi|294494862|ref|YP_003541355.1| hypothetical protein Mmah_0175
[Methanohalophilus mahii DSM 5219]
Length=96
          Length = 96

 Score = 31.6 bits (70),  Expect = 2.3, Method: Compositional matrix adjust.
 Identities = 26/87 (30%), Positives = 38/87 (44%), Gaps = 12/87 (14%)

Query  47   VDAYMNIVLSDAAVFDTDGECQYFPVLHVQARNLRNEMSVT-----GKITEVDAYMNIVL  101
            V  Y  +VL+D+ V +      YFP   V     R+  +VT     GK     +Y +IVL
Sbjct  3    VAKYKGVVLADSKVTEKVEGNHYFPPESVNMEYFRDSDTVTVCPWKGK----GSYYDIVL  58

Query  102  SDAAVFDTDGECQYFPVLHVQARNIRN  128
             D+ + D      Y+P     A NI+ 
Sbjct  59   EDSTLKDG---AWYYPQPKPAASNIKG  82


==> gi|83815361|ref|YP_446213.1| hypothetical protein SRU_2107 [Salinibacter
ruber DSM 13855]
Length=217
          Length = 217

 Score = 32.3 bits (72),  Expect = 3.7, Method: Compositional matrix adjust.
 Identities = 20/62 (32%), Positives = 33/62 (53%), Gaps = 7/62 (11%)

Query  112  ECQYFPVLHVQARNIRNVHIPDNVSIMQAIKSQLKTNSPKMNKKLTFKQSRAKKQHLETL  171
            +CQY    H    N ++ ++P   + M    SQ+KTNSPK+   L  ++S A  + +E  
Sbjct  64   DCQY---CHTNVANSKHANVPSTQTCM-TCHSQVKTNSPKL---LPVRESWANNEPIEWT  116

Query  172  KL  173
            K+
Sbjct  117  KV  118


==> gi|288561358|ref|YP_003424844.1| LSM domain-containing protein
[Methanobrevibacter ruminantium M1]
Length=66
          Length = 66

 Score = 30.0 bits (66),  Expect = 4.6, Method: Compositional matrix adjust.
 Identities = 12/34 (35%), Positives = 19/34 (56%), Gaps = 0/34 (0%)

Query  25  LENRCTTIDLRNEMSVTGKITEVDAYMNIVLSDA  58
            + +   I L+N   V GKI  +D ++N+VL D 
Sbjct  15  FKGKNVLIGLKNWEEVEGKIITIDNFLNLVLDDG  48


==> gi|153011785|ref|YP_001372998.1| hypothetical protein Oant_4469
[Ochrobactrum anthropi ATCC 49188]
Length=206
          Length = 206

 Score = 31.6 bits (70),  Expect = 5.0, Method: Compositional matrix adjust.
 Identities = 39/163 (24%), Positives = 72/163 (44%), Gaps = 20/163 (12%)

Query  4    LQFTRQENIILQNSL--LCLVKALENRCTTIDLRNEMSVTGKITEVDAYMNIVLSDAAVF  61
            L F ++  +I   ++  + L  AL NR T ++LR E  V     + D YM  +   A + 
Sbjct  35   LPFAQEMTLIFLGAVVTIILTAALLNRQTDLELRKEGRVIILQQQCDIYMACIEKVAEIV  94

Query  62   DTDGECQYFPVLHVQARNLRNEMSVTGKITEVDAYMNIV------LSDAAVFDTDGECQY  115
            +T    ++   L  + R L ++++V      V ++  ++       +D A+ D DGE   
Sbjct  95   ET---ARHDEKLIDELRVLSHKLAVVASAGVVSSFEQVLESLQSGFADGALSDADGESVM  151

Query  116  FPV--LHVQARN--IRNVHIPDNVSIMQAIKSQLKTNSPKMNK  154
              V  L +  R+  +     P      Q+I+  ++ NS +M K
Sbjct  152  TAVADLTIAMRSDVLHTAAFPS-----QSIEHAVRLNSRRMEK  189


==> gi|297527485|ref|YP_003669509.1| hypothetical protein Shell_1522
[Staphylothermus hellenicus DSM 12710]
Length=75
          Length = 75

 Score = 29.6 bits (65),  Expect = 7.7, Method: Compositional matrix adjust.
 Identities = 14/46 (30%), Positives = 23/46 (50%), Gaps = 0/46 (0%)

Query  32  IDLRNEMSVTGKITEVDAYMNIVLSDAAVFDTDGECQYFPVLHVQA  77
           I L+ E  V GK+   D ++NIVL DA     +G  +    + ++ 
Sbjct  19  IKLKGEREVRGKLKSYDQHLNIVLDDAEEIRENGSTRKLGTIVIRG  64
