# Supplementary material for: An insight into the salivary gland content of the human body louse, Pediculus humanus
Source: Sci Rep. 2025 May 26;15:18322. doi: 10.1038/s41598-025-01412-5 (PMC12106848; doi:10.1038/s41598-025-01412-5)
Supplement: Supplementary file 2 — Supplementary Information 2. [file 41598_2025_1412_MOESM2_ESM.zip › S2/links/BAC-LIGHT/Phseq_10286-BAC-LIGHT.txt]

>Phseq_10286

gi|338532853|ref|YP_004666187.1| heat shock protein 90 [Myxococcu...  567     0.0
gi|310823982|ref|YP_003956340.1| chaperone protein HtpG [Stigmate...  549     0.0
gi|333982308|ref|YP_004511518.1| Chaperone protein htpG [Methylom...  516     6e-174
gi|291613177|ref|YP_003523334.1| ATP-binding region ATPase domain...  513     7e-173
gi|91775370|ref|YP_545126.1| heat shock protein 90 [Methylobacill...  501     2e-168
gi|91775226|ref|YP_544982.1| heat shock protein 90 [Methylobacill...  501     2e-168
gi|313201505|ref|YP_004040163.1| heat shock protein hsp90 [Methyl...  499     9e-168
gi|217969793|ref|YP_002355027.1| heat shock protein 90 [Thauera s...  499     2e-167
gi|74317096|ref|YP_314836.1| heat shock protein 90 [Thiobacillus ...  495     5e-166
gi|332285435|ref|YP_004417346.1| heat shock protein 90 [Pusillimo...  493     4e-165


==> gi|338532853|ref|YP_004666187.1| heat shock protein 90 [Myxococcus
fulvus HW-1]
Length=652
          Length = 652

 Score = 567 bits (1462),  Expect = 0.0, Method: Compositional matrix adjust.
 Identities = 297/676 (44%), Positives = 435/676 (64%), Gaps = 59/676 (9%)

Query  16   ETFAFQAEIAQLMSLIINTFYSNKEIFLRELISNSSDALDKIRYESLTDPSRLDSGKELY  75
            ET AFQAEI QL+SL+IN+ YS+KEIFLREL+SN+SDALDK+R+ ++T+P  L     L 
Sbjct  10   ETHAFQAEINQLLSLVINSLYSHKEIFLRELVSNASDALDKLRFRAITEPELLADEPALE  69

Query  76   IKIIPDKEARTLTIIDTGIGMTKADLVNNLGTIAKSGTKAFMEAL-QAGA--DISMIGQF  132
            +++IPD+   TLTI DTGIGMT  +LV NLGTIA SG++ F+EAL Q G   D+ +IGQF
Sbjct  70   LRLIPDEAKGTLTIEDTGIGMTHDELVKNLGTIAHSGSREFLEALAQKGQQKDMQLIGQF  129

Query  133  GVGFYSAYLVADKVTVTSKH--NDDEQYLWESSAGGSFTVRPSPDEPLGRGTKVVLYIKE  190
            GVGFYSAYLVAD+V V S+    D   + W S A GSFTV P+  E   RGT + L++KE
Sbjct  130  GVGFYSAYLVADRVEVVSRAAGKDPAAWRWTSEAKGSFTVEPA--ERAARGTSITLHLKE  187

Query  191  DQTEFLDTKKIKEIVKKHSQFIGYPIKLLVEKEREKELSEDESEEEKEGSEDKDKEKPKG  250
            DQ EFL   +++ ++ ++S ++G+PIKL V K                            
Sbjct  188  DQKEFLGEWRLRSLITQYSDYVGHPIKLQVSKT---------------------------  220

Query  251  VDIEDVNEEEEEGTKKEKKKKTIKEKYVEDEELNKTKPIWTRNPDDITQEEYGEFYKSLT  310
                        GT  + K +T        E +NK   +W R   +IT E+Y EFYK LT
Sbjct  221  -----------TGTGDDAKTET------SLEVVNKASALWQRAKSEITDEQYQEFYKHLT  263

Query  311  NDWEDHLAVKHFSVEGQLEFRALLFVPRRAPFDLFENKKKKNNIKLYVRRVFIMDNCEDL  370
            +DWE  LA  HF  +G  +F  LLFVP++ PFDL  + +++  ++L+V+RVFIMD CE+L
Sbjct  264  HDWEAPLAWTHFKADGNTQFTGLLFVPKQPPFDL--DAQQQRGVRLFVKRVFIMDRCEEL  321

Query  371  IPEYLNFIKGIVDSEDLPLNISREMLQQSKILKVIRKNLIKKCLELFEELAEDK-ELYKK  429
            +P++L F++G++DS+DLPLN+SRE+LQ S++++ IRK+++KK L+L E+LA+DK E Y  
Sbjct  322  VPQWLRFVRGVIDSDDLPLNVSRELLQDSQVVRAIRKHVVKKSLDLLEKLAKDKPEDYLT  381

Query  430  FYEQFGKNLKLGIHEDAQSRNKIGELLRYQTSASGDDICSLSDYVGRMKENQKHIYFITG  489
            F++ FG  LK G+  +A+ ++K+G LLRY++S   + + SL+DYVGRMKE Q+ IY++ G
Sbjct  382  FWKAFGTVLKEGLATEAEQKDKLGGLLRYESSRD-EGLTSLADYVGRMKEGQEAIYYVYG  440

Query  490  ESKEHVANSSFVERVKKRGFEVIYMTEPIDEYVVQQLKTFDEKQLVSVTKEGLELPEDEE  549
            ES++ VA+S  +E +K+RGFEV+YMT+P+DE+  Q L+ F  K LVS  +  L+L   +E
Sbjct  441  ESRKAVADSPHLEALKQRGFEVLYMTDPVDEWAAQGLREFQGKPLVSALQADLKLQSTDE  500

Query  550  EKKKREEDQVKFEKLCKVMKDILDKKVEKVVVSNRLVESPCCIVTSQYGWTANMERIMKA  609
            +KK++E+     + L   MKD+L + V +V VS+RL +SP C+V  + G  A +ER+++ 
Sbjct  501  QKKEQEQQAEGLKTLTAKMKDVLQESVREVRVSDRLTDSPVCLVVPEGGSPAYLERLLQQ  560

Query  610  QALRDMSTMGYMSAKKHLEINPYHPVMNTLREKAEADKNDKAVKDLVMLLFETALLSSGF  669
            +       MG    K+ LE+NP HPV+  L+   E D     V + + LL + ALL+ G 
Sbjct  561  RG----RGMGMPRVKRILEVNPKHPVIEHLKAVHEKDPAAAQVAEWIELLHDQALLTEGS  616

Query  670  ALEDPQVHSARIYRMI  685
             + DP   + R+  ++
Sbjct  617  TIADPNRFARRMTGLL  632


==> gi|310823982|ref|YP_003956340.1| chaperone protein HtpG [Stigmatella
aurantiaca DW4/3-1]
Length=639
          Length = 639

 Score = 549 bits (1415),  Expect = 0.0, Method: Compositional matrix adjust.
 Identities = 292/679 (43%), Positives = 436/679 (64%), Gaps = 55/679 (8%)

Query  12   ESEGETFAFQAEIAQLMSLIINTFYSNKEIFLRELISNSSDALDKIRYESLTDPSRLDSG  71
            E+  ET +FQAEI QL+ L+IN+ YS+KEIFLREL+SN+SDALDK+R+ ++T+P  L   
Sbjct  4    ETPRETHSFQAEINQLLHLVINSLYSHKEIFLRELVSNASDALDKLRFRAITEPELLGEQ  63

Query  72   KELYIKIIPDKEARTLTIIDTGIGMTKADLVNNLGTIAKSGTKAFMEAL-QAGA-DISMI  129
              L I I+PD E  TLTI DTG+GMT  +LV NLGTIA SG++ F+E L Q G  D+S+I
Sbjct  64   SALEIHILPDAEKGTLTIEDTGVGMTHDELVKNLGTIAHSGSREFLEMLSQRGQKDVSLI  123

Query  130  GQFGVGFYSAYLVADKVTVTSKHN--DDEQYLWESSAGGSFTVRPSPDEPLGRGTKVVLY  187
            GQFGVGFYSAYLVAD+V V S+    D + + W S A G+FTV P+  E   RGT V L+
Sbjct  124  GQFGVGFYSAYLVADRVEVVSRAAGADSQAWRWTSEAKGTFTVEPA--ERATRGTAVTLH  181

Query  188  IKEDQTEFLDTKKIKEIVKKHSQFIGYPIKLLVEKEREKELSEDESEEEKEGSEDKDKEK  247
            +KEDQ EFLD  ++++++ ++S ++G+PI++ V+K                         
Sbjct  182  LKEDQKEFLDEWRLRQLITQYSDYVGHPIQIQVKKT------------------------  217

Query  248  PKGVDIEDVNEEEEEGTKKEKKKKTIKEKYVEDEELNKTKPIWTRNPDDITQEEYGEFYK  307
                D+ D           +  +KT+       E +NK   +W R   ++T E+Y EFYK
Sbjct  218  ---TDVID----------PQTGQKTVTTAL---ETVNKASALWQRPKSELTDEKYQEFYK  261

Query  308  SLTNDWEDHLAVKHFSVEGQLEFRALLFVPRRAPFDLFENKKKKNNIKLYVRRVFIMDNC  367
             LT+D+E  L   HF  +G  +F  LLFVP+R PFD+ +   K+  ++L+V+RVFIMD+C
Sbjct  262  QLTHDFEPPLTWTHFKTDGNQQFTGLLFVPKRKPFDM-DAASKRRGVRLFVKRVFIMDDC  320

Query  368  EDLIPEYLNFIKGIVDSEDLPLNISREMLQQSKILKVIRKNLIKKCLELFEELAEDK-EL  426
            E+++P +L F++G+VDS+DLPLN+SRE+LQ S +++ IRK++IKK L+  E+LA+DK E 
Sbjct  321  EEILPPWLRFVRGVVDSDDLPLNVSRELLQDSAVVRSIRKHVIKKTLDQLEKLAKDKPED  380

Query  427  YKKFYEQFGKNLKLGIHEDAQSRNKIGELLRYQTSASGDDICSLSDYVGRMKENQKHIYF  486
            Y  F++ FG  LK G+  D++ R K+G L+RY++S S + + SL+DYV RMKE Q+ IY+
Sbjct  381  YLTFWKNFGVTLKEGLAADSEQREKLGSLVRYESS-SQEGLTSLADYVSRMKEGQQAIYY  439

Query  487  ITGESKEHVANSSFVERVKKRGFEVIYMTEPIDEYVVQQLKTFDEKQLVSVTKEGLELPE  546
              GES++ +  S  +E + KRG+EV++MT+P+DE+  Q L  F +K LVS  +  L++  
Sbjct  440  AYGESRKALEGSPHLETLTKRGYEVLFMTDPVDEWAAQGLSEFADKPLVSALQADLKIQA  499

Query  547  DEEEKKKREEDQVKFEKLCKVMKDILDKKVEKVVVSNRLVESPCCIVTSQYGWTANMERI  606
             +EEKK++EE       L + MK++L + V +V VS+RL +SP C+V  + G  A +ER+
Sbjct  500  TDEEKKQQEEHAKGLGPLTERMKEVLKESVREVRVSDRLTDSPVCLVLPEGGSPAFLERL  559

Query  607  MKAQALRDMSTMGYMSAKKHLEINPYHPVMNTLREKAEADKNDKAVKDLVMLLFETALLS  666
            +K    R+        AK+ LE+NP HPV+  LR+  E D + + + + + +L + ALL+
Sbjct  560  LKENG-RNAP-----RAKRILEVNPTHPVVEHLRKLHERDASSERLTEWIEMLHDQALLT  613

Query  667  SGFALEDPQVHSARIYRMI  685
             G  LEDP   + R+  ++
Sbjct  614  EGSGLEDPNRFARRMTALL  632


==> gi|333982308|ref|YP_004511518.1| Chaperone protein htpG [Methylomonas
methanica MC09]
Length=644
          Length = 644

 Score = 516 bits (1329),  Expect = 6e-174, Method: Compositional matrix adjust.
 Identities = 287/690 (42%), Positives = 433/690 (63%), Gaps = 61/690 (9%)

Query  12   ESEGETFAFQAEIAQLMSLIINTFYSNKEIFLRELISNSSDALDKIRYESLTDPSRLDSG  71
            E++ ET  FQ E+  L+ L+I++ YSNKEIFLRELISN+SDA DK+R+E+L + S  +  
Sbjct  4    EAKKETLGFQTEVKHLLHLMIHSLYSNKEIFLRELISNASDAADKLRFEALANDSLYEGD  63

Query  72   KELYIKIIPDKEARTLTIIDTGIGMTKADLVNNLGTIAKSGTKAFMEALQA--GADISMI  129
             EL I++  D+  +T+TI D GIGMT+ ++ +++GTIAKSGTK F E L      D  +I
Sbjct  64   SELKIRVAFDEAKKTITITDNGIGMTREEVQDHIGTIAKSGTKQFFEKLTGDQAKDSELI  123

Query  130  GQFGVGFYSAYLVADKVTVTSKH---NDDEQYLWESSAGGSFTVRPSPDEPLGRGTKVVL  186
            GQFGVGFYSA++VADKVT+T++    + +E   WES+  G +++     +  GRGT++VL
Sbjct  124  GQFGVGFYSAFIVADKVTLTTRKAGVSHEEGVRWESAGEGDYSIETV--DKAGRGTEIVL  181

Query  187  YIKEDQTEFLDTKKIKEIVKKHSQFIGYPIKLLVEKEREKELSEDESEEEKEGSEDKDKE  246
            ++KE + EFL+  K++ I+KK S  I  PI +                         DKE
Sbjct  182  HLKEGEDEFLNGWKLRSIIKKFSDHISLPIIM-------------------------DKE  216

Query  247  KPKGVDIEDVNEEEEEGTKKEKKKKTIKEKYVEDEELNKTKPIWTRNPDDITQEEYGEFY  306
             P         E++EEG +    +       VEDE +N    +WT+N D+I+ EEY EFY
Sbjct  217  IPA--------EKDEEGNETAPAR-------VEDETVNSASALWTKNKDNISAEEYNEFY  261

Query  307  KSLTNDWEDHLAVKHFSVEGQLEFRALLFVPRRAPFDLFENKKKKNNIKLYVRRVFIMDN  366
            K + +D++D L   H  VEG  E+  LL+VP RAPFDL+ ++  K+ +KLY+++VFI D+
Sbjct  262  KHVAHDFQDPLVHVHSKVEGTNEYTLLLYVPGRAPFDLW-DRDAKHGVKLYIKKVFITDD  320

Query  367  CEDLIPEYLNFIKGIVDSEDLPLNISREMLQQSKILKVIRKNLIKKCLELFEELAE-DKE  425
             E L+P YL F++GI+D++ LPLN+SRE+LQQSK +  I+   +KK L + E+LAE D E
Sbjct  321  AEQLMPRYLRFVRGIIDTDSLPLNVSREILQQSKQISNIKAGSVKKVLGMLEDLAENDAE  380

Query  426  LYKKFYEQFGKNLKLGIHEDAQSRNKIGELLRYQTSASGDDI--CSLSDYVGRMKENQKH  483
             Y++F+EQFG  +K G  ED ++++++ +LLR+ ++ + D     SL+DYV RMKE Q  
Sbjct  381  KYQQFWEQFGNVIKEGPIEDHKNKDRVAKLLRFSSTHTDDKTQNVSLADYVSRMKEGQDK  440

Query  484  IYFITGESKEHVANSSFVERVKKRGFEVIYMTEPIDEYVVQQLKTFDEKQLVSVTKEGLE  543
            IYF+T +S     NS  +E  +K+G EV+ + + IDE++V  L  FD+K + S+ K  L+
Sbjct  441  IYFVTADSFAAAKNSPHLEVFRKKGIEVLLLCDRIDEWLVSSLTEFDDKHMQSIAKGELD  500

Query  544  LP--EDEEEKKKREEDQVKFEKLCKVMKDILDKKVEKVVVSNRLVESPCCIVTSQYGWTA  601
            L   + EEEK+ +EE    FE + K ++D+L  KV +V VS+RL +SP C+VT  Y  + 
Sbjct  501  LDKFDTEEEKQHQEEINKDFESVLKQIQDVLKDKVSEVKVSHRLTDSPACLVTGAYDMSL  560

Query  602  NMERIMKAQALRDMSTMGYMSAKKHLEINPYHPVMNTLREKAEADKNDKAVKDLVMLLFE  661
            NMERIMK +A + M+ MG   +K   EINP H ++  L+     +++D    D+  +LF+
Sbjct  561  NMERIMK-EAGQSMNMMGMGGSKPIFEINPDHAIVQALKN----EQDDARFADISHILFD  615

Query  662  TALLSSGFALEDPQVHSARIYRMIKLGLGI  691
             A+LS G  L+DP   SA ++++  L  G+
Sbjct  616  QAILSEGGQLDDP---SAFVHKLNGLLQGL  642


==> gi|291613177|ref|YP_003523334.1| ATP-binding region ATPase domain
protein [Sideroxydans lithotrophicus ES-1]
Length=633
          Length = 633

 Score = 513 bits (1321),  Expect = 7e-173, Method: Compositional matrix adjust.
 Identities = 291/693 (42%), Positives = 437/693 (63%), Gaps = 72/693 (10%)

Query  7    MKEAGESEGETFAFQAEIAQLMSLIINTFYSNKEIFLRELISNSSDALDKIRYESLTDPS  66
            M  +  +  ET  FQ E+ QL+ L+I++ YSN+EIFLRELISN+SDA DK+R+E+L + +
Sbjct  1    MSASTTASRETLGFQTEVKQLLHLMIHSLYSNREIFLRELISNASDACDKLRFEALHNDA  60

Query  67   RLDSGKELYIKIIPDKEARTLTIIDTGIGMTKADLVNNLGTIAKSGTKAFMEALQAGA--  124
              ++  +L I+I  DKEARTLTI D GIGM++ +++ NLGTIAKSGT+ F   L      
Sbjct  61   LYENQSDLNIRISFDKEARTLTIADNGIGMSRDEVIANLGTIAKSGTRDFFSKLSGDQKK  120

Query  125  DISMIGQFGVGFYSAYLVADKVTVTSKHND---DEQYLWESSAGGSFTVRPSPDEPLGRG  181
            D ++IGQFGVGFYSA++VADKV+V ++      D+   WES  GG F++     E   RG
Sbjct  121  DANLIGQFGVGFYSAFIVADKVSVLTRRAGEKADQGVRWESDGGGEFSIEMV--EKAARG  178

Query  182  TKVVLYIKEDQTEFLDTKKIKEIVKKHSQFIGYPIKLLVEKEREKELSEDESEEEKEGSE  241
            T++ L+++E Q + L   K++EI+KK+S  I  PI +             + EE K+G  
Sbjct  179  TEITLHLREGQDDLLAGYKLREIIKKYSNHIVQPILM-------------QKEEWKDG--  223

Query  242  DKDKEKPKGVDIEDVNEEEEEGTKKEKKKKTIKEKYVEDEELNKTKPIWTRNPDDITQEE  301
                                       K +T++E    DE +N+   +W ++ +DIT+E+
Sbjct  224  ---------------------------KYETLEE----DETVNQASALWAKSKNDITEEQ  252

Query  302  YGEFYKSLTNDWEDHLAVKHFSVEGQLEFRALLFVPRRAPFDLFENKKKKNNIKLYVRRV  361
            Y EFYK + +D+ D LA  H  VEG+ E+  LL++P RAPFDL+ +++ ++ IKLYVRRV
Sbjct  253  YKEFYKHVGHDFSDPLAWTHARVEGKQEYTQLLYIPGRAPFDLY-DRQARHGIKLYVRRV  311

Query  362  FIMDNCEDLIPEYLNFIKGIVDSEDLPLNISREMLQQSKILKVIRKNLIKKCLELFEELA  421
            FIMD+ E L+P+Y+ F++G+VDS DLPLN+SRE+LQ+SK ++ IRK    K L L  +LA
Sbjct  312  FIMDDAEQLMPQYMRFVRGVVDSADLPLNVSREILQESKDIEAIRKGCTGKVLGLLSDLA  371

Query  422  E-DKELYKKFYEQFGKNLKLGIHEDAQSRNKIGELLRYQTSAS--GDDICSLSDYVGRMK  478
            E DKE + KF+ +FG+ LK GI ED  +++KI  LLR+ T+ +   + I SL DY+GRMK
Sbjct  372  ENDKEKFAKFWGEFGQVLKEGIGEDFVNKDKIAALLRFATTKADTAEQIVSLQDYIGRMK  431

Query  479  ENQKHIYFITGESKEHVANSSFVERVKKRGFEVIYMTEPIDEYVVQQLKTFDEKQLVSVT  538
            + Q+ IY++T E+     NS  +E  +K+G EV+ +++ +DE+VV  L  F+ KQLVSV 
Sbjct  432  DGQEKIYYVTAETFNAARNSPHLEVFRKKGIEVLLLSDRVDEWVVSNLHEFEGKQLVSVA  491

Query  539  KEGLELP--EDEEEKKKREEDQVKFEKLCKVMKDILDKKVEKVVVSNRLVESPCCIVTSQ  596
            K GL+L   EDE EKK++E+   +F+ L + +K  L  +V++V V++RL +SP C+V  +
Sbjct  492  KGGLDLGALEDEAEKKEQEKQVDEFKPLVERIKSSLADRVKEVRVTHRLTDSPACLVADE  551

Query  597  YGWTANMERIMKAQALRDMSTMGYMSAKKHLEINPYHPVMNTLREKAEADKNDKAVKDLV  656
            +  + N+ R++KA   + M  M     +  LEINP HPV++ L +K EA  +D A     
Sbjct  552  HDMSGNLARLLKASG-QKMPNM-----QPILEINPGHPVVSRL-QKEEAHFDDWAA----  600

Query  657  MLLFETALLSSGFALEDPQVHSARIYR-MIKLG  688
             +LF+ ALL+ G  L+DP     RI + M+++G
Sbjct  601  -VLFDQALLAEGGQLDDPASFVKRINQLMLEMG  632


==> gi|91775370|ref|YP_545126.1| heat shock protein 90 [Methylobacillus
flagellatus KT]
Length=628
          Length = 628

 Score = 501 bits (1291),  Expect = 2e-168, Method: Compositional matrix adjust.
 Identities = 277/680 (41%), Positives = 431/680 (63%), Gaps = 71/680 (10%)

Query  16   ETFAFQAEIAQLMSLIINTFYSNKEIFLRELISNSSDALDKIRYESLTDPSRLDSGKELY  75
            ET  FQAE+ QL+ L+I++ YSNKEI LRELISN+SDA DK+R+E+L D S   +  +L 
Sbjct  9    ETLGFQAEVKQLLQLMIHSLYSNKEIVLRELISNASDAADKLRFEALADNSLYGNDSDLK  68

Query  76   IKIIPDKEARTLTIIDTGIGMTKADLVNNLGTIAKSGTKAFMEALQA--GADISMIGQFG  133
            I++  DK+ART+TI D GIGM++ +++NN+GTIAKSGTK F+++L      D ++IGQFG
Sbjct  69   IRVSFDKQARTITISDNGIGMSREEVINNIGTIAKSGTKEFLQSLTGDQAKDANLIGQFG  128

Query  134  VGFYSAYLVADKVTVTSKH-NDDEQYLWESSAGGSFTVRPSPDEPLGRGTKVVLYIKEDQ  192
            VGFYSA+++ADKVT+T++    +E   WES+  G +T+ P+  E   RGT +VL+++E +
Sbjct  129  VGFYSAFIIADKVTLTTRRAGSNEAVRWESTGEGDYTLEPAEKE--SRGTDIVLHLREGE  186

Query  193  TEFLDTKKIKEIVKKHSQFIGYPIKLLVEKEREKELSEDESEEEKEGSEDKDKEK-PKGV  251
             EFL+  K+K I++K+S  I  PI +                   + SE KD E+ P   
Sbjct  187  DEFLNDWKLKSIIRKYSDHITLPIVM-------------------KKSEWKDGEQVPTD-  226

Query  252  DIEDVNEEEEEGTKKEKKKKTIKEKYVEDEELNKTKPIWTRNPDDITQEEYGEFYKSLTN  311
                                       EDE +NK   +W RN  DI+++EY EFYK +++
Sbjct  227  ---------------------------EDETVNKASALWARNKSDISEQEYQEFYKHVSH  259

Query  312  DWEDHLAVKHFSVEGQLEFRALLFVPRRAPFDLFENKKKKNNIKLYVRRVFIMDNCEDLI  371
            D+E+ L   H  VEG+ E+ +LL++P +APFDL+ ++++++ IKLYV+RVFIMD+ E L+
Sbjct  260  DFENPLTWSHNRVEGKQEYISLLYIPSKAPFDLY-DRERQHGIKLYVKRVFIMDDAEQLM  318

Query  372  PEYLNFIKGIVDSEDLPLNISREMLQQSKILKVIRKNLIKKCLELFEELAEDK-ELYKKF  430
            P+YL F++G++DS DLPLN+SRE+LQ SK ++ I+   +K+ L + E+LAE+K E Y KF
Sbjct  319  PQYLRFVRGVIDSADLPLNVSREILQHSKDIEAIKTASVKRVLSMLEDLAENKPEEYAKF  378

Query  431  YEQFGKNLKLGIHEDAQSRNKIGELLRYQTSASGDD--ICSLSDYVGRMKENQKHIYFIT  488
            +++FG+ LK G  ED  ++ +I  LLR+ ++ +  D  + S  DY+ RMKE Q+ IY+IT
Sbjct  379  WKEFGRVLKEGPGEDFANKERIAGLLRFASTHADTDEQVVSFKDYIARMKEGQEAIYYIT  438

Query  489  GESKEHVANSSFVERVKKRGFEVIYMTEPIDEYVVQQLKTFDEKQLVSVTKEGLELP--E  546
             +S     +S  +E  +K+G EV+ +++ +DE++V  L  FD K+L SV K  L+L   E
Sbjct  439  ADSFAAAKHSPHLEIFRKKGIEVLLLSDRVDEWLVSSLTEFDGKKLQSVAKGDLDLGKLE  498

Query  547  DEEEKKKREEDQVKFEKLCKVMKDILDKKVEKVVVSNRLVESPCCIVTSQYGWTANMERI  606
            DE EK+++++ + +++ L + ++  L   V++V V++RL +SP C+V  ++  + N+ER+
Sbjct  499  DEAEKEQQKKTEDEYKPLVERIQAALGDSVKEVRVTHRLTDSPACLVAGEHDLSGNLERL  558

Query  607  MKAQALRDMSTMGYMSAKKHLEINPYHPVMNTLREKAEADKNDKA-VKDLVMLLFETALL  665
            +KA   +   T G   +K  LEINP H ++  L+     D  D+A   D   LLF+ ALL
Sbjct  559  LKAAGQK---TPG---SKPILEINPDHGIVQRLK-----DVTDEAKFADWAHLLFDQALL  607

Query  666  SSGFALEDPQVHSARIYRMI  685
            + G  LEDP     R+  M+
Sbjct  608  AEGGQLEDPAAFVRRVNAML  627


==> gi|91775226|ref|YP_544982.1| heat shock protein 90 [Methylobacillus
flagellatus KT]
Length=628
          Length = 628

 Score = 501 bits (1291),  Expect = 2e-168, Method: Compositional matrix adjust.
 Identities = 277/680 (41%), Positives = 431/680 (63%), Gaps = 71/680 (10%)

Query  16   ETFAFQAEIAQLMSLIINTFYSNKEIFLRELISNSSDALDKIRYESLTDPSRLDSGKELY  75
            ET  FQAE+ QL+ L+I++ YSNKEI LRELISN+SDA DK+R+E+L D S   +  +L 
Sbjct  9    ETLGFQAEVKQLLQLMIHSLYSNKEIVLRELISNASDAADKLRFEALADNSLYGNDSDLK  68

Query  76   IKIIPDKEARTLTIIDTGIGMTKADLVNNLGTIAKSGTKAFMEALQA--GADISMIGQFG  133
            I++  DK+ART+TI D GIGM++ +++NN+GTIAKSGTK F+++L      D ++IGQFG
Sbjct  69   IRVSFDKQARTITISDNGIGMSREEVINNIGTIAKSGTKEFLQSLTGDQAKDANLIGQFG  128

Query  134  VGFYSAYLVADKVTVTSKH-NDDEQYLWESSAGGSFTVRPSPDEPLGRGTKVVLYIKEDQ  192
            VGFYSA+++ADKVT+T++    +E   WES+  G +T+ P+  E   RGT +VL+++E +
Sbjct  129  VGFYSAFIIADKVTLTTRRAGSNEAVRWESTGEGDYTLEPAEKE--SRGTDIVLHLREGE  186

Query  193  TEFLDTKKIKEIVKKHSQFIGYPIKLLVEKEREKELSEDESEEEKEGSEDKDKEK-PKGV  251
             EFL+  K+K I++K+S  I  PI +                   + SE KD E+ P   
Sbjct  187  DEFLNDWKLKSIIRKYSDHITLPIVM-------------------KKSEWKDGEQVPTD-  226

Query  252  DIEDVNEEEEEGTKKEKKKKTIKEKYVEDEELNKTKPIWTRNPDDITQEEYGEFYKSLTN  311
                                       EDE +NK   +W RN  DI+++EY EFYK +++
Sbjct  227  ---------------------------EDETVNKASALWARNKSDISEQEYQEFYKHVSH  259

Query  312  DWEDHLAVKHFSVEGQLEFRALLFVPRRAPFDLFENKKKKNNIKLYVRRVFIMDNCEDLI  371
            D+E+ L   H  VEG+ E+ +LL++P +APFDL+ ++++++ IKLYV+RVFIMD+ E L+
Sbjct  260  DFENPLTWSHNRVEGKQEYISLLYIPSKAPFDLY-DRERQHGIKLYVKRVFIMDDAEQLM  318

Query  372  PEYLNFIKGIVDSEDLPLNISREMLQQSKILKVIRKNLIKKCLELFEELAEDK-ELYKKF  430
            P+YL F++G++DS DLPLN+SRE+LQ SK ++ I+   +K+ L + E+LAE+K E Y KF
Sbjct  319  PQYLRFVRGVIDSADLPLNVSREILQHSKDIEAIKTASVKRVLSMLEDLAENKPEEYAKF  378

Query  431  YEQFGKNLKLGIHEDAQSRNKIGELLRYQTSASGDD--ICSLSDYVGRMKENQKHIYFIT  488
            +++FG+ LK G  ED  ++ +I  LLR+ ++ +  D  + S  DY+ RMKE Q+ IY+IT
Sbjct  379  WKEFGRVLKEGPGEDFANKERIAGLLRFASTHADTDEQVVSFKDYIARMKEGQEAIYYIT  438

Query  489  GESKEHVANSSFVERVKKRGFEVIYMTEPIDEYVVQQLKTFDEKQLVSVTKEGLELP--E  546
             +S     +S  +E  +K+G EV+ +++ +DE++V  L  FD K+L SV K  L+L   E
Sbjct  439  ADSFAAAKHSPHLEIFRKKGIEVLLLSDRVDEWLVSSLTEFDGKKLQSVAKGDLDLGKLE  498

Query  547  DEEEKKKREEDQVKFEKLCKVMKDILDKKVEKVVVSNRLVESPCCIVTSQYGWTANMERI  606
            DE EK+++++ + +++ L + ++  L   V++V V++RL +SP C+V  ++  + N+ER+
Sbjct  499  DEAEKEQQKKTEDEYKPLVERIQAALGDSVKEVRVTHRLTDSPACLVAGEHDLSGNLERL  558

Query  607  MKAQALRDMSTMGYMSAKKHLEINPYHPVMNTLREKAEADKNDKA-VKDLVMLLFETALL  665
            +KA   +   T G   +K  LEINP H ++  L+     D  D+A   D   LLF+ ALL
Sbjct  559  LKAAGQK---TPG---SKPILEINPDHGIVQRLK-----DVTDEAKFADWAHLLFDQALL  607

Query  666  SSGFALEDPQVHSARIYRMI  685
            + G  LEDP     R+  M+
Sbjct  608  AEGGQLEDPAAFVRRVNAML  627


==> gi|313201505|ref|YP_004040163.1| heat shock protein hsp90 [Methylovorus
sp. MP688]
Length=628
          Length = 628

 Score = 499 bits (1286),  Expect = 9e-168, Method: Compositional matrix adjust.
 Identities = 286/679 (42%), Positives = 424/679 (62%), Gaps = 69/679 (10%)

Query  16   ETFAFQAEIAQLMSLIINTFYSNKEIFLRELISNSSDALDKIRYESLTDPSRLDSGKELY  75
            ET  FQAE+ QL+ L+I++ YSNKEI LRELISN+SDA DK+R+E+L+D S   +  +L 
Sbjct  9    ETLGFQAEVKQLLQLMIHSLYSNKEIVLRELISNASDAADKLRFEALSDNSLYGNDSDLK  68

Query  76   IKIIPDKEARTLTIIDTGIGMTKADLVNNLGTIAKSGTKAFMEALQA--GADISMIGQFG  133
            I++  DK+ARTLTI D GIGM +A++++N+GTIAKSGTK F ++L      D ++IGQFG
Sbjct  69   IRVSFDKDARTLTISDNGIGMNRAEVISNIGTIAKSGTKEFFQSLTGDQAKDANLIGQFG  128

Query  134  VGFYSAYLVADKVT-VTSKHNDDEQYLWESSAGGSFTVRPSPDEPLGRGTKVVLYIKEDQ  192
            VGFYSA+++ADKVT +T +   DE   WES+  G +T+     E  GRGT ++L+++E +
Sbjct  129  VGFYSAFILADKVTLITRRAGSDEAVKWESAGEGDYTLEAV--EKAGRGTDIILHLREGE  186

Query  193  TEFLDTKKIKEIVKKHSQFIGYPIKLLVEKEREKELSEDESEEEKEGSEDKDKEK-PKGV  251
             EFL+  K+K I++K+S  I  PI +                   + SE KD E+ P   
Sbjct  187  DEFLNDWKLKSIIRKYSDHITLPIIM-------------------KKSEWKDGEQVPTD-  226

Query  252  DIEDVNEEEEEGTKKEKKKKTIKEKYVEDEELNKTKPIWTRNPDDITQEEYGEFYKSLTN  311
                                       EDE +NK   +W R   DI+ EEY EFYK +++
Sbjct  227  ---------------------------EDETVNKASALWARAKSDISDEEYQEFYKHVSH  259

Query  312  DWEDHLAVKHFSVEGQLEFRALLFVPRRAPFDLFENKKKKNNIKLYVRRVFIMDNCEDLI  371
            D+E+ LA  H  VEG+ E+ +LL+VP RAP DL+ ++++K+ IKLYV+RVFIMD+ E L+
Sbjct  260  DFENPLAWSHNRVEGKQEYISLLYVPSRAPLDLY-DRERKHGIKLYVKRVFIMDDAEKLM  318

Query  372  PEYLNFIKGIVDSEDLPLNISREMLQQSKILKVIRKNLIKKCLELFEELAEDK-ELYKKF  430
            P+YL F++G++DS DLPLN+SRE+LQ S+ +  I+   +KK L L E+LAE+K E Y  F
Sbjct  319  PQYLRFVRGVIDSADLPLNVSREILQSSRDIDNIKAGSVKKVLGLLEDLAENKPEEYAGF  378

Query  431  YEQFGKNLKLGIHEDAQSRNKIGELLRYQTSASGDD--ICSLSDYVGRMKENQKHIYFIT  488
            +++FG+ LK G  ED  +R KI  LLR+ ++ +  D  + SL DY+GRMKE Q  IY+IT
Sbjct  379  WKEFGRVLKEGPGEDFANREKIAGLLRFASTHADTDAQVVSLKDYIGRMKEGQDKIYYIT  438

Query  489  GESKEHVANSSFVERVKKRGFEVIYMTEPIDEYVVQQLKTFDEKQLVSVTKEGLELP--E  546
             +S     +S  +E  +K+G EV+ M++ +DE+++  L  FD K L SV K  L+L   E
Sbjct  439  ADSFAAAQHSPHLEIFRKKGIEVLLMSDRVDEWMLSSLTEFDGKALQSVAKGDLDLGNLE  498

Query  547  DEEEKKKREEDQVKFEKLCKVMKDILDKKVEKVVVSNRLVESPCCIVTSQYGWTANMERI  606
            DE EKK++++ + +   L + +K  L ++V++V V++RL +SP C+V  +   + N+ER+
Sbjct  499  DEAEKKQQKKVEEEARDLIERVKTTLGERVKEVRVTHRLTDSPACLVAGENDLSGNLERL  558

Query  607  MKAQALRDMSTMGYMSAKKHLEINPYHPVMNTLREKAEADKNDKAVKDLVMLLFETALLS  666
            +KA   +   +      K  LE+NP H ++  L  K E+D+   A  DL  LLF+ ALL+
Sbjct  559  LKAAGQKTPDS------KPILEVNPEHKLVAKL--KTESDEGRFA--DLANLLFDQALLA  608

Query  667  SGFALEDPQVHSARIYRMI  685
             G  LEDP     R+  +I
Sbjct  609  EGGQLEDPASFVRRMNSLI  627


==> gi|217969793|ref|YP_002355027.1| heat shock protein 90 [Thauera
sp. MZ1T]
Length=647
          Length = 647

 Score = 499 bits (1286),  Expect = 2e-167, Method: Compositional matrix adjust.
 Identities = 289/688 (42%), Positives = 421/688 (61%), Gaps = 77/688 (11%)

Query  16   ETFAFQAEIAQLMSLIINTFYSNKEIFLRELISNSSDALDKIRYESLTDPSRLDSGKELY  75
            +T AFQAE+ QL+ L+I++ YSN+EIFLREL+SN+SDA DK+R+E+L + +  +   EL 
Sbjct  13   QTLAFQAEVKQLLHLMIHSLYSNREIFLRELVSNASDACDKLRFEALDNGALYEDDSELK  72

Query  76   IKIIPDKEARTLTIIDTGIGMTKADLVNNLGTIAKSGTKAFMEALQAGA--DISMIGQFG  133
            I+I  D EART+TI D GIGM++ + + +LGTIAKSGTK F   L      D  +IGQFG
Sbjct  73   IRIGFDAEARTITIADNGIGMSRDEAIAHLGTIAKSGTKEFFGKLTGDQKKDAHLIGQFG  132

Query  134  VGFYSAYLVADKVTVTSKHND---DEQYLWESSA----GGSFTVRPSPDEPLGRGTKVVL  186
            VGFYSA++VADKVTV S+      D+   WE S      G++TV    D+P GRGT++ L
Sbjct  133  VGFYSAFIVADKVTVVSRRAGLPADQGVKWECSMTGDEAGAYTV-AQVDKP-GRGTEITL  190

Query  187  YIKEDQTEFLDTKKIKEIVKKHSQFIGYPIKLLVEKEREKELSEDESEEEKEGSEDKDKE  246
            +++E Q + L + K+K +++K+S  I  PI  +++KE   E                   
Sbjct  191  HLREGQEDLLSSWKLKSLIRKYSDHIVQPI--VMKKEEWNE-------------------  229

Query  247  KPKGVDIEDVNEEEEEGTKKEKKKKTIKEKYVEDEELNKTKPIWTRNPDDITQEEYGEFY  306
                                E+KK+ + +   EDE +N+   +WTR+ +DIT +EY  FY
Sbjct  230  --------------------EQKKQVVTD---EDETVNQANALWTRSKNDITDDEYTAFY  266

Query  307  KSLTNDWEDHLAVKHFSVEGQLEFRALLFVPRRAPFDLFENKKKKNNIKLYVRRVFIMDN  366
            K + +D+ED LA  H  VEG+ E+  LL++P+ APFDL++ +  K+ IKLYV+RVFIMD+
Sbjct  267  KHVAHDFEDPLAWTHSRVEGRHEYTNLLYIPKNAPFDLWD-RNAKHGIKLYVKRVFIMDD  325

Query  367  CEDLIPEYLNFIKGIVDSEDLPLNISREMLQQSKILKVIRKNLIKKCLELFEELAE----  422
             E L+P YL F++G+VDS DLPLN+SRE+LQ+SK +  IR    KK L L E LA     
Sbjct  326  AEKLMPTYLRFVRGVVDSADLPLNVSREILQESKDIDTIRAGCTKKVLTLLESLANSDEA  385

Query  423  -DKELYKKFYEQFGKNLKLGIHEDAQSRNKIGELLRYQTSA--SGDDICSLSDYVGRMKE  479
             DK+ Y +F++ FGK LK G+ ED  +++KI  LLR+ ++   + D++ SL+DY+GRMKE
Sbjct  386  ADKDKYAEFWKAFGKVLKEGVGEDFANKDKIAGLLRFASTKLDTPDEVVSLADYIGRMKE  445

Query  480  NQKHIYFITGESKEHVANSSFVERVKKRGFEVIYMTEPIDEYVVQQLKTFDEKQLVSVTK  539
             Q  IYF+T E+     NS  +E  +K+G EV+ +T+ +DE+V   L  FD K +VSV K
Sbjct  446  GQDKIYFVTAETFNAAKNSPHLEVFRKKGIEVLLLTDRVDEWVTGNLTEFDGKAMVSVAK  505

Query  540  EGLELP--EDEEEKKKREEDQVKFEKLCKVMKDILDKKVEKVVVSNRLVESPCCIVTSQY  597
             GL+L   EDE EK++ E+   ++++L   MK  L ++V+ V V+ RL +SP C+V  ++
Sbjct  506  GGLDLGALEDEAEKQEVEKAADEYKELVDKMKASLGERVKDVKVTLRLTDSPACLVADEH  565

Query  598  GWTANMERIMKAQALRDMSTMGYMSAKKHLEINPYHPVMNTLREKAEADKNDKAVKDLVM  657
                N+ RI+KA      +      +K  LEINP HP +  LR K E    DK   D   
Sbjct  566  DLGMNLARILKA------AGQNAPVSKPILEINPNHPAV--LRLKYE----DKHFDDWAA  613

Query  658  LLFETALLSSGFALEDPQVHSARIYRMI  685
            +LF+ ALL+ G  L+DP     RI +++
Sbjct  614  VLFDQALLAEGGTLDDPATFVKRINQLM  641


==> gi|74317096|ref|YP_314836.1| heat shock protein 90 [Thiobacillus
denitrificans ATCC 25259]
Length=633
          Length = 633

 Score = 495 bits (1275),  Expect = 5e-166, Method: Compositional matrix adjust.
 Identities = 275/688 (40%), Positives = 423/688 (61%), Gaps = 69/688 (10%)

Query  10   AGESEGETFAFQAEIAQLMSLIINTFYSNKEIFLRELISNSSDALDKIRYESLTDPSRLD  69
            +  S  ET  FQAE+ QL+ L+I++ YSNK+IFLRELISN+SDA DK+R+E+L+D +  +
Sbjct  2    SATSSKETLGFQAEVKQLLQLMIHSLYSNKDIFLRELISNASDAADKLRFEALSDAALFE  61

Query  70   SGKELYIKIIPDKEARTLTIIDTGIGMTKADLVNNLGTIAKSGTKAFMEALQAGA--DIS  127
            +  EL I+I  D++ARTLTI D GIGM++ ++++++GTIAKSGT+ F   L      D +
Sbjct  62   NDPELKIRIAFDRDARTLTISDNGIGMSRQEVIDHIGTIAKSGTREFFSQLSGDQKKDAA  121

Query  128  MIGQFGVGFYSAYLVADKVTVTSKH---NDDEQYLWESSAGGSFTVRPSPDEPLGRGTKV  184
            +IGQFGVGFYSA++VAD+VT+T++      +    WES   G +T+  + ++P  RGT++
Sbjct  122  LIGQFGVGFYSAFIVADRVTLTTRRAGLTAEHGVRWESEGAGDYTLE-TVEKP-QRGTEI  179

Query  185  VLYIKEDQTEFLDTKKIKEIVKKHSQFIGYPIKLLVEKEREKELSEDESEEEKEGSEDKD  244
            VL+++E + EFL   KIK +++ +S  I  PI +                          
Sbjct  180  VLHLREGEDEFLSDWKIKSVIRTYSDHITLPIVM--------------------------  213

Query  245  KEKPKGVDIEDVNEEEEEGTKKEKKKKTIKEKYVEDEELNKTKPIWTRNPDDITQEEYGE  304
                                KK + K  ++    EDE +NK   +W R   DI+ +EY E
Sbjct  214  --------------------KKTEWKDGVETPTDEDETVNKASALWARPKKDISDDEYNE  253

Query  305  FYKSLTNDWEDHLAVKHFSVEGQLEFRALLFVPRRAPFDLFENKKKKNNIKLYVRRVFIM  364
            FYK + +D+E  LA  H  VEG+ E+ +LL+VP  APFDL+ +++K++ IKLYVRRVFIM
Sbjct  254  FYKHVAHDFEPPLAWSHNRVEGKQEYISLLYVPSHAPFDLY-DREKRHGIKLYVRRVFIM  312

Query  365  DNCEDLIPEYLNFIKGIVDSEDLPLNISREMLQQSKILKVIRKNLIKKCLELFEELAEDK  424
            D+ E L+P+YL F++G++DS DLPLN+SRE+LQ S+ +  I+   +KK L + E+LAE++
Sbjct  313  DDAEQLMPQYLRFVRGVIDSADLPLNVSREILQSSRDIDAIKNGSVKKVLGMLEDLAENQ  372

Query  425  -ELYKKFYEQFGKNLKLGIHEDAQSRNKIGELLRYQTSASGDD--ICSLSDYVGRMKENQ  481
             E Y +F+++FGK +K G  ED  ++ KI  LLR+ ++ +  D  + SL DYVGRMKE Q
Sbjct  373  PEKYVEFWKEFGKVMKEGPGEDFANKEKIAGLLRFASTHTDTDAQVVSLKDYVGRMKEGQ  432

Query  482  KHIYFITGESKEHVANSSFVERVKKRGFEVIYMTEPIDEYVVQQLKTFDEKQLVSVTKEG  541
              IY+IT +S     +S  +E  +K+G EV+ +++ +DE++   L  FD K L SV K G
Sbjct  433  TAIYYITADSFAAAQHSPHLEIFRKKGIEVLLLSDRVDEWLTGNLHEFDGKPLKSVAKGG  492

Query  542  LELP--EDEEEKKKREEDQVKFEKLCKVMKDILDKKVEKVVVSNRLVESPCCIVTSQYGW  599
            L+L   EDE EK  ++E +   + L + +K +L ++V+ V V++RL +SP C+VT +   
Sbjct  493  LDLGELEDEAEKTAQKEAEESMKPLVERIKAMLGERVKDVRVTHRLTDSPACLVTGEGDM  552

Query  600  TANMERIMKAQALRDMSTMGYMSAKKHLEINPYHPVMNTLREKAEADKNDKAVKDLVMLL  659
            +AN+ER++KA      +     + K  LEINP H ++  L  +++ D+     KD   LL
Sbjct  553  SANLERLLKA------AGQAAPTVKPTLEINPSHALVTRLDSESDEDR----FKDWANLL  602

Query  660  FETALLSSGFALEDPQVHSARIYRMIKL  687
            FE ALL+ G  L+DP     R+  ++ +
Sbjct  603  FEQALLAEGGQLDDPASFVRRLNGLLAM  630


==> gi|332285435|ref|YP_004417346.1| heat shock protein 90 [Pusillimonas
sp. T7-7]
Length=637
          Length = 637

 Score = 493 bits (1269),  Expect = 4e-165, Method: Compositional matrix adjust.
 Identities = 274/687 (40%), Positives = 422/687 (61%), Gaps = 75/687 (11%)

Query  16   ETFAFQAEIAQLMSLIINTFYSNKEIFLRELISNSSDALDKIRYESLTDPSRLDSGKELY  75
            ET  FQ E+ QL+ L+I++ YSNKEIFLREL+SN+SDA DK+R+E++ +P       +L 
Sbjct  11   ETLGFQTEVKQLLHLMIHSLYSNKEIFLRELVSNASDACDKLRFEAIDNPDLFQGDTDLR  70

Query  76   IKIIPDKEARTLTIIDTGIGMTKADLVNNLGTIAKSGTKAFMEALQAGA--DISMIGQFG  133
            I++  DK ART+TI D GIGM++ + + NLGTIA+SGTK F   L      D  +IGQFG
Sbjct  71   IRVEYDKNARTITISDNGIGMSRDEAIANLGTIARSGTKEFFSQLTGDKQKDAQLIGQFG  130

Query  134  VGFYSAYLVADKVTVTSKH---NDDEQYLWESSAGGSFTVRPSPDEPLGRGTKVVLYIKE  190
            VGFYS+++VA KV+V S+    ++ +  LWES   G FT+  +P E   RGT V LY++E
Sbjct  131  VGFYSSFIVASKVSVLSRRAGADETDAILWESEGQGEFTI--APVEKADRGTSVTLYLRE  188

Query  191  DQTEFLDTKKIKEIVKKHSQFIGYPIKLLVEKEREKELSEDESEEEKEGSEDKDKEKPKG  250
            ++ EF++  K++E+++++S  I  PI++                                
Sbjct  189  EEDEFVNGWKLREVLRRYSDHISLPIQM--------------------------------  216

Query  251  VDIEDVNEEEEEGTKKEKKKKTIKEKYVEDEELNKTKPIWTRNPDDITQEEYGEFYKSLT  310
                   +EE +  K E+ KK       E E +N+   +WTR   +IT E+Y EFYK + 
Sbjct  217  ------QKEEWDAEKSEQVKKN------EWETVNQASALWTRPKSEITDEQYQEFYKHIG  264

Query  311  NDWEDHLAVKHFSVEGQLEFRALLFVPRRAPFDLFENKKKKNNIKLYVRRVFIMDNCEDL  370
            +D++D LA  H  VEG+ E+  LLF+P+ AP DL+ +++ +  +KLYV+RVFIMD  E L
Sbjct  265  HDYDDPLAWTHNRVEGRSEYTQLLFIPKHAPMDLW-DREGRRGVKLYVKRVFIMDEAEQL  323

Query  371  IPEYLNFIKGIVDSEDLPLNISREMLQQSKILKVIRKNLIKKCLELFEELAEDK-ELYKK  429
            +P YL F++G++DS DLPLN+SRE+LQ+S+ ++VIR+   K+ L L E+LAE+K E Y  
Sbjct  324  LPSYLRFVRGVIDSADLPLNVSREILQESRDVRVIREGSAKRVLSLLEDLAENKPEQYTG  383

Query  430  FYEQFGKNLKLGIHEDAQSRNKIGELLRYQTSA--SGDDICSLSDYVGRMKENQKHIYFI  487
            F+EQFG+ +K G  ED  ++ +I +LLR+ ++   S     SL+DYV RMKE Q  IY++
Sbjct  384  FWEQFGQVIKEGTGEDPGNQERIAKLLRFASTHNDSAAQTVSLADYVSRMKEGQDKIYYV  443

Query  488  TGESKEHVANSSFVERVKKRGFEVIYMTEPIDEYVVQQLKTFDEKQLVSVTKEGLELPE-  546
            + +S    +NS  +E  +K+G EV+ +++ +DE+++  L+ FD K LVS+ K GL L + 
Sbjct  444  SADSHAAASNSPHLEIFRKKGLEVLLLSDRVDEWMLSYLREFDGKSLVSIAKGGLNLDQL  503

Query  547  -DEEEKKKREEDQVKFEKLCKVMKDILDKKVEKVVVSNRLVESPCCIVTSQYGWTANMER  605
             DEEEKK + E    F+ L + +  +LD KV++V V+ RLV+SP C+V  +   + ++ R
Sbjct  504  ADEEEKKHQAEVAETFKPLVERLGKVLDGKVKEVRVTGRLVDSPACVVVDENELSPHLLR  563

Query  606  IMKA--QALRDMSTMGYMSAKKHLEINPYHPVMNTLREKAEADKNDKAVKDLVMLLFETA  663
            +++A  Q   D+        K  LEINP H ++  L+   +AD ++ A     +LL + A
Sbjct  564  MLQAAGQTAPDL--------KPILEINPEHALIGRLQAAPDADFDEWA-----LLLLDQA  610

Query  664  LLSSGFALEDPQVHSARIYRMIKLGLG  690
            +L+ G +L +P   +A + RM +L LG
Sbjct  611  MLAEGASLAEP---AAFVKRMNRLLLG  634
