# Supplementary material for: An insight into the salivary gland content of the human body louse, Pediculus humanus
Source: Sci Rep. 2025 May 26;15:18322. doi: 10.1038/s41598-025-01412-5 (PMC12106848; doi:10.1038/s41598-025-01412-5)
Supplement: Supplementary file 2 — Supplementary Information 2. [file 41598_2025_1412_MOESM2_ESM.zip › S2/links/BAC-LIGHT/Phseq_10289-BAC-LIGHT.txt]

>Phseq_10289

gi|313207183|ref|YP_004046360.1| thiamine pyrophosphokinase [Riem...  63.2    1e-10
gi|338176268|ref|YP_004653078.1| hypothetical protein PUV_22740 [...  56.6    3e-08
gi|222151056|ref|YP_002560210.1| hypothetical protein MCCL_0807 [...  55.5    7e-08
gi|312143904|ref|YP_003995350.1| thiamine pyrophosphokinase [Hala...  54.7    2e-07
gi|257126900|ref|YP_003165014.1| thiamine pyrophosphokinase [Lept...  54.3    2e-07
gi|312130870|ref|YP_003998210.1| thiamine pyrophosphokinase [Lead...  53.9    3e-07
gi|325955434|ref|YP_004239094.1| thiamine pyrophosphokinase [Week...  50.1    4e-06
gi|325290439|ref|YP_004266620.1| thiamine pyrophosphokinase [Synt...  50.1    5e-06
gi|302335851|ref|YP_003801058.1| thiamine pyrophosphokinase [Olse...  49.3    2e-05
gi|190571595|ref|YP_001975953.1| thiamine pyrophosphokinase [Wolb...  48.1    2e-05


==> gi|313207183|ref|YP_004046360.1| thiamine pyrophosphokinase [Riemerella
anatipestifer DSM 15868]
Length=216
          Length = 216

 Score = 63.2 bits (152),  Expect = 1e-10, Method: Compositional matrix adjust.
 Identities = 53/180 (29%), Positives = 81/180 (45%), Gaps = 34/180 (19%)

Query  42   WTKAQIRGLVDGGSNRWLDFIKEQNCENLQLPDFISGDFDSI-----LPETKNYFESKNV  96
            +++  I    DG    W  ++K++     QL  FISGDFDS+     LP  K        
Sbjct  30   YSEEDIWACTDGA---W-SYLKQKGVTAEQLA-FISGDFDSVVSLEDLPSEK--------  76

Query  97   TLVPTPDQNYTDFTKALKYIKKEIEKKNLNVKNIFVICENGGRFDQIMGNVNTLHCSIDL  156
             ++ TP+Q++TDF KAL  +K++       +  + V   +G   D  +GN   L  +   
Sbjct  77   -VISTPNQDFTDFYKALDLLKQK------GITKVDVYGASGKEQDHFLGN---LTVAYQF  126

Query  157  YTHIDITLISSESVTWVLPPGEHVINVPDYFIEKKYTCGLIPFRGGTIITTRGLKWNLNK  216
               I+IT     +  + +P    +  V      K  T  L PF     I TRGL+W+LNK
Sbjct  127  KEEINITFYDDMATYFFIPQQVELKEV------KGKTVSLYPFPEAKSIVTRGLRWSLNK  180


==> gi|338176268|ref|YP_004653078.1| hypothetical protein PUV_22740
[Parachlamydia acanthamoebae UV7]
Length=207
          Length = 207

 Score = 56.6 bits (135),  Expect = 3e-08, Method: Compositional matrix adjust.
 Identities = 51/209 (24%), Positives = 87/209 (42%), Gaps = 34/209 (16%)

Query  28   NQPITCDPEFIKTLWTKAQIR-----GLVDGGSNRWLDFIKEQNCENLQL-PDFISGDFD  81
            N  +  + E +   WT  Q+R       VDGG N         +C N+QL PD + GD D
Sbjct  3    NAALIANGEIVDLAWTSMQLRRFSFLAAVDGGLN---------HCLNMQLVPDLLIGDLD  53

Query  82   SILPETKNYFESKNVTLVPTPDQNYTDFTKALKYIKKEIEKKNLNVKNIFVICENGGRFD  141
            S+LPE    + S  +   P    + TD   A++ + ++        ++I V    G R D
Sbjct  54   SVLPEALQTYASVPICKFPVLKDD-TDLALAVQILLQK------GFESITVFGGTGNRLD  106

Query  142  QIMGNVNTLHCSIDLYTHIDITLISSESVTWVLPPGEHVINVPDYFIEKKYTCGLIPFRG  201
              + N+  +         + + + S     + L   E +            T  LIPF G
Sbjct  107  HTLSNIYLMS-----RYPLHVKMQSKFESAFFLKENERLQTF------SGQTISLIPFNG  155

Query  202  GT-IITTRGLKWNLNKTVSEFENSMKNNN  229
                ++T+GL W+L++   +F    ++N+
Sbjct  156  SVQQVSTKGLLWDLHQQTLDFSFLSQSNS  184


==> gi|222151056|ref|YP_002560210.1| hypothetical protein MCCL_0807
[Macrococcus caseolyticus JCSC5402]
Length=212
          Length = 212

 Score = 55.5 bits (132),  Expect = 7e-08, Method: Compositional matrix adjust.
 Identities = 43/140 (31%), Positives = 67/140 (48%), Gaps = 12/140 (9%)

Query  78   GDFDSILPETKNYFESKNVTLVPTPDQNYTDFTKALKYIKKEIEKKNLNVKNIFVICENG  137
            GDFDSI    K   ES         ++N TD   A++Y       K+L    +F+    G
Sbjct  47   GDFDSIDETEKLRIESIIDIDYLAAEKNETDLEVAMQY------AKDLEYNKVFIHGATG  100

Query  138  GRFDQIMGNVNT-LHCSIDLYTHIDITLISSESVTWVLPPGEHVINVPDYFIEKKYTCGL  196
            GR D  +GN+ T LH  I L T  +  ++++ +   VL  G H+I   ++   KKY    
Sbjct  101  GRLDHFLGNLQTLLHPEILLSTS-EFHIVNANNTIQVLTAGTHII---EHEPGKKY-ISF  155

Query  197  IPFRGGTIITTRGLKWNLNK  216
            IP   G  +T  G K+++++
Sbjct  156  IPVNDGVTLTLEGFKYDVDR  175


==> gi|312143904|ref|YP_003995350.1| thiamine pyrophosphokinase [Halanaerobium
hydrogeniformans]
Length=218
          Length = 218

 Score = 54.7 bits (130),  Expect = 2e-07, Method: Compositional matrix adjust.
 Identities = 45/134 (34%), Positives = 68/134 (51%), Gaps = 21/134 (16%)

Query  23   ALLILNQPITCDPEFIKTLWTKAQIRGL--VDGGSN--RWLDFIKEQNCENLQLPDFISG  78
            ALL+LN  +  + + IK L T  QI  +  VDGG++  R LD +          P  I G
Sbjct  6    ALLVLNGELDMNEKEIKKLITDDQINYVIAVDGGADKLRELDIV----------PYSIIG  55

Query  79   DFDSILPETKNYFESKNVTLVPTP-DQNYTDFTKALKYIKKEIEKKNLNVKNIFVICENG  137
            D DSI   TK +F  + V +   P +++ TD   A+ Y    ++K   ++K + +I   G
Sbjct  56   DLDSISEHTKKFFVDQGVEIKKYPVEKDQTDSELAVDYC---VDK---SLKKVVLIAALG  109

Query  138  GRFDQIMGNVNTLH  151
            GR DQ + N+N L 
Sbjct  110  GRIDQELANLNLLE  123


==> gi|257126900|ref|YP_003165014.1| thiamine pyrophosphokinase [Leptotrichia
buccalis C-1013-b]
Length=216
          Length = 216

 Score = 54.3 bits (129),  Expect = 2e-07, Method: Compositional matrix adjust.
 Identities = 55/205 (27%), Positives = 91/205 (44%), Gaps = 27/205 (13%)

Query  24   LLILNQPITCDPEFIKTLWTKAQIRGLVDGGSNRWLDFIKEQNCENLQLPDFISGDFDSI  83
            ++ LN       EF+  L ++  +    DGG+N    + K        +P+ I GD DSI
Sbjct  6    VIFLNGEYKYSQEFMDKLVSENAVCFCADGGANFAFKYGK--------MPEVIIGDLDSI  57

Query  84   LPETKNYFESKNVTLVPTP-DQNYTDFTKALKYIKKEIEKKNLNVKNIFVICENGGRFDQ  142
                  ++E KNV +   P D+++TDF   L+ I K IEK    +K IFV+   G R D 
Sbjct  58   EKGVLEHYEKKNVLMKKFPKDKDFTDFELILEEISK-IEKNRNYLKKIFVVGGLGKRIDM  116

Query  143  IMGNVNTLHCSIDLYTHIDITLISSESVTWVLPPGEHVINVPDYFIEKK--YTCGLIPFR  200
             + N+  +    +L     + L  +E + +   P         + +E K  Y   +IP  
Sbjct  117  TLSNLFLMEKHKNL-----VFLEENEEIFYAEKP---------FALENKKGYGFSIIPIS  162

Query  201  GGT-IITTRGLKWNLNKTVSEFENS  224
                 +T +G K+  +K   + E+S
Sbjct  163  EKVEKLTLKGFKFETDKIDVKRESS  187


==> gi|312130870|ref|YP_003998210.1| thiamine pyrophosphokinase [Leadbetterella
byssophila DSM 17132]
Length=222
          Length = 222

 Score = 53.9 bits (128),  Expect = 3e-07, Method: Compositional matrix adjust.
 Identities = 61/210 (29%), Positives = 89/210 (42%), Gaps = 26/210 (12%)

Query  23   ALLILNQPITCDPEFIKTLWTKAQIRGLVDGGSNRWLDF-IKEQNCENLQLPDFISGDFD  81
            AL+I N    C  + +  L   +    ++DG   R LD  IK          D I GDFD
Sbjct  14   ALIIANGE-ACSEDLLGQLLEWSPTVIVLDGALERVLDLGIK---------VDVILGDFD  63

Query  82   SILPETKNYFESKNVTLVPTPDQNYTDFTKALKY-IKKEIEKKNLNVKNIFVICENGGRF  140
            +  PE     +   V +V TPDQ Y D  KA+ Y I++E    N       +I   G R 
Sbjct  64   TRNPEELK-IQQYPVKVVHTPDQEYPDLEKAIHYLIQEEYPAAN-------IIWATGKRA  115

Query  141  DQIMGNVNTLHCSIDLYTHIDITLISSESVTWVLPPGEHVINVPDYFIEKKYTCGLIPFR  200
            D  M N++ L C       I + +I   S  + + P  HV      + +K     L+P  
Sbjct  116  DHTMTNISIL-CR--YANKISLKIIDDYSCIFPILPRPHVFK---KWYKKGTNISLMPLG  169

Query  201  GGTIITTRGLKWNLNKTVSEFENSMKNNNK  230
              T ITT  L +NL++   +      ++NK
Sbjct  170  TTTGITTENLMYNLHEGTLQLGYRNGSSNK  199


==> gi|325955434|ref|YP_004239094.1| thiamine pyrophosphokinase [Weeksella
virosa DSM 16922]
Length=201
          Length = 201

 Score = 50.1 bits (118),  Expect = 4e-06, Method: Compositional matrix adjust.
 Identities = 41/142 (29%), Positives = 62/142 (44%), Gaps = 19/142 (13%)

Query  73   PDFISGDFDSILPETKNYFESKNVTLVPTPDQNYTDFTKALKYIKKEIEKKNLNVKNIFV  132
             D ISGDFDSI     +Y       L+ TPDQ++TDF KAL  + +        V  + V
Sbjct  41   ADIISGDFDSIETPKLSYTHE----LISTPDQDFTDFEKALAILSER------GVSTVHV  90

Query  133  ICENGGRFDQIMGNVNTLHCSIDLYTHIDITLISSESVTWVLPPGEHVINVPDYFIEKKY  192
               +G + D  +GN+   +   D      +T++  +   +     E  + +  Y   K  
Sbjct  91   YGTSGKQQDHFLGNLTAAYRFFD-----QMTILMFDDFGYYF-FAEKKLELSGY---KDR  141

Query  193  TCGLIPFRGGTIITTRGLKWNL  214
            T  L PF     + T GLK+ L
Sbjct  142  TISLYPFPVAEKVHTEGLKYPL  163


==> gi|325290439|ref|YP_004266620.1| thiamine pyrophosphokinase [Syntrophobotulus
glycolicus DSM 8271]
Length=219
          Length = 219

 Score = 50.1 bits (118),  Expect = 5e-06, Method: Compositional matrix adjust.
 Identities = 39/168 (23%), Positives = 69/168 (41%), Gaps = 16/168 (10%)

Query  51   VDGGSNRWLDFIKEQNCENLQLPDFISGDFDSILPETKNYFESKNVTLVPTPDQ-NYTDF  109
             DGG N  +         + +LPD + GD DSI  E           +   P Q + TD 
Sbjct  31   ADGGGNAAIS--------SGRLPDILVGDMDSIKEENLFICAQGKTKIKKYPAQKDETDL  82

Query  110  TKALKYIKKEIEKKNLNVKNIFVICENGGRFDQIMGNVNTLHCSIDLYTHIDITLISSES  169
              A++Y ++ + +       I +    G R D +MGN++ +    +    + +   S E+
Sbjct  83   ELAMEYAEEYLREYGKPKDEISLYGAGGKRLDHLMGNISMMLAFAERGRMVRMIEPSQEA  142

Query  170  VTWVLPPGEHVINVPDYFIEKKYTCGLIPFRGGTIITTRGLKWNLNKT  217
              WVL PGE ++        +     +IP     ++ + GL + L  +
Sbjct  143  --WVLAPGEEMVKGT-----QGQVISIIPLSAEAVVDSYGLYYPLKNS  183


==> gi|302335851|ref|YP_003801058.1| thiamine pyrophosphokinase [Olsenella
uli DSM 7084]
Length=459
          Length = 459

 Score = 49.3 bits (116),  Expect = 2e-05, Method: Compositional matrix adjust.
 Identities = 42/150 (28%), Positives = 64/150 (43%), Gaps = 13/150 (9%)

Query  73   PDFISGDFDSILPETKNYFESKNVTLVPTPDQNY-TDFTKALKYIKKEIEKKNLNVKNIF  131
            PD   GD DS   E+  +  S     +  P + Y TD   A+   + E  ++N  ++ + 
Sbjct  280  PDVFCGDADSATGESAAWARSVARADIEFPSEKYATDLALAISCARHEAARRNARLE-LT  338

Query  132  VICENGGRFDQIMGNVNTLHCSIDLYTHI-----DITLIS-SESVTWVLPPGEHVINVPD  185
            +    GGR D  +  V  L  + D    I     +  L+S S +  W L  G HV   P 
Sbjct  339  LTGVTGGRPDHALAVVGQLARNADASPRIVEDGFECRLLSPSGTACWELG-GAHV---PA  394

Query  186  YFIEKKYTCGLIPFRGGTIITTRGLKWNLN  215
              +E       IP   GT+++ RG KW L+
Sbjct  395  AGVEGTLFSA-IPVAEGTMLSERGFKWELD  423


==> gi|190571595|ref|YP_001975953.1| thiamine pyrophosphokinase [Wolbachia
endosymbiont of Culex quinquefasciatus Pel]
Length=215
          Length = 215

 Score = 48.1 bits (113),  Expect = 2e-05, Method: Compositional matrix adjust.
 Identities = 49/171 (29%), Positives = 74/171 (43%), Gaps = 43/171 (25%)

Query  51   VDGGSNRWLDFIKEQNCENLQLPDFISGDFDSILPETKNYFESKNVTLVPTPDQNYTDFT  110
            VDGG+N+ L    +        PD + GD DSI P  +      N+  V  PDQ+Y DF+
Sbjct  35   VDGGANKLLSIGVK--------PDLVIGDLDSINPNLR-----ANLNTVYLPDQDYCDFS  81

Query  111  KALKYIKKEIEKKNLNVKNIFVICEN--GGRFDQIMGNVNTLHCSIDLYTHIDITLISSE  168
            KA+ ++K         VK +  I     GG  D I+ N+N                +S++
Sbjct  82   KAMAHLK--------TVKLLPSIVTGIIGGAIDHILQNIN--------------FFLSTD  119

Query  169  SVTWVLPP---GEHVINVPDYF--IEKKYTCGLIPFRGGTIITTRGLKWNL  214
            S+ ++  P   G  +     YF  + K     L+       I+T+GLKW L
Sbjct  120  SIFYMPSPPMVGYALQKGISYFSSLLKNTKISLLGIPKAQ-ISTKGLKWEL  169
