# Supplementary material for: An insight into the salivary gland content of the human body louse, Pediculus humanus
Source: Sci Rep. 2025 May 26;15:18322. doi: 10.1038/s41598-025-01412-5 (PMC12106848; doi:10.1038/s41598-025-01412-5)
Supplement: Supplementary file 2 — Supplementary Information 2. [file 41598_2025_1412_MOESM2_ESM.zip › S2/links/BAC-LIGHT/Phseq_10290-BAC-LIGHT.txt]

>Phseq_10290

gi|302335724|ref|YP_003800931.1| FHA domain containing protein [O...  55.1    1e-07
gi|296133294|ref|YP_003640541.1| FHA domain containing protein [T...  52.8    1e-06
gi|336120912|ref|YP_004575698.1| hypothetical protein MLP_52810 [...  54.3    1e-06
gi|257065379|ref|YP_003145051.1| FHA domain-containing protein [S...  54.7    2e-06
gi|256825325|ref|YP_003149285.1| FHA domain-containing protein [K...  51.2    3e-06
gi|159035721|ref|YP_001534974.1| FHA domain-containing protein [S...  50.8    1e-05
gi|325290446|ref|YP_004266627.1| FHA domain containing protein [S...  49.3    1e-05
gi|262197882|ref|YP_003269091.1| FHA domain containing protein [H...  49.7    1e-05
gi|291303907|ref|YP_003515185.1| FHA domain-containing protein [S...  50.4    2e-05
gi|330464944|ref|YP_004402687.1| FHA domain-containing protein [V...  49.7    3e-05


==> gi|302335724|ref|YP_003800931.1| FHA domain containing protein
[Olsenella uli DSM 7084]
Length=144
          Length = 144

 Score = 55.1 bits (131),  Expect = 1e-07, Method: Composition-based stats.
 Identities = 31/93 (33%), Positives = 54/93 (58%), Gaps = 8/93 (9%)

Query  216  KIGSLFVVTCKGGTMGREGDHAVLIPDINVSKHHAKF-VYNPQNSLYYITDLGSRNGTWL  274
            + GS+F +T +  T+GR+  ++V + D+ VS+ HA   +    +    I DLGS NGTW+
Sbjct  47   QTGSVFELTDEQVTIGRDPSNSVFLNDMTVSRRHASIDLAGLSSGFSTIEDLGSLNGTWV  106

Query  275  DGERLSSALQESEKFKIDHGAIIQIGSTKLLCH  307
            DG  ++ A+       +  G+ IQIG+ +++ H
Sbjct  107  DGAIVNRAM-------LKEGSTIQIGTFRMVFH  132


==> gi|296133294|ref|YP_003640541.1| FHA domain containing protein
[Thermincola sp. JR]
Length=160
          Length = 160

 Score = 52.8 bits (125),  Expect = 1e-06, Method: Compositional matrix adjust.
 Identities = 33/98 (34%), Positives = 55/98 (56%), Gaps = 9/98 (9%)

Query  205  IMVEETNVDKLKIGSLFVVTCKGGTMGREGDHAVLIPDINVSKHHAKFVYNPQNSLYYIT  264
            +M  ++ VD +K+G  + V  +   +GR  ++++ I D  VS  HA+  Y  ++  Y+I 
Sbjct  60   LMAIQSIVDDIKVGMQYPVK-RYMQIGRSAENSLRINDAFVSHEHARIYY--RDGRYWIE  116

Query  265  DLGSRNGTWLDGERLSSALQESEKFKIDHGAIIQIGST  302
            DL SRNGT LDG+R+   +       +D GA++ IG  
Sbjct  117  DLNSRNGTLLDGKRIDRPV------PLDEGALLSIGGV  148


==> gi|336120912|ref|YP_004575698.1| hypothetical protein MLP_52810
[Microlunatus phosphovorus NM-1]
Length=298
          Length = 298

 Score = 54.3 bits (129),  Expect = 1e-06, Method: Compositional matrix adjust.
 Identities = 37/119 (31%), Positives = 57/119 (48%), Gaps = 13/119 (11%)

Query  194  DSGFGCEPCIRIMVEETNVDKLKIGSLFVVTCKGGTMGREGDHAVLIPDINVSKHHAKFV  253
            DS +G     + +V E N      G    +T  G  +GR  D  V I D  +S+ HA+  
Sbjct  193  DSPYGYGQSQQQLVLEVN------GMRHPLTPPGFVIGRGTDADVRINDPGISRLHAEVT  246

Query  254  YNPQNSLYYITDLGSRNGTWLDGERLSSALQESEKFKIDHGAIIQIGSTKLLCHIHVGR  312
             +P      I DLGS NG  ++G+++       ++  +  G  I+IGST++L H   GR
Sbjct  247  VHPSTHSAEIVDLGSTNGITVNGQKV-------QRAPLVEGTRIEIGSTRMLVHAPAGR  298


==> gi|257065379|ref|YP_003145051.1| FHA domain-containing protein
[Slackia heliotrinireducens DSM 20476]
Length=474
          Length = 474

 Score = 54.7 bits (130),  Expect = 2e-06, Method: Compositional matrix adjust.
 Identities = 25/63 (40%), Positives = 44/63 (70%), Gaps = 2/63 (3%)

Query  230  MGREGDHAVLIPDINVSKHHAKFVYNPQNSLYYITDLGSRNGTWLDGERLS-SALQESEK  288
            +GRE  + +++ D+N S+HHA+  + PQ  ++ ITDLGS NGT+++G+ +S   LQE ++
Sbjct  403  VGRETSNDIVVNDLNTSRHHAEIHFEPQG-VWVITDLGSTNGTYVNGQPVSRRGLQEGDR  461

Query  289  FKI  291
              +
Sbjct  462  ITL  464


==> gi|256825325|ref|YP_003149285.1| FHA domain-containing protein
[Kytococcus sedentarius DSM 20547]
Length=152
          Length = 152

 Score = 51.2 bits (121),  Expect = 3e-06, Method: Compositional matrix adjust.
 Identities = 28/96 (29%), Positives = 51/96 (53%), Gaps = 8/96 (8%)

Query  218  GSLFVVTCKGGTMGREGDHAVLIPDINVSKHHAKFVYNPQNSLYYITDLGSRNGTWLDGE  277
            G+ +++  +   +GR  D  +++ D+ VS+HHA+F   P+ S + + D  S NGT+++ E
Sbjct  64   GARYLLDEEQSAVGRAPDADIVLDDVTVSRHHARFEATPEGS-FRVVDTRSTNGTYVNDE  122

Query  278  RLSSALQESEKFKIDHGAIIQIGSTKLLCHIHVGRD  313
             + SA        +  G ++QIG  +L  H     D
Sbjct  123  PVESA-------DLAQGDVVQIGKFRLTFHPATALD  151


==> gi|159035721|ref|YP_001534974.1| FHA domain-containing protein
[Salinispora arenicola CNS-205]
Length=253
          Length = 253

 Score = 50.8 bits (120),  Expect = 1e-05, Method: Compositional matrix adjust.
 Identities = 28/83 (34%), Positives = 48/83 (58%), Gaps = 10/83 (12%)

Query  227  GGTMGREGDHAVL-IPDINVSKHHAKFVYNPQNSLYYITDLGSRNGTWLDGERLSSALQE  285
            G T+   GD A L +PD+ +S+ HA+  ++       +TDLGS NGT ++G+R+S+    
Sbjct  178  GSTVIGRGDQATLRLPDVGISRRHARLDFD--GGQVVLTDLGSTNGTMVNGQRVSAV---  232

Query  286  SEKFKIDHGAIIQIGSTKLLCHI  308
                 ++ G +IQ+G+T L   +
Sbjct  233  ----ALNPGDMIQLGTTTLTFRV  251


==> gi|325290446|ref|YP_004266627.1| FHA domain containing protein
[Syntrophobotulus glycolicus DSM 8271]
Length=147
          Length = 147

 Score = 49.3 bits (116),  Expect = 1e-05, Method: Compositional matrix adjust.
 Identities = 36/120 (30%), Positives = 59/120 (49%), Gaps = 14/120 (12%)

Query  182  SDDELEGGLDTQDSGFGCEPCIRIMVEETNVDKLKIGSLFVVTCKGGTMGREGDHAVLIP  241
            +D + +G L  ++S  GC   +         D L  G    +  KG  +GR   + +++P
Sbjct  29   ADLKNKGILTKEESELGCLEVL------NGADMLPKGRKIRIEPKGLKIGRGKQNDIVVP  82

Query  242  DINVSKHHAKFVYNPQNSLYYITDLGSRNGTWLDGERLSSALQESEKFKIDHGAIIQIGS  301
            D   S  HA+F Y   +    + D GS NGTW++GER++S +Q      +  G  ++IGS
Sbjct  83   DHFCSVDHAEFKYT--HGAIIVEDTGSTNGTWVNGERINSPIQ------LVPGDFVKIGS  134


==> gi|262197882|ref|YP_003269091.1| FHA domain containing protein
[Haliangium ochraceum DSM 14365]
Length=173
          Length = 173

 Score = 49.7 bits (117),  Expect = 1e-05, Method: Compositional matrix adjust.
 Identities = 28/82 (34%), Positives = 46/82 (56%), Gaps = 4/82 (5%)

Query  224  TCKGGTMGREGDHAVLIPDINVSKHHAKFVYNPQNSLYYITDLGSRNGTWLDGERLSSAL  283
            T +  T+GR    ++ I D +VS  HA+  ++  +  YY+ D  SRNGT+L+GERL+   
Sbjct  79   TLRPVTIGRSRSCSLRILDGSVSSLHARLYFDRGDCEYYVVDEDSRNGTFLNGERLTPG-  137

Query  284  QESEKFKIDHGAIIQIGSTKLL  305
               E  ++  GA++  G T  +
Sbjct  138  ---ENTRLYSGAMLWFGKTAFV  156


==> gi|291303907|ref|YP_003515185.1| FHA domain-containing protein
[Stackebrandtia nassauensis DSM 44728]
Length=246
          Length = 246

 Score = 50.4 bits (119),  Expect = 2e-05, Method: Compositional matrix adjust.
 Identities = 30/88 (34%), Positives = 50/88 (57%), Gaps = 11/88 (13%)

Query  218  GSLFVVTCKGGTMGREGDHAVLIPDINVSKHHAKFVYNPQNSLYYITDLGSRNGTWLDGE  277
            G  + +T    T+GR     + +PD+ +S+ H +  ++    L  +TDLGS NGT ++G+
Sbjct  164  GRQYAITMGSTTIGRGEQAQIRLPDVGISRVHVRIDFDGGQVL--VTDLGSTNGTLVNGQ  221

Query  278  RLSS-ALQESEKFKIDHGAIIQIGSTKL  304
            R+S+ ALQ         G +IQ+G+T L
Sbjct  222  RISTVALQP--------GDMIQLGTTSL  241


==> gi|330464944|ref|YP_004402687.1| FHA domain-containing protein
[Verrucosispora maris AB-18-032]
Length=253
          Length = 253

 Score = 49.7 bits (117),  Expect = 3e-05, Method: Compositional matrix adjust.
 Identities = 28/83 (34%), Positives = 48/83 (58%), Gaps = 10/83 (12%)

Query  227  GGTMGREGDHAVL-IPDINVSKHHAKFVYNPQNSLYYITDLGSRNGTWLDGERLSSALQE  285
            G T+   GD A L +PD+ +S+ HA+  ++       +TDLGS NGT ++G+R+S+    
Sbjct  178  GSTVIGRGDQANLRLPDVGISRRHARLDFD--GGQVVLTDLGSTNGTMVNGQRVSAV---  232

Query  286  SEKFKIDHGAIIQIGSTKLLCHI  308
                 ++ G +IQ+G+T L   +
Sbjct  233  ----ALNPGDMIQLGTTTLTFRV  251
