# Supplementary material for: An insight into the salivary gland content of the human body louse, Pediculus humanus
Source: Sci Rep. 2025 May 26;15:18322. doi: 10.1038/s41598-025-01412-5 (PMC12106848; doi:10.1038/s41598-025-01412-5)
Supplement: Supplementary file 2 — Supplementary Information 2. [file 41598_2025_1412_MOESM2_ESM.zip › S2/links/BAC-LIGHT/Phseq_10293-BAC-LIGHT.txt]

>Phseq_10293

gi|113478146|ref|YP_724207.1| TPR repeat-containing serine/threon...  44.3    0.001
gi|113477029|ref|YP_723090.1| hypothetical protein Tery_3529 [Tri...  40.8    0.018
gi|269121278|ref|YP_003309455.1| (2Fe-2S)-binding domain protein ...  35.8    0.26
gi|113478145|ref|YP_724206.1| TPR repeat-containing serine/threon...  37.0    0.33
gi|90022893|ref|YP_528720.1| TPR domain-containing protein [Sacch...  36.2    0.46
gi|296132604|ref|YP_003639851.1| TPR repeat-containing protein [T...  35.0    0.68
gi|313674800|ref|YP_004052796.1| hypothetical protein [Marivirga ...  35.0    0.71
gi|257065113|ref|YP_003144785.1| EAL domain-containing protein [S...  35.8    0.74
gi|123967542|ref|YP_001008400.1| TPR-repeat pilus assembly protei...  35.4    0.75
gi|166363102|ref|YP_001655375.1| TPR repeat-containing protein [M...  35.8    0.76


==> gi|113478146|ref|YP_724207.1| TPR repeat-containing serine/threonine
protein kinase [Trichodesmium erythraeum IMS101]
Length=746
          Length = 746

 Score = 44.3 bits (103),  Expect = 0.001, Method: Compositional matrix adjust.
 Identities = 46/167 (28%), Positives = 72/167 (43%), Gaps = 28/167 (17%)

Query  83   FVIKSVDNVNDLKVTIILISYLEKPYIFEWTDEEKIKESNVLKNKGAQLFKDNNIEEAFY  142
            F +    +V  + V I ++S+  +P          IK   V K +G +  +D +I  A  
Sbjct  318  FTLFGFASVGIIAVLIAVVSFFNRP--------NSIKAEKVFK-QGEERARDGDIPAAIL  368

Query  143  KFSNALKLLLTLDEVLEYDEPRPDINNLIIALYNNLARCQLHFKNYKYVIDLCSKSIDIN  202
             +S A+K      E  EY   R +      A Y          KNY+  I   +K+I +N
Sbjct  369  LYSKAIKGF----EKPEYFYGRGN------AYY--------ELKNYQNAISDYTKAILLN  410

Query  203  STS-KALYRRALAYIELVEYEKAQNDLLQLFKLEPNNKAAIEKFKLV  248
             ++  A + R + Y E   Y KA ND  Q+ +L+P +  A  K  LV
Sbjct  411  PSNVNAYFNRGVVYFEQQNYPKAINDFTQILRLQPEHAEAYYKRGLV  457


 Score = 38.1 bits (87),  Expect = 0.12, Method: Compositional matrix adjust.
 Identities = 30/121 (25%), Positives = 54/121 (45%), Gaps = 18/121 (15%)

Query  122  NVLKNKGAQLFKDNNIEEAFYKFSNALKLLLTLDEVLEYDEPRPDINNLIIALYNNLARC  181
            N    +G     +NN+++A   ++  +K+           +P+       I  Y    R 
Sbjct  486  NAYLGRGVAYAANNNLQKAIADYTQMIKI-----------KPQK------IDGYYRRGRA  528

Query  182  QLHFKNYKYVIDLCSKSIDINSTSKALY-RRALAYIELVEYEKAQNDLLQLFKLEPNNKA  240
            +    +Y+  +D  ++ I IN  ++  Y RR   Y+ L EYEKA +D  +  K+ P N+ 
Sbjct  529  RFFMGDYQGSLDDYNQVIKINPKNEDAYARRCSTYLNLAEYEKAASDCTEAIKIRPKNEV  588

Query  241  A  241
            A
Sbjct  589  A  589


 Score = 37.0 bits (84),  Expect = 0.35, Method: Compositional matrix adjust.
 Identities = 23/68 (34%), Positives = 33/68 (49%), Gaps = 1/68 (1%)

Query  175  YNNLARCQLHFKNYKYVIDLCSKSIDINSTSKALY-RRALAYIELVEYEKAQNDLLQLFK  233
            YNN     L+ + Y+  I  C+K I++   +   Y  R LAY E ++ +KA  D  Q   
Sbjct  590  YNNRCIAYLNLQEYQKAISDCTKRIELEPQNAEGYINRGLAYTEDMQLQKAIEDYTQAIG  649

Query  234  LEPNNKAA  241
            L PN   A
Sbjct  650  LNPNKPEA  657


==> gi|113477029|ref|YP_723090.1| hypothetical protein Tery_3529
[Trichodesmium erythraeum IMS101]
Length=929
          Length = 929

 Score = 40.8 bits (94),  Expect = 0.018, Method: Compositional matrix adjust.
 Identities = 24/66 (36%), Positives = 35/66 (53%), Gaps = 6/66 (9%)

Query  177  NLARCQLHFKNYKYVIDLCSKSIDINSTSKALYRRALAYIELVEYEKAQNDLLQLFKLEP  236
            NL + +    ++ YVI L  K  D        YRR LAYI+L  Y  A +DL Q+ +L+P
Sbjct  546  NLEKYEEAIIDFGYVISLNPKFAD------GYYRRGLAYIQLENYGDAVDDLTQVIRLDP  599

Query  237  NNKAAI  242
            ++  A 
Sbjct  600  SHAVAF  605


==> gi|269121278|ref|YP_003309455.1| (2Fe-2S)-binding domain protein
[Sebaldella termitidis ATCC 33386]
Length=157
          Length = 157

 Score = 35.8 bits (81),  Expect = 0.26, Method: Compositional matrix adjust.
 Identities = 23/95 (24%), Positives = 42/95 (44%), Gaps = 6/95 (6%)

Query  108  YIFEWTDEEKIKESNVLKNKGAQL--FKDNNIEEAFYKFSNALKLLLTLDEVLEYDEPRP  165
            Y+  W D + IK    + ++G  L   +++ I+    +       L+   EVL  + P P
Sbjct  63   YLAVWADGKNIKTIEGVSDRGGNLSDIQESYIDAGAVQCGFCTPGLILSTEVLLENNPEP  122

Query  166  DINNLIIALYNNLARCQLHFKNYKYVIDLCSKSID  200
              + +   L  NL RC      Y+ +ID   K+++
Sbjct  123  SKDEIRRGLSGNLCRCT----GYQKIIDAVEKTVE  153


==> gi|113478145|ref|YP_724206.1| TPR repeat-containing serine/threonine
protein kinase [Trichodesmium erythraeum IMS101]
Length=738
          Length = 738

 Score = 37.0 bits (84),  Expect = 0.33, Method: Compositional matrix adjust.
 Identities = 39/158 (25%), Positives = 69/158 (44%), Gaps = 23/158 (15%)

Query  92   NDLKVTIILISYLEKPYIFEWTDEEKIKESNVLKNKGAQLFKDNNIEEAFYKFSNALKLL  151
            N L  ++++I+ +   Y +++   + I ++  L  KG +L K    + A   ++ ALKL 
Sbjct  324  NILIASLVIITGVAIAYFWQY---QFIGQT--LYKKGQELAKQGKQQAAIANYTEALKL-  377

Query  152  LTLDEVLEYDEPRPDINNLIIALYNNLARCQLHFKNYKYVIDLCSKSIDINSTSK-ALYR  210
                            N    ++Y          ++Y+  I   +  I I +  + A Y+
Sbjct  378  ----------------NPKKASIYYKRGNSYYSHRSYEKAIKDYTAGIKIKANYEDAYYQ  421

Query  211  RALAYIELVEYEKAQNDLLQLFKLEPNNKAAIEKFKLV  248
            RAL Y EL   +KA  DL Q  ++ PN   A +K  L+
Sbjct  422  RALVYYELDNKDKAMTDLTQTLRINPNYTQAYKKRGLI  459


==> gi|90022893|ref|YP_528720.1| TPR domain-containing protein [Saccharophagus
degradans 2-40]
Length=591
          Length = 591

 Score = 36.2 bits (82),  Expect = 0.46, Method: Compositional matrix adjust.
 Identities = 29/97 (30%), Positives = 46/97 (47%), Gaps = 4/97 (4%)

Query  173  ALYNNLARCQLHFKNYKYVIDLCSKSIDINSTS-KALYRRALAYIELVEYEKAQNDLLQL  231
            +LY   A   L   N    +   +K +DI   S   LY RA+ Y +L +   A+ D  Q+
Sbjct  408  SLYLREANLLLDAGNPDGALAAMAKGLDIAPDSVNLLYSRAMLYTQLDDLALAEADFTQI  467

Query  232  FKLEPNNKAAIEKFKLVRDLDKTNR--DNYNLIVKKM  266
             +L P+N AA+         D+T+R  + YN I + +
Sbjct  468  LELRPDNAAALNALGYTL-ADRTDRLDEAYNYISRAL  503


==> gi|296132604|ref|YP_003639851.1| TPR repeat-containing protein
[Thermincola sp. JR]
Length=196
          Length = 196

 Score = 35.0 bits (79),  Expect = 0.68, Method: Compositional matrix adjust.
 Identities = 22/69 (32%), Positives = 35/69 (51%), Gaps = 1/69 (1%)

Query  175  YNNLARCQLHFKNYKYVIDLCSKSIDINST-SKALYRRALAYIELVEYEKAQNDLLQLFK  233
            Y NL R     K Y+  I     ++ IN   S A Y  AL Y    E++K++ +L ++ K
Sbjct  50   YTNLGRVLFEQKKYEDAITCFKAALKINPNDSTAHYNLALVYFAREEWQKSRAELDKILK  109

Query  234  LEPNNKAAI  242
             +PN+  A+
Sbjct  110  AQPNHTLAL  118


==> gi|313674800|ref|YP_004052796.1| hypothetical protein [Marivirga
tractuosa DSM 4126]
Length=197
          Length = 197

 Score = 35.0 bits (79),  Expect = 0.71, Method: Compositional matrix adjust.
 Identities = 18/56 (32%), Positives = 32/56 (57%), Gaps = 1/56 (2%)

Query  187  NYKYVIDLCSKSIDINSTSK-ALYRRALAYIELVEYEKAQNDLLQLFKLEPNNKAA  241
            +Y   +   +K +++  + + A+Y R  AY EL +YEKA +D L++  + P N  A
Sbjct  34   DYNKAVQFYNKHLEMKPSHEIAIYNRGRAYEELGQYEKAVDDFLKVIDINPRNMGA  89


==> gi|257065113|ref|YP_003144785.1| EAL domain-containing protein
[Slackia heliotrinireducens DSM 20476]
Length=886
          Length = 886

 Score = 35.8 bits (81),  Expect = 0.74, Method: Composition-based stats.
 Identities = 22/68 (32%), Positives = 37/68 (54%), Gaps = 3/68 (4%)

Query  178  LARCQLHFKNYKYVIDLCSKSIDINSTSKALYRRALAYIELVEYEKAQNDLLQLFKLEPN  237
            L RC+LHF++  Y   L    +D    + A+YR     I +V+  KA +DL     ++ +
Sbjct  758  LFRCKLHFRDMVYEGILNDTVLDSIVGAAAVYREEGDVISIVQMNKAFSDLT---GIDAD  814

Query  238  NKAAIEKF  245
            ++ A+EKF
Sbjct  815  DRKAMEKF  822


==> gi|123967542|ref|YP_001008400.1| TPR-repeat pilus assembly protein
TadD [Prochlorococcus marinus str. AS9601]
Length=287
          Length = 287

 Score = 35.4 bits (80),  Expect = 0.75, Method: Compositional matrix adjust.
 Identities = 22/66 (33%), Positives = 40/66 (61%), Gaps = 1/66 (2%)

Query  178  LARCQLHFKNYKYVIDLCSKSIDINST-SKALYRRALAYIELVEYEKAQNDLLQLFKLEP  236
            LA  Q+  K YK  ++  +K+  INS+ S+  + ++  Y+++ +  KA++ L +  K+EP
Sbjct  83   LAEAQIANKKYKNALNSLNKAEQINSSISEIYFAKSNVYLKISQRTKAKSALEKGIKIEP  142

Query  237  NNKAAI  242
            NN  AI
Sbjct  143  NNHKAI  148


==> gi|166363102|ref|YP_001655375.1| TPR repeat-containing protein
[Microcystis aeruginosa NIES-843]
Length=1179
          Length = 1179

 Score = 35.8 bits (81),  Expect = 0.76, Method: Compositional matrix adjust.
 Identities = 24/77 (31%), Positives = 35/77 (45%), Gaps = 1/77 (1%)

Query  166   DINNLIIALYNNLARCQLHFKNYKYVIDLCSKSIDINST-SKALYRRALAYIELVEYEKA  224
             DIN      YNN        + Y+  +   SK+IDIN   + A Y R L Y    +Y+ A
Sbjct  1054  DINPNDAGAYNNRGNLYSDLQKYELALSDYSKAIDINPNYANAYYNRGLLYYNQQKYDLA  1113

Query  225   QNDLLQLFKLEPNNKAA  241
              +D  +   + PN+  A
Sbjct  1114  LSDFSKAIDINPNDAGA  1130


 Score = 35.0 bits (79),  Expect = 1.4, Method: Compositional matrix adjust.
 Identities = 27/82 (33%), Positives = 40/82 (49%), Gaps = 9/82 (11%)

Query  174   LYNNLARCQLHFKNYKYVIDLCSKSIDINST-SKALYRRALAYIELVEYEKAQNDLLQLF  232
             LY NL + +L   +Y       SK+IDIN   ++A Y R L Y    +Y+ A +D  +  
Sbjct  1001  LYKNLQKYELALSDY-------SKAIDINPKFAEAYYNRGLLYYNQQKYDLALSDFSKAI  1053

Query  233   KLEPNNKAAI-EKFKLVRDLDK  253
              + PN+  A   +  L  DL K
Sbjct  1054  DINPNDAGAYNNRGNLYSDLQK  1075


 Score = 34.7 bits (78),  Expect = 2.0, Method: Compositional matrix adjust.
 Identities = 34/85 (40%), Positives = 44/85 (52%), Gaps = 9/85 (11%)

Query  166   DIN-NLIIALYNNLARCQLHFKNYKYVIDLC--SKSIDINSTSKALY-RRALAYIELVEY  221
             DIN N   A YN   R  L++   KY + L   SK+IDIN      Y  R++ Y  L + 
Sbjct  1088  DINPNYANAYYN---RGLLYYNQQKYDLALSDFSKAIDINPNDAGAYVSRSILYAILGQP  1144

Query  222   EKAQNDLLQ--LFKLEPNNKAAIEK  244
             EK + DL Q  +  L+ NN AA EK
Sbjct  1145  EKVKIDLQQAAILFLQQNNMAAYEK  1169


 Score = 32.7 bits (73),  Expect = 6.5, Method: Compositional matrix adjust.
 Identities = 27/90 (30%), Positives = 40/90 (44%), Gaps = 2/90 (2%)

Query  166  DINNLIIALYNNLARCQLHFKNYKYVIDLCSKSIDINSTSKALY-RRALAYIELVEYEKA  224
            DIN      YNN        + Y   +   SK+IDIN      Y  R + Y +L +Y+ A
Sbjct  782  DINPNYAMAYNNRGNLYSDLQKYDLALSDYSKAIDINPNYAMAYNNRGVLYSDLQKYDLA  841

Query  225  QNDLLQLFKLEPN-NKAAIEKFKLVRDLDK  253
             +D  +   + PN  +A + +  L  DL K
Sbjct  842  LSDYTKAIDINPNYAEAYVNRGVLYSDLQK  871
