# Supplementary material for: An insight into the salivary gland content of the human body louse, Pediculus humanus
Source: Sci Rep. 2025 May 26;15:18322. doi: 10.1038/s41598-025-01412-5 (PMC12106848; doi:10.1038/s41598-025-01412-5)
Supplement: Supplementary file 2 — Supplementary Information 2. [file 41598_2025_1412_MOESM2_ESM.zip › S2/links/BAC-LIGHT/Phseq_10295-BAC-LIGHT.txt]

>Phseq_10295

gi|289166019|ref|YP_003456157.1| protease heat shock protein [Leg...  33.9    7.8
gi|317133766|ref|YP_004089677.1| SMC domain protein [Ruminococcus...  33.9    8.3


==> gi|289166019|ref|YP_003456157.1| protease heat shock protein
[Legionella longbeachae NSW150]
Length=280
          Length = 280

 Score = 33.9 bits (76),  Expect = 7.8, Method: Compositional matrix adjust.
 Identities = 15/47 (32%), Positives = 24/47 (51%), Gaps = 0/47 (0%)

Query  205  NGFKNPLSYINSFSSHSNNEVTIEPQVVARLMAAVSFGYGIFQLCIS  251
            +G  N   +++ F +HSNNE  + P V   +M       G+ Q+ IS
Sbjct  153  SGIANMFMWLSMFGNHSNNEEGVHPVVGIIMMIVAPLAAGLIQMAIS  199


==> gi|317133766|ref|YP_004089677.1| SMC domain protein [Ruminococcus
albus 7]
Length=597
          Length = 597

 Score = 33.9 bits (76),  Expect = 8.3, Method: Compositional matrix adjust.
 Identities = 30/108 (28%), Positives = 50/108 (46%), Gaps = 12/108 (11%)

Query  119  LTFLQQDLSSY---VKGGWVLRKAWKVYQHTYTEICNLYKKTFGLDASIPGS-HFPSWQV  174
            +  L+QD   Y   +K    + +A++  +  YTE  NL K+   +  SIP +   P    
Sbjct  348  IELLEQDKEIYEDQLKKAQEVLEAYRNQEKAYTEKINLLKQIDVVKTSIPSAVERPDLDA  407

Query  175  ITKSASDSHIMTDSSIPSNELSVPNTPSTSNGFK-NPLSYINSFSSHS  221
                   S I    S+ ++EL++ N    +N  K N +S+ N FS +S
Sbjct  408  -------SEIARKKSVLADELALANRIEAANNEKANLISHENDFSKYS  448
