# Supplementary material for: An insight into the salivary gland content of the human body louse, Pediculus humanus
Source: Sci Rep. 2025 May 26;15:18322. doi: 10.1038/s41598-025-01412-5 (PMC12106848; doi:10.1038/s41598-025-01412-5)
Supplement: Supplementary file 2 — Supplementary Information 2. [file 41598_2025_1412_MOESM2_ESM.zip › S2/links/BAC-LIGHT/Phseq_10298-BAC-LIGHT.txt]

>Phseq_10298

gi|188585988|ref|YP_001917533.1| 3-oxoacyl-(acyl-carrier-protein)...  30.4    8.2
gi|154253591|ref|YP_001414415.1| integral membrane sensor signal ...  30.4    8.9
gi|159900274|ref|YP_001546521.1| cysteine ABC transporter permeas...  30.4    9.2


==> gi|188585988|ref|YP_001917533.1| 3-oxoacyl-(acyl-carrier-protein)
synthase II [Natranaerobius thermophilus JW/NM-WN-LF]
Length=407
          Length = 407

 Score = 30.4 bits (67),  Expect = 8.2, Method: Composition-based stats.
 Identities = 21/53 (40%), Positives = 28/53 (53%), Gaps = 5/53 (9%)

Query  81   TSPLPDGCGTIKCLETAI---GLPTSEVS-INPH-TSITSEKVLVTLSKSVIF  128
            T+P PD  G I C+E AI   G+  +E+  IN H TS      L TL+   +F
Sbjct  264  TAPCPDSTGAIACMEEAIQDAGISKTEIQYINAHGTSTEYNDRLETLAIKEVF  316


==> gi|154253591|ref|YP_001414415.1| integral membrane sensor signal
transduction histidine kinase [Parvibaculum lavamentivorans 
DS-1]
Length=468
          Length = 468

 Score = 30.4 bits (67),  Expect = 8.9, Method: Composition-based stats.
 Identities = 12/27 (44%), Positives = 16/27 (59%), Gaps = 0/27 (0%)

Query  79   FDTSPLPDGCGTIKCLETAIGLPTSEV  105
             D  P PDG G I+  +T IG+  +EV
Sbjct  374  LDVRPAPDGGGIIRIRDTGIGMSETEV  400


==> gi|159900274|ref|YP_001546521.1| cysteine ABC transporter permease/ATP-binding
protein CydD [Herpetosiphon aurantiacus DSM 
785]
Length=540
          Length = 540

 Score = 30.4 bits (67),  Expect = 9.2, Method: Composition-based stats.
 Identities = 17/47 (36%), Positives = 22/47 (47%), Gaps = 0/47 (0%)

Query  32   IIPNQSSATVHSAAIFSTFNAPCKRTQKDGVFPSSIHSSSESPSNFG  78
            I P     TVH+ AI    + P    Q+D  FP   HS  ++PS  G
Sbjct  327  IQPVLGDLTVHNLAIHYAEDGPNVLQQRDWHFPQGQHSLIQAPSGAG  373
