# Supplementary material for: An insight into the salivary gland content of the human body louse, Pediculus humanus
Source: Sci Rep. 2025 May 26;15:18322. doi: 10.1038/s41598-025-01412-5 (PMC12106848; doi:10.1038/s41598-025-01412-5)
Supplement: Supplementary file 2 — Supplementary Information 2. [file 41598_2025_1412_MOESM2_ESM.zip › S2/links/BAC-LIGHT/Phseq_10299-BAC-LIGHT.txt]

>Phseq_10299

gi|307594224|ref|YP_003900541.1| dual specificity protein phospha...  46.2    9e-05
gi|254786681|ref|YP_003074110.1| hypothetical protein TERTU_2707 ...  47.8    1e-04
gi|156743866|ref|YP_001433995.1| dual specificity protein phospha...  45.8    1e-04
gi|338733041|ref|YP_004671514.1| hypothetical protein SNE_A11460 ...  43.1    0.003
gi|159897597|ref|YP_001543844.1| dual specificity protein phospha...  41.2    0.006
gi|14520632|ref|NP_126107.1| protein tyrosine phosphatase [Pyroco...  39.7    0.012
gi|126180424|ref|YP_001048389.1| hypothetical protein Memar_2486 ...  40.0    0.013
gi|77920371|ref|YP_358186.1| membrane-associated phospholipid pho...  39.7    0.040
gi|338529786|ref|YP_004663120.1| hypothetical protein LILAB_00550...  38.1    0.057
gi|152968345|ref|YP_001364129.1| ADP-ribosylation/Crystallin J1 [...  39.3    0.062


==> gi|307594224|ref|YP_003900541.1| dual specificity protein phosphatase
[Vulcanisaeta distributa DSM 14429]
Length=166
          Length = 166

 Score = 46.2 bits (108),  Expect = 9e-05, Method: Compositional matrix adjust.
 Identities = 19/52 (37%), Positives = 34/52 (65%), Gaps = 0/52 (0%)

Query  113  NVCVFIEEAISNGGKCLVHSNAGISRSAALVMAYIMQKYGLTSREAFSLVQQ  164
            N+  +I+ +I +G   LVH +AGI RS  ++ AY+M + GL++ +A  +V +
Sbjct  84   NIVTWIDRSIMSGKPVLVHCHAGIGRSPTVIAAYLMYRRGLSADDAIEVVSR  135


==> gi|254786681|ref|YP_003074110.1| hypothetical protein TERTU_2707
[Teredinibacter turnerae T7901]
Length=548
          Length = 548

 Score = 47.8 bits (112),  Expect = 1e-04, Method: Compositional matrix adjust.
 Identities = 42/133 (32%), Positives = 61/133 (46%), Gaps = 5/133 (4%)

Query  41   MQEIVPGLYLGPYSAATKSKLGVLLHNGITHVVCVRQDIEAHIIKPHFADRFKYLVLNIA  100
             QEI PGL++G       + LG L  +GI  V+ V  + +A  +        +YL + I 
Sbjct  104  FQEISPGLFIG--RRILPADLGDLEKHGINAVLDVTAEFDALSLTVE-DTPIEYLNVPIF  160

Query  101  DTNTENIIRHFSNVCVFIEEAISNGGKCLVHSNAGISRSAALVMAY-IMQKYGLTSREAF  159
            D +   + RH       I++  S+    LVH   G  RSA  ++AY I +K   T+RE  
Sbjct  161  DHSVPKL-RHLHKAVAQIDKWRSDNKTVLVHCALGRGRSAMALLAYLIYRKPDTTTRELL  219

Query  160  SLVQQRRFCINPN  172
               Q  R  I PN
Sbjct  220  EAAQAIRGSIAPN  232


==> gi|156743866|ref|YP_001433995.1| dual specificity protein phosphatase
[Roseiflexus castenholzii DSM 13941]
Length=178
          Length = 178

 Score = 45.8 bits (107),  Expect = 1e-04, Method: Compositional matrix adjust.
 Identities = 29/95 (31%), Positives = 47/95 (49%), Gaps = 2/95 (2%)

Query  93   KYLVLNIADTNTENIIRHFSNVCVFIEEAISNGGKCLVHSNAGISRSAALVMAYIMQKYG  152
            + L L + D +   I         F+  A ++G   L+H +AG+ R+     AY++ + G
Sbjct  85   RVLRLEVVDFHPPTI-EQLRRAVAFVSAAHADGLPTLIHCHAGVGRAPLTTAAYLVAQ-G  142

Query  153  LTSREAFSLVQQRRFCINPNEGFMAQLSEFEPIYR  187
            +TS EA   V++ R  I  NE  M +L E+E   R
Sbjct  143  MTSSEALEQVRRARPIIGLNERQMQRLIEWEQAMR  177


==> gi|338733041|ref|YP_004671514.1| hypothetical protein SNE_A11460
[Simkania negevensis Z]
Length=437
          Length = 437

 Score = 43.1 bits (100),  Expect = 0.003, Method: Compositional matrix adjust.
 Identities = 21/45 (47%), Positives = 28/45 (62%), Gaps = 0/45 (0%)

Query  130  VHSNAGISRSAALVMAYIMQKYGLTSREAFSLVQQRRFCINPNEG  174
            +H  AG  RSA +V+AY+M+  G T ++AF  VQ  R  IN N G
Sbjct  163  IHCKAGRGRSATIVIAYLMEYLGFTFQQAFDYVQVSRPQINLNAG  207


==> gi|159897597|ref|YP_001543844.1| dual specificity protein phosphatase
[Herpetosiphon aurantiacus DSM 785]
Length=180
          Length = 180

 Score = 41.2 bits (95),  Expect = 0.006, Method: Compositional matrix adjust.
 Identities = 23/68 (34%), Positives = 40/68 (59%), Gaps = 1/68 (1%)

Query  115  CVFIEEAISNGGKCLVHSNAGISRSAALVMAYIMQKYGLTSREAFSLVQQRRFCINPNEG  174
             VF+++AI    K L+H +AG+SRSA L  A ++ + G+    A++LV+ RR  ++ +  
Sbjct  103  VVFVQQAIQADHKVLIHCHAGMSRSATLCTAVLIAQ-GMDLESAWNLVKARRPIVHLHPW  161

Query  175  FMAQLSEF  182
                L +F
Sbjct  162  QRRALEQF  169


==> gi|14520632|ref|NP_126107.1| protein tyrosine phosphatase [Pyrococcus
abyssi GE5]
Length=151
          Length = 151

 Score = 39.7 bits (91),  Expect = 0.012, Method: Compositional matrix adjust.
 Identities = 22/76 (29%), Positives = 33/76 (43%), Gaps = 0/76 (0%)

Query  108  IRHFSNVCVFIEEAISNGGKCLVHSNAGISRSAALVMAYIMQKYGLTSREAFSLVQQRRF  167
            +     +  +IEE +  G K  +H   G  RS  +  A++M   G+  REA   V+  + 
Sbjct  65   LEQLMEIIEWIEEKVREGKKVYIHCYGGSGRSGTIATAWLMYSQGIPLREALRRVRLLKP  124

Query  168  CINPNEGFMAQLSEFE  183
                 E  M  L EFE
Sbjct  125  SAVETEDQMKILEEFE  140


==> gi|126180424|ref|YP_001048389.1| hypothetical protein Memar_2486
[Methanoculleus marisnigri JR1]
Length=169
          Length = 169

 Score = 40.0 bits (92),  Expect = 0.013, Method: Compositional matrix adjust.
 Identities = 32/117 (27%), Positives = 54/117 (46%), Gaps = 19/117 (16%)

Query  52   PYS--AATKSKLGVLLHNGITHVVCVRQDIEAHIIKPHFADRFKYLVLNIADT-NTENII  108
            PY   A T S LG +  +   H+V               A R   L+LN+ D  +  ++ 
Sbjct  35   PYHCLAVTYSPLGTVPPDHPEHLV---------------ARRGNRLMLNLVDAKDPADVP  79

Query  109  RHFSNVCV-FIEEAISNGGKCLVHSNAGISRSAALVMAYIMQKYGLTSREAFSLVQQ  164
            +   +  + FI+  +S G + LVH   G+SRSAA+ + Y+     +  RE F+  ++
Sbjct  80   KEAVDAALAFIDRCLSEGRQVLVHCGFGVSRSAAIGLLYLAAYTDVLPRERFADAEE  136


==> gi|77920371|ref|YP_358186.1| membrane-associated phospholipid
phosphatase [Pelobacter carbinolicus DSM 2380]
Length=478
          Length = 478

 Score = 39.7 bits (91),  Expect = 0.040, Method: Compositional matrix adjust.
 Identities = 50/188 (27%), Positives = 79/188 (42%), Gaps = 26/188 (14%)

Query  35   YIMRRT--MQEIVPGLYLGPYSAATKSKLGVLLHNGITHVVCVRQDIEAHIIKPHFADRF  92
            Y  RRT    EI+PGL+LG      ++K  +    G+T V+    D+ +   +P      
Sbjct  292  YYRRRTAPWNEIIPGLWLGRQLDEEEAKHAI--DAGVTAVL----DLTSEFSEPKTFRAL  345

Query  93   KYLVLNIADTNTENIIRHFSNVCVFIEEAISNG---GKCLVHSNAGISRSAALVMAYIMQ  149
            +YL L + D              V   E I N    G   VH   G SRSAA+V  Y+++
Sbjct  346  RYLNLPVLDLTAPR-----RKQLVEAIEFIGNERQEGTVYVHCKIGFSRSAAVVGTYLLR  400

Query  150  KYGLTSREAFSLVQQRRFCINPNEGFMAQLSEFEPIYRAQQSRINGQCSTENNRNKRRLD  209
              G+T     ++   RR       G + +  E     + +Q+R+    S+     KR++ 
Sbjct  401  A-GITKTADQAIAMMRR----ARPGLIVR-PEARRTIQQEQTRL----SSATPGRKRQVT  450

Query  210  DLDETSCH  217
             L E + H
Sbjct  451  PLPEGATH  458


==> gi|338529786|ref|YP_004663120.1| hypothetical protein LILAB_00550
[Myxococcus fulvus HW-1]
Length=177
          Length = 177

 Score = 38.1 bits (87),  Expect = 0.057, Method: Compositional matrix adjust.
 Identities = 22/66 (33%), Positives = 37/66 (56%), Gaps = 4/66 (6%)

Query  117  FIEEAISNGGKCLVHSNAGISRSAALVMAYIMQKYGLTSREAFSLVQQRRFCINPNEGFM  176
            ++   ++   K L+H   GI RSA L +  ++++ GL+  EA SL + RR  ++P+    
Sbjct  82   WVRARLAQREKVLIHCEHGIGRSALLALCVLVEE-GLSPLEALSLAKDRRGRVSPSP---  137

Query  177  AQLSEF  182
             QLS F
Sbjct  138  EQLSAF  143


==> gi|152968345|ref|YP_001364129.1| ADP-ribosylation/Crystallin
J1 [Kineococcus radiotolerans SRS30216]
Length=463
          Length = 463

 Score = 39.3 bits (90),  Expect = 0.062, Method: Compositional matrix adjust.
 Identities = 31/101 (31%), Positives = 47/101 (47%), Gaps = 12/101 (12%)

Query  87   HFADRFKYLVLNIADTNTENIIRHFSNVCVFIEEAISNGGKCLVHSNAGISRSAALVMAY  146
            H   RF Y   +  D+N+E I     +V   +    + G   LVH +AG SR+  ++ A+
Sbjct  365  HDVQRFAYFTDD--DSNSE-IATVLDDVLDDVAALRAEGKPVLVHCHAGASRTGLVLRAW  421

Query  147  IMQKYGLTSREAFSLVQQRRFCINP-----NEGFMAQLSEF  182
            +++  GL++REA     QR     P     N  F A L E 
Sbjct  422  LVRSEGLSAREA----TQRVAAAWPHLSTWNGTFTAALQEL  458
