# Supplementary material for: An insight into the salivary gland content of the human body louse, Pediculus humanus
Source: Sci Rep. 2025 May 26;15:18322. doi: 10.1038/s41598-025-01412-5 (PMC12106848; doi:10.1038/s41598-025-01412-5)
Supplement: Supplementary file 2 — Supplementary Information 2. [file 41598_2025_1412_MOESM2_ESM.zip › S2/links/BAC-LIGHT/Phseq_10301-BAC-LIGHT.txt]

>Phseq_10301

gi|134101302|ref|YP_001106963.1| hypothetical protein SACE_4770 [...  30.4    0.76
gi|109898548|ref|YP_661803.1| acriflavin resistance protein [Pseu...  29.3    2.2
gi|313206229|ref|YP_004045406.1| dtdp-glucose 4,6-dehydratase [Ri...  28.9    2.7
gi|325954256|ref|YP_004237916.1| dTDP-glucose 4,6-dehydratase [We...  28.1    4.8
gi|262197950|ref|YP_003269159.1| hypothetical protein Hoch_4776 [...  27.7    7.1
gi|152991415|ref|YP_001357137.1| peptide ABC transporter permease...  27.3    9.2


==> gi|134101302|ref|YP_001106963.1| hypothetical protein SACE_4770
[Saccharopolyspora erythraea NRRL 2338]
Length=1059
          Length = 1059

 Score = 30.4 bits (67),  Expect = 0.76, Method: Composition-based stats.
 Identities = 14/41 (34%), Positives = 23/41 (56%), Gaps = 0/41 (0%)

Query  9   PFVRRRLLSSFVHNLLSERILKICIERLVGRRRLKIYGSVK  49
           P +RRR LS+ +   +S+R L   +E    R R  +YG ++
Sbjct  54  PVLRRRALSASIRLPVSDRALTALVEHSTARDRTAVYGVLR  94


==> gi|109898548|ref|YP_661803.1| acriflavin resistance protein [Pseudoalteromonas
atlantica T6c]
Length=1040
          Length = 1040

 Score = 29.3 bits (64),  Expect = 2.2, Method: Composition-based stats.
 Identities = 14/29 (48%), Positives = 21/29 (72%), Gaps = 0/29 (0%)

Query  24   LSERILKICIERLVGRRRLKIYGSVKIRI  52
            L ER LKI IER+ G  ++++YG +K +I
Sbjct  175  LLERNLKIPIERVAGVSKVELYGVLKKQI  203


==> gi|313206229|ref|YP_004045406.1| dtdp-glucose 4,6-dehydratase
[Riemerella anatipestifer DSM 15868]
Length=360
          Length = 360

 Score = 28.9 bits (63),  Expect = 2.7, Method: Composition-based stats.
 Identities = 13/48 (27%), Positives = 25/48 (52%), Gaps = 1/48 (2%)

Query  9    PFVRRRLLSSFVHNLLSERILKICIERLVGRRRLKIYGSVK-IRIWQY  55
            PF+     +++  N   E+++ +CI  ++  + L IYG  K  R W +
Sbjct  188  PFIVSNCSNNYGPNHFPEKLIPLCISNIINEKPLPIYGDGKYTRDWLF  235


==> gi|325954256|ref|YP_004237916.1| dTDP-glucose 4,6-dehydratase
[Weeksella virosa DSM 16922]
Length=348
          Length = 348

 Score = 28.1 bits (61),  Expect = 4.8, Method: Composition-based stats.
 Identities = 14/48 (29%), Positives = 25/48 (52%), Gaps = 1/48 (2%)

Query  9    PFVRRRLLSSFVHNLLSERILKICIERLVGRRRLKIYGSVK-IRIWQY  55
            P V     +++  N   E+++ +CI  ++ ++ L IYG  K  R W Y
Sbjct  177  PIVITNCSNNYGPNHFPEKLIPLCIHNILNKKPLPIYGDGKYTRDWLY  224


==> gi|262197950|ref|YP_003269159.1| hypothetical protein Hoch_4776
[Haliangium ochraceum DSM 14365]
Length=1282
          Length = 1282

 Score = 27.7 bits (60),  Expect = 7.1, Method: Composition-based stats.
 Identities = 12/36 (33%), Positives = 21/36 (58%), Gaps = 0/36 (0%)

Query  9    PFVRRRLLSSFVHNLLSERILKICIERLVGRRRLKI  44
            PF   +LL+  V     ER+L++ + R+  R RL++
Sbjct  289  PFTMLKLLTEEVDEFAIERLLRVGVVRVALRHRLRL  324


==> gi|152991415|ref|YP_001357137.1| peptide ABC transporter permease
[Nitratiruptor sp. SB155-2]
Length=397
          Length = 397

 Score = 27.3 bits (59),  Expect = 9.2, Method: Composition-based stats.
 Identities = 10/21 (48%), Positives = 17/21 (81%), Gaps = 0/21 (0%)

Query  26   ERILKICIERLVGRRRLKIYG  46
            ER+++I I+R+VG R+  I+G
Sbjct  297  ERVIEIAIKRVVGARKTDIFG  317
