# Supplementary material for: An insight into the salivary gland content of the human body louse, Pediculus humanus
Source: Sci Rep. 2025 May 26;15:18322. doi: 10.1038/s41598-025-01412-5 (PMC12106848; doi:10.1038/s41598-025-01412-5)
Supplement: Supplementary file 2 — Supplementary Information 2. [file 41598_2025_1412_MOESM2_ESM.zip › S2/links/BAC-LIGHT/Phseq_10303-BAC-LIGHT.txt]

>Phseq_10303

gi|91789246|ref|YP_550198.1| RNA polymerase sigma factor [Polarom...  36.6    0.28
gi|294496371|ref|YP_003542864.1| 3-octaprenyl-4-hydroxybenzoate c...  33.9    1.9
gi|296242807|ref|YP_003650294.1| glutamate dehydrogenase [Thermos...  33.5    3.8
gi|338213168|ref|YP_004657223.1| hypothetical protein Runsl_3733 ...  32.7    6.9
gi|166368909|ref|YP_001661182.1| inositol monophosphate family pr...  32.3    7.6


==> gi|91789246|ref|YP_550198.1| RNA polymerase sigma factor [Polaromonas
sp. JS666]
Length=239
          Length = 239

 Score = 36.6 bits (83),  Expect = 0.28, Method: Compositional matrix adjust.
 Identities = 46/158 (29%), Positives = 69/158 (44%), Gaps = 23/158 (15%)

Query  32   SIDYEMTYKNIGENKSPLDVVLLQEIQRYNRLLYKIKYSLL----DLQKGIQGFVLMSAE  87
            S D E+   +I  N    D+   Q ++RYNRLL++   S+L    D Q  +Q   L +  
Sbjct  15   SSDAELVSLSIAGN----DLAFAQIMRRYNRLLFRTARSILKSEDDTQDALQEAYLRA--  68

Query  88   LEEIFTCIYEGRVPSLWL------KAYPSLKRLGSWTMDLVSRVAHFHSWANTTHPPVQF  141
               + T   E R+ S WL      +A   L+R G+ T  +V   A     A+   P +Q 
Sbjct  69   WRALATFRAEARL-STWLVRIVANEALGRLRRNGAQTARVVPLSASVD--ADDETPEMQM  125

Query  142  WLAAFTFPTGFLTAVLQTSARRQ-EISIDTLSWEFETI  178
                   P     +V++   R+Q E  IDTL   F T+
Sbjct  126  QANPNDQPE---PSVMRAQIRQQIEARIDTLPDAFRTV  160


==> gi|294496371|ref|YP_003542864.1| 3-octaprenyl-4-hydroxybenzoate
carboxy-lyase [Methanohalophilus mahii DSM 5219]
Length=187
          Length = 187

 Score = 33.9 bits (76),  Expect = 1.9, Method: Compositional matrix adjust.
 Identities = 22/66 (33%), Positives = 35/66 (53%), Gaps = 4/66 (6%)

Query  151  GFLTAVLQTSARRQEISIDTLSWEFETIPYEAAEKPPDGVYVKSIYLEGAGWHKKNACLI  210
            G  T ++ TSA RQ I+I+T +W+ E +   A E   +  +  S+    +G H  NA +I
Sbjct  27   GIYTHLVITSAARQIINIET-NWQIEEVEKLACEVHEEKDFTASV---ASGSHPYNALVI  82

Query  211  EPLPMQ  216
             P  M+
Sbjct  83   APCSMK  88


==> gi|296242807|ref|YP_003650294.1| glutamate dehydrogenase [Thermosphaera
aggregans DSM 11486]
Length=426
          Length = 426

 Score = 33.5 bits (75),  Expect = 3.8, Method: Compositional matrix adjust.
 Identities = 34/133 (26%), Positives = 56/133 (42%), Gaps = 9/133 (7%)

Query  43   GENKSPLDVVLLQEIQRYNRLLYKIKYSLLDLQKGIQGFVLMSAELEEI----FTCIYEG  98
            GEN +P +VV L     +   L  + Y        +    L   ELEE+    F  I   
Sbjct  82   GENVTPGEVVALSIWMTWKTSLAGLPYGGGKGGVRVNPKALSPRELEELSRKFFAGIARD  141

Query  99   RVPSLWLKA---YPSLKRLGSWTMDLVSRVAHFHSWANTTHPPVQF-WLAAFTFPTGFLT  154
              P + + A   Y + + + +W  D  S++A +++W   T  PV    L A    TG+ T
Sbjct  142  VGPDVDIPAPDVYTNPQTM-AWYFDEYSKIAGYNAWGVVTAKPVDLGGLNARVVSTGYGT  200

Query  155  AVLQTSARRQEIS  167
            A+    A ++ + 
Sbjct  201  ALTAREAAKKALG  213


==> gi|338213168|ref|YP_004657223.1| hypothetical protein Runsl_3733
[Runella slithyformis DSM 19594]
Length=430
          Length = 430

 Score = 32.7 bits (73),  Expect = 6.9, Method: Compositional matrix adjust.
 Identities = 19/60 (32%), Positives = 34/60 (57%), Gaps = 4/60 (7%)

Query  4   RRVLFRSETSKEEKVMQLAVDVISKVPESIDYEMTYKNIGENKSPLDVVLLQEIQRYNRL  63
           RR+L +SE  +EE+ +Q A+   +K   S +Y +        K  ++ VL+Q+ +RY+ L
Sbjct  11  RRILLKSEKEREEQALQWALRTSTKRHRSFEYVVQ----ELKKKEVNSVLVQQDRRYSEL  66


==> gi|166368909|ref|YP_001661182.1| inositol monophosphate family
protein [Microcystis aeruginosa NIES-843]
Length=268
          Length = 268

 Score = 32.3 bits (72),  Expect = 7.6, Method: Compositional matrix adjust.
 Identities = 19/62 (31%), Positives = 27/62 (44%), Gaps = 1/62 (2%)

Query  205  KNACLIEPLPMQLVCEMPVIWFRPMEVLKKRTKGFYNCPTYYFPIRAGAPGRPAYIVAVD  264
            KNACL    P+  + E      R ++ + KRT    +C  Y   +  G    P  I+  D
Sbjct  155  KNACLASTTPLMFITERQQAIARQLQSVCKRTAFGGDCYNYMM-LATGCTAMPMVILESD  213

Query  265  LK  266
            LK
Sbjct  214  LK  215
