# Supplementary material for: An insight into the salivary gland content of the human body louse, Pediculus humanus
Source: Sci Rep. 2025 May 26;15:18322. doi: 10.1038/s41598-025-01412-5 (PMC12106848; doi:10.1038/s41598-025-01412-5)
Supplement: Supplementary file 2 — Supplementary Information 2. [file 41598_2025_1412_MOESM2_ESM.zip › S2/links/BAC-LIGHT/Phseq_10307-BAC-LIGHT.txt]

>Phseq_10307

gi|32476406|ref|NP_869400.1| serine/threonine protein kinase [Rho...  54.7    3e-06
gi|269928569|ref|YP_003320890.1| serine/threonine protein kinase ...  50.1    6e-05
gi|108805087|ref|YP_645024.1| serine/threonine protein kinase [Ru...  48.1    2e-04
gi|302336519|ref|YP_003801726.1| serine/threonine protein kinase ...  47.0    5e-04
gi|156740595|ref|YP_001430724.1| serine/threonine protein kinase ...  47.0    6e-04
gi|169627141|ref|YP_001700790.1| putative serine/threonine-protei...  46.6    7e-04
gi|256823922|ref|YP_003147882.1| serine/threonine protein kinase ...  45.1    0.002
gi|269125366|ref|YP_003298736.1| serine/threonine protein kinase ...  44.7    0.003
gi|312143907|ref|YP_003995353.1| serine/threonine protein kinase ...  44.3    0.004
gi|50843112|ref|YP_056339.1| serine/threonine protein kinase [Pro...  43.9    0.004


==> gi|32476406|ref|NP_869400.1| serine/threonine protein kinase
[Rhodopirellula baltica SH 1]
Length=693
          Length = 693

 Score = 54.7 bits (130),  Expect = 3e-06, Method: Compositional matrix adjust.
 Identities = 29/83 (35%), Positives = 46/83 (55%), Gaps = 2/83 (2%)

Query  181  ESMKNMHFIAPEYG-VQDSPAMDLYSFGMCALEMAALEIQGNGDSGTLVTEDHINRTIDS  239
            ES+   H++APE G  Q    +DLY+ G+   EM   E+  +G++   +   H+  + D 
Sbjct  207  ESIGTFHYMAPEIGRGQYGREIDLYALGVILFEMLTGELPFDGETPQEIIVKHLTDSPDL  266

Query  240  LDDPRQ-KDFIHKCLNKDPNNRP  261
               P Q ++ IH+CL KDP+ RP
Sbjct  267  SRVPNQYRNVIHRCLQKDPSKRP  289


==> gi|269928569|ref|YP_003320890.1| serine/threonine protein kinase
[Sphaerobacter thermophilus DSM 20745]
Length=592
          Length = 592

 Score = 50.1 bits (118),  Expect = 6e-05, Method: Compositional matrix adjust.
 Identities = 55/242 (23%), Positives = 95/242 (39%), Gaps = 53/242 (22%)

Query  61   YLAMDTEEGVEVVWNEV--QFSERKNFKAQEEKIQQVFENLTQLEHPNIVKFHRYWTDTH  118
            YLA DT  G +V    +  Q++      A+ E+  +   ++T   HPN+V  + Y  D +
Sbjct  28   YLATDTSLGRQVAVKVLREQYASDVRVAARFEREARAAASVT---HPNVVDVYDYGRDGN  84

Query  119  NDKPRVIFITEYMSSGSLKQFLKRTKRNVKKLPLSAWKRWCTQILSAXXA---PDAIHHH  175
                 +  + E++    LK+ ++R       LP+    R   +IL    A      IH  
Sbjct  85   T----LYIVMEWVDGTDLKEHIRRRA----PLPVPEATRLIREILQGLGAIHRAGIIHRD  136

Query  176  VKT-----------------------------CRESMKNMHFIAPEY--GVQDSPAMDLY  204
            VK+                                ++    ++APE   G   +PA D+Y
Sbjct  137  VKSQNVLIAQSGTAKLTDFGIARGALDTGLTDTGMALGTAAYMAPEQASGQPLTPAADIY  196

Query  205  SFGMCALEMAALEIQGNGDSGTLVTEDHIN------RTIDSLDDPRQKDFIHKCLNKDPN  258
            + G+   EM    +   GD+   V   H+N      RT++    P  +  + + L KDP+
Sbjct  197  AAGVILFEMLTARLPFPGDNPVQVMFQHVNDPPPRPRTLNPDIPPGLELVVLRALAKDPS  256

Query  259  NR  260
            +R
Sbjct  257  DR  258


==> gi|108805087|ref|YP_645024.1| serine/threonine protein kinase
[Rubrobacter xylanophilus DSM 9941]
Length=646
          Length = 646

 Score = 48.1 bits (113),  Expect = 2e-04, Method: Compositional matrix adjust.
 Identities = 62/253 (25%), Positives = 98/253 (39%), Gaps = 62/253 (25%)

Query  56   GIDCAYLA----MDTEEGVEVVWNEVQFSERKNFKAQEEKIQQVFENLTQLEHPNIVKFH  111
            G+   YLA    +D E  ++V++ +   +E ++F    E+ ++   +   L HPNIV  H
Sbjct  19   GMGRVYLAHDEVLDREVALKVLYRD--LAEHEDFV---ERFKREARSAASLSHPNIVSVH  73

Query  112  RYWTDTHNDKPRVIFITEYMSSGSLKQFLKRTKRNVKKLPLSAWKRWCTQILSAXXAP--  169
                    D    I + EY+S G+L+  LKR       LP    +R   QI SA  A   
Sbjct  74   DL--GVTGDGSHFIAM-EYVSGGTLEYLLKRE----GFLPPERARRIAAQIASALGAAHE  126

Query  170  -DAIHHHVK------------------TCRES-----------MKNMHFIAPEY--GVQD  197
               IH  VK                    R +           +    +I+PE   G   
Sbjct  127  RGVIHRDVKPQNVLLTGSGDAKVADFGIARAAALTTLTGTGFVLGTARYISPEQARGEPV  186

Query  198  SPAMDLYSFGMCALEMAALEIQGNGDSGTLVTEDHINRTIDSLDDPRQK---------DF  248
             P  DLYS G+   EM   E+  + ++   +   H++   D    P++          D 
Sbjct  187  GPPSDLYSLGIVLYEMLTGEVPFDAETPIGLAMKHMS---DVPRPPKEANPAVPDDLNDL  243

Query  249  IHKCLNKDPNNRP  261
            + + L+K P  RP
Sbjct  244  VMRLLSKAPEERP  256


==> gi|302336519|ref|YP_003801726.1| serine/threonine protein kinase
[Olsenella uli DSM 7084]
Length=663
          Length = 663

 Score = 47.0 bits (110),  Expect = 5e-04, Method: Compositional matrix adjust.
 Identities = 30/110 (27%), Positives = 52/110 (47%), Gaps = 10/110 (9%)

Query  171  AIHHHVKTCRESMKNMHFIAPEY--GVQDSPAMDLYSFGMCALEMAALEIQGNGDSGTLV  228
            A + H+ T    +   H+++PE   G +  P  D+YS G+   E A   +  +GD    V
Sbjct  157  AKNSHLTTDNSVLGTAHYVSPEQTQGKELGPTTDIYSLGIVMYEAATGSVPFDGDDAISV  216

Query  229  TEDHIN-------RTIDSLDDPRQKDFIHKCLNKDPNNRPSARELLFHPL  271
                +N       +   ++D P +   I KC+ KDP++R  + + L+H L
Sbjct  217  ALKQVNEQPMPPSQRNPAVDAPLEA-IILKCMQKDPSDRFQSADELYHVL  265


==> gi|156740595|ref|YP_001430724.1| serine/threonine protein kinase
[Roseiflexus castenholzii DSM 13941]
Length=520
          Length = 520

 Score = 47.0 bits (110),  Expect = 6e-04, Method: Compositional matrix adjust.
 Identities = 59/246 (24%), Positives = 91/246 (37%), Gaps = 46/246 (19%)

Query  56   GIDCAYLAMDTEEGVEVVWNEVQFSERKNFKAQEEKIQQVFENLTQLEHPNIVKFHRYWT  115
            G+   Y   D   G   V  ++   E +      ++ +Q    +  L HPNIV+ + +  
Sbjct  25   GMATVYRGFDHNLG-RAVAIKILSEEARAHPGFVDRFRQEARIIANLRHPNIVQVYDF--  81

Query  116  DTHNDKPRVIFITEYMSSGSLKQFLKRTKRNVKKLPLS---AWKRWCTQILSAXXAPDAI  172
              HN  P    + E +   +L+Q +     N + L L    A  R     L A  A   I
Sbjct  82   GVHNGMP--YMVQELLPGPTLEQRITDAVCNGRPLSLDEIVAITRQLAAALDAAHAAGVI  139

Query  173  HHHVKTCRES--------------MKNM----------------HFIAPEY--GVQDSPA  200
            H  VK                    +NM                 +++PE   G+  +PA
Sbjct  140  HRDVKPANAMWNALGSLVLTDFGIARNMLASGNQTQVGMVVGTPGYLSPEQAQGLPVTPA  199

Query  201  MDLYSFGMCALEMAALEIQGNGDSGTLVTEDHIN------RTIDSLDDPRQKDFIHKCLN  254
             D+YS G+   EM A  +  NGD+   +   HI       RT+ S   P  +  + + L 
Sbjct  200  SDIYSLGVVVFEMLAGRLPFNGDTPMSIAIQHIQTPPPPLRTLRSDIPPAIEAVVLRALA  259

Query  255  KDPNNR  260
            KDP  R
Sbjct  260  KDPAAR  265


==> gi|169627141|ref|YP_001700790.1| putative serine/threonine-protein
kinase PknA [Mycobacterium abscessus ATCC 19977]
Length=420
          Length = 420

 Score = 46.6 bits (109),  Expect = 7e-04, Method: Compositional matrix adjust.
 Identities = 55/242 (23%), Positives = 84/242 (35%), Gaps = 41/242 (17%)

Query  56   GIDCAYLAMDTEEGVEVVWN--EVQFSERKNFKAQEEKIQQVFENLTQLEHPNIVKFHRY  113
            G+   +   D+  G +V     + +FS    F    E+ +     +  L HP I   + Y
Sbjct  23   GMGQVWEGTDSRLGRKVAVKVLKAEFSSDPEFI---ERFRAEARTVAMLNHPGIASVYDY  79

Query  114  W-TDTHNDKPRVIFITEYMSSGSLKQFLKRTKRNVKKLPLSAWKRWCTQILSAXXAPDAI  172
              TD  ++      + E +    L   LKRT R   +  L   ++   + L    A   +
Sbjct  80   GETDIDSEGRTAYLVMELIHGEPLNSVLKRTGRLSLRHSLDMLEQ-TGRALQVAHAAGLV  138

Query  173  HHHVKT-----------------------------CRESMKNMHFIAPE--YGVQDSPAM  201
            H  VK                                  M    +IAPE   G   +PA 
Sbjct  139  HRDVKPGNILITPTGQVKLTDFGIAKAVDAAPVTQTGMVMGTAQYIAPEQALGHDATPAS  198

Query  202  DLYSFGMCALEMAALEIQGNGDSGTLVTEDHINRTIDSLD---DPRQKDFIHKCLNKDPN  258
            D+YS G+   E  + +   +GD    V   HI  T   L     P  ++ I   L K+P 
Sbjct  199  DVYSLGVVGYEAVSGKRPFSGDGALTVAMKHIKETPSPLPADLPPNVRELIEITLVKNPQ  258

Query  259  NR  260
            NR
Sbjct  259  NR  260


==> gi|256823922|ref|YP_003147882.1| serine/threonine protein kinase
[Kytococcus sedentarius DSM 20547]
Length=596
          Length = 596

 Score = 45.1 bits (105),  Expect = 0.002, Method: Compositional matrix adjust.
 Identities = 52/223 (23%), Positives = 81/223 (36%), Gaps = 46/223 (21%)

Query  83   KNFKAQEEKIQQVFENLTQLEHPNIVKFHRYWTDTHNDKPRVIFITEYMSSGSLKQFLKR  142
            K+ +  +E+ +    +  QL H NI   H +     ND      + EY+   ++ Q +  
Sbjct  51   KDTEGFDERFRSEARHSAQLHHHNIAAVHDFG---ENDD-GAWLVMEYVPGLTVAQMI--  104

Query  143  TKRNVKKLPLSAWKRWCTQI---LSAXXAPDAIHHHVKTCR-------------------  180
              R+   LP        TQ    L A  +   +H  VK                      
Sbjct  105  --RDRGALPPDEVADLMTQAARALGAAHSAGVVHRDVKPANIIVTPAGVAKLTDFGIARA  162

Query  181  ----------ESMKNMHFIAPE--YGVQDSPAMDLYSFGMCALEMAALEIQGNGDSGTLV  228
                      E M    ++APE   G   +PA DLYS G+ A EM   E     +S    
Sbjct  163  VDSAGLTRTGEVMGTAQYLAPEQLMGRGATPASDLYSLGVVAHEMLTGERPYERESVVAT  222

Query  229  TEDHINRTIDSLDDPRQKDF---IHKCLNKDPNNRP-SARELL  267
               H+N  +  L           + + + KDP +RP +ARE++
Sbjct  223  AMAHVNEAVPPLPSSTPASLSAVVMRLMAKDPADRPQTAREVV  265


==> gi|269125366|ref|YP_003298736.1| serine/threonine protein kinase
[Thermomonospora curvata DSM 43183]
Length=817
          Length = 817

 Score = 44.7 bits (104),  Expect = 0.003, Method: Compositional matrix adjust.
 Identities = 30/88 (34%), Positives = 43/88 (49%), Gaps = 3/88 (3%)

Query  182  SMKNMHFIAPE-YGVQDSPAMDLYSFGMCALEMAALEIQGNGDSGTLVTEDHINRTIDSL  240
            S + + + APE    Q SPA D +S GM   E+A       G S T+V +    R ID+ 
Sbjct  211  SSRTLAYAAPESLSGQVSPARDWWSLGMIVRELATGRPPFAGLSETVVVDHLATRPIDNS  270

Query  241  D--DPRQKDFIHKCLNKDPNNRPSAREL  266
            D  DPR +      L +DP +R  A ++
Sbjct  271  DVADPRLRLLCQGLLTRDPRHRWGAEQV  298


==> gi|312143907|ref|YP_003995353.1| serine/threonine protein kinase
with PASTA sensor(s) [Halanaerobium hydrogeniformans]
Length=667
          Length = 667

 Score = 44.3 bits (103),  Expect = 0.004, Method: Compositional matrix adjust.
 Identities = 64/266 (24%), Positives = 104/266 (39%), Gaps = 56/266 (21%)

Query  45   RREEVEQRDVPGIDCAYLAMDT--EEGVEVVWNEVQFSERKNFKAQEEKIQQVFENLTQL  102
            R + +E+    G+   Y A DT  +  V +     ++S   +FK   EK  Q    + +L
Sbjct  9    RYKIIEEIGRGGMAIVYSARDTLLQRTVAIKMLRPEYSSDNDFK---EKFHQEARAVAKL  65

Query  103  EHPNIVKFHRYWTDTHNDKPRVIFITEYMSSGSLKQFLKRTKRNVKKLPLSAWKRWCTQI  162
             HPN+V  +    D   D  ++  + E +   +LK  +K       KL +     + +QI
Sbjct  66   SHPNVVSIY----DIVVDDQKIYLVMEIVKGKTLKDLIKER----GKLSIVEALEFASQI  117

Query  163  ---LSAXXAPDAIHHHVK--------------------------TCRES---MKNMHFIA  190
               LS       +H  +K                          T R +   + + H+ +
Sbjct  118  AAALSIAHGNQIVHCDIKPHNIILTEDMEVKITDFGISRAVNSSTVRVTDTVVGSAHYFS  177

Query  191  PEY--GVQDSPAMDLYSFGMCALEMAALEIQGNGDSGTLVTEDHINRT------IDSLDD  242
            PE   G +     D+YS G+   EM   E+   G+S   V   HI         ID+ D 
Sbjct  178  PEQAKGGEIKAYSDIYSLGIVLYEMITGELPFKGESPISVALKHIQEQPISPTEIDN-DI  236

Query  243  PRQ-KDFIHKCLNKDPNNR-PSAREL  266
            P +    I K + KDP +R  +ARE+
Sbjct  237  PEEVNQLIMKAMAKDPIDRYNNAREM  262


==> gi|50843112|ref|YP_056339.1| serine/threonine protein kinase
[Propionibacterium acnes KPA171202]
Length=477
          Length = 477

 Score = 43.9 bits (102),  Expect = 0.004, Method: Compositional matrix adjust.
 Identities = 29/90 (32%), Positives = 44/90 (49%), Gaps = 3/90 (3%)

Query  180  RESMKNMHFIAPEYGVQDSP--AMDLYSFGMCALEMAALEIQGNGDSGTLVTEDHINRTI  237
            RE +   ++ APE     +P  A DLYSFG+   E+ A  +    +S   +  +     I
Sbjct  178  REVVGTPYYQAPEVAAGWTPTAASDLYSFGVTLYEILAGHMPFQANSAGNLLRNQPPPAI  237

Query  238  DSLDDPRQKDFIHKCLNKDPNNRPSARELL  267
              +D PR  + I  CL  DP+ RP + E+L
Sbjct  238  PGVD-PRLWNTILTCLAPDPSQRPDSAEVL  266
