# Supplementary material for: An insight into the salivary gland content of the human body louse, Pediculus humanus
Source: Sci Rep. 2025 May 26;15:18322. doi: 10.1038/s41598-025-01412-5 (PMC12106848; doi:10.1038/s41598-025-01412-5)
Supplement: Supplementary file 2 — Supplementary Information 2. [file 41598_2025_1412_MOESM2_ESM.zip › S2/links/BAC-LIGHT/Phseq_10310-BAC-LIGHT.txt]

>Phseq_10310

gi|257388050|ref|YP_003177823.1| hypothetical protein Hmuk_2003 [...  35.0    0.15
gi|83814728|ref|YP_444312.1| methyl-accepting chemotaxis protein ...  33.5    2.0
gi|114327877|ref|YP_745034.1| porin [Granulibacter bethesdensis C...  33.1    2.3
gi|225848881|ref|YP_002729045.1| protein-P-II uridylyltransferase...  33.1    2.7
gi|319787957|ref|YP_004147432.1| FeS assembly SUF system protein ...  31.6    4.4
gi|147678788|ref|YP_001213003.1| ribonuclease HI [Pelotomaculum t...  31.2    5.1
gi|113954322|ref|YP_731392.1| glycogen debranching protein [Synec...  32.0    6.4
gi|159897515|ref|YP_001543762.1| signal transduction histidine ki...  32.0    6.4
gi|56460126|ref|YP_155407.1| Tfp pilus assembly protein FimV [Idi...  31.6    7.3
gi|285018723|ref|YP_003376434.1| hypothetical protein XALc_1956 [...  30.4    8.2


==> gi|257388050|ref|YP_003177823.1| hypothetical protein Hmuk_2003
[Halomicrobium mukohataei DSM 12286]
Length=111
          Length = 111

 Score = 35.0 bits (79),  Expect = 0.15, Method: Compositional matrix adjust.
 Identities = 18/55 (33%), Positives = 30/55 (55%), Gaps = 0/55 (0%)

Query  126  TEEKVKLLVKENERLQKRIELLIEELNVLRSLFTNVGVLPEQLHRELNKHSDMFQ  180
            T +KV+ L    E++ KRI  ++E+L  LR      G   E++ REL +H  + +
Sbjct  6    TAKKVQKLADLAEKMYKRINHMVEQLQDLRGTVDETGARVEEIERELEQHRTLLE  60


==> gi|83814728|ref|YP_444312.1| methyl-accepting chemotaxis protein
[Salinibacter ruber DSM 13855]
Length=638
          Length = 638

 Score = 33.5 bits (75),  Expect = 2.0, Method: Composition-based stats.
 Identities = 19/78 (24%), Positives = 44/78 (56%), Gaps = 5/78 (6%)

Query  101  YRRRRERNNIAVRKSREKAKLRSRETEEKVKLLVKENERLQKRIELLIEELNVLR-SLFT  159
            ++ R+ R     + + E+AK + +ETEE  + L ++ + +++R+E   +EL   + +L  
Sbjct  208  FKSRQVRAMKEAKSATEEAKAQKQETEEMAERLKRQKDSVEERVEEATQELQAQKDALSE  267

Query  160  NVGVLPEQLHRELNKHSD  177
            + G    Q+ + +N+ +D
Sbjct  268  HAG----QMLKAMNRFAD  281


==> gi|114327877|ref|YP_745034.1| porin [Granulibacter bethesdensis
CGDNIH1]
Length=505
          Length = 505

 Score = 33.1 bits (74),  Expect = 2.3, Method: Compositional matrix adjust.
 Identities = 25/107 (23%), Positives = 48/107 (45%), Gaps = 9/107 (8%)

Query  27   GTFSPTGGSYISNGAGSSFTN----LTPSTIQGNQHHLGIKNLAAKTAMLNHHHNNNNNN  82
            G ++   GSY++N +G++F            Q + HH G   L        +H  +  N+
Sbjct  279  GAYNGNPGSYVTNPSGTAFPINDGLFAIVEFQYDLHHGGKDGLPGF-----YHLGSYYNS  333

Query  83   NNNNNRKNHKSVDKASDEYRRRRERNNIAVRKSREKAKLRSRETEEK  129
             + NN  +   +   S+ +     RN+ AV  S ++   R ++TE++
Sbjct  334  ASFNNAASTVGLTPVSNRHAILTYRNDWAVYFSADQMLYREKDTEDQ  380


==> gi|225848881|ref|YP_002729045.1| protein-P-II uridylyltransferase
[Sulfurihydrogenibium azorense Az-Fu1]
Length=863
          Length = 863

 Score = 33.1 bits (74),  Expect = 2.7, Method: Composition-based stats.
 Identities = 21/77 (27%), Positives = 40/77 (52%), Gaps = 4/77 (5%)

Query  103  RRRERNNIAVRKSREKAKLRSRETEEKVKLLVKENERLQKRIELLIEELNVLRSLFTNVG  162
            ++ ER+ + + K+ +  K         ++ L+++NER+ K   L  EE  ++R +F+N+ 
Sbjct  346  KKFERDPVNILKAFKYYKDYGLNFSSTLEYLLRKNERVLKNKVLTEEEKALIREIFSNIS  405

Query  163  VLPEQLHRELNKHSDMF  179
             LP    R L K  D +
Sbjct  406  NLP----RTLKKMQDFY  418


==> gi|319787957|ref|YP_004147432.1| FeS assembly SUF system protein
SufT [Pseudoxanthomonas suwonensis 11-1]
Length=183
          Length = 183

 Score = 31.6 bits (70),  Expect = 4.4, Method: Compositional matrix adjust.
 Identities = 21/64 (33%), Positives = 32/64 (50%), Gaps = 8/64 (13%)

Query  6   STDPQDFRRNCTTTAVSVPYSGTFSPTGGS--YISNGAGSSFTNLTPSTIQGNQHHLGIK  63
           S++P  F R+C   AV VP   + +   GS  YI+ G G S+T      ++GN   +  K
Sbjct  5   SSEPVRFERDCA--AVMVPQGESVTLPAGSVGYITQGLGGSYTVF----VEGNLFRIAGK  58

Query  64  NLAA  67
           +  A
Sbjct  59  DADA  62


==> gi|147678788|ref|YP_001213003.1| ribonuclease HI [Pelotomaculum
thermopropionicum SI]
Length=138
          Length = 138

 Score = 31.2 bits (69),  Expect = 5.1, Method: Compositional matrix adjust.
 Identities = 15/52 (29%), Positives = 32/52 (62%), Gaps = 4/52 (8%)

Query  126  TEEKVKLLVKENERLQKRIELLIEELNVLRSLFTNVGVLPEQLHRELNKHSD  177
            T+ K  +L  +  RL+K +E+L +  +++++L  +V  +P    RE+N ++D
Sbjct  79   TDSKAAVLTIQGRRLEKYMEILWQIRSLVKTLKASVNWVP----REMNAYAD  126


==> gi|113954322|ref|YP_731392.1| glycogen debranching protein [Synechococcus
sp. CC9311]
Length=691
          Length = 691

 Score = 32.0 bits (71),  Expect = 6.4, Method: Composition-based stats.
 Identities = 18/46 (39%), Positives = 24/46 (52%), Gaps = 9/46 (20%)

Query  72   LNHHHN-----NNNNNNNNNNRKNH----KSVDKASDEYRRRRERN  108
             N+ HN     NN +  N+NN  NH     S D+A    RRR++RN
Sbjct  454  FNNKHNLANGENNRDGENHNNSWNHGVEGPSSDRAIQTLRRRQQRN  499


==> gi|159897515|ref|YP_001543762.1| signal transduction histidine
kinase [Herpetosiphon aurantiacus DSM 785]
Length=872
          Length = 872

 Score = 32.0 bits (71),  Expect = 6.4, Method: Composition-based stats.
 Identities = 19/65 (29%), Positives = 34/65 (52%), Gaps = 0/65 (0%)

Query  100  EYRRRRERNNIAVRKSREKAKLRSRETEEKVKLLVKENERLQKRIELLIEELNVLRSLFT  159
            E R + +   + VR+  E+ + R+ E   K   L +E +R +K  E L+E   +LRS + 
Sbjct  362  ELREQEQALMLMVRRLEEQVEERTNELSNKNVQLNRELDRRRKTEEALVESQALLRSFYA  421

Query  160  NVGVL  164
            +  V+
Sbjct  422  STPVM  426


==> gi|56460126|ref|YP_155407.1| Tfp pilus assembly protein FimV
[Idiomarina loihiensis L2TR]
Length=782
          Length = 782

 Score = 31.6 bits (70),  Expect = 7.3, Method: Composition-based stats.
 Identities = 23/113 (20%), Positives = 51/113 (45%), Gaps = 18/113 (16%)

Query  88   RKNHKSVDKASDEYRRRRERNNIAVRKSREKAKLRSRETEEK------------------  129
            +   + + +A  + ++ R      + ++REKA+   +E E++                  
Sbjct  135  KTKSQQLSQARQDTQKTRAEQQELLEQAREKAEQTIQEVEQRQEQNFQELRSDMQQSMQA  194

Query  130  VKLLVKENERLQKRIELLIEELNVLRSLFTNVGVLPEQLHRELNKHSDMFQQQ  182
            V+ + +EN+ LQ+RI+ L   L+ L +  +    L  Q  + L +  ++ +QQ
Sbjct  195  VERMYEENKSLQERIDALASRLDELANNVSKTDELEVQFQQVLAQQRELLEQQ  247


==> gi|285018723|ref|YP_003376434.1| hypothetical protein XALc_1956
[Xanthomonas albilineans GPE PC73]
Length=135
          Length = 135

 Score = 30.4 bits (67),  Expect = 8.2, Method: Compositional matrix adjust.
 Identities = 16/50 (32%), Positives = 23/50 (46%), Gaps = 14/50 (28%)

Query  12   FRRNCTTTAVSVPYSGTFSPTGGSYISNGAGSSFTNLTPSTIQGNQHHLG  61
            + ++ T  AV  PY GT+S               TN+TP+ I+G Q   G
Sbjct  98   YVKDATQIAVGFPYGGTYS--------------ITNVTPTAIKGTQCDAG  133
