# Supplementary material for: An insight into the salivary gland content of the human body louse, Pediculus humanus
Source: Sci Rep. 2025 May 26;15:18322. doi: 10.1038/s41598-025-01412-5 (PMC12106848; doi:10.1038/s41598-025-01412-5)
Supplement: Supplementary file 2 — Supplementary Information 2. [file 41598_2025_1412_MOESM2_ESM.zip › S2/links/BAC-LIGHT/Phseq_10312-BAC-LIGHT.txt]

>Phseq_10312

gi|260062667|ref|YP_003195747.1| GlcNAc-PI de-N-acetylase family ...  34.3    2.0
gi|152967286|ref|YP_001363070.1| PucR family transcriptional regu...  34.7    2.2
gi|336173324|ref|YP_004580462.1| LmbE family protein [Lacinutrix ...  32.7    6.9
gi|332300383|ref|YP_004442304.1| Cobaltochelatase [Porphyromonas ...  32.7    9.8


==> gi|260062667|ref|YP_003195747.1| GlcNAc-PI de-N-acetylase family
protein [Robiginitalea biformata HTCC2501]
Length=240
          Length = 240

 Score = 34.3 bits (77),  Expect = 2.0, Method: Compositional matrix adjust.
 Identities = 18/47 (38%), Positives = 28/47 (60%), Gaps = 1/47 (2%)

Query  28   DSETPVTSESSEDEVMFRAKYLGSTLVEKTLSETFDSETPVTSESSE  74
            + ETP++S +  D V +RA+ LG  L+    +E F +E PV  +S E
Sbjct  192  EPETPISSRNFTDSVSYRARDLGR-LIGVEYAEGFTAERPVAVDSLE  237


==> gi|152967286|ref|YP_001363070.1| PucR family transcriptional
regulator [Kineococcus radiotolerans SRS30216]
Length=425
          Length = 425

 Score = 34.7 bits (78),  Expect = 2.2, Method: Compositional matrix adjust.
 Identities = 24/68 (35%), Positives = 38/68 (56%), Gaps = 13/68 (19%)

Query  73   SEDEVMFRAKYLG------STLVEKASSEETTAEAIKTILSMSK-VGGKKLQRVIVFLGL  125
             ED +  RA  LG      +T+V   SSEETTA A+  + S+++  GG+ L      +G+
Sbjct  191  GEDTIASRAAALGWTLDAATTVVIGPSSEETTAGAVARVRSVARQAGGEAL------VGV  244

Query  126  QGIKVVNI  133
            QG ++V +
Sbjct  245  QGDRLVVV  252


==> gi|336173324|ref|YP_004580462.1| LmbE family protein [Lacinutrix
sp. 5H-3-7-4]
Length=238
          Length = 238

 Score = 32.7 bits (73),  Expect = 6.9, Method: Compositional matrix adjust.
 Identities = 21/49 (43%), Positives = 30/49 (61%), Gaps = 1/49 (2%)

Query  24   SETFDSETPVTSESSEDEVMFRAKYLGSTLVEKTLSETFDSETPVTSES  72
            S++ + ETP+TS+S  D V +RA+ LG  LV    +E F  E  VT +S
Sbjct  186  SKSNEPETPITSKSFIDSVNYRARDLGR-LVGVEYAEGFTVERYVTVDS  233


==> gi|332300383|ref|YP_004442304.1| Cobaltochelatase [Porphyromonas
asaccharolytica DSM 20707]
Length=1417
          Length = 1417

 Score = 32.7 bits (73),  Expect = 9.8, Method: Composition-based stats.
 Identities = 27/113 (24%), Positives = 46/113 (41%), Gaps = 6/113 (5%)

Query  16   KLYDEKTLSETFDSETPVTSESSEDEVMFRAKYLGSTLVEKTLSETFDSETPVTSESSED  75
            +L + K +   + +  P +SE     V    + L    +   L++   S   +T    +D
Sbjct  674  ELANAKIVGGMYTTGVPFSSEKIRSSV----RLLSVDPIAYALAQIDKSRGRITDAQIKD  729

Query  76   EVMFRAKYL--GSTLVEKASSEETTAEAIKTILSMSKVGGKKLQRVIVFLGLQ  126
            +V F A+YL      V +    E  +  +  +L    V G +L RV  FL  Q
Sbjct  730  DVYFNARYLRPADHFVARVQDREIASGEVDALLQSLGVSGTELARVDQFLKAQ  782
