# Supplementary material for: An insight into the salivary gland content of the human body louse, Pediculus humanus
Source: Sci Rep. 2025 May 26;15:18322. doi: 10.1038/s41598-025-01412-5 (PMC12106848; doi:10.1038/s41598-025-01412-5)
Supplement: Supplementary file 2 — Supplementary Information 2. [file 41598_2025_1412_MOESM2_ESM.zip › S2/links/BAC-LIGHT/Phseq_10314-BAC-LIGHT.txt]

>Phseq_10314

gi|291303880|ref|YP_003515158.1| chitin binding Peritrophin-A [St...  37.4    0.024
gi|310815242|ref|YP_003963206.1| glutamine synthetase family prot...  35.8    0.55
gi|284035929|ref|YP_003385859.1| xylose isomerase [Spirosoma ling...  33.1    3.0
gi|121611239|ref|YP_999046.1| spermidine/putrescine ABC transport...  32.3    5.1


==> gi|291303880|ref|YP_003515158.1| chitin binding Peritrophin-A
[Stackebrandtia nassauensis DSM 44728]
Length=96
          Length = 96

 Score = 37.4 bits (85),  Expect = 0.024, Method: Compositional matrix adjust.
 Identities = 20/59 (34%), Positives = 29/59 (49%), Gaps = 3/59 (5%)

Query  91   ECPRSYGYYRLGDSKNCGNFINCVAGRGYRFECPLGLAFNELTLHCDWPDQVASCDAEG  149
            +CP+ +G +   D    G F +C  G  Y  +CP  L FN+    CDWP    + +A G
Sbjct  39   DCPQPHGLFLHDDP---GKFWHCSNGFPYEQQCPANLYFNDRLKQCDWPVNARNPNAFG  94


==> gi|310815242|ref|YP_003963206.1| glutamine synthetase family
protein [Ketogulonicigenium vulgare Y25]
Length=451
          Length = 451

 Score = 35.8 bits (81),  Expect = 0.55, Method: Compositional matrix adjust.
 Identities = 38/138 (28%), Positives = 57/138 (41%), Gaps = 21/138 (15%)

Query  31   PHPSQCDAYFECVDGVAEEKLCPDGLLFNPQNSYLAYPCQYPVEVNCE-GRSN----LQP  85
            PH  + D +F  + G+ E       ++    NSY  Y   +   +N E GR N    ++ 
Sbjct  278  PHGGETDLFFHFIGGLQEHMPAAIAVMAPYVNSYRRYVRNFAAPINLEWGRDNRTTGIRI  337

Query  86   PLSTPECPRSYGYYRLGDSKNCGNFINCVAGR--GYRFECPLGLAFNELTLHCDWPDQVA  143
            P+S PE  R     RL    +C  ++   A    GY     LG+  NE+     WP++  
Sbjct  338  PISPPEARRIEN--RLA-GMDCNPYLAIAASLACGY-----LGMV-NEI-----WPEKRY  383

Query  144  SCDAEGYLGFSCPANYGD  161
              DA    G   P + GD
Sbjct  384  HGDAGDAEGEDIPTSLGD  401


==> gi|284035929|ref|YP_003385859.1| xylose isomerase [Spirosoma
linguale DSM 74]
Length=308
          Length = 308

 Score = 33.1 bits (74),  Expect = 3.0, Method: Compositional matrix adjust.
 Identities = 29/95 (31%), Positives = 42/95 (44%), Gaps = 9/95 (9%)

Query  129  FNELTLHCD---WPDQVASCDAEGYLGFSCPANYGDDYKSYSNQYDCTKYFVCLNGRPRL  185
             N+L   C      + +   D EG LG S  A      +++    +C KY  C     R+
Sbjct  89   LNDLLARCKDNGITNNLIMIDGEGNLGASDTAERTKAVENHHKWVECAKYLGCKT--IRV  146

Query  186  QACPEGTGFSEEVSD-CVD-LEQLPSCAAQQNVNV  218
             A  +GT  +EEV+   VD L +L   A   N+NV
Sbjct  147  NAAGQGT--AEEVAKAAVDGLSKLGEFAKTMNINV  179


==> gi|121611239|ref|YP_999046.1| spermidine/putrescine ABC transporter
substrate-binding protein [Verminephrobacter eiseniae 
EF01-2]
Length=346
          Length = 346

 Score = 32.3 bits (72),  Expect = 5.1, Method: Compositional matrix adjust.
 Identities = 18/54 (33%), Positives = 27/54 (50%), Gaps = 3/54 (6%)

Query  19   PTGSCPEKNGRYPHPSQCDAYFECVDGVAEEKLCPDGLLFNPQNSYLAYPCQYP  72
            PTG    K    P  +  DA+ EC+ G  ++++C D  L  P N+ +A P   P
Sbjct  267  PTGVAKVKGA--PEQALADAFIECMLGAWQQRIC-DISLAWPTNTSVAAPAGVP  317
