# Supplementary material for: An insight into the salivary gland content of the human body louse, Pediculus humanus
Source: Sci Rep. 2025 May 26;15:18322. doi: 10.1038/s41598-025-01412-5 (PMC12106848; doi:10.1038/s41598-025-01412-5)
Supplement: Supplementary file 2 — Supplementary Information 2. [file 41598_2025_1412_MOESM2_ESM.zip › S2/links/BAC-LIGHT/Phseq_10329-BAC-LIGHT.txt]

>Phseq_10329

gi|297538696|ref|YP_003674465.1| RluA family pseudouridine syntha...  35.0    1.4
gi|317056700|ref|YP_004105167.1| exopolyphosphatase-like protein ...  32.3    8.9
gi|296394114|ref|YP_003658998.1| aspartyl-tRNA synthetase [Segnil...  32.7    9.9


==> gi|297538696|ref|YP_003674465.1| RluA family pseudouridine synthase
[Methylotenera versatilis 301]
Length=343
          Length = 343

 Score = 35.0 bits (79),  Expect = 1.4, Method: Compositional matrix adjust.
 Identities = 21/54 (39%), Positives = 34/54 (63%), Gaps = 3/54 (6%)

Query  234  ETQVHKSR--AEFCVTIGEYVRRPPMKTTSQVLPKCAVQPATNRFESLTNHHDN  285
            E +V+K R  A+F +TIG+ VR PP++ T     + AV PA ++FE+   + D+
Sbjct  63   EVRVNKKRIDADFRLTIGDVVRVPPIRATIVEHVETAV-PAVSKFENTIIYEDD  115


==> gi|317056700|ref|YP_004105167.1| exopolyphosphatase-like protein
[Ruminococcus albus 7]
Length=310
          Length = 310

 Score = 32.3 bits (72),  Expect = 8.9, Method: Compositional matrix adjust.
 Identities = 18/49 (37%), Positives = 24/49 (49%), Gaps = 3/49 (6%)

Query  9    IVNRSK---SGVECQHLGGINSSCLSRSEVSEDITPNEIPAIIPCYNGK  54
            I+NRS     G  C   GG   +     +++ DI  NE+P II   NGK
Sbjct  259  IINRSSPFDIGTLCLSYGGGGHANAGTCQLNNDIVDNELPVIIDKLNGK  307


==> gi|296394114|ref|YP_003658998.1| aspartyl-tRNA synthetase [Segniliparus
rotundus DSM 44985]
Length=601
          Length = 601

 Score = 32.7 bits (73),  Expect = 9.9, Method: Compositional matrix adjust.
 Identities = 19/66 (29%), Positives = 31/66 (47%), Gaps = 0/66 (0%)

Query  215  VNITEKGRSVQLNDEDLNPETQVHKSRAEFCVTIGEYVRRPPMKTTSQVLPKCAVQPATN  274
            V++ +K    Q+   D +   + H  RAE+C+ I   V R P  + +  L   AV+    
Sbjct  36   VDLRDKSGIAQVVFRDGDVLARAHALRAEYCLKINGVVDRRPEGSENAALGSGAVEVGVT  95

Query  275  RFESLT  280
             FE L+
Sbjct  96   SFEVLS  101
