# Supplementary material for: An insight into the salivary gland content of the human body louse, Pediculus humanus
Source: Sci Rep. 2025 May 26;15:18322. doi: 10.1038/s41598-025-01412-5 (PMC12106848; doi:10.1038/s41598-025-01412-5)
Supplement: Supplementary file 2 — Supplementary Information 2. [file 41598_2025_1412_MOESM2_ESM.zip › S2/links/BAC-LIGHT/Phseq_10330-BAC-LIGHT.txt]

>Phseq_10330

gi|297538696|ref|YP_003674465.1| RluA family pseudouridine syntha...  35.4    1.3
gi|319787003|ref|YP_004146478.1| ribosome-associated GTPase EngA ...  33.9    4.8
gi|296394114|ref|YP_003658998.1| aspartyl-tRNA synthetase [Segnil...  32.7    9.4


==> gi|297538696|ref|YP_003674465.1| RluA family pseudouridine synthase
[Methylotenera versatilis 301]
Length=343
          Length = 343

 Score = 35.4 bits (80),  Expect = 1.3, Method: Compositional matrix adjust.
 Identities = 21/54 (39%), Positives = 34/54 (63%), Gaps = 3/54 (6%)

Query  234  ETQVHKSR--AEFCVTIGEYVRRPPMKTTSQVLPKCAVQPATNRFESLTNHHDN  285
            E +V+K R  A+F +TIG+ VR PP++ T     + AV PA ++FE+   + D+
Sbjct  63   EVRVNKKRIDADFRLTIGDVVRVPPIRATIVEHVETAV-PAVSKFENTIIYEDD  115


==> gi|319787003|ref|YP_004146478.1| ribosome-associated GTPase EngA
[Pseudoxanthomonas suwonensis 11-1]
Length=465
          Length = 465

 Score = 33.9 bits (76),  Expect = 4.8, Method: Compositional matrix adjust.
 Identities = 23/87 (26%), Positives = 42/87 (48%), Gaps = 9/87 (10%)

Query  268  AVQPATNRFESLTNHHDNFRSKEAMISEEKISAV--IGSTDFYVKTGSG----NKSSKKS  321
            A+  A N+++ LT +    R +   + E K+  V    +     K GSG     ++  ++
Sbjct  291  ALVIAVNKWDGLTTYQ---REQAEALLERKLGFVPWAEAVRISAKHGSGLRELFRAIHRA  347

Query  322  HTGILKSFSFNKVNKRFNNRSSTTPPP  348
            H   +++FS ++VNK     + T PPP
Sbjct  348  HASAIRTFSTSEVNKALEIAAETNPPP  374


==> gi|296394114|ref|YP_003658998.1| aspartyl-tRNA synthetase [Segniliparus
rotundus DSM 44985]
Length=601
          Length = 601

 Score = 32.7 bits (73),  Expect = 9.4, Method: Compositional matrix adjust.
 Identities = 19/66 (29%), Positives = 31/66 (47%), Gaps = 0/66 (0%)

Query  215  VNITEKGRSVQLNDEDLNPETQVHKSRAEFCVTIGEYVRRPPMKTTSQVLPKCAVQPATN  274
            V++ +K    Q+   D +   + H  RAE+C+ I   V R P  + +  L   AV+    
Sbjct  36   VDLRDKSGIAQVVFRDGDVLARAHALRAEYCLKINGVVDRRPEGSENAALGSGAVEVGVT  95

Query  275  RFESLT  280
             FE L+
Sbjct  96   SFEVLS  101
