# Supplementary material for: An insight into the salivary gland content of the human body louse, Pediculus humanus
Source: Sci Rep. 2025 May 26;15:18322. doi: 10.1038/s41598-025-01412-5 (PMC12106848; doi:10.1038/s41598-025-01412-5)
Supplement: Supplementary file 2 — Supplementary Information 2. [file 41598_2025_1412_MOESM2_ESM.zip › S2/links/BAC-LIGHT/Phseq_10334-BAC-LIGHT.txt]

>Phseq_10334

gi|218891841|ref|YP_002440708.1| putative transcriptional regulat...  35.8    0.77
gi|300024273|ref|YP_003756884.1| hydroxyacylglutathione hydrolase...  35.0    1.4
gi|333982158|ref|YP_004511368.1| Sporulation domain-containing pr...  33.5    5.4
gi|190573028|ref|YP_001970873.1| putative glutathione hydrolase [...  32.7    6.5
gi|313207052|ref|YP_004046229.1| uvrd/rep helicase [Riemerella an...  33.1    7.5


==> gi|218891841|ref|YP_002440708.1| putative transcriptional regulator
[Pseudomonas aeruginosa LESB58]
Length=315
          Length = 315

 Score = 35.8 bits (81),  Expect = 0.77, Method: Compositional matrix adjust.
 Identities = 27/101 (27%), Positives = 43/101 (43%), Gaps = 3/101 (3%)

Query  144  GVVNPGVGNYIIEAPAYIVETKPVETHAMYIPQPEDCGQTVQQPEVEEERKPGKTKKATE  203
            G+VN    N  I+ P+ IVET  + T    + Q +  G T   P    E  PGK   A  
Sbjct  217  GIVNQAFHNARIDLPSSIVETTSIMTLLSLLQQTDMIGIT---PRSVIEDYPGKHLLAIL  273

Query  204  KKKKEQEVGPFFCYVCSAQFHTSASLRFHSYHHNRKSKRFS  244
              + E  + P+       + H+SA   F +  H  +++  +
Sbjct  274  PIQLEPRLPPYGLITRRNRVHSSAMQTFMASVHAEQARHLA  314


==> gi|300024273|ref|YP_003756884.1| hydroxyacylglutathione hydrolase
[Hyphomicrobium denitrificans ATCC 51888]
Length=266
          Length = 266

 Score = 35.0 bits (79),  Expect = 1.4, Method: Compositional matrix adjust.
 Identities = 25/86 (29%), Positives = 34/86 (40%), Gaps = 4/86 (5%)

Query  181  GQTVQQPEVEEERKPGKTKKATEKKKKEQEVGPFFCYVCSAQFHTSASLRFHSYHHNR--  238
            G +V  PE E ER PG T+  TE  + E    P    V     HT   + FH        
Sbjct  84   GASVTGPEAEAERIPGLTRGVTEATQLEFAGHPI--RVLETPGHTLGHVTFHLPDDGLVF  141

Query  239  KSKRFSCIGCEKAFEKDKEKEEHELS  264
                   +GC + FE D +   + +S
Sbjct  142  TGDTLFSLGCGRIFEGDPQMMWNSVS  167


==> gi|333982158|ref|YP_004511368.1| Sporulation domain-containing
protein [Methylomonas methanica MC09]
Length=528
          Length = 528

 Score = 33.5 bits (75),  Expect = 5.4, Method: Compositional matrix adjust.
 Identities = 26/66 (39%), Positives = 33/66 (50%), Gaps = 8/66 (12%)

Query  156  EAPAYIVETKPVETHAMYIP------QPEDCGQT-VQQPEVE-EERKPGKTKKATEKKKK  207
            E PA  +   PVE+ A   P      QP D   T +QQPE E E+ KP + + A E K  
Sbjct  349  EKPAETIPAPPVESVAAAEPAGSEAGQPADPAVTAIQQPEPEPEDSKPLEKQPAAEVKPA  408

Query  208  EQEVGP  213
            E+ V P
Sbjct  409  EKPVAP  414


==> gi|190573028|ref|YP_001970873.1| putative glutathione hydrolase
[Stenotrophomonas maltophilia K279a]
Length=254
          Length = 254

 Score = 32.7 bits (73),  Expect = 6.5, Method: Compositional matrix adjust.
 Identities = 20/63 (32%), Positives = 30/63 (48%), Gaps = 2/63 (3%)

Query  191  EERKPGKTKKATEKKKKEQEVGPFFCYVCSAQFHTSASLRFHSYHHNRKSKRFSCIGCEK  250
            EER P  T +  E ++  Q +G  F +V S   HT + + FH+  H         +GC +
Sbjct  78   EERIPTATGRVGEGERV-QALGRTF-HVLSVPGHTRSHIAFHTAEHLFSGDSLFSLGCGR  135

Query  251  AFE  253
             FE
Sbjct  136  LFE  138


==> gi|313207052|ref|YP_004046229.1| uvrd/rep helicase [Riemerella
anatipestifer DSM 15868]
Length=1044
          Length = 1044

 Score = 33.1 bits (74),  Expect = 7.5, Method: Compositional matrix adjust.
 Identities = 24/85 (28%), Positives = 35/85 (41%), Gaps = 19/85 (22%)

Query  160  YIVETKPVETHAMYIPQPEDCGQT-------VQQPEVEEE------------RKPGKTKK  200
            Y+  T+PVE   +Y+ +P   G+        VQQ    E+            +K  + KK
Sbjct  820  YVATTRPVEQLFLYLQKPSQSGENKLEILDFVQQFNATEQQFDLYPEENNSYQKQNRKKK  879

Query  201  ATEKKKKEQEVGPFFCYVCSAQFHT  225
             TE  K+  E+ P  C   S Q  T
Sbjct  880  LTEINKQSVEITPNTCISSSIQIAT  904
