# Supplementary material for: An insight into the salivary gland content of the human body louse, Pediculus humanus
Source: Sci Rep. 2025 May 26;15:18322. doi: 10.1038/s41598-025-01412-5 (PMC12106848; doi:10.1038/s41598-025-01412-5)
Supplement: Supplementary file 2 — Supplementary Information 2. [file 41598_2025_1412_MOESM2_ESM.zip › S2/links/BAC-LIGHT/Phseq_10335-BAC-LIGHT.txt]

>Phseq_10335

gi|114570356|ref|YP_757036.1| 50S ribosomal protein L11 [Maricaul...  103     5e-27
gi|261854939|ref|YP_003262222.1| ribosomal protein L11 [Halothiob...  100     6e-26
gi|109896922|ref|YP_660177.1| 50S ribosomal protein L11 [Pseudoal...  99.8    2e-25
gi|134096332|ref|YP_001101407.1| putative 50S ribosomal subunit p...  99.4    2e-25
gi|254294451|ref|YP_003060474.1| ribosomal protein L11 [Hirschia ...  99.4    2e-25
gi|148284110|ref|YP_001248200.1| 50S ribosomal protein L11 [Orien...  99.0    4e-25
gi|56459452|ref|YP_154733.1| 50S ribosomal protein L11 [Idiomarin...  98.6    5e-25
gi|300309443|ref|YP_003773535.1| 50s ribosomal protein L11 [Herba...  97.8    9e-25
gi|90020567|ref|YP_526394.1| 50S ribosomal protein L11 [Saccharop...  97.8    1e-24
gi|209964026|ref|YP_002296941.1| ribosomal protein L11 [Rhodospir...  97.8    1e-24


==> gi|114570356|ref|YP_757036.1| 50S ribosomal protein L11 [Maricaulis
maris MCS10]
Length=142
          Length = 142

 Score = 103 bits (257),  Expect = 5e-27, Method: Compositional matrix adjust.
 Identities = 51/141 (36%), Positives = 81/141 (57%), Gaps = 4/141 (3%)

Query  21   ANLFRTVIAAQSASAGPPLGPILGKFGLNISAFCKNFNEQTKTIKQGIPLPVTVRIKPDK  80
            A   +  + A +A+  PP+GP LG+ G+NI  FCK FN +T+ +++G+P+P T+ +  DK
Sbjct  6    AGYIKLQVPAGAANPSPPIGPALGQRGVNIMEFCKAFNAKTQEMEKGMPIPTTITVFSDK  65

Query  81   SFIIEIHTPPIKYYLFQAAGINRGKVEGDTTPSGKISLKHAYEIAKIKHNDPYEKFQLFD  140
            SF   I TPP  ++L +AA I +G      T +G +S+    EIA+ K ND        D
Sbjct  66   SFTFAIATPPASFFLKKAAKIAKGSSTPSQTTAGTVSMAQCREIAEAKFND----LNAND  121

Query  141  LEQVVRRVLLVARQNGIEITR  161
            L+Q  + +   AR  G+++T 
Sbjct  122  LDQATKIIAGSARSMGLQVTE  142


==> gi|261854939|ref|YP_003262222.1| ribosomal protein L11 [Halothiobacillus
neapolitanus c2]
Length=143
          Length = 143

 Score = 100 bits (250),  Expect = 6e-26, Method: Compositional matrix adjust.
 Identities = 52/132 (39%), Positives = 77/132 (58%), Gaps = 4/132 (3%)

Query  28   IAAQSASAGPPLGPILGKFGLNISAFCKNFNEQTKTIKQGIPLPVTVRIKPDKSFIIEIH  87
            + A  A+  PP+GP LG+ G+NI AFCK FN  T+T++QG P+PV + +  DKSF   + 
Sbjct  13   VKAGQANPSPPIGPALGQKGVNIMAFCKEFNAATQTLEQGSPIPVVITVYADKSFTFIMK  72

Query  88   TPPIKYYLFQAAGINRGKVEGDTTPSGKISLKHAYEIAKIKHNDPYEKFQLFDLEQVVRR  147
            TPP+ + L + AGI  G    + T  G ++ +   +IAKIK  D   K    D+E +VR 
Sbjct  73   TPPVSFLLKKTAGIKAGSAVPNKTKVGTLTRQQIEDIAKIKQPDLTAK----DMEAMVRT  128

Query  148  VLLVARQNGIEI  159
            +   AR  G+ +
Sbjct  129  IAGSARSMGLNV  140


==> gi|109896922|ref|YP_660177.1| 50S ribosomal protein L11 [Pseudoalteromonas
atlantica T6c]
Length=142
          Length = 142

 Score = 99.8 bits (247),  Expect = 2e-25, Method: Compositional matrix adjust.
 Identities = 53/138 (38%), Positives = 76/138 (55%), Gaps = 4/138 (3%)

Query  22   NLFRTVIAAQSASAGPPLGPILGKFGLNISAFCKNFNEQTKTIKQGIPLPVTVRIKPDKS  81
             + +  +AA +A+  PP+GP LG+ G+NI  FCK FN +T  +++G P+PV + +  D+S
Sbjct  7    GIIKLQVAAGAANPSPPVGPALGQKGVNIMEFCKAFNAKTGDMEKGSPVPVEITVYEDRS  66

Query  82   FIIEIHTPPIKYYLFQAAGINRGKVEGDTTPSGKISLKHAYEIAKIKHNDPYEKFQLFDL  141
            F  E  T P  Y L +AAGI  G    +T   GK++L    EIAK K  D        DL
Sbjct  67   FTFETKTSPASYMLKKAAGIKSGSGRPNTEKVGKVTLAQLEEIAKAKEPD----LTAADL  122

Query  142  EQVVRRVLLVARQNGIEI  159
            E  VR +   AR  G+ +
Sbjct  123  EAAVRTIAGSARSMGLVV  140


==> gi|134096332|ref|YP_001101407.1| putative 50S ribosomal subunit
protein L11 [Herminiimonas arsenicoxydans]
Length=143
          Length = 143

 Score = 99.4 bits (246),  Expect = 2e-25, Method: Compositional matrix adjust.
 Identities = 52/132 (39%), Positives = 73/132 (55%), Gaps = 4/132 (3%)

Query  28   IAAQSASAGPPLGPILGKFGLNISAFCKNFNEQTKTIKQGIPLPVTVRIKPDKSFIIEIH  87
            + A  A+  PP+GP LG+ GLNI  FCK FN QT+ ++ G+P+PV +    DKSF   + 
Sbjct  13   VPAGKANPSPPIGPALGQRGLNIMEFCKAFNAQTQGVEPGMPIPVVITAFADKSFTFVMK  72

Query  88   TPPIKYYLFQAAGINRGKVEGDTTPSGKISLKHAYEIAKIKHNDPYEKFQLFDLEQVVRR  147
            TPP  Y + +AA I +G  + +T   GKI+   A EIA  K  D        D++  VR 
Sbjct  73   TPPATYLIKKAASITKGSAKANTDKVGKITRAQAEEIATTKRPD----LTAADMDAAVRT  128

Query  148  VLLVARQNGIEI  159
            +   AR  GI +
Sbjct  129  IAGSARSMGITV  140


==> gi|254294451|ref|YP_003060474.1| ribosomal protein L11 [Hirschia
baltica ATCC 49814]
Length=142
          Length = 142

 Score = 99.4 bits (246),  Expect = 2e-25, Method: Compositional matrix adjust.
 Identities = 50/133 (38%), Positives = 76/133 (57%), Gaps = 4/133 (3%)

Query  28   IAAQSASAGPPLGPILGKFGLNISAFCKNFNEQTKTIKQGIPLPVTVRIKPDKSFIIEIH  87
            I A SA+  PP+GP LG+ G+NI  FCK FN +T+ +++G+P+PV +    DKSF     
Sbjct  13   IPAGSANPSPPVGPALGQRGINIMEFCKAFNAKTQEMEKGMPIPVVIDYYQDKSFTFATK  72

Query  88   TPPIKYYLFQAAGINRGKVEGDTTPSGKISLKHAYEIAKIKHNDPYEKFQLFDLEQVVRR  147
            TPP  YYL +AAG+++G  E     +G +++    EIA+ K  D        D +Q  + 
Sbjct  73   TPPASYYLKKAAGLSKGGTEPGRAVAGSVTMAQCREIAEAKLQD----LNTADADQGAKI  128

Query  148  VLLVARQNGIEIT  160
            +   AR  G+ +T
Sbjct  129  IAGSARAMGLTVT  141


==> gi|148284110|ref|YP_001248200.1| 50S ribosomal protein L11 [Orientia
tsutsugamushi str. Boryong]
Length=148
          Length = 148

 Score = 99.0 bits (245),  Expect = 4e-25, Method: Compositional matrix adjust.
 Identities = 55/141 (39%), Positives = 75/141 (53%), Gaps = 5/141 (4%)

Query  23   LFRTVIAAQSASAGPPLGPILGKFGLNISAFCKNFNEQTKTIKQGIPLPVTVRIKPDKSF  82
            L + +I A  A+  PP+GP LG+ GLNI  FCK FN  T++++ GIP+PV +    +KSF
Sbjct  12   LIKLIIPAGKANPSPPIGPALGQRGLNIMEFCKAFNASTQSMESGIPVPVEITAYENKSF  71

Query  83   IIEIHTPPIKYYLFQAAGINRGKVEGDTTP-SGKISLKHAYEIAKIKHNDPYEKFQLFDL  141
               I  PP+ YYL Q A I++G       P   KI++    EIAKIK ND        DL
Sbjct  72   TFVIKIPPVSYYLKQYANIDKGSAAPKKDPYVAKITVSQCEEIAKIKMND----LNANDL  127

Query  142  EQVVRRVLLVARQNGIEITRD  162
                + +   A   G+EI   
Sbjct  128  AAATKIIKGSAESMGLEIVES  148


==> gi|56459452|ref|YP_154733.1| 50S ribosomal protein L11 [Idiomarina
loihiensis L2TR]
Length=142
          Length = 142

 Score = 98.6 bits (244),  Expect = 5e-25, Method: Compositional matrix adjust.
 Identities = 51/132 (39%), Positives = 74/132 (56%), Gaps = 4/132 (3%)

Query  28   IAAQSASAGPPLGPILGKFGLNISAFCKNFNEQTKTIKQGIPLPVTVRIKPDKSFIIEIH  87
            +AA SA+  PP+GP LG+ G+NI  FCK FN QT ++++G P+PV + +  D+SF     
Sbjct  13   VAAGSANPSPPVGPALGQHGVNIMEFCKAFNAQTDSLEKGAPVPVEITVFEDRSFTFITK  72

Query  88   TPPIKYYLFQAAGINRGKVEGDTTPSGKISLKHAYEIAKIKHNDPYEKFQLFDLEQVVRR  147
            TPP  + L +AAGI  G  E +T   G ++     EIAK K  D        D++  VR 
Sbjct  73   TPPASFLLKKAAGIKSGSGEPNTKKVGTVTRAQLEEIAKTKEPD----LTAADMDAAVRT  128

Query  148  VLLVARQNGIEI  159
            +   AR  G+ +
Sbjct  129  IAGSARAMGLNV  140


==> gi|300309443|ref|YP_003773535.1| 50s ribosomal protein L11 [Herbaspirillum
seropedicae SmR1]
Length=143
          Length = 143

 Score = 97.8 bits (242),  Expect = 9e-25, Method: Compositional matrix adjust.
 Identities = 55/132 (42%), Positives = 73/132 (55%), Gaps = 4/132 (3%)

Query  28   IAAQSASAGPPLGPILGKFGLNISAFCKNFNEQTKTIKQGIPLPVTVRIKPDKSFIIEIH  87
            + A  A+  PP+GP LG+ GLNI  FCK FN QT+ ++ G+P+PV +    DKSF   + 
Sbjct  13   VPAGKANPSPPIGPALGQRGLNIMEFCKAFNAQTQGVEPGLPIPVVITAFADKSFTFVMK  72

Query  88   TPPIKYYLFQAAGINRGKVEGDTTPSGKISLKHAYEIAKIKHNDPYEKFQLFDLEQVVRR  147
            TPP    + +AAGI +G  +  T   GKI+ K A EIA  K  D        DLE  VR 
Sbjct  73   TPPATILIKKAAGIQKGSSKPHTDKVGKITRKQAEEIATQKKPD----LTAADLEAAVRT  128

Query  148  VLLVARQNGIEI  159
            +   AR  GI +
Sbjct  129  IAGSARSMGITV  140


==> gi|90020567|ref|YP_526394.1| 50S ribosomal protein L11 [Saccharophagus
degradans 2-40]
Length=143
          Length = 143

 Score = 97.8 bits (242),  Expect = 1e-24, Method: Compositional matrix adjust.
 Identities = 50/131 (38%), Positives = 73/131 (56%), Gaps = 4/131 (3%)

Query  28   IAAQSASAGPPLGPILGKFGLNISAFCKNFNEQTKTIKQGIPLPVTVRIKPDKSFIIEIH  87
            +AA  A+  PP+GP LG+ G+NI  FCK FN QT+ ++ G P+PV + +  D+SF   + 
Sbjct  13   VAAGKANPSPPVGPALGQKGVNIMEFCKAFNAQTQGMEPGSPVPVVISVYSDRSFTFTMK  72

Query  88   TPPIKYYLFQAAGINRGKVEGDTTPSGKISLKHAYEIAKIKHNDPYEKFQLFDLEQVVRR  147
            TPP  + L +AAG+  G    +T   GK++     EIA IK  D        D++  VR 
Sbjct  73   TPPASFLLKKAAGLKSGSARPNTQKVGKVTRAQLEEIATIKMAD----LTAGDMDAAVRT  128

Query  148  VLLVARQNGIE  158
            +   AR  G+E
Sbjct  129  IAGSARAMGLE  139


==> gi|209964026|ref|YP_002296941.1| ribosomal protein L11 [Rhodospirillum
centenum SW]
Length=144
          Length = 144

 Score = 97.8 bits (242),  Expect = 1e-24, Method: Compositional matrix adjust.
 Identities = 50/133 (38%), Positives = 77/133 (58%), Gaps = 5/133 (4%)

Query  28   IAAQSASAGPPLGPILGKFGLNISAFCKNFNEQTKTIKQGIPLPVTVRIKPDKSFIIEIH  87
            + A  A+  PP+GP LG+ GLNI  F K FN +T  ++QG+P+PV +    D++F     
Sbjct  13   VPAGKANPSPPIGPALGQRGLNIMEFVKQFNAKTADLEQGMPIPVVITAYGDRTFTFVTK  72

Query  88   TPPIKYYLFQAAGINRGKVE-GDTTPSGKISLKHAYEIAKIKHNDPYEKFQLFDLEQVVR  146
            TPPI Y+L +AAGI++G    G + P G+++++   +IA  K  D        D+E   R
Sbjct  73   TPPITYFLKKAAGIDKGSATVGRSGPVGRVTMEQVRDIATKKMKD----LNANDVEGAAR  128

Query  147  RVLLVARQNGIEI  159
             ++  AR  GIE+
Sbjct  129  MIVGSARSMGIEV  141
