# Supplementary material for: An insight into the salivary gland content of the human body louse, Pediculus humanus
Source: Sci Rep. 2025 May 26;15:18322. doi: 10.1038/s41598-025-01412-5 (PMC12106848; doi:10.1038/s41598-025-01412-5)
Supplement: Supplementary file 2 — Supplementary Information 2. [file 41598_2025_1412_MOESM2_ESM.zip › S2/links/BAC-LIGHT/Phseq_10338-BAC-LIGHT.txt]

>Phseq_10338

gi|292492892|ref|YP_003528331.1| hypothetical protein Nhal_2880 [...  35.4    3.8
gi|307544613|ref|YP_003897092.1| hypothetical protein HELO_2023 [...  33.9    4.2
gi|271962500|ref|YP_003336696.1| XRE family transcriptional regul...  33.9    7.0


==> gi|292492892|ref|YP_003528331.1| hypothetical protein Nhal_2880
[Nitrosococcus halophilus Nc4]
Length=396
          Length = 396

 Score = 35.4 bits (80),  Expect = 3.8, Method: Compositional matrix adjust.
 Identities = 17/50 (34%), Positives = 27/50 (54%), Gaps = 0/50 (0%)

Query  466  YLICMSTDNEKVVSHSADKQLQEIEKKYPGFIHMKAQLGIRLSYRLQRII  515
            YL CM +DN  V + + DK ++ IE   PG   ++   GI L   + R++
Sbjct  137  YLTCMGSDNVIVGNATTDKPIKSIEAPPPGPPFVRYPHGIALHEGIDRLL  186


==> gi|307544613|ref|YP_003897092.1| hypothetical protein HELO_2023
[Halomonas elongata DSM 2581]
Length=142
          Length = 142

 Score = 33.9 bits (76),  Expect = 4.2, Method: Composition-based stats.
 Identities = 20/51 (39%), Positives = 31/51 (61%), Gaps = 3/51 (6%)

Query  193  RTLELIVPLMEHPSETFLAQLEEDSVKL-ILQHDRIVVA--SCLSCLGSIV  240
            RTL+L   L++HP+ TF  ++E  S++   + HD I+V   S  +C G IV
Sbjct  38   RTLDLNERLVKHPAATFFMRVEGHSMQAHSIHHDDILVVDRSVTACFGHIV  88


==> gi|271962500|ref|YP_003336696.1| XRE family transcriptional regulator
[Streptosporangium roseum DSM 43021]
Length=175
          Length = 175

 Score = 33.9 bits (76),  Expect = 7.0, Method: Composition-based stats.
 Identities = 23/79 (29%), Positives = 34/79 (43%), Gaps = 4/79 (5%)

Query  732  LDENQRKALIDQYLDFKQLMLKFDPDEDDEDGTQSQATSGSQQGAQHATSSHDNTPTKTG  791
            + E QR+ LID Y  F++      PDED +  +Q    +    G    +S +D  P    
Sbjct  93   ISERQRQVLIDIYESFRKENRAGAPDEDAQT-SQKAHPAPEPHGGDAVSSPNDEVPLPEE  151

Query  792  YNC---PNALPPGQDSLSP  807
            Y     P A P G   ++P
Sbjct  152  YLAALKPYAAPTGNGHVTP  170
