# Supplementary material for: An insight into the salivary gland content of the human body louse, Pediculus humanus
Source: Sci Rep. 2025 May 26;15:18322. doi: 10.1038/s41598-025-01412-5 (PMC12106848; doi:10.1038/s41598-025-01412-5)
Supplement: Supplementary file 2 — Supplementary Information 2. [file 41598_2025_1412_MOESM2_ESM.zip › S2/links/BAC-LIGHT/Phseq_10339-BAC-LIGHT.txt]

>Phseq_10339

gi|150395728|ref|YP_001326195.1| hypothetical protein Smed_0504 [...  34.3    2.3
gi|84489821|ref|YP_448053.1| 2-hydroxyglutaryl-CoA dehydratase ac...  34.3    2.3
gi|289166392|ref|YP_003456530.1| hypothetical protein LLO_3082 [L...  33.9    2.4
gi|254797249|ref|YP_003082091.1| hypothetical protein NRI_0889 [N...  33.1    4.2
gi|29828531|ref|NP_823165.1| aryl-alcohol dehydrogenase [Streptom...  33.1    4.9
gi|253990448|ref|YP_003041804.1| 2-oxoglutarate dehydrogenase E1 ...  33.1    6.8


==> gi|150395728|ref|YP_001326195.1| hypothetical protein Smed_0504
[Sinorhizobium medicae WSM419]
Length=399
          Length = 399

 Score = 34.3 bits (77),  Expect = 2.3, Method: Compositional matrix adjust.
 Identities = 28/104 (27%), Positives = 46/104 (44%), Gaps = 17/104 (16%)

Query  121  ASGAFIGTPAEVALIRMTADGRLPIAERRNYKNVFDALLRIV----------KEEGLFTF  170
            + G +   P++ AL  +   G+L IA R N++ V+D   R++           EE +   
Sbjct  152  SGGWWNWHPSKTALEVLWRQGKLAIARRENFQKVYDLTERVIPVRHYEGEVAHEEFIDWA  211

Query  171  CRGAVPTMGRAMVVNAA---QLASYSQAKQYLISTTYFKDDILC  211
            CR A+  +G A     A    L S  +AK ++ +      D LC
Sbjct  212  CRSALERLGFATHGEIAAFWDLVSPDEAKGWVAAHR----DELC  251


==> gi|84489821|ref|YP_448053.1| 2-hydroxyglutaryl-CoA dehydratase
activator protein [Methanosphaera stadtmanae DSM 3091]
Length=417
          Length = 417

 Score = 34.3 bits (77),  Expect = 2.3, Method: Compositional matrix adjust.
 Identities = 32/99 (32%), Positives = 48/99 (48%), Gaps = 12/99 (12%)

Query  100  TSKDGVPPGFLVKAAIGIAAGASGAFIGTPAEVALIRMTADGRLPIAERRNYKN-VFDAL  158
            T  +G+P  F +    GI AGASG F+   +    + +T  G  P+A++ NYKN V ++ 
Sbjct  258  TVNNGIPDNFTMG---GICAGASGRFLDMTSGRLGVDITELG--PLAQKGNYKNAVLNSY  312

Query  159  LRIVKEEGLFTFCRGAVPTMGRAMVVNAAQLASYSQAKQ  197
              +   + L T         G A   +AA  A YS A+Q
Sbjct  313  CIVFGIQDLVT------SLAGGASKEDAASAACYSVAEQ  345


==> gi|289166392|ref|YP_003456530.1| hypothetical protein LLO_3082
[Legionella longbeachae NSW150]
Length=272
          Length = 272

 Score = 33.9 bits (76),  Expect = 2.4, Method: Compositional matrix adjust.
 Identities = 29/118 (25%), Positives = 51/118 (43%), Gaps = 10/118 (8%)

Query  155  FDALLRIVKEEGLFTFCRGAVPTMGRAMVVNAAQLASYSQAKQYLISTTYFKDDILCYFM  214
            F A+  I ++ GL  F  G+VPT+G+A         +Y+  K      T+    +   F 
Sbjct  141  FQAMNAIYQQRGLTGFFSGSVPTIGKAFPSWFYLFMTYNAIKTKREKQTFLSTILWATFA  200

Query  215  SSMISGLVTTAASMPADIAKTRIQNMKTINGKPEYTGAGDVLIKVIKKEGIFALWKGF  272
            S+ ++      A+ P D+ K++ Q      G       G +  ++ K  G  A ++GF
Sbjct  201  SAPVA-----FATTPLDVLKSQQQ-----AGNKVQQSLGQLASQIYKNHGTNAFFRGF  248


==> gi|254797249|ref|YP_003082091.1| hypothetical protein NRI_0889
[Neorickettsia risticii str. Illinois]
Length=254
          Length = 254

 Score = 33.1 bits (74),  Expect = 4.2, Method: Compositional matrix adjust.
 Identities = 42/161 (26%), Positives = 71/161 (44%), Gaps = 20/161 (12%)

Query  123  GAFIGTPAEVALIRMTADGRLPIAE---RRNYKNV-FDALLRIVKEEGLFTFCRGAVPTM  178
            G F G+ A VA + M+    L I     R +Y+ +  DAL     ++GL  F RGA+P  
Sbjct  12   GVFFGSFAAVAAVLMSPLQFLKIMRQQTRASYRKIALDAL----SDDGLAPFFRGALPY-  66

Query  179  GRAMVVNAAQLASY--SQAKQYLISTTYFKDDIL-CYFMSSMISGLVTTAASMPADIAKT  235
                V+N     S+  S+A   ++  ++F   IL      SM+ GL+ T  S+ A++ + 
Sbjct  67   ---AVMNFLSSMSFGISEAISGIVLKSFFHPAILFVVLFRSMMGGLLETLFSVWAEMCEI  123

Query  236  RIQNMKTINGKPEYTGAGDVLIKVIKKEGIFALWKGFTPYY  276
                   +  +  + G   V + ++ +  IF  W      Y
Sbjct  124  SRNKGALMENRATFRG---VALPILLRNMIF--WSASVASY  159


==> gi|29828531|ref|NP_823165.1| aryl-alcohol dehydrogenase [Streptomyces
avermitilis MA-4680]
Length=342
          Length = 342

 Score = 33.1 bits (74),  Expect = 4.9, Method: Compositional matrix adjust.
 Identities = 15/43 (35%), Positives = 24/43 (56%), Gaps = 0/43 (0%)

Query  244  NGKPEYTGAGDVLIKVIKKEGIFALWKGFTPYYARLGPHTVLT  286
            +GK  Y G  DV   V+ +    A W+G+TP+ A   P+++L 
Sbjct  145  SGKVLYVGISDVPAWVVSRANTLAEWRGWTPFSALQVPYSLLN  187


==> gi|253990448|ref|YP_003041804.1| 2-oxoglutarate dehydrogenase
E1 component [Photorhabdus asymbiotica subsp. asymbiotica ATCC 
43949]
Length=935
          Length = 935

 Score = 33.1 bits (74),  Expect = 6.8, Method: Composition-based stats.
 Identities = 19/70 (27%), Positives = 33/70 (47%), Gaps = 2/70 (3%)

Query  133  ALIRMTADGRL--PIAERRNYKNVFDALLRIVKEEGLFTFCRGAVPTMGRAMVVNAAQLA  190
            A+I   A+G +  P+A   N +  F+    ++ EE +  F  G   T  RA+ +  AQ  
Sbjct  630  AVIHNQANGSVYVPLANVHNGQGAFNVWDSVLSEEAVLAFEYGYATTEPRALTIWEAQFG  689

Query  191  SYSQAKQYLI  200
             ++   Q +I
Sbjct  690  DFANGAQVVI  699
