# Supplementary material for: An insight into the salivary gland content of the human body louse, Pediculus humanus
Source: Sci Rep. 2025 May 26;15:18322. doi: 10.1038/s41598-025-01412-5 (PMC12106848; doi:10.1038/s41598-025-01412-5)
Supplement: Supplementary file 2 — Supplementary Information 2. [file 41598_2025_1412_MOESM2_ESM.zip › S2/links/BAC-LIGHT/Phseq_1034-BAC-LIGHT.txt]

>Phseq_1034

gi|109947685|ref|YP_664913.1| integral membrane protein [Helicoba...  32.7    0.45
gi|326796996|ref|YP_004314816.1| helix-turn-helix type 11 domain-...  30.8    2.2
gi|56697811|ref|YP_168182.1| metallo-beta-lactamase family protei...  30.8    2.3
gi|333985254|ref|YP_004514464.1| glucose/galactose transporter [M...  30.4    2.9
gi|325278919|ref|YP_004251461.1| major facilitator superfamily MF...  29.6    5.5
gi|311112755|ref|YP_003983977.1| hypothetical protein HMPREF0733_...  29.3    6.3
gi|109946913|ref|YP_664141.1| transcription-repair coupling facto...  29.3    9.1


==> gi|109947685|ref|YP_664913.1| integral membrane protein [Helicobacter
acinonychis str. Sheeba]
Length=370
          Length = 370

 Score = 32.7 bits (73),  Expect = 0.45, Method: Composition-based stats.
 Identities = 19/65 (29%), Positives = 35/65 (54%), Gaps = 4/65 (6%)

Query  18  SWKFLEGF-GVSRIQRFFIFGFFTLVS---SSLCYAKKTFFKFFHFPTVRCRFVSFIVFA  73
           S++ LE F  + ++ +    GFF L+S   +   + + T   +  F T  C FV+FI+F 
Sbjct  18  SFRMLESFLTLKKVSQHAYLGFFILLSIGETLFTFYRNTMPSYLFFLTSACSFVTFIIFI  77

Query  74  VNVAF  78
           +++ F
Sbjct  78  LSLGF  82


==> gi|326796996|ref|YP_004314816.1| helix-turn-helix type 11 domain-containing
protein [Marinomonas mediterranea MMB-1]
Length=231
          Length = 231

 Score = 30.8 bits (68),  Expect = 2.2, Method: Compositional matrix adjust.
 Identities = 26/85 (31%), Positives = 35/85 (41%), Gaps = 10/85 (12%)

Query  6    RGTILRSSFVKISWKFLEGFGVSRIQRFFIFGFFTLVSSSLCYAKKTFFKFFHFPTVRCR  65
            R  I     V+  +K L+G   SR    F  G+F  VS  + +  +T     HF T R R
Sbjct  145  RQAIREEKIVQFDYKSLDGKASSRKVWPFALGYFESVSVLVGWC-ETRNANRHFRTDRIR  203

Query  66   FVSFIVFAVNVAFLIERIPKKKKIF  90
                     N+  L ER PK K+  
Sbjct  204  ---------NLTLLEERSPKSKRAL  219


==> gi|56697811|ref|YP_168182.1| metallo-beta-lactamase family protein
[Ruegeria pomeroyi DSS-3]
Length=230
          Length = 230

 Score = 30.8 bits (68),  Expect = 2.3, Method: Compositional matrix adjust.
 Identities = 18/56 (32%), Positives = 28/56 (50%), Gaps = 4/56 (7%)

Query  37   GFFTLVSSSLCYAKKTFFKFFHFPTV-RCRFVSFIVFAVNVAFLIERIPKKKKIFP  91
            G FT+      YA K   ++F+F TV  C + SF +   +   LI+ +P  + I P
Sbjct  170  GHFTMDMQGAAYAAK---RYFNFKTVIPCHYRSFPILEQSAQALIDGLPGVEVIEP  222


==> gi|333985254|ref|YP_004514464.1| glucose/galactose transporter
[Methylomonas methanica MC09]
Length=419
          Length = 419

 Score = 30.4 bits (67),  Expect = 2.9, Method: Composition-based stats.
 Identities = 19/60 (32%), Positives = 29/60 (48%), Gaps = 3/60 (5%)

Query  33  FFIFGFFTLVSSSLCYAKKTFFKFFHFPTVR---CRFVSFIVFAVNVAFLIERIPKKKKI  89
           FFI+GF T ++  L    K  F   +F  +    C F ++ V +V    L+E+I  K  I
Sbjct  20  FFIWGFITCLNDILIPHLKAVFTLSYFQAMLVQFCFFAAYFVVSVPSGLLVEKIGYKGGI  79


==> gi|325278919|ref|YP_004251461.1| major facilitator superfamily
MFS_1 [Odoribacter splanchnicus DSM 20712]
Length=386
          Length = 386

 Score = 29.6 bits (65),  Expect = 5.5, Method: Composition-based stats.
 Identities = 21/62 (34%), Positives = 32/62 (52%), Gaps = 6/62 (10%)

Query  33  FFIFGFFTLVSSSLCYAKKTF----FKFFHFPTVRCRFVSFIVFAVNVAFLIERIPKKKK  88
           FFI GF  LV  S+ YAK+ F     +    P++   F+ F + +V  A L+ RI +K  
Sbjct  17  FFIMGFCDLVGISVTYAKEQFQWTETQAGFLPSM--VFLWFFILSVPTAMLMNRIGRKNT  74

Query  89  IF  90
           + 
Sbjct  75  VL  76


==> gi|311112755|ref|YP_003983977.1| hypothetical protein HMPREF0733_11086
[Rothia dentocariosa ATCC 17931]
Length=210
          Length = 210

 Score = 29.3 bits (64),  Expect = 6.3, Method: Compositional matrix adjust.
 Identities = 12/31 (39%), Positives = 19/31 (61%), Gaps = 0/31 (0%)

Query  59   FPTVRCRFVSFIVFAVNVAFLIERIPKKKKI  89
            +P++   + SF V A+ VA  I  +PKK K+
Sbjct  85   YPSIIVYYASFAVLALEVAVRIAEMPKKAKV  115


==> gi|109946913|ref|YP_664141.1| transcription-repair coupling factor
[Helicobacter acinonychis str. Sheeba]
Length=1004
          Length = 1004

 Score = 29.3 bits (64),  Expect = 9.1, Method: Composition-based stats.
 Identities = 21/67 (31%), Positives = 28/67 (42%), Gaps = 3/67 (4%)

Query  24   GFGVSRIQRFFIFGFFTLVSSSLCYAKKTFFKFFHFPTVRCRFVSFIVFAVNVAFLIERI  83
            GFG + +    IF  F     S      T     HF T+R RF +   F V VA L   +
Sbjct  515  GFGKTEVAMHAIFCAFLNGFQSALVVPTTLLAHQHFETLRARFEN---FGVKVARLDRYV  571

Query  84   PKKKKIF  90
             +K K+ 
Sbjct  572  SEKNKLL  578
