# Supplementary material for: An insight into the salivary gland content of the human body louse, Pediculus humanus
Source: Sci Rep. 2025 May 26;15:18322. doi: 10.1038/s41598-025-01412-5 (PMC12106848; doi:10.1038/s41598-025-01412-5)
Supplement: Supplementary file 2 — Supplementary Information 2. [file 41598_2025_1412_MOESM2_ESM.zip › S2/links/BAC-LIGHT/Phseq_10349-BAC-LIGHT.txt]

>Phseq_10349

gi|197106043|ref|YP_002131420.1| hypothetical protein PHZ_c2582 [...  33.5    0.75
gi|187730811|ref|YP_001879518.1| galactoside ABC transporter ATP-...  35.0    1.5
gi|219850759|ref|YP_002465191.1| Tetratricopeptide TPR_4 [Methano...  35.0    1.8
gi|89885813|ref|YP_516011.1| hypothetical protein Rfer_4327 [Rhod...  34.7    2.6
gi|257057215|ref|YP_003135047.1| methionyl-tRNA synthetase [Sacch...  34.3    2.7
gi|113952906|ref|YP_730942.1| hypothetical protein sync_1738 [Syn...  31.6    3.0
gi|310814539|ref|YP_003962503.1| urease-associated protein [Ketog...  30.4    8.5


==> gi|197106043|ref|YP_002131420.1| hypothetical protein PHZ_c2582
[Phenylobacterium zucineum HLK1]
Length=84
          Length = 84

 Score = 33.5 bits (75),  Expect = 0.75, Method: Composition-based stats.
 Identities = 18/50 (36%), Positives = 24/50 (48%), Gaps = 1/50 (2%)

Query  99   LNPMIHCCDQCLHPVLIYGRMIPCKHVFCLSCAKSQT-SECPRCKETLIR  147
            L P   CCD+ L P     R+   +  FC  CA+S+    CP C   L+R
Sbjct  8    LRPNCECCDRDLPPDSREARICTFECTFCADCAESRLGGACPNCGGELVR  57


==> gi|187730811|ref|YP_001879518.1| galactoside ABC transporter
ATP-binding protein [Shigella boydii CDC 3083-94]
Length=334
          Length = 334

 Score = 35.0 bits (79),  Expect = 1.5, Method: Compositional matrix adjust.
 Identities = 25/79 (32%), Positives = 40/79 (51%), Gaps = 5/79 (6%)

Query  198  LNQQFPVHD---PQKVAEVRNKSEIRPPTVANASFYDNEKPKIFEETECLGYASTRTRET  254
            LNQ+FP  +    + + EVRN + +R P++ + SF D  K +I      +G   T   ET
Sbjct  250  LNQRFPDKENKPGEVILEVRNLTSLRQPSIRDVSF-DLHKGEILGIAGLMGAKRTDIVET  308

Query  255  NNSINRSSNLITVPLQGQQ  273
               I R  +  T+ L G++
Sbjct  309  LFGI-REKSAGTITLHGKK  326


==> gi|219850759|ref|YP_002465191.1| Tetratricopeptide TPR_4 [Methanosphaerula
palustris E1-9c]
Length=601
          Length = 601

 Score = 35.0 bits (79),  Expect = 1.8, Method: Compositional matrix adjust.
 Identities = 17/52 (33%), Positives = 28/52 (54%), Gaps = 2/52 (4%)

Query  97   KVLNPMIHCCDQCLHPVLIYGRMIPCKHVFCLSCAKS-QTSECPRCKETLIR  147
            ++L  +I CC+  LH +   GR + C   F +S   + +  + PRCKE  +R
Sbjct  424  RLLEKLIACCEASLHLLSSAGREL-CAVAFLVSATDAFEAGQYPRCKECCLR  474


==> gi|89885813|ref|YP_516011.1| hypothetical protein Rfer_4327 [Rhodoferax
ferrireducens T118]
Length=1170
          Length = 1170

 Score = 34.7 bits (78),  Expect = 2.6, Method: Composition-based stats.
 Identities = 23/82 (28%), Positives = 34/82 (41%), Gaps = 0/82 (0%)

Query  239  EETECLGYASTRTRETNNSINRSSNLITVPLQGQQPQDPYYLNYNSVSGYYPPSYQEYAQ  298
            EE   LG  S    E +    R+   +T   +G    D + L  N V   YP +YQ   +
Sbjct  768  EEAAALGLGSVAGLEKHVRQYRNGRDLTSTPRGAMVIDMFGLGVNDVRAKYPAAYQWLLE  827

Query  299  PPPPQTDLSIPQQWPNNQQFYG  320
               P+ D +    + NN  F+G
Sbjct  828  RVKPERDQNNRATYRNNWWFFG  849


==> gi|257057215|ref|YP_003135047.1| methionyl-tRNA synthetase [Saccharomonospora
viridis DSM 43017]
Length=595
          Length = 595

 Score = 34.3 bits (77),  Expect = 2.7, Method: Compositional matrix adjust.
 Identities = 37/130 (28%), Positives = 55/130 (42%), Gaps = 37/130 (28%)

Query  215  NKSEIRPPTVANASFYDNEKPKIFEE----------TECLG-YASTRTRETNNSINRSSN  263
            + +E+R P     S  + E PK  E           TE LG + ST+T    N +N + N
Sbjct  161  DATELRNPR----SRINGETPKFVETEHLFLDLPAFTETLGRWLSTKTEWRPNVLNFTRN  216

Query  264  LI----------------TVPLQG--QQPQDPYYLNYNSVSGYYPPSYQEYAQPPPPQTD  305
            L+                 +PL G   QP   +Y+ +++V GY+  S  E+A+      D
Sbjct  217  LVEDMRPRPITRDLDWGVKIPLDGWRDQPMKRFYVWFDAVIGYFSASV-EWAR---RLGD  272

Query  306  LSIPQQWPNN  315
                QQW NN
Sbjct  273  PDAWQQWWNN  282


==> gi|113952906|ref|YP_730942.1| hypothetical protein sync_1738
[Synechococcus sp. CC9311]
Length=72
          Length = 72

 Score = 31.6 bits (70),  Expect = 3.0, Method: Composition-based stats.
 Identities = 16/38 (42%), Positives = 22/38 (58%), Gaps = 4/38 (11%)

Query  138  CPRCKETLIRVEETSLGSLFMCTHGGSRYGNNGCGRTY  175
            CPRC  T +R +  SLG   +CT+ G+  G    G+TY
Sbjct  6    CPRCGSTSLRADR-SLGGRIVCTNCGASVGQ---GQTY  39


==> gi|310814539|ref|YP_003962503.1| urease-associated protein [Ketogulonicigenium
vulgare Y25]
Length=82
          Length = 82

 Score = 30.4 bits (67),  Expect = 8.5, Method: Composition-based stats.
 Identities = 17/50 (34%), Positives = 23/50 (46%), Gaps = 1/50 (2%)

Query  99   LNPMIHCCDQCLHPVLIYGRMIPCKHVFCLSCAKSQTSE-CPRCKETLIR  147
            L P   CCD+ L P     R+   +  FC+ CA+      CP C   L+R
Sbjct  9    LRPGCECCDRDLPPESRDARICTFECTFCVDCAEDVLGGICPNCAGELVR  58
