# Supplementary material for: An insight into the salivary gland content of the human body louse, Pediculus humanus
Source: Sci Rep. 2025 May 26;15:18322. doi: 10.1038/s41598-025-01412-5 (PMC12106848; doi:10.1038/s41598-025-01412-5)
Supplement: Supplementary file 2 — Supplementary Information 2. [file 41598_2025_1412_MOESM2_ESM.zip › S2/links/BAC-LIGHT/Phseq_10357-BAC-LIGHT.txt]

>Phseq_10357

gi|206889828|ref|YP_002248588.1| methyl-accepting chemotaxis prot...  32.7    3.4
gi|116750784|ref|YP_847471.1| hypothetical protein Sfum_3363 [Syn...  31.2    5.2
gi|319786792|ref|YP_004146267.1| hypothetical protein Psesu_1188 ...  30.8    6.8
gi|325107547|ref|YP_004268615.1| hypothetical protein Plabr_0972 ...  31.2    7.9


==> gi|206889828|ref|YP_002248588.1| methyl-accepting chemotaxis
protein [Thermodesulfovibrio yellowstonii DSM 11347]
Length=542
          Length = 542

 Score = 32.7 bits (73),  Expect = 3.4, Method: Compositional matrix adjust.
 Identities = 16/41 (39%), Positives = 23/41 (56%), Gaps = 0/41 (0%)

Query  9    LESRVKKGTERISENMHIIANEPSLAFYRLQEHVRKAMPGM  49
            L  R  K TE+ISE +  I NE  +A   +QE ++K   G+
Sbjct  416  LAERTTKATEQISETIKTIQNETVVAVSAMQESLQKVETGV  456


==> gi|116750784|ref|YP_847471.1| hypothetical protein Sfum_3363
[Syntrophobacter fumaroxidans MPOB]
Length=138
          Length = 138

 Score = 31.2 bits (69),  Expect = 5.2, Method: Compositional matrix adjust.
 Identities = 17/41 (41%), Positives = 25/41 (61%), Gaps = 4/41 (10%)

Query  46  MPGMVQKR-VEVTALHQDLQ---GCCYDVEYALSAVKSTGS  82
           +P  VQ R V++  + +DL+     C+D   AL+AVKS GS
Sbjct  57  LPPRVQDRAVDLIVVREDLEIAWAICFDTLVALAAVKSLGS  97


==> gi|319786792|ref|YP_004146267.1| hypothetical protein Psesu_1188
[Pseudoxanthomonas suwonensis 11-1]
Length=153
          Length = 153

 Score = 30.8 bits (68),  Expect = 6.8, Method: Compositional matrix adjust.
 Identities = 15/34 (44%), Positives = 22/34 (65%), Gaps = 2/34 (6%)

Query  62   DLQGCCYDVEYALS-AVKSTGS-TEKNFENIQSL  93
            DL G C D+ YALS  + STGS  +  F+++Q +
Sbjct  74   DLSGSCQDLPYALSIMITSTGSRVQSKFDSVQPV  107


==> gi|325107547|ref|YP_004268615.1| hypothetical protein Plabr_0972
[Planctomyces brasiliensis DSM 5305]
Length=249
          Length = 249

 Score = 31.2 bits (69),  Expect = 7.9, Method: Compositional matrix adjust.
 Identities = 20/69 (29%), Positives = 33/69 (48%), Gaps = 0/69 (0%)

Query  41   HVRKAMPGMVQKRVEVTALHQDLQGCCYDVEYALSAVKSTGSTEKNFENIQSLLKKSVFL  100
            H RK      +KR+E   L+ D +    DV   LS V +     ++    Q + K+S ++
Sbjct  13   HSRKLAIQYGRKRIEFQLLYSDRKTLAIDVHPDLSVVATAPKDAEDSAIEQKMHKRSAWI  72

Query  101  CQQLKFEEN  109
             +Q +F EN
Sbjct  73   VEQQRFFEN  81
