# Supplementary material for: An insight into the salivary gland content of the human body louse, Pediculus humanus
Source: Sci Rep. 2025 May 26;15:18322. doi: 10.1038/s41598-025-01412-5 (PMC12106848; doi:10.1038/s41598-025-01412-5)
Supplement: Supplementary file 2 — Supplementary Information 2. [file 41598_2025_1412_MOESM2_ESM.zip › S2/links/BAC-LIGHT/Phseq_10365-BAC-LIGHT.txt]

>Phseq_10365

gi|188587359|ref|YP_001918904.1| Uracil phosphoribosyltransferase...  32.7    0.17
gi|331695382|ref|YP_004331621.1| transcription factor WhiB [Pseud...  30.8    0.59
gi|302864792|ref|YP_003833429.1| glycoside hydrolase family 10 pr...  29.6    2.4
gi|330470680|ref|YP_004408423.1| Ricin B lectin [Verrucosispora m...  28.9    4.8
gi|319779745|ref|YP_004130658.1| Rhs-family protein [Taylorella e...  28.1    9.7


==> gi|188587359|ref|YP_001918904.1| Uracil phosphoribosyltransferase
[Natranaerobius thermophilus JW/NM-WN-LF]
Length=182
          Length = 182

 Score = 32.7 bits (73),  Expect = 0.17, Method: Compositional matrix adjust.
 Identities = 9/24 (38%), Positives = 15/24 (63%), Gaps = 0/24 (0%)

Query  34  NGFDDFLFINLRTRSISLSQNMCH  57
            G DD + I +RTR + L++ + H
Sbjct  30  KGIDDLVLIGIRTRGVPLAERLAH  53


==> gi|331695382|ref|YP_004331621.1| transcription factor WhiB [Pseudonocardia
dioxanivorans CB1190]
Length=97
          Length = 97

 Score = 30.8 bits (68),  Expect = 0.59, Method: Compositional matrix adjust.
 Identities = 13/48 (27%), Positives = 23/48 (48%), Gaps = 7/48 (15%)

Query  25  YHWRRFYDCNGFDDFLFINL-------RTRSISLSQNMCHPCFVSQKC  65
           + W+R   C G D  +F +        R R  + ++ +CH C V ++C
Sbjct  15  WQWQRLGSCRGMDSAVFFHPDGERNPSRARRTAQAKEVCHRCPVLEQC  62


==> gi|302864792|ref|YP_003833429.1| glycoside hydrolase family 10
protein [Micromonospora aurantiaca ATCC 27029]
Length=536
          Length = 536

 Score = 29.6 bits (65),  Expect = 2.4, Method: Composition-based stats.
 Identities = 14/48 (29%), Positives = 27/48 (56%), Gaps = 1/48 (2%)

Query  10   SQTMRCLNVTNCSNDYHWR-RFYDCNGFDDFLFINLRTRSISLSQNMC  56
            +Q+ RC++V N S     R + YDC+G  +  +    +R +++  +MC
Sbjct  417  NQSGRCIDVPNSSQSNGTRVQLYDCHGLTNQRWTYTSSRQLTVYGSMC  464


==> gi|330470680|ref|YP_004408423.1| Ricin B lectin [Verrucosispora
maris AB-18-032]
Length=448
          Length = 448

 Score = 28.9 bits (63),  Expect = 4.8, Method: Composition-based stats.
 Identities = 14/47 (30%), Positives = 25/47 (53%), Gaps = 1/47 (2%)

Query  11   QTMRCLNVTNCSNDYHWR-RFYDCNGFDDFLFINLRTRSISLSQNMC  56
            Q+ RC++V N S +   R + YDC+G  +  +     + + +  NMC
Sbjct  331  QSNRCIDVPNSSRNNGTRVQLYDCHGQTNQAWTYTANKQLQVYGNMC  377


==> gi|319779745|ref|YP_004130658.1| Rhs-family protein [Taylorella
equigenitalis MCE9]
Length=987
          Length = 987

 Score = 28.1 bits (61),  Expect = 9.7, Method: Composition-based stats.
 Identities = 11/29 (38%), Positives = 18/29 (62%), Gaps = 1/29 (3%)

Query  26   HWRRFYDCNGFDDFLFINLRTRSISLSQN  54
            HWR F    G+ D+ + +L TRS+  +Q+
Sbjct  925  HWRGFESAKGY-DYTYTDLNTRSLHKTQH  952
