# Supplementary material for: An insight into the salivary gland content of the human body louse, Pediculus humanus
Source: Sci Rep. 2025 May 26;15:18322. doi: 10.1038/s41598-025-01412-5 (PMC12106848; doi:10.1038/s41598-025-01412-5)
Supplement: Supplementary file 2 — Supplementary Information 2. [file 41598_2025_1412_MOESM2_ESM.zip › S2/links/BAC-LIGHT/Phseq_1037-BAC-LIGHT.txt]

>Phseq_1037

gi|284173011|ref|YP_003406392.1| hypothetical protein Htur_4990 [...  33.1    0.86
gi|161528360|ref|YP_001582186.1| hypothetical protein Nmar_0852 [...  31.6    4.6
gi|336121328|ref|YP_004576103.1| Valyl-tRNA synthetase [Methanoth...  32.0    9.5


==> gi|284173011|ref|YP_003406392.1| hypothetical protein Htur_4990
[Haloterrigena turkmenica DSM 5511]
Length=102
          Length = 102

 Score = 33.1 bits (74),  Expect = 0.86, Method: Compositional matrix adjust.
 Identities = 15/29 (52%), Positives = 20/29 (69%), Gaps = 0/29 (0%)

Query  41  NEEELNKMLRTVQTFSSDINMKFGLEKCA  69
           + E LN+++R  Q  SSDI+MKF  E CA
Sbjct  54  DPEALNELVRHSQRVSSDISMKFIHEGCA  82


==> gi|161528360|ref|YP_001582186.1| hypothetical protein Nmar_0852
[Nitrosopumilus maritimus SCM1]
Length=128
          Length = 128

 Score = 31.6 bits (70),  Expect = 4.6, Method: Compositional matrix adjust.
 Identities = 27/106 (25%), Positives = 49/106 (46%), Gaps = 7/106 (7%)

Query  79   KWKENIEDSEEELIKELDPGSSYKYLGIEENF-----GVTNKEIKPRLKKEYFKRLRLIL  133
            KWK+ +    ++  K LD   + +Y G+   +     G+    +KP LK E  K    I+
Sbjct  8    KWKDTVVKYRKQCQKILDVSKNVRYAGVINVYGRTLAGIVQPNLKPLLKSEQVKNEFFII  67

Query  134  QSELNGR-NKLNAIGTLAVPVIEYS-FGLVDWTKEEITHLDRRTRK  177
             + ++ R N  + +G L   ++++    +V   K EIT+     RK
Sbjct  68   STLISLRKNTASTVGKLEHVILQHQKVTIVLVQKNEITYYVSINRK  113


==> gi|336121328|ref|YP_004576103.1| Valyl-tRNA synthetase [Methanothermococcus
okinawensis IH1]
Length=885
          Length = 885

 Score = 32.0 bits (71),  Expect = 9.5, Method: Compositional matrix adjust.
 Identities = 32/125 (26%), Positives = 59/125 (47%), Gaps = 26/125 (21%)

Query  34   DLKIYAKNEEELNKMLRTVQTFSSDINMKFGLEKCAKVNIVGGKLKWKENI---------  84
            +++IY  +  E   ML+ V+     +N+K       ++NI+ GK + ++ I         
Sbjct  759  NVEIYVLDNNEYEGMLKVVEDIKGALNIK-------ELNIINGKPELEQKIVEVIPNKSK  811

Query  85   ------EDSEE--ELIKELDPGSSYKYL--GIEENFGVTNKEIKPRLKKEYFKRLRLILQ  134
                  +DS++  E IK  D G+  K L  GIE  FG+  KE    +K+  F +  ++  
Sbjct  812  IGPEFKKDSKKVMEFIKNADEGTIEKMLNEGIETEFGLLTKEHIKSVKRALFSKGEVVET  871

Query  135  SELNG  139
             +++G
Sbjct  872  VDIDG  876
