# Supplementary material for: An insight into the salivary gland content of the human body louse, Pediculus humanus
Source: Sci Rep. 2025 May 26;15:18322. doi: 10.1038/s41598-025-01412-5 (PMC12106848; doi:10.1038/s41598-025-01412-5)
Supplement: Supplementary file 2 — Supplementary Information 2. [file 41598_2025_1412_MOESM2_ESM.zip › S2/links/BAC-LIGHT/Phseq_10371-BAC-LIGHT.txt]

>Phseq_10371

gi|332300059|ref|YP_004441980.1| pyruvate ferredoxin/flavodoxin o...  40.4    0.21
gi|325954051|ref|YP_004237711.1| hypothetical protein Weevi_0414 ...  36.2    2.0
gi|120435023|ref|YP_860709.1| alanine racemase [fragment] [Gramel...  35.8    2.3
gi|268680517|ref|YP_003304948.1| pyruvate ferredoxin/flavodoxin o...  36.2    4.2
gi|77917707|ref|YP_355522.1| parvulin-like peptidyl-prolyl isomer...  35.0    5.5
gi|283781815|ref|YP_003372570.1| hypothetical protein Psta_4057 [...  35.4    5.6
gi|188584663|ref|YP_001916208.1| pyruvate flavodoxin/ferredoxin o...  35.4    6.1
gi|169828121|ref|YP_001698279.1| hypothetical protein Bsph_2607 [...  34.7    6.4
gi|150008322|ref|YP_001303065.1| phosphoglucomutase [Parabacteroi...  35.0    7.6
gi|83309537|ref|YP_419801.1| Serine phosphatase RsbU [Magnetospir...  35.0    8.0


==> gi|332300059|ref|YP_004441980.1| pyruvate ferredoxin/flavodoxin
oxidoreductase [Porphyromonas asaccharolytica DSM 20707]
Length=1209
          Length = 1209

 Score = 40.4 bits (93),  Expect = 0.21, Method: Compositional matrix adjust.
 Identities = 31/109 (28%), Positives = 46/109 (42%), Gaps = 13/109 (12%)

Query  641  LTNMRALHQHISPSVYEMAALTQDLDTQIITTKIKEALLANNIGQKIFGEAVLGLSQ---  697
            L NM  +   + P VY +AA           T   +AL      Q +    + GL+Q   
Sbjct  97   LPNMYKVAGELLPGVYHVAA----------RTIASQALSIFGDHQDVMSARMTGLAQLCT  146

Query  698  GSVSELLSKPKPWHMLSIKGREPFIRMQLWLSDAHNIDRLQALKNERRE  746
            GSV E++      H+ +IK R PFI        +H I +++   NE  E
Sbjct  147  GSVQEVMDLAAVAHLTAIKSRVPFIHFFDGFRTSHEIQKIEYFSNEDLE  195


==> gi|325954051|ref|YP_004237711.1| hypothetical protein Weevi_0414
[Weeksella virosa DSM 16922]
Length=213
          Length = 213

 Score = 36.2 bits (82),  Expect = 2.0, Method: Compositional matrix adjust.
 Identities = 28/83 (34%), Positives = 41/83 (49%), Gaps = 3/83 (4%)

Query  671  TTKIKEALLANNIGQKIFGE-AVLGLSQGSVSELLSKPKPWHMLSIKGREPFIRMQLWLS  729
            T  I+E L A + GQ++FGE  V  L+Q    ELL K   WHM+    R     +  ++S
Sbjct  26   THSIEEILEAYSAGQRVFGENKVQELTQKQ--ELLPKDIEWHMIGHLQRNKVKYLAPFVS  83

Query  730  DAHNIDRLQALKNERRELNKRRR  752
              H +D L+ L    ++  K  R
Sbjct  84   LIHGVDSLRLLVEINKQAQKNNR  106


==> gi|120435023|ref|YP_860709.1| alanine racemase [fragment] [Gramella
forsetii KT0803]
Length=219
          Length = 219

 Score = 35.8 bits (81),  Expect = 2.3, Method: Compositional matrix adjust.
 Identities = 31/85 (36%), Positives = 41/85 (48%), Gaps = 6/85 (7%)

Query  669  IITTKIKEALL-ANNIGQKIFGEAVLGLSQGSVSELLSKPKPWHMLSIKGREPFIRMQLW  727
            I  TK  E L+ A N GQ+IFGE  +        E L K   WHM+    R     M  +
Sbjct  23   ISKTKPNEDLMEAYNAGQRIFGENKIQEMTDKWEE-LPKDIQWHMVGHTQRNKVKYMAPY  81

Query  728  LSDAHNIDRLQALKNERRELNKRRR  752
            ++  H +D L+ LK    E+NKR R
Sbjct  82   VNLIHAVDSLKLLK----EINKRAR  102


==> gi|268680517|ref|YP_003304948.1| pyruvate ferredoxin/flavodoxin
oxidoreductase [Sulfurospirillum deleyianum DSM 6946]
Length=1187
          Length = 1187

 Score = 36.2 bits (82),  Expect = 4.2, Method: Compositional matrix adjust.
 Identities = 25/101 (25%), Positives = 44/101 (44%), Gaps = 7/101 (7%)

Query  640  QLTNMRALHQHISPSVYEMAALTQDLDTQIITTKIKEALLANNIGQKIFGEAVLGLSQGS  699
            ++ NM  +   + PSV  +AA T       I    ++   A   G  +       LS GS
Sbjct  93   KIPNMYKMAGGLLPSVIHVAARTLATHALSIFGDHQDVYAARQTGYAM-------LSSGS  145

Query  700  VSELLSKPKPWHMLSIKGREPFIRMQLWLSDAHNIDRLQAL  740
            V +++      H+ +IKGR PF+        +H I +++ +
Sbjct  146  VQQVMDLAGVAHLAAIKGRVPFMHFFDGFRTSHEIQKIEVM  186


==> gi|77917707|ref|YP_355522.1| parvulin-like peptidyl-prolyl isomerase
[Pelobacter carbinolicus DSM 2380]
Length=316
          Length = 316

 Score = 35.0 bits (79),  Expect = 5.5, Method: Compositional matrix adjust.
 Identities = 14/33 (42%), Positives = 21/33 (64%), Gaps = 0/33 (0%)

Query  688  FGEAVLGLSQGSVSELLSKPKPWHMLSIKGREP  720
            F  A+ GLS G VSE++  P+ +H+L +  R P
Sbjct  241  FNRAISGLSVGQVSEIIETPEGFHLLRLDERNP  273


==> gi|283781815|ref|YP_003372570.1| hypothetical protein Psta_4057
[Pirellula staleyi DSM 6068]
Length=393
          Length = 393

 Score = 35.4 bits (80),  Expect = 5.6, Method: Compositional matrix adjust.
 Identities = 17/57 (30%), Positives = 33/57 (58%), Gaps = 5/57 (9%)

Query  694  GLSQGSVSELLSKPKPWHMLSIKGREPFIRMQLWLSDAHNIDRLQALKNERRELNKR  750
            GL+Q    ++    +P+ M S+K  EP+  +  W+S+ +++DR  AL   ++E  +R
Sbjct  250  GLTQAQAVQI----QPYQMQSLKRYEPYF-LAGWMSEEYSVDRAAALAFSQQEFYRR  301


==> gi|188584663|ref|YP_001916208.1| pyruvate flavodoxin/ferredoxin
oxidoreductase domain protein [Natranaerobius thermophilus 
JW/NM-WN-LF]
Length=1175
          Length = 1175

 Score = 35.4 bits (80),  Expect = 6.1, Method: Compositional matrix adjust.
 Identities = 24/98 (24%), Positives = 41/98 (42%), Gaps = 7/98 (7%)

Query  643  NMRALHQHISPSVYEMAALTQDLDTQIITTKIKEALLANNIGQKIFGEAVLGLSQGSVSE  702
            NM  +   + P V+ ++A         I    ++ + A   G          L+ GSV E
Sbjct  96   NMYKISGELLPGVFHVSARALSAQALSIFGDHQDVMAARQTGFAF-------LASGSVQE  148

Query  703  LLSKPKPWHMLSIKGREPFIRMQLWLSDAHNIDRLQAL  740
            ++      H+ SIK R PF+        +H I +++AL
Sbjct  149  VMDLGGIAHLASIKSRVPFVHFFDGFRTSHEIQKIEAL  186


==> gi|169828121|ref|YP_001698279.1| hypothetical protein Bsph_2607
[Lysinibacillus sphaericus C3-41]
Length=224
          Length = 224

 Score = 34.7 bits (78),  Expect = 6.4, Method: Composition-based stats.
 Identities = 17/44 (39%), Positives = 21/44 (48%), Gaps = 0/44 (0%)

Query  983   GQNRSSRRKPAAPQWVNPEWQEEKKNLENEVIINGVCVMQTDEF  1026
             G N  S     +   +N  W  EK+N   E  INGVCV+  D F
Sbjct  21    GLNEPSHEVALSLVSINKNWVSEKENPSTETAINGVCVISKDGF  64


==> gi|150008322|ref|YP_001303065.1| phosphoglucomutase [Parabacteroides
distasonis ATCC 8503]
Length=462
          Length = 462

 Score = 35.0 bits (79),  Expect = 7.6, Method: Compositional matrix adjust.
 Identities = 24/80 (30%), Positives = 37/80 (46%), Gaps = 15/80 (19%)

Query  418  LKAVLPP--ITQQQFDMFNNLNTEEIVKRVKEQLSQYSISQRLFGESVLGLSQGSVSDLL  475
            LKA  PP  I++Q+  +   ++ + I+ +VKE+ SQY I+             G   D  
Sbjct  370  LKASYPPYFISKQKVQLTPEIDVDAILAKVKEKFSQYDITD----------IDGVKIDF-  418

Query  476  ARPKSWHMLTQKGREPFIRM  495
              P  W  L +   EP IR+
Sbjct  419  --PDKWVHLRKSNTEPIIRI  436


==> gi|83309537|ref|YP_419801.1| Serine phosphatase RsbU [Magnetospirillum
magneticum AMB-1]
Length=554
          Length = 554

 Score = 35.0 bits (79),  Expect = 8.0, Method: Compositional matrix adjust.
 Identities = 27/86 (31%), Positives = 40/86 (47%), Gaps = 10/86 (12%)

Query  537  PPKHPLPPTSKHG-DQLSNM--AANILQAQQQHQLEQRDREQRER-------ERKNIERE  586
            P +H +P  + HG D+L  +  + N L    Q  L +RD  Q E        ER+  ER 
Sbjct  202  PGRHLVPALAGHGHDELGELVDSLNALLTSSQRGLNERDAAQAELMALTHDLERRVAERT  261

Query  587  REIMRETILPPSLNIIPPSSNSMLGS  612
            RE+        SLN+I  + N  +G+
Sbjct  262  REVEAANEEIRSLNLILKAENVRMGT  287
