# Supplementary material for: An insight into the salivary gland content of the human body louse, Pediculus humanus
Source: Sci Rep. 2025 May 26;15:18322. doi: 10.1038/s41598-025-01412-5 (PMC12106848; doi:10.1038/s41598-025-01412-5)
Supplement: Supplementary file 2 — Supplementary Information 2. [file 41598_2025_1412_MOESM2_ESM.zip › S2/links/BAC-LIGHT/Phseq_10372-BAC-LIGHT.txt]

>Phseq_10372

gi|332980992|ref|YP_004462433.1| integrase catalytic subunit [Mah...  31.6    0.71
gi|332983290|ref|YP_004464731.1| integrase catalytic subunit [Mah...  31.2    1.2
gi|332982807|ref|YP_004464248.1| integrase catalytic subunit [Mah...  31.2    1.2
gi|332981959|ref|YP_004463400.1| integrase catalytic subunit [Mah...  31.2    1.2
gi|332981277|ref|YP_004462718.1| integrase catalytic subunit [Mah...  31.2    1.2
gi|332980837|ref|YP_004462278.1| integrase catalytic subunit [Mah...  31.2    1.2
gi|332980740|ref|YP_004462181.1| integrase catalytic subunit [Mah...  31.2    1.2
gi|332981190|ref|YP_004462631.1| integrase catalytic subunit [Mah...  30.8    1.3
gi|297537415|ref|YP_003673184.1| CBS domain-containing membrane p...  30.4    2.1
gi|114326881|ref|YP_744038.1| mannokinase [Granulibacter bethesde...  28.9    5.9


==> gi|332980992|ref|YP_004462433.1| integrase catalytic subunit
[Mahella australiensis 50-1 BON]
Length=487
          Length = 487

 Score = 31.6 bits (70),  Expect = 0.71, Method: Composition-based stats.
 Identities = 21/78 (27%), Positives = 31/78 (40%), Gaps = 8/78 (10%)

Query  7    VPDCKIPLLTMPLVTGDIKC--------KLTDPPPADSPNNVIKSGSPPNTFALSFNHRM  58
            VP  KI +LT P +   ++         KL +PP      N   S S    +  S  H  
Sbjct  397  VPRAKITVLTSPRIGIRVQYGNNIYAVKKLDEPPKKAQKANKASSSSTAKPYKPSPTHPW  456

Query  59   ANAWSQSPIFPWPSSDSE  76
               W ++P + +  SD E
Sbjct  457  KQGWQKAPSYWYEESDRE  474


==> gi|332983290|ref|YP_004464731.1| integrase catalytic subunit
[Mahella australiensis 50-1 BON]
Length=445
          Length = 445

 Score = 31.2 bits (69),  Expect = 1.2, Method: Composition-based stats.
 Identities = 21/78 (27%), Positives = 31/78 (40%), Gaps = 8/78 (10%)

Query  7    VPDCKIPLLTMPLVTGDIKC--------KLTDPPPADSPNNVIKSGSPPNTFALSFNHRM  58
            VP  KI +LT P +   ++         KL +PP      N   S S    +  S  H  
Sbjct  355  VPRAKITVLTSPRIGIRVQYGNNIYAVKKLDEPPKKAQKANKASSSSTAKPYKPSPTHPW  414

Query  59   ANAWSQSPIFPWPSSDSE  76
               W ++P + +  SD E
Sbjct  415  KQGWQKAPSYWYEESDRE  432


==> gi|332982807|ref|YP_004464248.1| integrase catalytic subunit
[Mahella australiensis 50-1 BON]
Length=445
          Length = 445

 Score = 31.2 bits (69),  Expect = 1.2, Method: Composition-based stats.
 Identities = 21/78 (27%), Positives = 31/78 (40%), Gaps = 8/78 (10%)

Query  7    VPDCKIPLLTMPLVTGDIKC--------KLTDPPPADSPNNVIKSGSPPNTFALSFNHRM  58
            VP  KI +LT P +   ++         KL +PP      N   S S    +  S  H  
Sbjct  355  VPRAKITVLTSPRIGIRVQYGNNIYAVKKLDEPPKKAQKANKASSSSTAKPYKPSPTHPW  414

Query  59   ANAWSQSPIFPWPSSDSE  76
               W ++P + +  SD E
Sbjct  415  KQGWQKAPSYWYEESDRE  432


==> gi|332981959|ref|YP_004463400.1| integrase catalytic subunit
[Mahella australiensis 50-1 BON]
Length=445
          Length = 445

 Score = 31.2 bits (69),  Expect = 1.2, Method: Composition-based stats.
 Identities = 21/78 (27%), Positives = 31/78 (40%), Gaps = 8/78 (10%)

Query  7    VPDCKIPLLTMPLVTGDIKC--------KLTDPPPADSPNNVIKSGSPPNTFALSFNHRM  58
            VP  KI +LT P +   ++         KL +PP      N   S S    +  S  H  
Sbjct  355  VPRAKITVLTSPRIGIRVQYGNNIYAVKKLDEPPKKAQKANKASSSSTAKPYKPSPTHPW  414

Query  59   ANAWSQSPIFPWPSSDSE  76
               W ++P + +  SD E
Sbjct  415  KQGWQKAPSYWYEESDRE  432


==> gi|332981277|ref|YP_004462718.1| integrase catalytic subunit
[Mahella australiensis 50-1 BON]
Length=445
          Length = 445

 Score = 31.2 bits (69),  Expect = 1.2, Method: Composition-based stats.
 Identities = 21/78 (27%), Positives = 31/78 (40%), Gaps = 8/78 (10%)

Query  7    VPDCKIPLLTMPLVTGDIKC--------KLTDPPPADSPNNVIKSGSPPNTFALSFNHRM  58
            VP  KI +LT P +   ++         KL +PP      N   S S    +  S  H  
Sbjct  355  VPRAKITVLTSPRIGIRVQYGNNIYAVKKLDEPPKKAQKANKASSSSTAKPYKPSPTHPW  414

Query  59   ANAWSQSPIFPWPSSDSE  76
               W ++P + +  SD E
Sbjct  415  KQGWQKAPSYWYEESDRE  432


==> gi|332980837|ref|YP_004462278.1| integrase catalytic subunit
[Mahella australiensis 50-1 BON]
Length=445
          Length = 445

 Score = 31.2 bits (69),  Expect = 1.2, Method: Composition-based stats.
 Identities = 21/78 (27%), Positives = 31/78 (40%), Gaps = 8/78 (10%)

Query  7    VPDCKIPLLTMPLVTGDIKC--------KLTDPPPADSPNNVIKSGSPPNTFALSFNHRM  58
            VP  KI +LT P +   ++         KL +PP      N   S S    +  S  H  
Sbjct  355  VPRAKITVLTSPRIGIRVQYGNNIYAVKKLDEPPKKAQKANKASSSSTAKPYKPSPTHPW  414

Query  59   ANAWSQSPIFPWPSSDSE  76
               W ++P + +  SD E
Sbjct  415  KQGWQKAPSYWYEESDRE  432


==> gi|332980740|ref|YP_004462181.1| integrase catalytic subunit
[Mahella australiensis 50-1 BON]
Length=445
          Length = 445

 Score = 31.2 bits (69),  Expect = 1.2, Method: Composition-based stats.
 Identities = 21/78 (27%), Positives = 31/78 (40%), Gaps = 8/78 (10%)

Query  7    VPDCKIPLLTMPLVTGDIKC--------KLTDPPPADSPNNVIKSGSPPNTFALSFNHRM  58
            VP  KI +LT P +   ++         KL +PP      N   S S    +  S  H  
Sbjct  355  VPRAKITVLTSPRIGIRVQYGNNIYAVKKLDEPPKKAQKANKASSSSTAKPYKPSPTHPW  414

Query  59   ANAWSQSPIFPWPSSDSE  76
               W ++P + +  SD E
Sbjct  415  KQGWQKAPSYWYEESDRE  432


==> gi|332981190|ref|YP_004462631.1| integrase catalytic subunit
[Mahella australiensis 50-1 BON]
Length=394
          Length = 394

 Score = 30.8 bits (68),  Expect = 1.3, Method: Composition-based stats.
 Identities = 21/78 (27%), Positives = 31/78 (40%), Gaps = 8/78 (10%)

Query  7    VPDCKIPLLTMPLVTGDIKC--------KLTDPPPADSPNNVIKSGSPPNTFALSFNHRM  58
            VP  KI +LT P +   ++         KL +PP      N   S S    +  S  H  
Sbjct  304  VPRAKITVLTSPRIGIRVQYGNNIYAVKKLDEPPKKAQKANKASSSSTAKPYKPSPTHPW  363

Query  59   ANAWSQSPIFPWPSSDSE  76
               W ++P + +  SD E
Sbjct  364  KQGWQKAPSYWYEESDRE  381


==> gi|297537415|ref|YP_003673184.1| CBS domain-containing membrane
protein [Methylotenera versatilis 301]
Length=383
          Length = 383

 Score = 30.4 bits (67),  Expect = 2.1, Method: Composition-based stats.
 Identities = 11/26 (42%), Positives = 17/26 (65%), Gaps = 0/26 (0%)

Query  47   PNTFALSFNHRMANAWSQSPIFPWPS  72
            P TFAL + HR+ +AW +    P+P+
Sbjct  249  PVTFALDYGHRLEDAWEKLRQCPYPA  274


==> gi|114326881|ref|YP_744038.1| mannokinase [Granulibacter bethesdensis
CGDNIH1]
Length=310
          Length = 310

 Score = 28.9 bits (63),  Expect = 5.9, Method: Composition-based stats.
 Identities = 11/27 (41%), Positives = 17/27 (63%), Gaps = 1/27 (4%)

Query  48   NTFALSFNHRMANAWSQSPIFPWPSSD  74
            N  AL+  HR+A  W  +P+ PWP ++
Sbjct  149  NGHALTGRHRIAGEWGHNPL-PWPDAE  174
