# Supplementary material for: An insight into the salivary gland content of the human body louse, Pediculus humanus
Source: Sci Rep. 2025 May 26;15:18322. doi: 10.1038/s41598-025-01412-5 (PMC12106848; doi:10.1038/s41598-025-01412-5)
Supplement: Supplementary file 2 — Supplementary Information 2. [file 41598_2025_1412_MOESM2_ESM.zip › S2/links/BAC-LIGHT/Phseq_10377-BAC-LIGHT.txt]

>Phseq_10377

gi|341582107|ref|YP_004762599.1| exosome complex RNA-binding prot...  149     3e-41
gi|312137049|ref|YP_004004386.1| ribosomal RNA-processing protein...  145     4e-40
gi|119719493|ref|YP_919988.1| exosome complex RNA-binding protein...  144     2e-39
gi|147919674|ref|YP_686582.1| exosome complex RNA-binding protein...  139     7e-38
gi|20093818|ref|NP_613665.1| exosome complex RNA-binding protein ...  139     1e-37
gi|282165296|ref|YP_003357681.1| probable exosome complex exonucl...  139     2e-37
gi|70606424|ref|YP_255294.1| exosome complex RNA-binding protein ...  138     4e-37
gi|14520827|ref|NP_126302.1| exosome complex RNA-binding protein ...  134     9e-36
gi|330508838|ref|YP_004385266.1| exosome complex exonuclease 2 [M...  132     3e-35
gi|297527571|ref|YP_003669595.1| 3' exoribonuclease [Staphylother...  132     9e-35


==> gi|341582107|ref|YP_004762599.1| exosome complex RNA-binding
protein Rrp42 [Thermococcus sp. 4557]
Length=269
          Length = 269

 Score = 149 bits (375),  Expect = 3e-41, Method: Compositional matrix adjust.
 Identities = 94/269 (35%), Positives = 142/269 (53%), Gaps = 7/269 (3%)

Query  5    ILSNCERNFILKAASEYKRLDGRKLEGFRDLKIHFG---KDWGLCYVSLGESKVVSQVKC  61
            I++   R+ IL    E KR+DGR LE +RDL+I      K  G  +V LG ++V+  VK 
Sbjct  3    IMAGIMRDHILALLKEGKRVDGRGLEDYRDLEIKVNVIEKAEGSAWVRLGNTQVLVGVKV  62

Query  62   EIQEPQAVRPNEGLFFMNVELSLMASPYIEPGRASNLSTHIQRLLDKCLYDSKAIDLESL  121
            ++ EP    P+ G+   NVEL  +ASP  EPG     +  + R++D+ + +S+A++LE L
Sbjct  63   DMGEPFPDLPDRGVITTNVELVPLASPSFEPGPPDENAIELARVVDRGIRESQAVELEKL  122

Query  122  CIVAEDKVWAIKIDVHVLNHDGSLVDCASISALAALAHFKRPDVTTDGEEIKVHSTAERD  181
             IV    V  + IDVHVL+HDG+L+D + I A+AAL   + P V  + E  +V    E +
Sbjct  123  VIVPGKLVRVVFIDVHVLDHDGNLLDASGIGAIAALLSTRMPKVVYNEETDEVEVLDEYE  182

Query  182  PIPLTLHHYPICVSFALLNNSENIFADPTEIEERVSDANLTFGINAYKEICCLHLGGTAL  241
            P+P  +   PI V+ A +    NI  DP   EERV D  +    +    I  +       
Sbjct  183  PLP--VRRIPIPVTMAKI--GPNILVDPNLDEERVMDGRIIITTDENAMISSVQKSEGGS  238

Query  242  IKPKLIMTCSLKAAARAKEVVELINEAIK  270
             K + +M     A  +A E+ E + EA+K
Sbjct  239  FKLEEVMYAVDTAIKKAAEIREKVLEAVK  267


==> gi|312137049|ref|YP_004004386.1| ribosomal RNA-processing protein
rrp42 [Methanothermus fervidus DSM 2088]
Length=270
          Length = 270

 Score = 145 bits (367),  Expect = 4e-40, Method: Compositional matrix adjust.
 Identities = 84/237 (35%), Positives = 130/237 (55%), Gaps = 8/237 (3%)

Query  5    ILSNCERNFILKAASEYKRLDGRKLEGFRDLKIHFG---KDWGLCYVSLGESKVVSQVKC  61
            I+    +  I+   S  KRLDGR    FRD+KI  G   K  G   V LG+++V+  VK 
Sbjct  8    IIPEIMKEDIISLISNNKRLDGRSFYEFRDIKIKTGVISKAEGSARVKLGDTQVLVGVKP  67

Query  62   EIQEPQAVRPNEGLFFMNVELSLMASPYIEPGRASNLSTHIQRLLDKCLYDSKAIDLESL  121
             I EP    PN G+   N EL  MASP  EPG     S  + R++D+C+ +S  +DLE L
Sbjct  68   TIGEPFPDNPNLGIIITNSELLPMASPTFEPGPPDERSIELARVVDRCIRESNMLDLEKL  127

Query  122  CIVAEDKVWAIKIDVHVLNHDGSLVDCASISALAALAHFKRPDVTTDGEEIKVHSTAERD  181
            CI+  +KVW + ID+H+L++DG+L D + + A+AAL   K P V+ + +E+ +  ++   
Sbjct  128  CIIEGEKVWILFIDLHILDYDGNLFDASVLGAVAALMDTKLPKVSIEDDEVVIDDSSVE-  186

Query  182  PIPLTLHHYPICVSFALLNNSENIFADPTEIEERVSDANLTFGINAYKEICCLHLGG  238
               L +       +FA + +   +  DP+  EE +  A L+ G+N+  +IC +  GG
Sbjct  187  --LLDIKDKVAMCTFAKIGD--ELVLDPSLEEEEILTARLSIGMNSEGKICAMQKGG  239


==> gi|119719493|ref|YP_919988.1| exosome complex RNA-binding protein
Rrp42 [Thermofilum pendens Hrk 5]
Length=272
          Length = 272

 Score = 144 bits (363),  Expect = 2e-39, Method: Compositional matrix adjust.
 Identities = 96/282 (34%), Positives = 149/282 (53%), Gaps = 15/282 (5%)

Query  1    MREA--ILSNCERNFILKAASEYKRLDGRKLEGFRDLKIH---FGKDWGLCYVSLGESKV  55
            M EA   + + ++  IL + ++ +RLDGRK + +R++++     GK  G   V LG ++V
Sbjct  1    MAEARTFVPSVKKEVILASLAKGERLDGRKADQYREIRLEKGIIGKADGSARVFLGSTQV  60

Query  56   VSQVKCEIQEPQAVRPNEGLFFMNVELSLMASPYIEPGRASNLSTHIQRLLDKCLYDSKA  115
            ++ VK  I  P    PNEG+  +N ELS +ASP+ EPG        + R++D+    +K 
Sbjct  61   IAGVKLAIGTPFPDAPNEGVQIVNAELSPVASPFFEPGPPGEEDIELARVVDRGFRSAKV  120

Query  116  IDLESLCIVAEDKVWAIKIDVHVLNHDGSLVDCASISALAALAHFKRPDVTTDGEEIKVH  175
            +DL  L I+   K W + ID++ L+HDG+LVD A ++AL AL   K P   T  +E K+ 
Sbjct  121  VDLAKLSIIPSAKCWTLYIDIYPLDHDGNLVDAAGLAALLALLDTKLP--RTSVQENKIA  178

Query  176  STAERDPIPLTLHHYPICVSFALLNNSENIFADPTEIEERVSDANLTFGINAYKEICCLH  235
               E+DP+P+      + V   +    E +  DPT  EE  +DA +TFGI    EIC + 
Sbjct  179  VLDEKDPLPINT----LVVYVTVAKIGEYLVVDPTLEEELTADAKITFGITERGEICAIQ  234

Query  236  LGGTALIKPKLIMTCSLKAAARAKEVVELINEAIKKDAEARH  277
              G    +P  +    L+A   A +    + EAIKK  E + 
Sbjct  235  KSGEGSFRPDEV----LRARDMALKASSTLFEAIKKAVEQKQ  272


==> gi|147919674|ref|YP_686582.1| exosome complex RNA-binding protein
Rrp42 [uncultured methanogenic archaeon RC-I]
Length=260
          Length = 260

 Score = 139 bits (351),  Expect = 7e-38, Method: Compositional matrix adjust.
 Identities = 88/251 (35%), Positives = 131/251 (52%), Gaps = 17/251 (7%)

Query  1    MREAILSNCERNFILKAASEYKRLDGRKLEGFRDLKIHFG---KDWGLCYVSLGESKVVS  57
            M E +++  +R++I   A++  R DGRK + FR + +  G   K  G   V +G+S+VV 
Sbjct  1    MSEDVIAEIKRDYIYSLANQGDRADGRKFDEFRAISVETGVINKAEGSARVKIGDSQVVV  60

Query  58   QVKCEIQEPQAVRPNEGLFFMNVELSLMASPYIEPGRASNLSTHIQRLLDKCLYDSKAID  117
             VK +  EP    P+ G+   N+EL  +ASP  E G     +  + R++D+ + +S AID
Sbjct  61   GVKIQPGEPFPDTPDSGVIITNLELVPLASPTFESGPPREDAIELARVVDRGVRESGAID  120

Query  118  LESLCIVAEDKVWAIKIDVHVLNHDGSLVDCASISALAALAHFKRPDVTTD-GEEIKVHS  176
            L  LCI +  KVW + IDVHVL+HDG+L+D AS+ A+AAL   K P+     GE++K   
Sbjct  121  LSKLCIESGQKVWMVFIDVHVLDHDGNLMDAASLGAIAALKATKIPNSKFGLGEDVK---  177

Query  177  TAERDPIPLTLHHYPICVSFALLNNSENIFADPTEIEERVSDANLTFGINAYKEICCLHL  236
                    L L+  PI V+   +N    I  DP+  EE V+   LT   N    I  +  
Sbjct  178  --------LPLNDVPIGVT--AVNIGGAIMLDPSLDEESVAPCKLTVITNKEGAISGMQK  227

Query  237  GGTALIKPKLI  247
             G   + P  I
Sbjct  228  SGVGTLTPDQI  238


==> gi|20093818|ref|NP_613665.1| exosome complex RNA-binding protein
Rrp42 [Methanopyrus kandleri AV19]
Length=267
          Length = 267

 Score = 139 bits (351),  Expect = 1e-37, Method: Compositional matrix adjust.
 Identities = 84/260 (32%), Positives = 135/260 (52%), Gaps = 8/260 (3%)

Query  5    ILSNCERNFILKAASEYKRLDGRKLEGFRDLKIHFG---KDWGLCYVSLGESKVVSQVKC  61
            +L+  +R+ +L A    +R+DGR  E FR +++  G   K  G   V LG +++V  VK 
Sbjct  5    LLARIKRHEVLAAIRAGERIDGRDFEEFRPIEVRAGVISKANGSALVRLGNTQLVVGVKL  64

Query  62   EIQEPQAVRPNEGLFFMNVELSLMASPYIEPGRASNLSTHIQRLLDKCLYDSKAIDLESL  121
            E+  P    PNEG   +N EL  +A P  EPG     +  + R++D+ + +S+ IDLE L
Sbjct  65   EVGRPYPDSPNEGALAVNAELVPLADPSFEPGPPDENAIELSRVVDRGIRESEMIDLEEL  124

Query  122  CIVAEDKVWAIKIDVHVLNHDGSLVDCASISALAALAHFKRPDVTTDGEEIKVHSTAERD  181
            CI   +  W   +D+HVL+HDG+L D + I +++AL+  + P      +E++V    E D
Sbjct  125  CIEEGEHCWVTFVDIHVLDHDGNLFDASMIGSVSALSITEVPKAEVVDDEVEV---MEED  181

Query  182  PIPLTLHHYPICVSFALLNNSENIFADPTEIEERVSDANLTFGINAYKEICCLHLGGTAL  241
              PL ++ +PI V+ A +   E +  DP   EE + D  LT  +    E+C +  G    
Sbjct  182  TEPLAINDFPISVTIAKVG--EYLLVDPCLEEEVIMDTRLTVTVTESGEVCAVQKGELGD  239

Query  242  IKPKLIMTCSLKAAARAKEV  261
                L+      A  +A+EV
Sbjct  240  FPEHLLEDAIDLATKKAEEV  259


==> gi|282165296|ref|YP_003357681.1| probable exosome complex exonuclease
2 [Methanocella paludicola SANAE]
Length=259
          Length = 259

 Score = 139 bits (349),  Expect = 2e-37, Method: Compositional matrix adjust.
 Identities = 86/248 (35%), Positives = 131/248 (53%), Gaps = 17/248 (7%)

Query  1    MREAILSNCERNFILKAASEYKRLDGRKLEGFRDLKIH---FGKDWGLCYVSLGESKVVS  57
            M E +++  ++++I   AS+  R DGRK + FR + I     GK  G   V +G+S+VV 
Sbjct  1    MSEDVIAEIKKDYIYSLASQGDRADGRKFDEFRPVTIKVGVIGKAEGSSDVMIGDSRVVV  60

Query  58   QVKCEIQEPQAVRPNEGLFFMNVELSLMASPYIEPGRASNLSTHIQRLLDKCLYDSKAID  117
             VK +  EP    P++G+   N+EL  +ASP  E G     +  + R++D+ + +S+AID
Sbjct  61   GVKIQPGEPFMDTPDKGVIITNLELVPLASPTFETGPPREDAIELARVVDRGVRESEAID  120

Query  118  LESLCIVAEDKVWAIKIDVHVLNHDGSLVDCASISALAALAHFKRPDVTTD-GEEIKVHS  176
            L  LCI +  KVW + IDVHVL+HDG+L+D AS+ A+AAL   K P+     GE+ K   
Sbjct  121  LSKLCIESGQKVWMVFIDVHVLDHDGNLMDAASMGAIAALMSAKIPNAKFGLGEDAK---  177

Query  177  TAERDPIPLTLHHYPICVSFALLNNSENIFADPTEIEERVSDANLTFGINAYKEICCLHL  236
                    L L   P+ V+   + +S  I  DP+  EE V+   LT   N    +  +  
Sbjct  178  --------LPLEDVPVGVTAVKIGSS--IILDPSLDEENVASCKLTVITNKEGALAGMQK  227

Query  237  GGTALIKP  244
             G   + P
Sbjct  228  SGVGTLTP  235


==> gi|70606424|ref|YP_255294.1| exosome complex RNA-binding protein
Rrp42 [Sulfolobus acidocaldarius DSM 639]
Length=276
          Length = 276

 Score = 138 bits (348),  Expect = 4e-37, Method: Compositional matrix adjust.
 Identities = 84/234 (36%), Positives = 125/234 (53%), Gaps = 7/234 (3%)

Query  5    ILSNCERNFILKAASEYKRLDGRKLEGFRDLKIHFG---KDWGLCYVSLGESKVVSQVKC  61
            I+   +++ IL A     RLDGRK   +R LK+  G   K  G   V LG + V++ VK 
Sbjct  10   IVPTVKKDMILSALERGVRLDGRKPNEYRQLKVTLGYAKKAEGSALVKLGNTLVLAGVKL  69

Query  62   EIQEPQAVRPNEGLFFMNVELSLMASPYIEPGRASNLSTHIQRLLDKCLYDSKAIDLESL  121
            E   P    PN+G   +NVEL  +A    EPG     S  + R++D+ L DSKAIDL  L
Sbjct  70   EEDSPYPDTPNQGNLIVNVELLPLAYETFEPGPPDENSIELARIVDRSLRDSKAIDLSKL  129

Query  122  CIVAEDKVWAIKIDVHVLNHDGSLVDCASISALAALAHFKRPDVTTDGEEIKVHSTAERD  181
             I    KVW + +DV+VL++DG+++D   ++++AA+   K P V  +G+EIK++   ER 
Sbjct  130  VIAPGKKVWTLWVDVYVLDYDGNILDACMLASIAAIYDTKLPKVEVEGDEIKINK-EERL  188

Query  182  PIPLTLHHYPICVSFALLNNSENIFADPTEIEERVSDANLTFGINAYKEICCLH  235
             IPL   +YP+ V+       + +  DP   EE ++DA L+        I  L 
Sbjct  189  SIPLV--NYPV-VTVTTAKIGKYVVVDPNLDEESIADAKLSISYTKEGTIVGLQ  239


==> gi|14520827|ref|NP_126302.1| exosome complex RNA-binding protein
Rrp42 [Pyrococcus abyssi GE5]
Length=274
          Length = 274

 Score = 134 bits (338),  Expect = 9e-36, Method: Compositional matrix adjust.
 Identities = 90/270 (33%), Positives = 145/270 (54%), Gaps = 7/270 (3%)

Query  5    ILSNCERNFILKAASEYKRLDGRKLEGFRDLKIHFG---KDWGLCYVSLGESKVVSQVKC  61
            I++   R+ I+    E KR+D R  E +R ++I  G   K  G   V LG ++V+  +K 
Sbjct  6    IVAGIMRDHIINLLKEGKRIDDRGFEDYRPIEIEVGVIEKAEGSALVKLGSTQVLVGIKT  65

Query  62   EIQEPQAVRPNEGLFFMNVELSLMASPYIEPGRASNLSTHIQRLLDKCLYDSKAIDLESL  121
             + EP    PN G+   NVEL  +ASP  EPG     +  + R++D+ + +SKA++LE +
Sbjct  66   SLGEPFPDTPNMGVMTTNVELVPLASPTFEPGPPDERAIELARVIDRGIRESKALNLEKM  125

Query  122  CIVAEDKVWAIKIDVHVLNHDGSLVDCASISALAALAHFKRPDVTTDGEEIKVHSTAERD  181
             IV    V  + IDVHVL+HDG+L+D   I+A+AAL + + P V  + E  +V +  E +
Sbjct  126  VIVPGKIVRVVFIDVHVLDHDGNLMDAIGIAAIAALLNARVPKVRYNEETGEVETLDETE  185

Query  182  PIPLTLHHYPICVSFALLNNSENIFADPTEIEERVSDANLTFGINAYKEICCLHLGGTAL  241
            P+P  +   P+ V+FA + N   +  DP+  EE V D  +T   +    I  +       
Sbjct  186  PLP--VEKIPVPVTFAKIGNI--LVVDPSLDEELVMDGKITITTDETGHISAVQKSEGGA  241

Query  242  IKPKLIMTCSLKAAARAKEVVELINEAIKK  271
             K + +M     A  +A+E+ +LI EA++K
Sbjct  242  FKLEEVMYAVETAFKKAEEIRKLILEAVEK  271


==> gi|330508838|ref|YP_004385266.1| exosome complex exonuclease
2 [Methanosaeta concilii GP6]
Length=258
          Length = 258

 Score = 132 bits (333),  Expect = 3e-35, Method: Compositional matrix adjust.
 Identities = 85/268 (32%), Positives = 138/268 (51%), Gaps = 15/268 (6%)

Query  4    AILSNCERNFILKAASEYKRLDGRKLEGFRDLKIH---FGKDWGLCYVSLGESKVVSQVK  60
            +++S  +++FI     + +R+DGRK + +R++ I      K  G   V LG S+V+  VK
Sbjct  3    SVISEIKKDFIYNLLIKGERIDGRKFDQYREISIERDVIRKAEGSALVKLGSSQVLVGVK  62

Query  61   CEIQEPQAVRPNEGLFFMNVELSLMASPYIEPGRASNLSTHIQRLLDKCLYDSKAIDLES  120
             +  EP    PN G+   N EL  +ASP  EPG  + +   + RL+D+ + +SKA+DLE+
Sbjct  63   MQPGEPFQDSPNRGVIITNAELVPLASPSFEPGPPNEVGIELARLVDRGVRESKAVDLEA  122

Query  121  LCIVAEDKVWAIKIDVHVLNHDGSLVDCASISALAALAHFKRPDVTTDGEEIKVHSTAER  180
            LCI    KVW + IDVH+L+  G+++D AS+ A++AL   K P       E  +      
Sbjct  123  LCIEPGKKVWIVFIDVHILDDCGNILDAASLGAISALLCTKVPASRFGLGEDYI------  176

Query  181  DPIPLTLHHYPICVSFALLNNSENIFADPTEIEERVSDANLTFGINAYKEICCLHLGGTA  240
                L +   PI  +   +  S+ +  DP   EE +++  LT       +IC +   GT 
Sbjct  177  ----LPIRDIPIATT--AIEFSDVLMFDPGVEEEAIANTKLTVITTTNGDICGMQKSGTG  230

Query  241  LIKPKLIMTCSLKAAARAKEVVELINEA  268
            ++ P+ +      A  +AKE+ E   EA
Sbjct  231  MLNPEQVYRIIDIACEKAKEIREKFLEA  258


==> gi|297527571|ref|YP_003669595.1| 3' exoribonuclease [Staphylothermus
hellenicus DSM 12710]
Length=285
          Length = 285

 Score = 132 bits (332),  Expect = 9e-35, Method: Compositional matrix adjust.
 Identities = 87/272 (32%), Positives = 141/272 (52%), Gaps = 8/272 (3%)

Query  2    REAILSNCERNFILKAASEYKRLDGRKLEGFRDLKIHFG---KDWGLCYVSLGESKVVSQ  58
            R+ I+   +   I K   + +R+DGRKL+ +R +++      K  G   V LG + V++ 
Sbjct  7    RQPIVPKIKHETIKKLLKQGERIDGRKLDEYRPIEVFLNPIPKAEGSAAVKLGNTFVITG  66

Query  59   VKCEIQEPQAVRPNEGLFFMNVELSLMASPYIEPGRASNLSTHIQRLLDKCLYDSKAIDL  118
            VK EI  P + RPNEG+  ++ E   +ASP  EPG     +    R++D+ L + KAI L
Sbjct  67   VKLEIGTPYSDRPNEGVLQVHAEFVPLASPTFEPGPPDENAIETARVIDRSLREPKAIRL  126

Query  119  ESLCIVAEDKVWAIKIDVHVLNHDGSLVDCASISALAALAHFKRPD-VTTDGEEIKVHST  177
            E L ++   KVW I  D+++++H G+++D   +S + AL   K P  V+ + E + +  T
Sbjct  127  EDLVVIPGKKVWLIFNDLYLIDHYGNIIDTGMLSTMLALNMTKIPRIVSIEDENVVIDKT  186

Query  178  AERDPIPLTLHHYPICVSFALLNNSENIFADPTEIEERVSDANLTFGINAYKEICCLHLG  237
             +  P+PL L+     V+  L    + I  DP   EE V D+ +TF I+    I  +   
Sbjct  187  VKEAPLPLNLN----VVTVTLGIIDDIIIVDPNIDEELVVDSRITFAIDETNRIVGIQKM  242

Query  238  GTALIKPKLIMTCSLKAAARAKEVVELINEAI  269
            G   IKPK+I      A  +A E+  L+ E +
Sbjct  243  GMKGIKPKMIDQLVDIALKKASELHGLLREVL  274
