# Supplementary material for: An insight into the salivary gland content of the human body louse, Pediculus humanus
Source: Sci Rep. 2025 May 26;15:18322. doi: 10.1038/s41598-025-01412-5 (PMC12106848; doi:10.1038/s41598-025-01412-5)
Supplement: Supplementary file 2 — Supplementary Information 2. [file 41598_2025_1412_MOESM2_ESM.zip › S2/links/BAC-LIGHT/Phseq_1038-BAC-LIGHT.txt]

>Phseq_1038

gi|284173011|ref|YP_003406392.1| hypothetical protein Htur_4990 [...  33.5    0.86
gi|125624662|ref|YP_001033145.1| glucose-1-phosphate adenylyltran...  34.7    1.3
gi|161528360|ref|YP_001582186.1| hypothetical protein Nmar_0852 [...  32.0    4.0


==> gi|284173011|ref|YP_003406392.1| hypothetical protein Htur_4990
[Haloterrigena turkmenica DSM 5511]
Length=102
          Length = 102

 Score = 33.5 bits (75),  Expect = 0.86, Method: Compositional matrix adjust.
 Identities = 15/29 (52%), Positives = 20/29 (69%), Gaps = 0/29 (0%)

Query  41  NEEELNKMLRTVQTFSSDINMKFGLEKCA  69
           + E LN+++R  Q  SSDI+MKF  E CA
Sbjct  54  DPEALNELVRHSQRVSSDISMKFIHEGCA  82


==> gi|125624662|ref|YP_001033145.1| glucose-1-phosphate adenylyltransferase
[Lactococcus lactis subsp. cremoris MG1363]
Length=380
          Length = 380

 Score = 34.7 bits (78),  Expect = 1.3, Method: Compositional matrix adjust.
 Identities = 32/141 (23%), Positives = 57/141 (40%), Gaps = 8/141 (6%)

Query  126  FKRLRLILQSELNGRNKLNAIGTLAVP--------VIEYSFGLVDWTKEEITHLDRRTRK  177
            +KRLR +L +  +  N +   G   +P        V  Y F         I  L + + +
Sbjct  198  WKRLREVLVNGYSKGNPMEDFGGDVIPAYIEAGENVFAYRFKGYWKDVGTIDSLHQSSME  257

Query  178  ILTMNGALHPKADVDRLYVSRKDGGRGLRQIEAAYQNAIIGMGKYIESHQEDSILAQVIH  237
             L +N  L+      R+Y             ++  +NA++G G Y++     SIL+Q +H
Sbjct  258  FLDLNNELNITDKSWRIYSHNDISAPQFITEKSKVKNALVGDGCYVDGTVIHSILSQNVH  317

Query  238  TEEKITKKGVLKKAKQIVQEN  258
             +E  T +     +   + EN
Sbjct  318  VQEGTTIEDSFIMSGTFIGEN  338


==> gi|161528360|ref|YP_001582186.1| hypothetical protein Nmar_0852
[Nitrosopumilus maritimus SCM1]
Length=128
          Length = 128

 Score = 32.0 bits (71),  Expect = 4.0, Method: Compositional matrix adjust.
 Identities = 27/106 (25%), Positives = 49/106 (46%), Gaps = 7/106 (7%)

Query  79   KWKENIEDSEEELIKELDPGSSYKYLGIEENF-----GVTNKEIKPRLKKEYFKRLRLIL  133
            KWK+ +    ++  K LD   + +Y G+   +     G+    +KP LK E  K    I+
Sbjct  8    KWKDTVVKYRKQCQKILDVSKNVRYAGVINVYGRTLAGIVQPNLKPLLKSEQVKNEFFII  67

Query  134  QSELNGR-NKLNAIGTLAVPVIEYS-FGLVDWTKEEITHLDRRTRK  177
             + ++ R N  + +G L   ++++    +V   K EIT+     RK
Sbjct  68   STLISLRKNTASTVGKLEHVILQHQKVTIVLVQKNEITYYVSINRK  113
