# Supplementary material for: An insight into the salivary gland content of the human body louse, Pediculus humanus
Source: Sci Rep. 2025 May 26;15:18322. doi: 10.1038/s41598-025-01412-5 (PMC12106848; doi:10.1038/s41598-025-01412-5)
Supplement: Supplementary file 2 — Supplementary Information 2. [file 41598_2025_1412_MOESM2_ESM.zip › S2/links/BAC-LIGHT/Phseq_10384-BAC-LIGHT.txt]

>Phseq_10384

gi|300313141|ref|YP_003777233.1| hypothetical protein Hsero_3847 ...  41.6    0.036
gi|120437542|ref|YP_863228.1| hypothetical protein GFO_3218 [Gram...  38.5    0.86
gi|16801630|ref|NP_471898.1| hypothetical protein lin2568 [Lister...  37.4    2.0
gi|296242718|ref|YP_003650205.1| hypothetical protein Tagg_0983 [...  35.4    2.1
gi|76802325|ref|YP_327333.1| transducer protein htr33 [Natronomon...  36.2    3.4
gi|296270283|ref|YP_003652915.1| hypothetical protein Tbis_2312 [...  34.7    7.2


==> gi|300313141|ref|YP_003777233.1| hypothetical protein Hsero_3847
[Herbaspirillum seropedicae SmR1]
Length=236
          Length = 236

 Score = 41.6 bits (96),  Expect = 0.036, Method: Composition-based stats.
 Identities = 26/71 (37%), Positives = 41/71 (58%), Gaps = 5/71 (7%)

Query  385  SEIISRLSKQVDEAQKQCENLMKSSTTEDNIRLQMELKIVKEEKQVLMTRLEGLEKEMTR  444
            SE + +LS+QV +   + E L  +S    N     ELKI +  +  L T+++ LE E+ R
Sbjct  55   SEQVEQLSEQVKKLSAENERLQSASNASQN-----ELKIAQSAQAQLATQVKNLEAEINR  109

Query  445  QEEELLQYDSL  455
            Q+E+L  +DSL
Sbjct  110  QKEDLAFFDSL  120


==> gi|120437542|ref|YP_863228.1| hypothetical protein GFO_3218 [Gramella
forsetii KT0803]
Length=1033
          Length = 1033

 Score = 38.5 bits (88),  Expect = 0.86, Method: Compositional matrix adjust.
 Identities = 55/187 (29%), Positives = 95/187 (51%), Gaps = 21/187 (11%)

Query  355   LNDELVKENSELKVKISQLSQINDENLAKKSEIISRLSKQVDEAQKQCENLMKSSTTEDN  414
             + DE++K+  E K+     S+ +   + K+ + IS ++K VD+A K  E + K      +
Sbjct  857   IADEVLKK--EFKIIPDGNSEADIAGMQKQFDFISSVNKTVDKAHKSIEKMRKV-----D  909

Query  415   IRLQMELKIVKEEKQV--LMTRLEGLEKEMTRQEEELLQYDSLEKLTSLNVSDSKIDSSD  472
             ++L+   K  KE+ +V  L+ + E L +E+++ E  L Q  +      LN          
Sbjct  910   VQLKDFQKQYKEDDRVKPLLEKAEKLSEELSKIENALYQTKNKSNQDPLNFP------IK  963

Query  473   ISGKLGAELFKALSGQKAKRQEIKNLQGELKEK-TNQINS-LVESDKTLKNEITELKKEI  530
             ++ KL A L  +L G        +++Q  +KE+ T +INS L + D  LKNEI E  KE 
Sbjct  964   LTNKL-AHL-NSLVGMDDFPPTTQDIQ--VKEQLTAKINSQLDKFDHLLKNEIKEFNKEF  1019

Query  531   NRLNMEH  537
             N L++ +
Sbjct  1020  NALDLNY  1026


==> gi|16801630|ref|NP_471898.1| hypothetical protein lin2568 [Listeria
innocua Clip11262]
Length=1093
          Length = 1093

 Score = 37.4 bits (85),  Expect = 2.0, Method: Compositional matrix adjust.
 Identities = 53/216 (25%), Positives = 104/216 (48%), Gaps = 22/216 (10%)

Query  388  ISRLSKQVDEAQKQCENLMKSSTTEDNIRLQMELKIVKEEKQVLMTRLEGLEKE---MTR  444
            I  ++ +VD   K   + +KS  T+ + +L  ELK V++  +     +E L ++   +T+
Sbjct  6    IQGITIEVDGDTKGLNSALKSVNTQ-SAKLTSELKDVEKLLKFNPGNVEALAQKQQLLTK  64

Query  445  QEEELLQYDSLEKLTSLNVSDSKIDSSDISGKLGAELFKALSGQKAKRQEIKNLQGELKE  504
            Q E   Q     KL  L  ++S++++   SG++G E ++A       R+EI+  +G L  
Sbjct  65   QIETTTQ-----KLNQLKQAESQVEAQFKSGEIGEEQYRAF------RREIEYTEGALNG  113

Query  505  KTNQINSL-VESDKTLKNEITELKKEINRL-NMEHKKAEELIAVKDSELSELKKSKDVSK  562
               Q+N++ VE +K  +N      K IN L +      ++   +    L+   ++   + 
Sbjct  114  YKGQLNNIQVEQEKLGQN-----TKRINTLFDATGSSVDDFADILGGRLTNAIRNGTATS  168

Query  563  KELEFAQEEFDREKLKMENEIRLLKNNLDVLEKEKT  598
             +LE A  +  R  L  + ++  +KN LD ++  K+
Sbjct  169  DQLEEAINKIGRAALGTDVDVGKMKNALDTVDDGKS  204


==> gi|296242718|ref|YP_003650205.1| hypothetical protein Tagg_0983
[Thermosphaera aggregans DSM 11486]
Length=165
          Length = 165

 Score = 35.4 bits (80),  Expect = 2.1, Method: Compositional matrix adjust.
 Identities = 38/136 (28%), Positives = 71/136 (52%), Gaps = 8/136 (6%)

Query  682  GVVDVDEVKRLQKELE-KSRLRILELDETLKQQYEQEVEILNLEINQLNLQLEKTKKEKE  740
            GVVD+DEVK ++  ++ + + ++L   E +K     +  IL +       +LE+  K   
Sbjct  26   GVVDIDEVKVMKALMDIEEKHKVLRNGEYVKSFMAGDQLILIIRDGVEQGELEEVSKHLA  85

Query  741  REIAEKDKILIENDLLKSEIEQITSEKNLLLLNFEKLQKDTEEVSKNILNLKEGAKNEMK  800
            RE+  K ++++E   ++  IEQ+ S  +LL +N   L   TE     I+N++   ++  +
Sbjct  86   RELDAKVRVIVETGDMRRLIEQVISPASLLGVNQVWLPDGTE-----IVNVRVPRRD--R  138

Query  801  EQKEKHESEMQSLINK  816
               EK++S  + LI K
Sbjct  139  RYLEKNKSVAEELIAK  154


==> gi|76802325|ref|YP_327333.1| transducer protein htr33 [Natronomonas
pharaonis DSM 2160]
Length=444
          Length = 444

 Score = 36.2 bits (82),  Expect = 3.4, Method: Compositional matrix adjust.
 Identities = 37/129 (29%), Positives = 66/129 (51%), Gaps = 7/129 (5%)

Query  674  RNGGSGGGGVVDVDEVKRLQKELEKSRLRILELDETLKQQYEQEVEILNLEINQLNLQLE  733
            R G +G G  V  DEVK L ++ +     I  + E +KQ+ ++ V  L     Q++  LE
Sbjct  300  RAGDAGSGFAVVADEVKSLAEDSQSYASDIETIVEQVKQKTDESVSSLETTAQQVDRGLE  359

Query  734  KTKKEKER--EIAEKDKILIEN--DLLKSEIEQITSEKNLLLLNFEKLQKDTEEVSKNIL  789
            + ++ K+R  EIA+    + E   D+  +  EQ TS + +  +  ++L +  EE++  I 
Sbjct  360  QVEEAKDRLSEIADSVGEVTEGVQDVAAATDEQATSSEEVASM-VDELTEQAEEIADEIE  418

Query  790  NLKEGAKNE  798
            ++   A NE
Sbjct  419  SI--AAANE  425


==> gi|296270283|ref|YP_003652915.1| hypothetical protein Tbis_2312
[Thermobispora bispora DSM 43833]
Length=246
          Length = 246

 Score = 34.7 bits (78),  Expect = 7.2, Method: Composition-based stats.
 Identities = 34/135 (25%), Positives = 66/135 (49%), Gaps = 11/135 (8%)

Query  703  ILELDETLKQQYEQEVEILNLEINQLNLQLEKTKKEKEREIAEKDKILIENDLLKSEIEQ  762
            + E+DE  K+      EI+  E    +L  ++ K E + E     ++ I+ D  + +  Q
Sbjct  34   LAEVDELSKRLARLATEIIEAETEAGDLARDQAKAESDVEAV---RMRIDRDQRRLDSGQ  90

Query  763  ITSEKNLLLL-----NFEKLQKDTEEVSKNILNLKEGAKNE---MKEQKEKHESEMQSLI  814
            +TS K+L  L     + ++ Q D EEV   I+  +E A+N    +K ++EK  + ++S  
Sbjct  91   VTSPKDLSSLQSEIASLQRRQSDLEEVVLEIMERREAAENRAATLKSEREKVTAALRSAE  150

Query  815  NKYEVLISKLKKEVE  829
             + +   +++  E E
Sbjct  151  ERRDAAFAEIDGEAE  165
