# Supplementary material for: An insight into the salivary gland content of the human body louse, Pediculus humanus
Source: Sci Rep. 2025 May 26;15:18322. doi: 10.1038/s41598-025-01412-5 (PMC12106848; doi:10.1038/s41598-025-01412-5)
Supplement: Supplementary file 2 — Supplementary Information 2. [file 41598_2025_1412_MOESM2_ESM.zip › S2/links/BAC-LIGHT/Phseq_10385-BAC-LIGHT.txt]

>Phseq_10385

gi|120556181|ref|YP_960532.1| lipoprotein signal peptidase [Marin...  32.0    0.85
gi|340616358|ref|YP_004734811.1| alpha-L-fucosidase [Zobellia gal...  32.0    1.1
gi|171059223|ref|YP_001791572.1| ATP-dependent protease La [Lepto...  30.4    3.7


==> gi|120556181|ref|YP_960532.1| lipoprotein signal peptidase [Marinobacter
aquaeolei VT8]
Length=171
          Length = 171

 Score = 32.0 bits (71),  Expect = 0.85, Method: Compositional matrix adjust.
 Identities = 16/43 (37%), Positives = 27/43 (63%), Gaps = 1/43 (2%)

Query  35  LVAKATELFIQYLAQESLMYGQNVKELKYESIAHIVNNESKFE  77
           LVA A +L I++L Q+S+ YGQ+V+   + +  H+ N  + F 
Sbjct  19  LVALADQL-IKWLVQQSMAYGQSVEITPFFNWVHVWNKGAAFS  60


==> gi|340616358|ref|YP_004734811.1| alpha-L-fucosidase [Zobellia
galactanivorans]
Length=662
          Length = 662

 Score = 32.0 bits (71),  Expect = 1.1, Method: Composition-based stats.
 Identities = 19/63 (30%), Positives = 35/63 (56%), Gaps = 1/63 (2%)

Query  21   SSPQVENISNESIYLVAKATELFIQYLAQESLMYGQNVKELKYESIAHIVNN-ESKFEFL  79
            SSP  + I ++ I  V   T   I++ + ES+++   ++++   +   +V N +SKF FL
Sbjct  457  SSPGYQTIGHKKIDRVEPVTTNRIRFRSLESIVHPVEIRQMSVFNCPPVVKNFDSKFPFL  516

Query  80   KGL  82
             GL
Sbjct  517  SGL  519


==> gi|171059223|ref|YP_001791572.1| ATP-dependent protease La [Leptothrix
cholodnii SP-6]
Length=805
          Length = 805

 Score = 30.4 bits (67),  Expect = 3.7, Method: Composition-based stats.
 Identities = 14/47 (30%), Positives = 24/47 (51%), Gaps = 0/47 (0%)

Query  2    NNTNKYLNLPVSRVKVIMKSSPQVENISNESIYLVAKATELFIQYLA  48
            N  +  +NLP ++   +    P  EN+ NE  + + K  E  ++YLA
Sbjct  295  NYIDTLINLPWAKKSKVKHDLPNAENVLNEDHFGLDKVKERILEYLA  341
