# Supplementary material for: An insight into the salivary gland content of the human body louse, Pediculus humanus
Source: Sci Rep. 2025 May 26;15:18322. doi: 10.1038/s41598-025-01412-5 (PMC12106848; doi:10.1038/s41598-025-01412-5)
Supplement: Supplementary file 2 — Supplementary Information 2. [file 41598_2025_1412_MOESM2_ESM.zip › S2/links/BAC-LIGHT/Phseq_10386-BAC-LIGHT.txt]

>Phseq_10386

gi|296113899|ref|YP_003627837.1| DNA translocase FtsK [Moraxella ...  30.8    1.4
gi|71064964|ref|YP_263691.1| DNA translocase FtsK [Psychrobacter ...  30.0    2.5
gi|302869351|ref|YP_003837988.1| FolC bifunctional protein [Micro...  29.6    2.9
gi|269837253|ref|YP_003319481.1| UDP-N-acetylmuramyl-tripeptide s...  29.6    3.1
gi|325109906|ref|YP_004270974.1| UDP-N-acetylmuramoyl-L-alanyl-D-...  29.6    3.6
gi|220934741|ref|YP_002513640.1| RND family efflux transporter MF...  29.3    4.1
gi|83648894|ref|YP_437329.1| glutamyl-tRNA synthetase-related pro...  29.3    4.3
gi|325953894|ref|YP_004237554.1| phage terminase, large subunit, ...  29.3    4.4
gi|283781669|ref|YP_003372424.1| UDP-N-acetylmuramyl-tripeptide s...  29.3    4.5
gi|253988714|ref|YP_003040070.1| propionate catabolism operon reg...  29.3    4.7


==> gi|296113899|ref|YP_003627837.1| DNA translocase FtsK [Moraxella
catarrhalis RH4]
Length=866
          Length = 866

 Score = 30.8 bits (68),  Expect = 1.4, Method: Composition-based stats.
 Identities = 13/47 (28%), Positives = 26/47 (55%), Gaps = 0/47 (0%)

Query  19   SILINRILFFLIIFYYPGKMKNMETCPTLLMINDQAHTPHTLSPSLS  65
            S+L+N  L  +++ Y P ++K +   P  L + +    PH L+P ++
Sbjct  539  SVLVNSFLLSMLLKYTPDELKLVLIDPKQLELANYGDIPHLLTPVIT  585


==> gi|71064964|ref|YP_263691.1| DNA translocase FtsK [Psychrobacter
arcticus 273-4]
Length=1068
          Length = 1068

 Score = 30.0 bits (66),  Expect = 2.5, Method: Composition-based stats.
 Identities = 12/47 (26%), Positives = 27/47 (57%), Gaps = 0/47 (0%)

Query  19   SILINRILFFLIIFYYPGKMKNMETCPTLLMINDQAHTPHTLSPSLS  65
            S+L+N +L  +++ Y P +++ +   P  L + +    PH L+P ++
Sbjct  738  SVLVNAMLLSMLLKYTPNELRMILIDPKQLELANYNDIPHLLTPVVT  784


==> gi|302869351|ref|YP_003837988.1| FolC bifunctional protein [Micromonospora
aurantiaca ATCC 27029]
Length=444
          Length = 444

 Score = 29.6 bits (65),  Expect = 2.9, Method: Composition-based stats.
 Identities = 10/31 (32%), Positives = 22/31 (71%), Gaps = 2/31 (6%)

Query  35   PGKMKNMETCPTLLMINDQAHTPHTLSPSLS  65
            PG+++ + + PT+L+  D AH PH ++ +++
Sbjct  302  PGRLERVRSAPTVLL--DGAHNPHGMAATVA  330


==> gi|269837253|ref|YP_003319481.1| UDP-N-acetylmuramyl-tripeptide
synthetase [Sphaerobacter thermophilus DSM 20745]
Length=513
          Length = 513

 Score = 29.6 bits (65),  Expect = 3.1, Method: Composition-based stats.
 Identities = 13/33 (39%), Positives = 19/33 (58%), Gaps = 0/33 (0%)

Query  35   PGKMKNMETCPTLLMINDQAHTPHTLSPSLSLF  67
            PG+M+ ++      +I D AHTP +L  SL L 
Sbjct  343  PGRMRRVDLGQPYTVIVDYAHTPDSLEKSLRLL  375


==> gi|325109906|ref|YP_004270974.1| UDP-N-acetylmuramoyl-L-alanyl-D-glutamate--2,6-diaminopimelate
ligase [Planctomyces brasiliensis 
DSM 5305]
Length=504
          Length = 504

 Score = 29.6 bits (65),  Expect = 3.6, Method: Composition-based stats.
 Identities = 11/30 (37%), Positives = 18/30 (60%), Gaps = 0/30 (0%)

Query  35   PGKMKNMETCPTLLMINDQAHTPHTLSPSL  64
            PG+++ +ETC       D AHTP  ++ +L
Sbjct  337  PGRLQPVETCQPFSCFVDYAHTPDAIAQTL  366


==> gi|220934741|ref|YP_002513640.1| RND family efflux transporter
MFP subunit [Thioalkalivibrio sp. HL-EbGR7]
Length=415
          Length = 415

 Score = 29.3 bits (64),  Expect = 4.1, Method: Composition-based stats.
 Identities = 19/54 (35%), Positives = 28/54 (52%), Gaps = 2/54 (4%)

Query  20  ILINRILFFLIIFYYPGKMKNMETCPTLLMINDQAHTPHTLSPSLSLFLFSHVT  73
           IL   ++ FLI+     +   M     +  +N +  TP TL+PSLS  L+ HVT
Sbjct  15  ILAAGVIGFLILRATAPESPPMAVGERVWRVNTETVTPATLAPSLS--LYGHVT  66


==> gi|83648894|ref|YP_437329.1| glutamyl-tRNA synthetase-related
protein [Hahella chejuensis KCTC 2396]
Length=301
          Length = 301

 Score = 29.3 bits (64),  Expect = 4.3, Method: Composition-based stats.
 Identities = 14/33 (42%), Positives = 19/33 (58%), Gaps = 4/33 (12%)

Query  38   MKNMETCPTLLMIND----QAHTPHTLSPSLSL  66
            M N+    T L+I++    QA TPH L P L+L
Sbjct  248  MNNLRAAATALLIDNIELMQAETPHELLPQLTL  280


==> gi|325953894|ref|YP_004237554.1| phage terminase, large subunit,
PBSX family [Weeksella virosa DSM 16922]
Length=446
          Length = 446

 Score = 29.3 bits (64),  Expect = 4.4, Method: Compositional matrix adjust.
 Identities = 14/51 (27%), Positives = 25/51 (49%), Gaps = 6/51 (12%)

Query  23   NRILFFLIIFYYPGKMKNMETCPT------LLMINDQAHTPHTLSPSLSLF  67
            +R+L   +  +YP    + E CP       +  I++++H PHTL     L+
Sbjct  363  SRLLMNQMFAHYPNLFISAEGCPNFINDCVIATIDEKSHKPHTLKKDRDLY  413


==> gi|283781669|ref|YP_003372424.1| UDP-N-acetylmuramyl-tripeptide
synthetase [Pirellula staleyi DSM 6068]
Length=505
          Length = 505

 Score = 29.3 bits (64),  Expect = 4.5, Method: Composition-based stats.
 Identities = 13/34 (38%), Positives = 20/34 (59%), Gaps = 0/34 (0%)

Query  31   IFYYPGKMKNMETCPTLLMINDQAHTPHTLSPSL  64
            + Y PG+M+ +E      +I D A TP TL+ +L
Sbjct  333  VTYLPGRMQRLEVGQEFGVIVDAASTPDTLAIAL  366


==> gi|253988714|ref|YP_003040070.1| propionate catabolism operon
regulatory protein [Photorhabdus asymbiotica subsp. asymbiotica 
ATCC 43949]
Length=560
          Length = 560

 Score = 29.3 bits (64),  Expect = 4.7, Method: Composition-based stats.
 Identities = 13/40 (33%), Positives = 22/40 (55%), Gaps = 0/40 (0%)

Query  29   LIIFYYPGKMKNMETCPTLLMINDQAHTPHTLSPSLSLFL  68
            L  +++PG ++ +      L +   AH  HTL+P+L L L
Sbjct  445  LQTYHWPGNVRELRNLMERLTLYLSAHPKHTLTPALILAL  484
