# Supplementary material for: An insight into the salivary gland content of the human body louse, Pediculus humanus
Source: Sci Rep. 2025 May 26;15:18322. doi: 10.1038/s41598-025-01412-5 (PMC12106848; doi:10.1038/s41598-025-01412-5)
Supplement: Supplementary file 2 — Supplementary Information 2. [file 41598_2025_1412_MOESM2_ESM.zip › S2/links/BAC-LIGHT/Phseq_10388-BAC-LIGHT.txt]

>Phseq_10388

gi|121608867|ref|YP_996674.1| UbiC transcription regulator-associ...  32.3    8.9
gi|289164433|ref|YP_003454571.1| hypothetical protein LLO_1092 [L...  32.7    9.0


==> gi|121608867|ref|YP_996674.1| UbiC transcription regulator-associated
domain-containing protein [Verminephrobacter eiseniae 
EF01-2]
Length=266
          Length = 266

 Score = 32.3 bits (72),  Expect = 8.9, Method: Compositional matrix adjust.
 Identities = 23/83 (28%), Positives = 40/83 (48%), Gaps = 3/83 (4%)

Query  53   HFSKRVCELLKISDSSVKRVLRKRENGEPLAPVKRTRN-RKSPITNIDDFTRDAIARKVH  111
            H S  V E+  I+ S+      + + G+P+    R R+ R+ P+++I  +  D+IAR+  
Sbjct  102  HTSVNVIEVATITASTPVAQALQLQLGDPVQKAVRVRSTREGPLSHITTYVPDSIARRFG  161

Query  112  AYNFQDKHFTMAALLEECKTDLG  134
                  K   +  LLEE    +G
Sbjct  162  RRELSKK--PILVLLEESGVKVG  182


==> gi|289164433|ref|YP_003454571.1| hypothetical protein LLO_1092
[Legionella longbeachae NSW150]
Length=457
          Length = 457

 Score = 32.7 bits (73),  Expect = 9.0, Method: Compositional matrix adjust.
 Identities = 27/91 (30%), Positives = 50/91 (55%), Gaps = 4/91 (4%)

Query  106  IARKVHAYNFQDKHFTMAALLEECKTDLGFKGCEGSLRAILQKQLGFVFKKVDNKLKLEQ  165
            I RK+ +    ++H  +A++L E K   G+KG E +L+  + K    + K     L+L+Q
Sbjct  327  IERKLQSL---EEHNPLASMLLEKKGAKGYKGTENALQYQIDK-FDNIIKHKKEGLELKQ  382

Query  166  RRLVKKRTRSPKQQKPTKKTKKLKQNSVPVQ  196
            R +  K  R  + +K T+K +K+  N++ V+
Sbjct  383  REIRLKTDRIGELEKDTQKIEKIIGNNLLVE  413
