# Supplementary material for: An insight into the salivary gland content of the human body louse, Pediculus humanus
Source: Sci Rep. 2025 May 26;15:18322. doi: 10.1038/s41598-025-01412-5 (PMC12106848; doi:10.1038/s41598-025-01412-5)
Supplement: Supplementary file 2 — Supplementary Information 2. [file 41598_2025_1412_MOESM2_ESM.zip › S2/links/BAC-LIGHT/Phseq_10389-BAC-LIGHT.txt]

>Phseq_10389

gi|56460423|ref|YP_155704.1| GlcD-like FAD/FMN dehydrogenase/GlpC...  31.6    0.54
gi|219850838|ref|YP_002465270.1| molybdopterin biosynthesis prote...  29.3    4.0
gi|332662565|ref|YP_004445353.1| hypothetical protein Halhy_0571 ...  28.5    6.3
gi|307594380|ref|YP_003900697.1| dihydroorotase [Vulcanisaeta dis...  28.1    9.2


==> gi|56460423|ref|YP_155704.1| GlcD-like FAD/FMN dehydrogenase/GlpC-like
Fe-S oxidoreductase domain-containing protein [Idiomarina 
loihiensis L2TR]
Length=1009
          Length = 1009

 Score = 31.6 bits (70),  Expect = 0.54, Method: Composition-based stats.
 Identities = 17/42 (40%), Positives = 27/42 (64%), Gaps = 1/42 (2%)

Query  17   KWRPMSNVVIDHVLIRFVVRYSVG-VQVRHRSEPNQKTLIRR  57
            K+  +SN++I++ L RFV++Y +G V     S PN +T  RR
Sbjct  717  KFPRLSNLLINNPLSRFVLKYGIGYVDTPLFSTPNLRTAWRR  758


==> gi|219850838|ref|YP_002465270.1| molybdopterin biosynthesis protein
MoeA/LysR substrate binding-domain-containing protein 
[Methanosphaerula palustris E1-9c]
Length=627
          Length = 627

 Score = 29.3 bits (64),  Expect = 4.0, Method: Composition-based stats.
 Identities = 14/32 (44%), Positives = 19/32 (59%), Gaps = 0/32 (0%)

Query  36   RYSVGVQVRHRSEPNQKTLIRRTFSLAFLSFL  67
            RY + ++ R   +P  +TLIR   S AFLS L
Sbjct  568  RYELAIEKRMLDDPRVQTLIRAVRSPAFLSVL  599


==> gi|332662565|ref|YP_004445353.1| hypothetical protein Halhy_0571
[Haliscomenobacter hydrossis DSM 1100]
Length=1239
          Length = 1239

 Score = 28.5 bits (62),  Expect = 6.3, Method: Composition-based stats.
 Identities = 17/56 (30%), Positives = 29/56 (52%), Gaps = 4/56 (7%)

Query  8     YVPMTIQVYKWRPMSNVVIDHVLIRFVVRYSVGVQVRHRSEPNQKTLIRRTFSLAF  63
             +VP  +Q++    + N V + V ++F V++  GV      E  QKT++R     AF
Sbjct  1105  HVPCFVQLH----LQNPVYEEVRVKFRVKFFPGVDETFHRELLQKTVVRHLAPWAF  1156


==> gi|307594380|ref|YP_003900697.1| dihydroorotase [Vulcanisaeta
distributa DSM 14429]
Length=438
          Length = 438

 Score = 28.1 bits (61),  Expect = 9.2, Method: Composition-based stats.
 Identities = 12/37 (32%), Positives = 19/37 (51%), Gaps = 0/37 (0%)

Query  20   PMSNVVIDHVLIRFVVRYSVGVQVRHRSEPNQKTLIR  56
            P + +   H +IR V RY   V + H + P   ++IR
Sbjct  205  PRAELACVHNVIRLVYRYGTKVHITHITLPQSISMIR  241
