# Supplementary material for: An insight into the salivary gland content of the human body louse, Pediculus humanus
Source: Sci Rep. 2025 May 26;15:18322. doi: 10.1038/s41598-025-01412-5 (PMC12106848; doi:10.1038/s41598-025-01412-5)
Supplement: Supplementary file 2 — Supplementary Information 2. [file 41598_2025_1412_MOESM2_ESM.zip › S2/links/BAC-LIGHT/Phseq_10390-BAC-LIGHT.txt]

>Phseq_10390

gi|262196050|ref|YP_003267259.1| efflux transporter RND family, M...  36.6    1.1
gi|320116247|ref|YP_004186406.1| Serine-type D-Ala-D-Ala carboxyp...  35.4    2.2
gi|257126880|ref|YP_003164994.1| glycosyltransferase [Leptotrichi...  34.7    3.1
gi|333983245|ref|YP_004512455.1| Beta-lactamase [Methylomonas met...  34.7    3.6
gi|152991993|ref|YP_001357714.1| hypothetical protein SUN_0397 [S...  34.7    4.4


==> gi|262196050|ref|YP_003267259.1| efflux transporter RND family,
MFP subunit [Haliangium ochraceum DSM 14365]
Length=587
          Length = 587

 Score = 36.6 bits (83),  Expect = 1.1, Method: Compositional matrix adjust.
 Identities = 49/188 (26%), Positives = 68/188 (36%), Gaps = 27/188 (14%)

Query  184  CPTCHHFIKPGDLGVVAPKFGEDVVWHPGCFV----CSECNEILVDLTYCVHDNLLYCER  239
            CP C+    P + G  +P  G    W  G  V    C+ CN  LVD      D   +C+ 
Sbjct  101  CPVCNPMEPPAEAG--SPSRGNAADWCGGHGVPESMCTVCNPSLVDRFQREGD---WCQE  155

Query  240  H-YAEQLKPRCAGCDELIFSGEYTKAMSKDWHSGH----FSCWQCDEALTGQRYVLRDEH  294
            H + E + P C        SGE  +A + DW S H      C QC+  L       R+  
Sbjct  156  HGFPESVCPECNPMQPPADSGEPAQASASDWCSEHGVPESMCTQCNPGLAAG---YRESG  212

Query  295  PYCIKCYESVFA-NVCEECNKIIGIDSKDLSYKDKHWHEACFLCNKCRVSLVDKQFGSKS  353
             +   C E  F  +VC  CN +                E  F  +  R+  V       S
Sbjct  213  DW---CGEHEFPESVCPVCNPVTPPAGASGPQTRVQLSETAFQTSGIRLERV------SS  263

Query  354  EKIYCGGC  361
             ++  GG 
Sbjct  264  HRVSSGGV  271


==> gi|320116247|ref|YP_004186406.1| Serine-type D-Ala-D-Ala carboxypeptidase
[Thermoanaerobacter brockii subsp. finnii Ako-1]
Length=421
          Length = 421

 Score = 35.4 bits (80),  Expect = 2.2, Method: Compositional matrix adjust.
 Identities = 25/82 (30%), Positives = 38/82 (46%), Gaps = 7/82 (9%)

Query  122  SPGEKYRDKQLILQLPKQ---DLALAYCKHIENSQQSCYEDFINARNEIALDIGYVKDTI  178
            SPGE+   +QL+  +  Q   D A+A  +HI  S     E+F    NE A +IG      
Sbjct  97   SPGEQLTLEQLLYAIMLQSANDAAIAIAEHIGGS----VENFAKMMNEKAKEIGAYDSHF  152

Query  179  SASTECPTCHHFIKPGDLGVVA  200
                  P  +H+  P D+ ++A
Sbjct  153  VNPNGLPDDNHYSTPYDMALIA  174


==> gi|257126880|ref|YP_003164994.1| glycosyltransferase [Leptotrichia
buccalis C-1013-b]
Length=275
          Length = 275

 Score = 34.7 bits (78),  Expect = 3.1, Method: Compositional matrix adjust.
 Identities = 22/85 (26%), Positives = 37/85 (44%), Gaps = 9/85 (11%)

Query  48   NSCKCPRESHDVYHKEWVNVRNRLGFDSPMDSAKVDSKEKSFREGYAWV-----PSGLPS  102
            N+ K  +E   +Y  E+++  N LG    ++ A     EKSF +GY W+      S    
Sbjct  39   NNTKLVQEIKKIYKIEYISNMNNLGIAKALNIAC----EKSFNDGYKWILTMDQDSKFSL  94

Query  103  HKISEYFQQIPSSKVPRLGSPGEKY  127
              I+EY +        ++G    +Y
Sbjct  95   ETINEYMKLFFKEDKSKIGIIAPRY  119


==> gi|333983245|ref|YP_004512455.1| Beta-lactamase [Methylomonas
methanica MC09]
Length=386
          Length = 386

 Score = 34.7 bits (78),  Expect = 3.6, Method: Compositional matrix adjust.
 Identities = 18/61 (30%), Positives = 29/61 (48%), Gaps = 4/61 (7%)

Query  139  QDLALAYCKHIENSQQSCYEDFINARNEIALDIGYVKDTISASTECPTCHHFIKPGDLGV  198
             D ++A  +H+  S+Q+    F    NE A  +G V      ST  PT +H+    DL +
Sbjct  129  NDASVALAEHVAGSEQT----FATMMNEQASRLGMVNSNFENSTGLPTPNHYTSAHDLAL  184

Query  199  V  199
            +
Sbjct  185  L  185


==> gi|152991993|ref|YP_001357714.1| hypothetical protein SUN_0397
[Sulfurovum sp. NBC37-1]
Length=705
          Length = 705

 Score = 34.7 bits (78),  Expect = 4.4, Method: Compositional matrix adjust.
 Identities = 24/86 (28%), Positives = 40/86 (47%), Gaps = 6/86 (7%)

Query  282  ALTG-----QRYVLRDEHPYCIKCYESVFANVCEECNKIIGIDSKDLSYKDKHWHEACFL  336
            ALTG     +R  ++    +C K YES+F  V +E    I  D         + H A F 
Sbjct  9    ALTGDDSELKRSEIKHYFQHCFKRYESLFETVAKEEAYFIKADPLRHPIIFYYGHTATFF  68

Query  337  CNKCRVS-LVDKQFGSKSEKIYCGGC  361
             NK +++ ++D++  +  E I+  G 
Sbjct  69   INKLKLAKIIDERIDAGLESIFAVGV  94
