# Supplementary material for: An insight into the salivary gland content of the human body louse, Pediculus humanus
Source: Sci Rep. 2025 May 26;15:18322. doi: 10.1038/s41598-025-01412-5 (PMC12106848; doi:10.1038/s41598-025-01412-5)
Supplement: Supplementary file 2 — Supplementary Information 2. [file 41598_2025_1412_MOESM2_ESM.zip › S2/links/BAC-LIGHT/Phseq_10394-BAC-LIGHT.txt]

>Phseq_10394

gi|38638010|ref|NP_942984.1| putative component of type II secret...  30.4    1.1
gi|330835859|ref|YP_004410587.1| beta-lactamase domain-containing...  28.5    5.6
gi|334336098|ref|YP_004541250.1| cytochrome c-type biogenesis pro...  28.1    7.1
gi|269118689|ref|YP_003306866.1| AraC family transcriptional regu...  27.7    9.4


==> gi|38638010|ref|NP_942984.1| putative component of type II secretion
apparatus [Ralstonia eutropha H16]
Length=415
          Length = 415

 Score = 30.4 bits (67),  Expect = 1.1, Method: Composition-based stats.
 Identities = 16/40 (40%), Positives = 22/40 (55%), Gaps = 0/40 (0%)

Query  14   TGIMTSFISSLLLLTADSKSLMDPFLNKTINFGFLSIPSL  53
            TG+     S   LL AD  + +DP+L  T +FGF + P L
Sbjct  328  TGVGLQLTSPPPLLPADGNTPVDPWLAMTADFGFGAPPWL  367


==> gi|330835859|ref|YP_004410587.1| beta-lactamase domain-containing
protein [Metallosphaera cuprina Ar-4]
Length=638
          Length = 638

 Score = 28.5 bits (62),  Expect = 5.6, Method: Composition-based stats.
 Identities = 13/32 (41%), Positives = 21/32 (66%), Gaps = 0/32 (0%)

Query  22   SSLLLLTADSKSLMDPFLNKTINFGFLSIPSL  53
            S++L+ T +S+ LMD  +N ++NFG    P L
Sbjct  193  SAVLVETPESRILMDVGVNPSVNFGERMFPKL  224


==> gi|334336098|ref|YP_004541250.1| cytochrome c-type biogenesis
protein CcsB [Isoptericola variabilis 225]
Length=322
          Length = 322

 Score = 28.1 bits (61),  Expect = 7.1, Method: Composition-based stats.
 Identities = 15/40 (38%), Positives = 26/40 (65%), Gaps = 1/40 (3%)

Query  3    LIIISADSIVSTGIMT-SFISSLLLLTADSKSLMDPFLNK  41
            L+I    ++ +TGI+T +F++S+L L  DS+    PFL +
Sbjct  170  LVIHVGVAVAATGILTVAFVTSVLQLLRDSRDAGVPFLAR  209


==> gi|269118689|ref|YP_003306866.1| AraC family transcriptional
regulator [Sebaldella termitidis ATCC 33386]
Length=254
          Length = 254

 Score = 27.7 bits (60),  Expect = 9.4, Method: Compositional matrix adjust.
 Identities = 19/52 (37%), Positives = 30/52 (58%), Gaps = 6/52 (12%)

Query  5    IISADSIVSTGIMTSFISSLLLLTADSKSLMDPF----LNKTINFGFLSIPS  52
            I++ + I+ TG+MTSF S    +  DS+     F    LN+ +NFGF +I +
Sbjct  58   IVNNNDIIITGMMTSFKSH--SMEKDSRLFGVRFKPLGLNRFLNFGFHNIKN  107
