# Supplementary material for: An insight into the salivary gland content of the human body louse, Pediculus humanus
Source: Sci Rep. 2025 May 26;15:18322. doi: 10.1038/s41598-025-01412-5 (PMC12106848; doi:10.1038/s41598-025-01412-5)
Supplement: Supplementary file 2 — Supplementary Information 2. [file 41598_2025_1412_MOESM2_ESM.zip › S2/links/BAC-LIGHT/Phseq_10398-BAC-LIGHT.txt]

>Phseq_10398

gi|291614326|ref|YP_003524483.1| Cyclopropane-fatty-acyl-phosphol...  33.5    4.8


==> gi|291614326|ref|YP_003524483.1| Cyclopropane-fatty-acyl-phospholipid
synthase [Sideroxydans lithotrophicus ES-1]
Length=446
          Length = 446

 Score = 33.5 bits (75),  Expect = 4.8, Method: Compositional matrix adjust.
 Identities = 22/87 (25%), Positives = 42/87 (48%), Gaps = 7/87 (8%)

Query  214  SFGQTLTKTNGNSYTVGKVKQNFTSDNNNFTESQPPTTTTT------TTERFSNKW-RST  266
            S+ Q L   +G+ Y+V K++    S + + TE               T  + S KW ++ 
Sbjct  78   SYFQGLIDVDGDLYSVLKLRHYLASLHLSLTEKAIFAAKALMIKPDKTESQGSRKWAKNL  137

Query  267  KKSINIKHGERENNDGITWDLNVTNSF  293
            K+ + ++ G+  N D I++  +V+N F
Sbjct  138  KQKLGLEAGKELNRDAISFHYDVSNDF  164
