# Supplementary material for: An insight into the salivary gland content of the human body louse, Pediculus humanus
Source: Sci Rep. 2025 May 26;15:18322. doi: 10.1038/s41598-025-01412-5 (PMC12106848; doi:10.1038/s41598-025-01412-5)
Supplement: Supplementary file 2 — Supplementary Information 2. [file 41598_2025_1412_MOESM2_ESM.zip › S2/links/BAC-LIGHT/Phseq_10399-BAC-LIGHT.txt]

>Phseq_10399

gi|325972003|ref|YP_004248194.1| CRISPR-associated protein, Csn1 ...  37.7    0.64
gi|284039747|ref|YP_003389677.1| glycosyl hydrolase [Spirosoma li...  35.8    2.8
gi|312143290|ref|YP_003994736.1| dihydropteroate synthase DHPS [H...  33.5    9.7


==> gi|325972003|ref|YP_004248194.1| CRISPR-associated protein, Csn1
family [Spirochaeta sp. Buddy]
Length=1179
          Length = 1179

 Score = 37.7 bits (86),  Expect = 0.64, Method: Compositional matrix adjust.
 Identities = 29/84 (35%), Positives = 41/84 (49%), Gaps = 5/84 (6%)

Query  189  MKSKVLAVKKMYNARENVSLGECDVPVATCLLKLFLKELPDSLLTTELLARFEEAGAIME  248
            MK  +L   ++ +A + VSL     P+     +L +K L D L  TE L R  E G   E
Sbjct  408  MKHLLLTENEVVDALKTVSLIGDYGPIGKTATQLLMKHLEDGLTYTEALERGMETGEFQE  467

Query  249  LDLREKTLQNLLAQLPVENKILLG  272
            L + E+  Q+L   LP   +IL G
Sbjct  468  LSVWEQ--QSL---LPYYGQILTG  486


==> gi|284039747|ref|YP_003389677.1| glycosyl hydrolase [Spirosoma
linguale DSM 74]
Length=1060
          Length = 1060

 Score = 35.8 bits (81),  Expect = 2.8, Method: Compositional matrix adjust.
 Identities = 30/87 (34%), Positives = 47/87 (54%), Gaps = 15/87 (17%)

Query  363   EMSEGFVSKKKEEQLWEVQRIVTQLKRKLRSFHKFSEINTVVKSFEEDCKPNVESSCENK  422
             E +EG +  +K      ++  +T LK K+ S  K  +IN V+K FE+D K     + EN 
Sbjct  929   EANEGIIDLRK------IKEDLTYLKNKMGSDEKNKDINEVIKKFEDDLK-----TIEND  977

Query  423   INVTEKNVS---PIQLNLKLSNSKENL  446
             I+ T KN+S   P+   +KL+N   +L
Sbjct  978   IHQT-KNMSVQDPLNYGIKLNNRLAHL  1003


==> gi|312143290|ref|YP_003994736.1| dihydropteroate synthase DHPS
[Halanaerobium hydrogeniformans]
Length=465
          Length = 465

 Score = 33.5 bits (75),  Expect = 9.7, Method: Compositional matrix adjust.
 Identities = 34/108 (31%), Positives = 53/108 (49%), Gaps = 11/108 (10%)

Query  151  VERNGCLDGVPIPLVVRNCIDCIHSFGLNLDGLYKILGM-KSKVLAVKKMYNARENVSLG  209
            VE+ GC + +  P+     +D ++ FG + D L++ L + K+K +    M      + L 
Sbjct  241  VEKRGCDNYIVDPI-----LDPVN-FGFS-DSLFRYLSLVKNKNIKQPIMMGVGNLIELS  293

Query  210  ECDVPVATCLLKLFLKEL-PDSLLTTELLARFEEAGAIMELDLREKTL  256
            +CD      +      EL  D LLTTE  A F+  GA+ ELDL  K +
Sbjct  294  DCDSVGLNFITAALAVELNIDYLLTTE--ASFKTKGAVKELDLALKMI  339
