# Supplementary material for: An insight into the salivary gland content of the human body louse, Pediculus humanus
Source: Sci Rep. 2025 May 26;15:18322. doi: 10.1038/s41598-025-01412-5 (PMC12106848; doi:10.1038/s41598-025-01412-5)
Supplement: Supplementary file 2 — Supplementary Information 2. [file 41598_2025_1412_MOESM2_ESM.zip › S2/links/BAC-LIGHT/Phseq_1040-BAC-LIGHT.txt]

>Phseq_1040

gi|83589890|ref|YP_429899.1| peptidase RseP [Moorella thermoaceti...  46.2    0.002
gi|221633042|ref|YP_002522267.1| putative membrane-associated zin...  45.1    0.005
gi|83647966|ref|YP_436401.1| trypsin-like serine protease [Hahell...  42.4    0.026
gi|332800506|ref|YP_004462005.1| peptidase S1 and S6 chymotrypsin...  42.0    0.036
gi|302390226|ref|YP_003826047.1| carboxyl-terminal protease [Ther...  42.0    0.041
gi|221635726|ref|YP_002523602.1| protease DO family protein [Ther...  41.6    0.050
gi|251795066|ref|YP_003009797.1| hypothetical protein Pjdr2_1031 ...  39.3    0.058
gi|337288564|ref|YP_004628036.1| carboxyl-terminal protease [Ther...  41.2    0.066
gi|16330598|ref|NP_441326.1| protease HhoB [Synechocystis sp. PCC...  41.2    0.070
gi|197103242|ref|YP_002128620.1| htrA-like serine protease [Pheny...  40.4    0.10


==> gi|83589890|ref|YP_429899.1| peptidase RseP [Moorella thermoacetica
ATCC 39073]
Length=336
          Length = 336

 Score = 46.2 bits (108),  Expect = 0.002, Method: Compositional matrix adjust.
 Identities = 24/61 (39%), Positives = 36/61 (59%), Gaps = 12/61 (20%)

Query  441  VQPGSPASLQGLQPGDKILKVNDMDMKGVTREEAVLFLLSLQDQIDLIVQHRMDEYEQVV  500
            V+PG PA+L GLQPGDKIL+VND  +             + +D +DLI +H  ++   V+
Sbjct  126  VEPGMPAALAGLQPGDKILQVNDTPVN------------TWRDMVDLIYKHPEEKITLVI  173

Query  501  Q  501
            +
Sbjct  174  E  174


==> gi|221633042|ref|YP_002522267.1| putative membrane-associated
zinc metalloprotease [Thermomicrobium roseum DSM 5159]
Length=438
          Length = 438

 Score = 45.1 bits (105),  Expect = 0.005, Method: Compositional matrix adjust.
 Identities = 35/109 (32%), Positives = 52/109 (48%), Gaps = 16/109 (15%)

Query  422  GSVGIRLTGGNESGIFVTAVQPGSPASLQGLQPGDKILKVNDMDMKGVTREEAVLFLLSL  481
            G  GIR+     + + V  VQPGSPA L GL+PGD++++V      G   E+A ++ L +
Sbjct  194  GRTGIRVVIEPAARLTVATVQPGSPADLAGLRPGDRLVRV-----AGYPAEDAAVYFLLI  248

Query  482  QDQIDLIVQHRMDEYEQVVQSQR---GDSFYVKAHFNYDQPNKGEMCFR  527
            Q       QH     E  V+  R     + +V    + + PN G M  R
Sbjct  249  Q-------QHAGKAIEITVERDRQLLTVTIHVPPSTSGETPNLG-MTLR  289


==> gi|83647966|ref|YP_436401.1| trypsin-like serine protease [Hahella
chejuensis KCTC 2396]
Length=362
          Length = 362

 Score = 42.4 bits (98),  Expect = 0.026, Method: Compositional matrix adjust.
 Identities = 26/63 (41%), Positives = 38/63 (60%), Gaps = 4/63 (6%)

Query  432  NESGIFVTAVQPGSPASLQGLQPGDKILKVNDMDMKGVTREEAVLFLLSLQ--DQIDLIV  489
            + +G+ +T VQP SP S  GL+ GD +L +NDM M+  T ++A  F+   +  DQI L V
Sbjct  283  DTNGLLITGVQPDSPGSKAGLEAGDVLLMINDMPMR--TSQQARDFVSHNKPGDQIKLTV  340

Query  490  QHR  492
              R
Sbjct  341  FRR  343


==> gi|332800506|ref|YP_004462005.1| peptidase S1 and S6 chymotrypsin/Hap
[Tepidanaerobacter sp. Re1]
Length=371
          Length = 371

 Score = 42.0 bits (97),  Expect = 0.036, Method: Compositional matrix adjust.
 Identities = 22/65 (34%), Positives = 40/65 (62%), Gaps = 2/65 (3%)

Query  423  SVGIRLTGGNESGIFVTAVQPGSPASLQGLQPGDKILKVNDMDMKGVTREEAVLFLLSLQ  482
            ++ I+LT   +SGI+VT V+ GSPA + G++ GD I K+    +  + +   V++ L + 
Sbjct  289  AMNIKLT--VDSGIYVTGVKEGSPADVAGIRKGDVITKLAGKKVGSMAKLRQVMYGLGVG  346

Query  483  DQIDL  487
             Q+D+
Sbjct  347  KQVDI  351


==> gi|302390226|ref|YP_003826047.1| carboxyl-terminal protease [Thermosediminibacter
oceani DSM 16646]
Length=415
          Length = 415

 Score = 42.0 bits (97),  Expect = 0.041, Method: Compositional matrix adjust.
 Identities = 24/57 (42%), Positives = 37/57 (65%), Gaps = 1/57 (2%)

Query  423  SVGIRLTGGNESG-IFVTAVQPGSPASLQGLQPGDKILKVNDMDMKGVTREEAVLFL  478
             VG+ L    ++G I V A   G+PA   G++P D+I+KV+D+++KG T +EAV  L
Sbjct  121  GVGLSLDIDEKTGSIIVIAPIEGTPAHKAGIRPRDRIVKVDDVELKGKTLDEAVKLL  177


==> gi|221635726|ref|YP_002523602.1| protease DO family protein [Thermomicrobium
roseum DSM 5159]
Length=384
          Length = 384

 Score = 41.6 bits (96),  Expect = 0.050, Method: Compositional matrix adjust.
 Identities = 23/63 (37%), Positives = 35/63 (56%), Gaps = 0/63 (0%)

Query  433  ESGIFVTAVQPGSPASLQGLQPGDKILKVNDMDMKGVTREEAVLFLLSLQDQIDLIVQHR  492
            + G+ +  V P SPA   GLQPGD I++V+D D+      +AVL      DQ+ ++V  +
Sbjct  308  QRGVLIVDVAPDSPAERAGLQPGDVIVRVDDRDVTRSDELQAVLAAHQPGDQVRIVVNRQ  367

Query  493  MDE  495
              E
Sbjct  368  GRE  370


==> gi|251795066|ref|YP_003009797.1| hypothetical protein Pjdr2_1031
[Paenibacillus sp. JDR-2]
Length=131
          Length = 131

 Score = 39.3 bits (90),  Expect = 0.058, Method: Compositional matrix adjust.
 Identities = 24/90 (27%), Positives = 48/90 (53%), Gaps = 4/90 (4%)

Query  416  ISFQKDGSVGIRLTGGNESGIFVTAVQPGSPASLQGLQPGDKILKVNDMDMKGVTREEAV  475
            ++  K+  +G+ L  G++   FV A++P   A  +G+  GDKIL VND      +  +  
Sbjct  26   LTIIKEPFIGVELVEGSKGDYFVKALEPAGQAISKGILVGDKILSVNDAPAGQYSNVKK-  84

Query  476  LFLLSLQDQIDLIVQHRMDEYEQVVQSQRG  505
                S++    ++V+H  ++ +Q+++  RG
Sbjct  85   --FFSIEKSDSVLVEHS-NKDQQLIEFNRG  111


==> gi|337288564|ref|YP_004628036.1| carboxyl-terminal protease [Thermodesulfobacterium
sp. OPB45]
Length=413
          Length = 413

 Score = 41.2 bits (95),  Expect = 0.066, Method: Compositional matrix adjust.
 Identities = 24/57 (42%), Positives = 35/57 (61%), Gaps = 5/57 (9%)

Query  424  VGIRLTGGNESGIFVTAVQP--GSPASLQGLQPGDKILKVNDMDMKGVTREEAVLFL  478
            +GI +T  +E    +T V P   +PA   G++PGDKILK++D   KG++  EAV  L
Sbjct  102  IGIEITIKDE---IITVVAPIEDTPAWKAGIKPGDKILKIDDKPTKGMSLLEAVKLL  155


==> gi|16330598|ref|NP_441326.1| protease HhoB [Synechocystis sp.
PCC 6803]
Length=416
          Length = 416

 Score = 41.2 bits (95),  Expect = 0.070, Method: Compositional matrix adjust.
 Identities = 18/38 (47%), Positives = 25/38 (66%), Gaps = 0/38 (0%)

Query  433  ESGIFVTAVQPGSPASLQGLQPGDKILKVNDMDMKGVT  470
            ++G+ +  V PGSPA+  GL PGD IL+V  M +K  T
Sbjct  338  DTGVLIIQVSPGSPAAQAGLAPGDIILEVGGMGVKTAT  375


==> gi|197103242|ref|YP_002128620.1| htrA-like serine protease [Phenylobacterium
zucineum HLK1]
Length=374
          Length = 374

 Score = 40.4 bits (93),  Expect = 0.10, Method: Compositional matrix adjust.
 Identities = 17/33 (52%), Positives = 23/33 (70%), Gaps = 0/33 (0%)

Query  435  GIFVTAVQPGSPASLQGLQPGDKILKVNDMDMK  467
            G  V +V PG PA++ GL+PGD ILKV+  D +
Sbjct  293  GALVASVTPGGPAAVAGLKPGDAILKVDGRDAE  325
