# Supplementary material for: An insight into the salivary gland content of the human body louse, Pediculus humanus
Source: Sci Rep. 2025 May 26;15:18322. doi: 10.1038/s41598-025-01412-5 (PMC12106848; doi:10.1038/s41598-025-01412-5)
Supplement: Supplementary file 2 — Supplementary Information 2. [file 41598_2025_1412_MOESM2_ESM.zip › S2/links/BAC-LIGHT/Phseq_10401-BAC-LIGHT.txt]

>Phseq_10401

gi|338174530|ref|YP_004651340.1| hypothetical protein PUV_05360 [...  35.0    0.18
gi|166368728|ref|YP_001661001.1| potassium-transporting ATPase su...  33.9    0.38
gi|305664027|ref|YP_003860315.1| hypothetical protein Igag_1637 [...  30.8    2.9
gi|32477177|ref|NP_870171.1| signal peptide [Rhodopirellula balti...  30.4    8.0


==> gi|338174530|ref|YP_004651340.1| hypothetical protein PUV_05360
[Parachlamydia acanthamoebae UV7]
Length=563
          Length = 563

 Score = 35.0 bits (79),  Expect = 0.18, Method: Composition-based stats.
 Identities = 21/51 (41%), Positives = 30/51 (59%), Gaps = 1/51 (2%)

Query  35   SSSSVNSTDFLVVSSSSFPF-VSDTFFSSSPPTGFTPLSPPSSVVSIIVGF  84
            +SS  N TD    S+S+ P+  SD  F S+ P   +P SPP+S++S   GF
Sbjct  231  ASSKKNDTDTSFASASAPPYWSSDEEFHSASPYSGSPESPPASMLSNHRGF  281


==> gi|166368728|ref|YP_001661001.1| potassium-transporting ATPase
subunit C [Microcystis aeruginosa NIES-843]
Length=214
          Length = 214

 Score = 33.9 bits (76),  Expect = 0.38, Method: Compositional matrix adjust.
 Identities = 23/72 (32%), Positives = 36/72 (50%), Gaps = 6/72 (8%)

Query  30   FPFAASSSSVNSTDFLVVSSS--SFPFVSDTFFSSSPPT----GFTPLSPPSSVVSIIVG  83
            FP+ A+ S + +    VV S+    PF+SD +F+S P T       P + P+ V+   + 
Sbjct  37   FPWQANGSLITNNQGQVVGSALIGQPFISDRYFNSRPSTTNYSTADPKNDPNKVLQTGIS  96

Query  84   FESSLLFSFPVL  95
              S+L  S P L
Sbjct  97   GASNLAPSNPAL  108


==> gi|305664027|ref|YP_003860315.1| hypothetical protein Igag_1637
[Ignisphaera aggregans DSM 17230]
Length=106
          Length = 106

 Score = 30.8 bits (68),  Expect = 2.9, Method: Compositional matrix adjust.
 Identities = 19/56 (34%), Positives = 27/56 (48%), Gaps = 4/56 (7%)

Query  36  SSSVNSTDFLVVSSSSF-PFVSDTFFSSSP---PTGFTPLSPPSSVVSIIVGFESS  87
           + ++N+ D  V S +SF  F  DT     P   P  F+PL P    +SII+  E  
Sbjct  24  NEALNTMDNCVGSQTSFVCFYGDTLIKLIPYQQPQQFSPLQPQPQTLSIIISIEGE  79


==> gi|32477177|ref|NP_870171.1| signal peptide [Rhodopirellula baltica
SH 1]
Length=634
          Length = 634

 Score = 30.4 bits (67),  Expect = 8.0, Method: Composition-based stats.
 Identities = 15/43 (35%), Positives = 22/43 (51%), Gaps = 3/43 (7%)

Query  34   ASSSSVNSTDFLVVSSSSFPFVSDTFFSSSPPTGFTPLSPPSS  76
            A++ S++   FL    S F       F ++PP    P+SPPSS
Sbjct  200  AATDSIHPAAFLQQPGSGFGLPE---FDAAPPADAQPISPPSS  239
