# Supplementary material for: An insight into the salivary gland content of the human body louse, Pediculus humanus
Source: Sci Rep. 2025 May 26;15:18322. doi: 10.1038/s41598-025-01412-5 (PMC12106848; doi:10.1038/s41598-025-01412-5)
Supplement: Supplementary file 2 — Supplementary Information 2. [file 41598_2025_1412_MOESM2_ESM.zip › S2/links/BAC-LIGHT/Phseq_10408-BAC-LIGHT.txt]

>Phseq_10408

gi|282164081|ref|YP_003356466.1| phenylalanyl-tRNA synthetase bet...  100     5e-21
gi|169828175|ref|YP_001698333.1| protein lap4 [Lysinibacillus sph...  89.7    2e-18
gi|147918978|ref|YP_687295.1| phenylalanyl-tRNA synthetase subuni...  92.0    4e-18
gi|271962539|ref|YP_003336735.1| hypothetical protein Sros_0991 [...  89.0    1e-17
gi|330834030|ref|YP_004408758.1| phenylalanyl-tRNA synthetase sub...  90.1    1e-17
gi|320103236|ref|YP_004178827.1| Adenylate cyclase [Isosphaera pa...  87.0    1e-17
gi|20091139|ref|NP_617214.1| hypothetical protein MA2301 [Methano...  89.0    3e-17
gi|17227620|ref|NP_484168.1| leucine-rich repeat-containing prote...  88.2    1e-16
gi|333983716|ref|YP_004512926.1| adenylate cyclase [Methylomonas ...  85.5    4e-16
gi|70607253|ref|YP_256123.1| phenylalanyl-tRNA synthetase subunit...  84.7    7e-16


==> gi|282164081|ref|YP_003356466.1| phenylalanyl-tRNA synthetase
beta chain [Methanocella paludicola SANAE]
Length=553
          Length = 553

 Score = 100 bits (249),  Expect = 5e-21, Method: Compositional matrix adjust.
 Identities = 53/157 (34%), Positives = 84/157 (54%), Gaps = 17/157 (11%)

Query  294  KEVRPHFLACVVKNISWDLETVKKFLQLQNKMHDGICDKRNFATIATHDLSLCKGRNFLY  353
            + VRP     +VK++ +  E++K  + LQ K+H     +R    I  HDLS  KG++  Y
Sbjct  93   EHVRPFVTGAIVKDLHFTDESIKSIMHLQEKLHGTFGRRRKKGAIGIHDLSKIKGKDIYY  152

Query  354  TALSPEGFKIMPLSRNKEFTGKELFLQLQQEAEALRKEKKRNTYSGIHKYLYLLEDKPLY  413
             A++ +  K +PL  N+  T            E L +  K   Y+      Y+LEDKPL 
Sbjct  153  KAVARDAVKFVPLQSNEVMT----------PGEVLERHDKGKDYA------YVLEDKPLV  196

Query  414  PCLLNSENTVISFPPLTNSDSTKISVNTKELLIEVTS  450
            P + ++E  + SFPP+ NS  T+++++T ELLIE+T 
Sbjct  197  PVIYDAEG-LFSFPPIINSKRTEVTIDTHELLIELTG  232


==> gi|169828175|ref|YP_001698333.1| protein lap4 [Lysinibacillus
sphaericus C3-41]
Length=289
          Length = 289

 Score = 89.7 bits (221),  Expect = 2e-18, Method: Compositional matrix adjust.
 Identities = 61/182 (34%), Positives = 103/182 (57%), Gaps = 3/182 (2%)

Query  34   ELFSCKSLNFLQISDTCLNEISPKIKMLDNLTSLVLHSNNLSKLCPEIGCLIKLK-FLNV  92
            E+F   S+  L IS   +N++  +I  L NL  L    N++  + PEIG L+ ++ +L  
Sbjct  45   EIFDMTSMEILNISVNKINKLPAEITNLKNLRMLDAGHNHIDLIPPEIGHLVNMEDYLYF  104

Query  93   SNNNIEELPSAIGKLQALTSLNVSSNKISEIP-DLTNNTQLSTVDFSHNTLTEMTQLCNN  151
             NN ++ +P  IG+L  +  LNVS N +SE+P ++ N  +L  +   +N LTE+ +   +
Sbjct  105  HNNQLQSIPPEIGQLTKVRYLNVSDNLLSELPEEIGNLNKLVELRIMNNRLTELPEGL-S  163

Query  152  QLIRLSEIHLKKNYIKVIPPEINVLTALKFLDVSSNEITQATGELTDISKLKDVNLQGNP  211
            +L  L E+HLKKN I ++P +I  L  L+ LD+  N++ +    L     L+ +N++ N 
Sbjct  164  RLTNLRELHLKKNKITILPEKIGELALLRVLDLEDNQLQKMPDSLHKCLTLRRLNVRHNK  223

Query  212  LS  213
            LS
Sbjct  224  LS  225


==> gi|147918978|ref|YP_687295.1| phenylalanyl-tRNA synthetase subunit
beta [uncultured methanogenic archaeon RC-I]
Length=553
          Length = 553

 Score = 92.0 bits (227),  Expect = 4e-18, Method: Compositional matrix adjust.
 Identities = 56/176 (32%), Positives = 90/176 (51%), Gaps = 22/176 (13%)

Query  296  VRPHFLACVVKNISWDLETVKKFLQLQNKMHDGICDKRNFATIATHDLSLCKGRNFLYTA  355
            VRP+    +V+N+ +  E++K  + LQ K+H     KR    +  HDLS  KGR   Y A
Sbjct  95   VRPYVTGAIVRNVQFTDESIKSLMHLQEKLHGTFGRKRKKGAVGVHDLSKIKGREIHYRA  154

Query  356  LSPEGFKIMPLSRNKEFTGKELFLQLQQEAEALRKEKKRNTYSGIHKYLYLLEDKPLYPC  415
            +  +  K +PL  +          +L   ++ L +  K     GI  Y Y+LE K L P 
Sbjct  155  VPGDSVKFVPLQSD----------ELMTLSDVLARHPK-----GI-DYRYVLEGKNLMPI  198

Query  416  LLNSENTVISFPPLTNSDSTKISVNTKELLIEVTSSKSQSNCKKVLDSLLKQMLQS  471
            + + E  + SFPP+ NS  T++++NT +LLIE+T    ++     +D +L  +L S
Sbjct  199  ITDDEG-IFSFPPIINSKRTEVTLNTHDLLIELTGEDLRT-----IDYMLNIVLYS  248


==> gi|271962539|ref|YP_003336735.1| hypothetical protein Sros_0991
[Streptosporangium roseum DSM 43021]
Length=354
          Length = 354

 Score = 89.0 bits (219),  Expect = 1e-17, Method: Compositional matrix adjust.
 Identities = 52/193 (27%), Positives = 93/193 (48%), Gaps = 3/193 (2%)

Query  25   RIKKNNLSD--ELFSCKSLNFLQISDTCLNEISPKIKMLDNLTSLVLHSNNLSKLCPEIG  82
            R+  N L D  +L    +L  L +    L      +  L  L +L L+ N + +L   IG
Sbjct  52   RLDGNRLRDLPDLHGLTALRALHLDGNALTRFPESVLRLPELRTLFLYGNAIGELPEGIG  111

Query  83   CLIKLKFLNVSNNNIEELPSAIGKLQALTSLNVSSNKISEIPDLTNN-TQLSTVDFSHNT  141
             L  L+ L V  N +  +P+ + +L  L SLN++ N I+E+P+     T+L  +D  HN 
Sbjct  112  LLRGLRHLAVGGNALTSVPAGLWRLTGLASLNLAENSITEVPETIGRLTELRMLDLGHNA  171

Query  142  LTEMTQLCNNQLIRLSEIHLKKNYIKVIPPEINVLTALKFLDVSSNEITQATGELTDISK  201
            LT + +   +       ++L  N    +P  +  LT L +L+++ N +T     +  ++ 
Sbjct  172  LTRIPEAIGDLSNLTDYLYLSDNRFTSVPASLGGLTRLTYLNLTDNRLTDLPAAIGGLTA  231

Query  202  LKDVNLQGNPLSD  214
            L+++ L GN L +
Sbjct  232  LRELRLYGNRLRE  244


 Score = 83.6 bits (205),  Expect = 7e-16, Method: Compositional matrix adjust.
 Identities = 54/175 (31%), Positives = 86/175 (49%), Gaps = 24/175 (14%)

Query  41   LNFLQISDTCLNEISPKIKMLDNLTS-LVLHSNNLSKLCPEIGCLIKLKFLNVSNNNIEE  99
            L  L +    L  I   I  L NLT  L L  N  + +   +G L +L +LN+++N + +
Sbjct  162  LRMLDLGHNALTRIPEAIGDLSNLTDYLYLSDNRFTSVPASLGGLTRLTYLNLTDNRLTD  221

Query  100  LPSAIGKLQALTSLNVSSNKISEIPDLTNNTQLSTVDFSHNTLTEMTQLCNNQLIRLSEI  159
            LP+AIG L AL  L +  N++ EIP+        T+                +L  L E+
Sbjct  222  LPAAIGGLTALRELRLYGNRLREIPE--------TI---------------GRLRELREL  258

Query  160  HLKKNYIKVIPPEINVLTALKFLDVSSNEITQATGELTDISKLKDVNLQGNPLSD  214
            HL  N +  +P  +  L+ L+ LD+ +N IT   G LT +S+L  ++L+ N L +
Sbjct  259  HLMNNALTCLPASVGDLSGLRLLDLRNNAITSLPGSLTGLSRLTHLDLRNNRLRE  313


 Score = 62.0 bits (149),  Expect = 7e-09, Method: Compositional matrix adjust.
 Identities = 40/145 (28%), Positives = 69/145 (48%), Gaps = 7/145 (5%)

Query  73   NLSKLCPEIGCLIKLKFLNVSNNNIEELPSAIGKLQALTSLNVSSNKISEIPDLTNNTQL  132
             L+ L    G    L+ ++++ N + ELP  +G+L  L  L +  N++ ++PDL   T L
Sbjct  11   GLTALPAPAGDPALLRRIDLAWNALTELPEWVGRLPRLEDLRLDGNRLRDLPDLHGLTAL  70

Query  133  STVDFSHNTLTEMTQLCNNQLIRLSEIH---LKKNYIKVIPPEINVLTALKFLDVSSNEI  189
              +    N LT   +     ++RL E+    L  N I  +P  I +L  L+ L V  N +
Sbjct  71   RALHLDGNALTRFPE----SVLRLPELRTLFLYGNAIGELPEGIGLLRGLRHLAVGGNAL  126

Query  190  TQATGELTDISKLKDVNLQGNPLSD  214
            T     L  ++ L  +NL  N +++
Sbjct  127  TSVPAGLWRLTGLASLNLAENSITE  151


 Score = 56.6 bits (135),  Expect = 4e-07, Method: Compositional matrix adjust.
 Identities = 42/155 (27%), Positives = 76/155 (49%), Gaps = 23/155 (15%)

Query  35   LFSCKSLNFLQISDTCLNEISPKIKMLDNLTSLVLHSNNLSKLCPEIGCLIKLKFLNVSN  94
            L     L +L ++D  L ++   I  L  L  L L+ N L ++   IG L +L+ L++ N
Sbjct  203  LGGLTRLTYLNLTDNRLTDLPAAIGGLTALRELRLYGNRLREIPETIGRLRELRELHLMN  262

Query  95   NNIEELPSAIGKLQALTSLNVSSNKISEIPDLTNNTQLSTVDFSHNTLTEMTQLCNNQLI  154
            N +  LP+++G L  L  L++ +N I+ +P                +LT ++        
Sbjct  263  NALTCLPASVGDLSGLRLLDLRNNAITSLP---------------GSLTGLS--------  299

Query  155  RLSEIHLKKNYIKVIPPEINVLTALKFLDVSSNEI  189
            RL+ + L+ N ++ IP  +  L AL+ LD+  N++
Sbjct  300  RLTHLDLRNNRLREIPGGLADLPALEKLDLRWNKL  334


 Score = 51.2 bits (121),  Expect = 2e-05, Method: Compositional matrix adjust.
 Identities = 42/146 (29%), Positives = 68/146 (47%), Gaps = 9/146 (6%)

Query  8    IKDNRYELILSGNSVSDRIKKNNLSD--------ELFSCKSLNFLQISDTCLNEISPKIK  59
            + DNR+  + +      R+   NL+D         +    +L  L++    L EI   I 
Sbjct  191  LSDNRFTSVPASLGGLTRLTYLNLTDNRLTDLPAAIGGLTALRELRLYGNRLREIPETIG  250

Query  60   MLDNLTSLVLHSNNLSKLCPEIGCLIKLKFLNVSNNNIEELPSAIGKLQALTSLNVSSNK  119
             L  L  L L +N L+ L   +G L  L+ L++ NN I  LP ++  L  LT L++ +N+
Sbjct  251  RLRELRELHLMNNALTCLPASVGDLSGLRLLDLRNNAITSLPGSLTGLSRLTHLDLRNNR  310

Query  120  ISEIP-DLTNNTQLSTVDFSHNTLTE  144
            + EIP  L +   L  +D   N L +
Sbjct  311  LREIPGGLADLPALEKLDLRWNKLDD  336


==> gi|330834030|ref|YP_004408758.1| phenylalanyl-tRNA synthetase
subunit beta [Metallosphaera cuprina Ar-4]
Length=543
          Length = 543

 Score = 90.1 bits (222),  Expect = 1e-17, Method: Compositional matrix adjust.
 Identities = 64/197 (32%), Positives = 100/197 (51%), Gaps = 34/197 (17%)

Query  286  IVKQAKFAKEV-----RPHFLACVVKNISWDLET-VKKFLQLQNKMHDGICDKRNFATIA  339
            IVK+  ++ EV     RP+ LACVV N+  D E  +K+ +Q Q K+HD I  KR    I 
Sbjct  76   IVKETDYSLEVGDVPSRPYALACVVYNVKLDPEVYLKELIQFQEKLHDTIGRKRKKVAIG  135

Query  340  THDLSLCKGRNFLYTALSPEGFKIMPLSRNKEFTGKELFLQLQQEAEALRKEKKRNTYSG  399
             HDL   K +   Y  L P   K +PL ++KE +  E+                RNTY G
Sbjct  136  IHDLEKVKSKRIQYR-LVPYSAKFVPLGQDKEMSVDEV---------------SRNTYQG  179

Query  400  IHKYLYLLEDKPLYPCLLNSENTVISFPPLTNSDSTKISVNTKELLIEVTSSKSQSNCKK  459
              +Y  +       P +++ E  ++S PP+ NS+ T+++  TK LL++VT +        
Sbjct  180  -KQYSQISMRDGYSPAIVDEEG-ILSLPPVINSERTRVTSRTKSLLLDVTGTN-------  230

Query  460  VLDSLLKQM--LQSGIA  474
             LDS+++ M  + +G+A
Sbjct  231  -LDSVVQTMDLIATGLA  246


==> gi|320103236|ref|YP_004178827.1| Adenylate cyclase [Isosphaera
pallida ATCC 43644]
Length=278
          Length = 278

 Score = 87.0 bits (214),  Expect = 1e-17, Method: Compositional matrix adjust.
 Identities = 67/211 (32%), Positives = 107/211 (51%), Gaps = 10/211 (5%)

Query  3    EIQSVIKDNRYELILSGNSVSDRIKKNNLSDELFSCKSLNFLQISDTCLNEISPKIKMLD  62
            EI   +K  R  LIL GN +++      L  EL     L+ L +S   L ++   +  L 
Sbjct  34   EIGRCVKLTR--LILRGNRLAE------LPSELAKLTKLSELDLSSNQLTQLPAVVTRLH  85

Query  63   NLTSLVLHSNNLSKLCPEIGCLIKLKFLNVSNNNIEELPSAIGKLQALTSLNVSSNKISE  122
             LT L LHSN L++L  E G L KL  LN+  N +  LP+ IGKL  L  LN+  NK+  
Sbjct  86   GLTVLDLHSNRLTQLPAEFGQLTKLIRLNLQGNQLRRLPAEIGKLTKLMELNLHHNKLEA  145

Query  123  I-PDLTNNTQLSTVDFSHNTLTEMTQLCNNQLIRLSEIHLKKNYIKVIPPEINVLTALKF  181
            + P++   T +  +    N L  +      +++ L  ++L  N +  +PPEI  L  L  
Sbjct  146  LPPEIGKLTAVVKLYLRQNRLRSLPPEI-GKMVALCWLNLYNNELTSLPPEIGKLRQLVK  204

Query  182  LDVSSNEITQATGELTDISKLKDVNLQGNPL  212
            L++++N +T    E+  +++L  ++L  NPL
Sbjct  205  LNLAANRLTTLPPEIGQLTRLGTLDLSHNPL  235


 Score = 76.6 bits (187),  Expect = 5e-14, Method: Compositional matrix adjust.
 Identities = 56/198 (28%), Positives = 105/198 (53%), Gaps = 5/198 (3%)

Query  20   NSVSDRIKKNNLS---DELFSCKSLNFLQISDTCLNEISPKIKMLDNLTSLVLHSNNLSK  76
             S S  + +N LS    E+  C  L  L +    L E+  ++  L  L+ L L SN L++
Sbjct  17   GSTSLDLGRNRLSRIPAEIGRCVKLTRLILRGNRLAELPSELAKLTKLSELDLSSNQLTQ  76

Query  77   LCPEIGCLIKLKFLNVSNNNIEELPSAIGKLQALTSLNVSSNKISEIP-DLTNNTQLSTV  135
            L   +  L  L  L++ +N + +LP+  G+L  L  LN+  N++  +P ++   T+L  +
Sbjct  77   LPAVVTRLHGLTVLDLHSNRLTQLPAEFGQLTKLIRLNLQGNQLRRLPAEIGKLTKLMEL  136

Query  136  DFSHNTLTEMTQLCNNQLIRLSEIHLKKNYIKVIPPEINVLTALKFLDVSSNEITQATGE  195
            +  HN L  +      +L  + +++L++N ++ +PPEI  + AL +L++ +NE+T    E
Sbjct  137  NLHHNKLEALPPEI-GKLTAVVKLYLRQNRLRSLPPEIGKMVALCWLNLYNNELTSLPPE  195

Query  196  LTDISKLKDVNLQGNPLS  213
            +  + +L  +NL  N L+
Sbjct  196  IGKLRQLVKLNLAANRLT  213


 Score = 71.2 bits (173),  Expect = 3e-12, Method: Compositional matrix adjust.
 Identities = 41/116 (35%), Positives = 64/116 (55%), Gaps = 1/116 (1%)

Query  31   LSDELFSCKSLNFLQISDTCLNEISPKIKMLDNLTSLVLHSNNLSKLCPEIGCLIKLKFL  90
            L  E+     L  L +    L  + P+I  L  +  L L  N L  L PEIG ++ L +L
Sbjct  123  LPAEIGKLTKLMELNLHHNKLEALPPEIGKLTAVVKLYLRQNRLRSLPPEIGKMVALCWL  182

Query  91   NVSNNNIEELPSAIGKLQALTSLNVSSNKISEIP-DLTNNTQLSTVDFSHNTLTEM  145
            N+ NN +  LP  IGKL+ L  LN+++N+++ +P ++   T+L T+D SHN L  +
Sbjct  183  NLYNNELTSLPPEIGKLRQLVKLNLAANRLTTLPPEIGQLTRLGTLDLSHNPLEHL  238


 Score = 48.5 bits (114),  Expect = 1e-04, Method: Compositional matrix adjust.
 Identities = 28/74 (38%), Positives = 44/74 (59%), Gaps = 0/74 (0%)

Query  51   LNEISPKIKMLDNLTSLVLHSNNLSKLCPEIGCLIKLKFLNVSNNNIEELPSAIGKLQAL  110
            L  + P+I  +  L  L L++N L+ L PEIG L +L  LN++ N +  LP  IG+L  L
Sbjct  166  LRSLPPEIGKMVALCWLNLYNNELTSLPPEIGKLRQLVKLNLAANRLTTLPPEIGQLTRL  225

Query  111  TSLNVSSNKISEIP  124
             +L++S N +  +P
Sbjct  226  GTLDLSHNPLEHLP  239


 Score = 46.2 bits (108),  Expect = 6e-04, Method: Compositional matrix adjust.
 Identities = 28/81 (35%), Positives = 45/81 (56%), Gaps = 0/81 (0%)

Query  30   NLSDELFSCKSLNFLQISDTCLNEISPKIKMLDNLTSLVLHSNNLSKLCPEIGCLIKLKF  89
            +L  E+    +L +L + +  L  + P+I  L  L  L L +N L+ L PEIG L +L  
Sbjct  168  SLPPEIGKMVALCWLNLYNNELTSLPPEIGKLRQLVKLNLAANRLTTLPPEIGQLTRLGT  227

Query  90   LNVSNNNIEELPSAIGKLQAL  110
            L++S+N +E LP  + +L  L
Sbjct  228  LDLSHNPLEHLPPQLSQLSGL  248


==> gi|20091139|ref|NP_617214.1| hypothetical protein MA2301 [Methanosarcina
acetivorans C2A]
Length=631
          Length = 631

 Score = 89.0 bits (219),  Expect = 3e-17, Method: Compositional matrix adjust.
 Identities = 75/229 (33%), Positives = 120/229 (52%), Gaps = 11/229 (5%)

Query  31   LSDELFSCKSLNFLQISDTCLNEISPKIKMLDNLTSLVLHSNNLSKLCPEIGCLIKLKFL  90
            L  E+   K+L  L +    L ++ P+I  L NLT+L L  N L++L PEIG L  LK L
Sbjct  77   LPPEIGELKNLTILNVYRNQLIQLLPEITELKNLTTLDLSLNKLTQLPPEIGELNNLKTL  136

Query  91   NVSNNNIEELPSAIGKLQALTSLNVSSNKISEIP-DLTNNTQLSTVDFSHNTLTEMTQLC  149
              S+N + +LP  I KL+ LT L +SSN +  +P ++T    L+T++   N L ++    
Sbjct  137  YSSSNQLTQLPLEITKLKNLTELYLSSNLMIRLPLEITELKNLTTLNVYRNQLIQLPSKI  196

Query  150  NNQLIRLSEIHLKKNYIKVIPPEINVLTALKFLDVSSNEITQATGELTDISKLKDVNLQG  209
              +L  L ++ L +N +  +PPEI  L  L  LD+S N++ Q   E+ ++  L  ++L  
Sbjct  197  -TELKNLKKLDLSRNQLAQLPPEIAELKNLTTLDLSRNQLAQLPPEIAELKNLTTLDLFE  255

Query  210  NPLSDKRLAKLVIQGKSKPILDYIKEHGVRNSEKDEN-----AKGKKGR  253
            NPL    L   ++    K I  Y+K+   + +E +E        GK G+
Sbjct  256  NPLIS--LPPEIVSQGVKAIFTYLKQS--KTTENNEAKLIVVGDGKVGK  300


 Score = 79.7 bits (195),  Expect = 3e-14, Method: Compositional matrix adjust.
 Identities = 65/188 (35%), Positives = 105/188 (56%), Gaps = 10/188 (5%)

Query  31   LSDELFSCKSLNFLQISDTCLNEISPKIKMLDNLTSLVLHSNNLSKLCPEIGCLIKLKFL  90
            L  E+   K+L  L +S   L ++  +I  L +LTS  L  N L++L PEIG L  L  L
Sbjct  31   LPSEITELKNLTTLNLSGNQLTQLPSEIGELKSLTSFDLSVNQLTQLPPEIGELKNLTIL  90

Query  91   NVSNNNIEELPSAIGKLQALTSLNVSSNKISEI-PDLTNNTQLSTVDFSHNTLT----EM  145
            NV  N + +L   I +L+ LT+L++S NK++++ P++     L T+  S N LT    E+
Sbjct  91   NVYRNQLIQLLPEITELKNLTTLDLSLNKLTQLPPEIGELNNLKTLYSSSNQLTQLPLEI  150

Query  146  TQLCNNQLIRLSEIHLKKNYIKVIPPEINVLTALKFLDVSSNEITQATGELTDISKLKDV  205
            T+L N     L+E++L  N +  +P EI  L  L  L+V  N++ Q   ++T++  LK +
Sbjct  151  TKLKN-----LTELYLSSNLMIRLPLEITELKNLTTLNVYRNQLIQLPSKITELKNLKKL  205

Query  206  NLQGNPLS  213
            +L  N L+
Sbjct  206  DLSRNQLA  213


 Score = 57.8 bits (138),  Expect = 3e-07, Method: Compositional matrix adjust.
 Identities = 49/148 (33%), Positives = 79/148 (53%), Gaps = 2/148 (1%)

Query  27   KKNNLSDELFSCKSLNFLQISDTCLNEISPKIKMLDNLTSLVLHSNNLSKLCPEIGCLIK  86
            K   L  E+    +L  L  S   L ++  +I  L NLT L L SN + +L  EI  L  
Sbjct  119  KLTQLPPEIGELNNLKTLYSSSNQLTQLPLEITKLKNLTELYLSSNLMIRLPLEITELKN  178

Query  87   LKFLNVSNNNIEELPSAIGKLQALTSLNVSSNKISEI-PDLTNNTQLSTVDFSHNTLTEM  145
            L  LNV  N + +LPS I +L+ L  L++S N+++++ P++     L+T+D S N L ++
Sbjct  179  LTTLNVYRNQLIQLPSKITELKNLKKLDLSRNQLAQLPPEIAELKNLTTLDLSRNQLAQL  238

Query  146  TQLCNNQLIRLSEIHLKKNYIKVIPPEI  173
                  +L  L+ + L +N +  +PPEI
Sbjct  239  PPEI-AELKNLTTLDLFENPLISLPPEI  265


==> gi|17227620|ref|NP_484168.1| leucine-rich repeat-containing protein
[Nostoc sp. PCC 7120]
Length=1119
          Length = 1119

 Score = 88.2 bits (217),  Expect = 1e-16, Method: Compositional matrix adjust.
 Identities = 73/237 (31%), Positives = 113/237 (48%), Gaps = 33/237 (14%)

Query  27   KKNNLSDELFSCKSLNFLQISDTCLNEISPKIKMLDNLTSLVLHSNNLSKLCPEIGCLIK  86
            ++  + + L    +L  L +SD  + EI   I  L NLT L+L  N + ++   I  L  
Sbjct  229  QRTEIPEALAKLTNLTQLILSDNQIKEIPETIAKLTNLTHLILSGNQIKEIPETIAKLTN  288

Query  87   LKFLNVSNNNIEELPSAIGKLQALTSLNVSSNKISEIPD---------------------  125
            L  L +  N I+E+P AI KL  LT L +  N+I EIP+                     
Sbjct  289  LTQLGLDGNQIKEIPEAIAKLTNLTQLGLDGNQIKEIPEAITKLTNLTHLILSGNQIKEI  348

Query  126  ------LTNNTQLSTVDFSHNTLTEMTQLCNNQLIRLSEIHLKKNYIKVIPPEINVLTAL  179
                  LTN TQL+    S N +TE+ ++   QL  L+++ L  N I  IP  +  LT L
Sbjct  349  PETIAKLTNLTQLA---LSSNQITEIPEVL-AQLTNLTQLFLSSNQITQIPEALAPLTNL  404

Query  180  KFLDVSSNEITQATGELTDISKLKDVNLQGNPL--SDKRLAKLVIQGKSKPILDYIK  234
              L +  N+ITQ    +  + KL+ ++L+GNPL  S + L  +   G  + I +Y++
Sbjct  405  TTLHLRVNQITQIPEAIESLPKLELLDLRGNPLPISPEILGSVYQVGSVEEIFNYLR  461


 Score = 84.7 bits (208),  Expect = 1e-15, Method: Compositional matrix adjust.
 Identities = 65/199 (33%), Positives = 106/199 (53%), Gaps = 4/199 (2%)

Query  25   RIKKNNLSDELFSCKSLNFLQISDTCLNEISPKIKMLDNLTSLVLHSNNLSKLCPEIGCL  84
            R++   + + L    +L  L +SD  + EI   +  L NLT L L  N ++++   +  L
Sbjct  112  RVQLTEIPEALAKLTNLTQLILSDNQITEIPEALAKLTNLTQLNLSYNQITEIPEALAKL  171

Query  85   IKLKFLNVSNNNIEELPSAIGKLQALTSLNVSSNKISEIPD-LTNNTQLSTVDFSHNTLT  143
              L  LN+S N I E+P A+ KL  LT LN+  N+ +EIP+ L   T L+ ++ S+N  T
Sbjct  172  TNLTQLNLSYNQITEIPEALAKLTNLTQLNLRGNQRTEIPEALAKLTNLTRLNLSYNQRT  231

Query  144  EMTQLCNNQLIRLSEIHLKKNYIKVIPPEINVLTALKFLDVSSNEITQATGELTDISKLK  203
            E+ +    +L  L+++ L  N IK IP  I  LT L  L +S N+I +    +  ++ L 
Sbjct  232  EIPEAL-AKLTNLTQLILSDNQIKEIPETIAKLTNLTHLILSGNQIKEIPETIAKLTNLT  290

Query  204  DVNLQGNPLSD--KRLAKL  220
             + L GN + +  + +AKL
Sbjct  291  QLGLDGNQIKEIPEAIAKL  309


 Score = 75.9 bits (185),  Expect = 7e-13, Method: Compositional matrix adjust.
 Identities = 63/191 (33%), Positives = 104/191 (54%), Gaps = 8/191 (4%)

Query  19   GNSVSDRIKKNNLSD---ELFSCKSLNFLQISDTCLNEISPKIKMLDNLTSLVLHSNNLS  75
            G  +  +   NNL     EL S  +L  L IS   L  I   +  + +L  L+L    L+
Sbjct  57   GYRIFQKALGNNLKTLPIELLSLPNLRKLDISGNPLEGIPDVVMQILHLEELILIRVQLT  116

Query  76   KLCPEIGCLIKLKFLNVSNNNIEELPSAIGKLQALTSLNVSSNKISEIPD-LTNNTQLST  134
            ++   +  L  L  L +S+N I E+P A+ KL  LT LN+S N+I+EIP+ L   T L+ 
Sbjct  117  EIPEALAKLTNLTQLILSDNQITEIPEALAKLTNLTQLNLSYNQITEIPEALAKLTNLTQ  176

Query  135  VDFSHNTLTEMTQLCNNQLIRLSEIHLKKNYIKVIPPEINVLTALKFLDVSSN---EITQ  191
            ++ S+N +TE+ +    +L  L++++L+ N    IP  +  LT L  L++S N   EI +
Sbjct  177  LNLSYNQITEIPEAL-AKLTNLTQLNLRGNQRTEIPEALAKLTNLTRLNLSYNQRTEIPE  235

Query  192  ATGELTDISKL  202
            A  +LT++++L
Sbjct  236  ALAKLTNLTQL  246


 Score = 42.7 bits (99),  Expect = 0.014, Method: Compositional matrix adjust.
 Identities = 52/197 (26%), Positives = 80/197 (41%), Gaps = 66/197 (34%)

Query  90   LNVSNNNIEELPSAIGKLQALTS-------------------------------------  112
            L++S   + ELP  IGKLQ L S                                     
Sbjct  21   LDLSGQELTELPGEIGKLQQLESLILGKQVGGYEKVGYRIFQKALGNNLKTLPIELLSLP  80

Query  113  ----LNVSSNKISEIPDLTNN-----------TQLSTVDFSHNTLTEMTQLC--NNQ---  152
                L++S N +  IPD+               QL+ +  +   LT +TQL   +NQ   
Sbjct  81   NLRKLDISGNPLEGIPDVVMQILHLEELILIRVQLTEIPEALAKLTNLTQLILSDNQITE  140

Query  153  -------LIRLSEIHLKKNYIKVIPPEINVLTALKFLDVSSNEITQATGELTDISKLKDV  205
                   L  L++++L  N I  IP  +  LT L  L++S N+IT+    L  ++ L  +
Sbjct  141  IPEALAKLTNLTQLNLSYNQITEIPEALAKLTNLTQLNLSYNQITEIPEALAKLTNLTQL  200

Query  206  NLQGNPLSD--KRLAKL  220
            NL+GN  ++  + LAKL
Sbjct  201  NLRGNQRTEIPEALAKL  217


==> gi|333983716|ref|YP_004512926.1| adenylate cyclase [Methylomonas
methanica MC09]
Length=504
          Length = 504

 Score = 85.5 bits (210),  Expect = 4e-16, Method: Compositional matrix adjust.
 Identities = 72/208 (35%), Positives = 117/208 (56%), Gaps = 5/208 (2%)

Query  9    KDNRYELILSGNSVSDRIKKNNLSDELFSCKSLNFLQISDTCLNEISPKIKMLDNLTSLV  68
            +D  YELI        +I  NNLS    +  SL  L +    L E+   I  L NLT L 
Sbjct  42   EDWIYELIAWAKKY--KIFSNNLSLNKDTILSLTHLDLRHNQLTEVPDYIGKLINLTCLD  99

Query  69   LHSNNLSKLCPEIGCLIKLKFLNVSNNNIEELPSAIGKLQALT-SLNVSSNKISEIPD-L  126
            L +N L+KL   IG L +L  L +  N + +LP +IG+L  LT SL +S+N++ ++PD +
Sbjct  100  LSNNQLTKLPESIGNLTRLTDLYLQFNKLSDLPESIGRLTNLTNSLWLSNNQLKKLPDSI  159

Query  127  TNNTQLSTVDFSHNTLTEMTQLCNNQLIRLSEIHLKKNYIKVIPPEINVLTALKFLDVSS  186
             N + L+ +  S N LTE+ +   ++LI L+ + L  N + ++P  I  LT L+ L +S 
Sbjct  160  GNLSNLTGIILSGNQLTELPESI-SKLINLTNLSLSDNKLNILPESIGNLTKLRSLTLSG  218

Query  187  NEITQATGELTDISKLKDVNLQGNPLSD  214
            N++T+    + ++ KL +++L GN L++
Sbjct  219  NQLTKLPKSIGNLRKLSELSLAGNNLTE  246


 Score = 67.4 bits (163),  Expect = 2e-10, Method: Compositional matrix adjust.
 Identities = 55/186 (30%), Positives = 97/186 (52%), Gaps = 16/186 (9%)

Query  42   NFLQISDTCLNEISPKIKMLDNLTSLVLHSNNLSKLCPEIGCLIKLKFLNVSNNNIEELP  101
            N L +S+  L ++   I  L NLT ++L  N L++L   I  LI L  L++S+N +  LP
Sbjct  143  NSLWLSNNQLKKLPDSIGNLSNLTGIILSGNQLTELPESISKLINLTNLSLSDNKLNILP  202

Query  102  SAIGKLQALTSLNVSSNKISEIP-DLTNNTQLSTVDFSHNTLTEMTQLCNNQLIRLSEIH  160
             +IG L  L SL +S N+++++P  + N  +LS +  + N LTE+ + C   LI L+ + 
Sbjct  203  ESIGNLTKLRSLTLSGNQLTKLPKSIGNLRKLSELSLAGNNLTEVPE-CIGNLINLTSLS  261

Query  161  L--------------KKNYIKVIPPEINVLTALKFLDVSSNEITQATGELTDISKLKDVN  206
            L                + +K +P  I  L  LK   + S ++T+    + +++ L+++ 
Sbjct  262  LGSGSRGVLKTKSPESNDTLKKLPESIGNLKMLKSFSIGSTQLTKLPESIGNLTNLRELF  321

Query  207  LQGNPL  212
            L+ N L
Sbjct  322  LENNQL  327


 Score = 64.7 bits (156),  Expect = 2e-09, Method: Compositional matrix adjust.
 Identities = 52/160 (33%), Positives = 85/160 (53%), Gaps = 5/160 (3%)

Query  47   SDTCLNEISPKIKMLDNLTSLVLHSNNLSKLCPEIGCLIKLKFLNVSNNNIEELPSAIGK  106
            S+  L ++   I  L  L S  + S  L+KL   IG L  L+ L + NN + ELP +IG 
Sbjct  277  SNDTLKKLPESIGNLKMLKSFSIGSTQLTKLPESIGNLTNLRELFLENNQLIELPESIGN  336

Query  107  LQALTSLNVSSNKISEIPDLTNN-TQLSTVDFSHNTLTEMTQLCNNQLIRLSEIHLKKNY  165
            L  L  L +S N++ ++PD   N T+L  +   +N L ++ +   N +  L E+ L  N 
Sbjct  337  LTKLDDLRLSYNQLIKLPDCIGNLTKLKRIILENNQLIDLPESIGN-MTNLVELRLSDNQ  395

Query  166  IKVIPPEINVLTALKFLDVSSN---EITQATGELTDISKL  202
            +  +P  +  LT L++L ++ N   EI +A G LT +++L
Sbjct  396  LIKLPESLGNLTKLEYLQLNHNRLVEIPEAIGNLTKLTRL  435


 Score = 64.3 bits (155),  Expect = 2e-09, Method: Compositional matrix adjust.
 Identities = 59/196 (30%), Positives = 101/196 (52%), Gaps = 14/196 (7%)

Query  31   LSDELFSCKSLNFLQISDTCLNEISPKIKMLDNLTSLVLHSNNLSKLCPEIGCLIKLKFL  90
            L D + +  +L  + +S   L E+   I  L NLT+L L  N L+ L   IG L KL+ L
Sbjct  155  LPDSIGNLSNLTGIILSGNQLTELPESISKLINLTNLSLSDNKLNILPESIGNLTKLRSL  214

Query  91   NVSNNNIEELPSAIGKLQALTSLNVSSNKISEIPD----LTNNTQLSTVDFSHNTLTEMT  146
             +S N + +LP +IG L+ L+ L+++ N ++E+P+    L N T LS    S   L   +
Sbjct  215  TLSGNQLTKLPKSIGNLRKLSELSLAGNNLTEVPECIGNLINLTSLSLGSGSRGVLKTKS  274

Query  147  QLCNNQLIRLSE----IHLKKNY------IKVIPPEINVLTALKFLDVSSNEITQATGEL  196
               N+ L +L E    + + K++      +  +P  I  LT L+ L + +N++ +    +
Sbjct  275  PESNDTLKKLPESIGNLKMLKSFSIGSTQLTKLPESIGNLTNLRELFLENNQLIELPESI  334

Query  197  TDISKLKDVNLQGNPL  212
             +++KL D+ L  N L
Sbjct  335  GNLTKLDDLRLSYNQL  350


 Score = 63.2 bits (152),  Expect = 5e-09, Method: Compositional matrix adjust.
 Identities = 59/192 (31%), Positives = 96/192 (50%), Gaps = 4/192 (2%)

Query  23   SDRIKKNNLSDELFSCKSLNFLQISDTCLNEISPKIKMLDNLTSLVLHSNNLSKLCPEIG  82
            +D +KK  L + + + K L    I  T L ++   I  L NL  L L +N L +L   IG
Sbjct  278  NDTLKK--LPESIGNLKMLKSFSIGSTQLTKLPESIGNLTNLRELFLENNQLIELPESIG  335

Query  83   CLIKLKFLNVSNNNIEELPSAIGKLQALTSLNVSSNKISEIPD-LTNNTQLSTVDFSHNT  141
             L KL  L +S N + +LP  IG L  L  + + +N++ ++P+ + N T L  +  S N 
Sbjct  336  NLTKLDDLRLSYNQLIKLPDCIGNLTKLKRIILENNQLIDLPESIGNMTNLVELRLSDNQ  395

Query  142  LTEMTQLCNNQLIRLSEIHLKKNYIKVIPPEINVLTALKFLDVSSNEITQATGELTDISK  201
            L ++ +   N L +L  + L  N +  IP  I  LT L  L +  N+I +    + ++SK
Sbjct  396  LIKLPESLGN-LTKLEYLQLNHNRLVEIPEAIGNLTKLTRLSIGDNQIVELPESIGNLSK  454

Query  202  LKDVNLQGNPLS  213
            L  + L  N ++
Sbjct  455  LTRLCLHKNQIT  466


 Score = 53.9 bits (128),  Expect = 4e-06, Method: Compositional matrix adjust.
 Identities = 48/145 (33%), Positives = 72/145 (50%), Gaps = 23/145 (16%)

Query  58   IKMLDNLTSLVLHSNNLSKLCPEIGCLIKLKFLNVSNNNIEELPSAIGKLQALTSLNVSS  117
            I  + NL  L L  N L KL   +G L KL++L +++N + E+P AIG L  LT L++  
Sbjct  380  IGNMTNLVELRLSDNQLIKLPESLGNLTKLEYLQLNHNRLVEIPEAIGNLTKLTRLSIGD  439

Query  118  NKISEIPDLTNNTQLSTVDFSHNTLTEMTQLCNNQLIRLSEIHLKKNYIKVIPPEINVLT  177
            N+I E+P+            S   L+++T+LC           L KN I  +P     L 
Sbjct  440  NQIVELPE------------SIGNLSKLTRLC-----------LHKNQITKLPESFGKLK  476

Query  178  ALKFLDVSSNEITQATGELTDISKL  202
             LK L ++SN I     EL+ + K+
Sbjct  477  KLKDLYLNSNPIKYLPAELSHLIKI  501


==> gi|70607253|ref|YP_256123.1| phenylalanyl-tRNA synthetase subunit
beta [Sulfolobus acidocaldarius DSM 639]
Length=542
          Length = 542

 Score = 84.7 bits (208),  Expect = 7e-16, Method: Compositional matrix adjust.
 Identities = 57/191 (30%), Positives = 92/191 (48%), Gaps = 23/191 (12%)

Query  287  VKQAKFAKEV-----RPHFLACVVKNISWDLETVKKFLQLQNKMHDGICDKRNFATIATH  341
            +KQ+ ++ EV     RP+ +A +VK+I  D E++++ +Q Q K+H  +  KR    I  H
Sbjct  77   IKQSVYSFEVKEVKSRPYAVAGIVKDIKLDDESLRELIQFQEKLHITVGRKRKKVAIGIH  136

Query  342  DLSLCKGRNFLYTALSPEGFKIMPLSRNKEFTGKELFLQLQQEAEALRKEKKRNTYSGIH  401
            DL         Y  L P  +K +PL+++K  T KE+  Q  Q  E          Y  I 
Sbjct  137  DLDKITSTKIYYKPL-PLDYKFIPLNQSKLMTIKEVIEQTPQGRE----------YGNIS  185

Query  402  KYLYLLEDKPLYPCLLNSENTVISFPPLTNSDSTKISVNTKELLIEVTSSKSQSNCKKVL  461
             Y        L P ++     V+S PP+ NSD T+I   T+ + I+VT +  ++     L
Sbjct  186  IY------DGLSPAIVEENGDVLSIPPIINSDKTRIDEKTRNIFIDVTGTSFEA-VSSTL  238

Query  462  DSLLKQMLQSG  472
            D L+  + + G
Sbjct  239  DILVTDLAEMG  249
