# Supplementary material for: An insight into the salivary gland content of the human body louse, Pediculus humanus
Source: Sci Rep. 2025 May 26;15:18322. doi: 10.1038/s41598-025-01412-5 (PMC12106848; doi:10.1038/s41598-025-01412-5)
Supplement: Supplementary file 2 — Supplementary Information 2. [file 41598_2025_1412_MOESM2_ESM.zip › S2/links/BAC-LIGHT/Phseq_10409-BAC-LIGHT.txt]

>Phseq_10409

gi|220935100|ref|YP_002513999.1| ATP-dependent DNA helicase RecQ ...  29.3    2.4
gi|32475631|ref|NP_868625.1| PbrT protein- c-type cytochrome [Rho...  28.9    2.9
gi|320103081|ref|YP_004178672.1| NusA antitermination factor [Iso...  27.7    7.0
gi|134101056|ref|YP_001106717.1| AraC family transcription regula...  27.7    7.3
gi|197287139|ref|YP_002153011.1| common antigen polymerase [Prote...  27.7    8.3
gi|156937390|ref|YP_001435186.1| hypothetical protein Igni_0597 [...  27.3    9.4
gi|91789157|ref|YP_550109.1| putative lauroyl/myristoyl acyltrans...  27.3    9.7


==> gi|220935100|ref|YP_002513999.1| ATP-dependent DNA helicase RecQ
[Thioalkalivibrio sp. HL-EbGR7]
Length=711
          Length = 711

 Score = 29.3 bits (64),  Expect = 2.4, Method: Composition-based stats.
 Identities = 12/27 (44%), Positives = 17/27 (63%), Gaps = 0/27 (0%)

Query  2    ILRRSRELWLRNSAKCPRNFGRRGTTS  28
            +LR  +E+WLR  A+ PR  GR+   S
Sbjct  495  VLRGEQEVWLRKDARPPRGGGRKERVS  521


==> gi|32475631|ref|NP_868625.1| PbrT protein- c-type cytochrome
[Rhodopirellula baltica SH 1]
Length=474
          Length = 474

 Score = 28.9 bits (63),  Expect = 2.9, Method: Composition-based stats.
 Identities = 17/60 (28%), Positives = 26/60 (43%), Gaps = 6/60 (10%)

Query  3    LRRSRELWLRNSAKCPRNFGRRGTTSGDGTCFPSWV--WSQ----RPERSDCLLKTQVRA  56
            ++R +EL++   A C +  G  G   G  T F  W   W+     +PE  D L+    R 
Sbjct  329  IKRGQELYVGKIALCSKCHGVNGLGDGQTTDFDDWTKEWTLGIGIKPENRDALIPLLARG  388


==> gi|320103081|ref|YP_004178672.1| NusA antitermination factor
[Isosphaera pallida ATCC 43644]
Length=520
          Length = 520

 Score = 27.7 bits (60),  Expect = 7.0, Method: Composition-based stats.
 Identities = 13/29 (45%), Positives = 18/29 (62%), Gaps = 0/29 (0%)

Query  1    RILRRSRELWLRNSAKCPRNFGRRGTTSG  29
            RI+  + EL  + S + PR  G RG+TSG
Sbjct  369  RIVEAAEELAEQQSEESPRRKGGRGSTSG  397


==> gi|134101056|ref|YP_001106717.1| AraC family transcription regulator
[Saccharopolyspora erythraea NRRL 2338]
Length=312
          Length = 312

 Score = 27.7 bits (60),  Expect = 7.3, Method: Composition-based stats.
 Identities = 16/41 (39%), Positives = 22/41 (54%), Gaps = 1/41 (2%)

Query  12   RNSAKCPRNFGRRGTTSGDGTCFPSWVWSQRPERSDCLLKT  52
            R +   PRN GR+   S  GT    W+ +QR  R+  LL+T
Sbjct  232  RQANTSPRNLGRQ-FLSATGTSPLRWLLAQRMRRAQELLET  271


==> gi|197287139|ref|YP_002153011.1| common antigen polymerase [Proteus
mirabilis HI4320]
Length=454
          Length = 454

 Score = 27.7 bits (60),  Expect = 8.3, Method: Composition-based stats.
 Identities = 8/10 (80%), Positives = 9/10 (90%), Gaps = 0/10 (0%)

Query  35   PSWVWSQRPE  44
            PSWVW QRP+
Sbjct  301  PSWVWPQRPD  310


==> gi|156937390|ref|YP_001435186.1| hypothetical protein Igni_0597
[Ignicoccus hospitalis KIN4/I]
Length=160
          Length = 160

 Score = 27.3 bits (59),  Expect = 9.4, Method: Compositional matrix adjust.
 Identities = 19/59 (32%), Positives = 28/59 (47%), Gaps = 9/59 (15%)

Query  4    RRSRELWLRN----SAKCPRNFGRRGTTSG--DGTCFPSWVWSQRPERSDCLLKTQVRA  56
            +   E+ +R+    S  CP     RG  +G   G C   W  S R E +DC++K +VR 
Sbjct  82   KEGEEVVIRDAPGFSYGCPFE---RGLVAGIMSGLCRAPWDASARVEGTDCIIKPRVRG  137


==> gi|91789157|ref|YP_550109.1| putative lauroyl/myristoyl acyltransferase
involved in LPS biosynthesis [Polaromonas sp. JS666]
Length=334
          Length = 334

 Score = 27.3 bits (59),  Expect = 9.7, Method: Composition-based stats.
 Identities = 11/23 (48%), Positives = 13/23 (57%), Gaps = 0/23 (0%)

Query  28  SGDGTCFPSWVWSQRPERSDCLL  50
           S  G   P   W QRPERS+ L+
Sbjct  14  SSTGGAVPQAAWRQRPERSNMLM  36
