# Supplementary material for: An insight into the salivary gland content of the human body louse, Pediculus humanus
Source: Sci Rep. 2025 May 26;15:18322. doi: 10.1038/s41598-025-01412-5 (PMC12106848; doi:10.1038/s41598-025-01412-5)
Supplement: Supplementary file 2 — Supplementary Information 2. [file 41598_2025_1412_MOESM2_ESM.zip › S2/links/BAC-LIGHT/Phseq_1041-BAC-LIGHT.txt]

>Phseq_1041

gi|23098214|ref|NP_691680.1| ATP-dependent DNA helicase [Oceanoba...  31.6    1.8
gi|20091671|ref|NP_617746.1| hypothetical protein MA2846 [Methano...  31.2    2.4
gi|20094350|ref|NP_614197.1| hypothetical protein MK0914 [Methano...  30.4    4.1


==> gi|23098214|ref|NP_691680.1| ATP-dependent DNA helicase [Oceanobacillus
iheyensis HTE831]
Length=741
          Length = 741

 Score = 31.6 bits (70),  Expect = 1.8, Method: Composition-based stats.
 Identities = 26/76 (34%), Positives = 35/76 (46%), Gaps = 15/76 (20%)

Query  15   MLGSLELFTSP-----LGRVCCNPVRGSG----ERSRSLSGE------DAYENRDVIGNR  59
            M+  L L T+P       RV   P RG G    ER ++ +GE      +A +  D  G  
Sbjct  395  MIAYLRLITNPDDDISFVRVVNEPKRGVGKTSVERLQAYAGEHDISLYEAVKEVDFTGVS  454

Query  60   KSSDRASSGFVSLIHT  75
            K +  A +GF SLI T
Sbjct  455  KKAANALAGFESLIRT  470


==> gi|20091671|ref|NP_617746.1| hypothetical protein MA2846 [Methanosarcina
acetivorans C2A]
Length=405
          Length = 405

 Score = 31.2 bits (69),  Expect = 2.4, Method: Composition-based stats.
 Identities = 13/20 (65%), Positives = 15/20 (75%), Gaps = 0/20 (0%)

Query  24   SPLGRVCCNPVRGSGERSRS  43
            SP+GR    PV+ SGERSRS
Sbjct  384  SPVGRSVERPVKASGERSRS  403


==> gi|20094350|ref|NP_614197.1| hypothetical protein MK0914 [Methanopyrus
kandleri AV19]
Length=739
          Length = 739

 Score = 30.4 bits (67),  Expect = 4.1, Method: Composition-based stats.
 Identities = 15/39 (38%), Positives = 21/39 (54%), Gaps = 0/39 (0%)

Query  2    GGALYEGMSSWVAMLGSLELFTSPLGRVCCNPVRGSGER  40
            GGA Y+G S   + + S  LF +  GR CC  +   G+R
Sbjct  406  GGAFYQGCSEVSSRILSSILFLNSGGRECCEQLAHPGQR  444
