# Supplementary material for: An insight into the salivary gland content of the human body louse, Pediculus humanus
Source: Sci Rep. 2025 May 26;15:18322. doi: 10.1038/s41598-025-01412-5 (PMC12106848; doi:10.1038/s41598-025-01412-5)
Supplement: Supplementary file 2 — Supplementary Information 2. [file 41598_2025_1412_MOESM2_ESM.zip › S2/links/BAC-LIGHT/Phseq_10412-BAC-LIGHT.txt]

>Phseq_10412

gi|154253128|ref|YP_001413952.1| major facilitator transporter [P...  69.3    1e-11
gi|109899241|ref|YP_662496.1| major facilitator transporter [Pseu...  67.8    3e-11
gi|109899756|ref|YP_663011.1| major facilitator transporter [Pseu...  66.2    9e-11
gi|197104490|ref|YP_002129867.1| major facilitator superfamily MF...  63.5    7e-10
gi|154250501|ref|YP_001411325.1| major facilitator transporter [P...  60.5    8e-09
gi|254294986|ref|YP_003061009.1| major facilitator superfamily MF...  58.2    5e-08
gi|197105720|ref|YP_002131097.1| major facilitator superfamily MF...  56.6    1e-07
gi|254294653|ref|YP_003060676.1| major facilitator superfamily MF...  55.5    4e-07
gi|254293961|ref|YP_003059984.1| major facilitator superfamily MF...  54.7    6e-07
gi|338213105|ref|YP_004657160.1| major facilitator superfamily pr...  54.7    7e-07


==> gi|154253128|ref|YP_001413952.1| major facilitator transporter
[Parvibaculum lavamentivorans DS-1]
Length=472
          Length = 472

 Score = 69.3 bits (168),  Expect = 1e-11, Method: Compositional matrix adjust.
 Identities = 65/212 (31%), Positives = 109/212 (51%), Gaps = 21/212 (10%)

Query  8    WRVCYYGVGIVGIIVGILTGLTIKEPERK-IIGEETTADRSTQKKK-----------KDW  55
            W++ +  VG+ GI+V +    T++EP R+  + +ET AD  +++ +           K+W
Sbjct  203  WQITFLVVGLPGILVALWV-WTLREPVRRGHVRQETGADGISRRVEVPVKEVFEYMGKNW  261

Query  56   KVILQPRVVLLCLAASIRHTGGMTFGYNCDLFYREYFPDY-DLGWWLFAVTVVIGSIGVV  114
            + I+    + LC A S     G+   +   LF R +   Y + G+W   V V+ G+ GV+
Sbjct  262  RTIVP---LNLCYALSAMMAYGVA-AWIPTLFVRTHGWTYPEAGFWYGLVIVIFGTTGVI  317

Query  115  AGGVISDKFVSKMGIKS-RVLVLAISQLIASPFAFG-SVYFDPVGAMITLAISYFFAEMW  172
            AGG   D F++  GI++ R++V A + L A PF+    +  DP  A++ L  S FFA   
Sbjct  318  AGGWTGD-FLTGKGIRNGRMMVCAFTGLAAFPFSIAYPLVDDPWIALLLLCPSTFFATFT  376

Query  173  FGIVFAILVEVVPLSMRSTTVGIFLFVMNNVG  204
             G   + L E++P  MR     I +FV+  +G
Sbjct  377  TGAGPSALQELMPNQMRGFASAILIFVVTIIG  408


==> gi|109899241|ref|YP_662496.1| major facilitator transporter [Pseudoalteromonas
atlantica T6c]
Length=441
          Length = 441

 Score = 67.8 bits (164),  Expect = 3e-11, Method: Compositional matrix adjust.
 Identities = 64/220 (29%), Positives = 101/220 (46%), Gaps = 10/220 (5%)

Query  5    DLGWRVCYYGVGIVGIIVGILTGLTIKEPERKIIGEETTADRSTQKKKKDWKVILQ-PRV  63
            D  WR+    VGI G+++ IL  LTIKEP R   G    +  +     +  KV+L  P  
Sbjct  179  DANWRLVMLSVGIPGVLLAILLKLTIKEPPR---GGNLHSAAAKTPSWQSIKVLLTIPSW  235

Query  64   VLLCLAASIRHTGGMTFGYNCDLFYREYFPDYDLGWWLFAVTVVIGS---IGVVAGGVIS  120
              +C+A S+   G          FY   +P+ DL   L  V ++ G+    GV  GG I+
Sbjct  236  WGMCIAISLASFGSYAISTWMMDFYLRAYPNLDLTSLLIKVGIINGTAYAFGVWFGGAIT  295

Query  121  DKFVSKMGIKSRVLVLAISQLIASPFAFGSVYF-DPVGAMITLAISYFFAEMWFGIVFAI  179
            DK+  K    +   V A+  L+  P    SV   D   ++I L +  F +  + G  FA+
Sbjct  296  DKW-GKTNRGAYGWVPALGLLVGVPAYIYSVQVTDLNTSLILLTVLLFTSGFYLGPSFAL  354

Query  180  LVEVVPLSMRSTTVGIFLFVMNNVG-GNLPILVEPIRTSL  218
               + P+ +R+ +  +F FV+N +  G  P  +  +  SL
Sbjct  355  AQTLAPVKVRAMSTALFFFVLNIIALGGGPTFIGILSKSL  394


==> gi|109899756|ref|YP_663011.1| major facilitator transporter [Pseudoalteromonas
atlantica T6c]
Length=430
          Length = 430

 Score = 66.2 bits (160),  Expect = 9e-11, Method: Compositional matrix adjust.
 Identities = 57/205 (28%), Positives = 101/205 (49%), Gaps = 6/205 (3%)

Query  5    DLGWRVCYYGVGIVGIIVGILTGLTIKEPER---KIIGEETTADRSTQKKKKDWKVILQP  61
             +GWR+ ++ VG+ GI++ ++  LT+KEP R    ++ +    ++ T K+   +    +P
Sbjct  162  KIGWRMAFFAVGLPGILMAVVVRLTLKEPPRGGSGMVSDPNVGEKYTFKQTLGFLWKSKP  221

Query  62   RVVLLCLAASIRHTGGMTFGYNCDLFYREY-FPDYDLGWWLFAVTVVIGSIGVVAGGVIS  120
                   A     TG  T  +      R +     ++G  L  +    G IG ++GG ++
Sbjct  222  FRKAAFAAGFCAFTGYSTLTFIPSFLIRSHGMSIAEVGVSLGLIIGFSGVIGALSGGFLA  281

Query  121  DKFVSKMGIKSRVLVLAISQLIASPFAFGSVYFDPVGA-MITLAISYFFAEMWFGIVFAI  179
            DKF  KM ++  + V AI  L++ PF+  ++  D +   ++ + IS  F   + G   AI
Sbjct  282  DKF-GKMNLRWYMWVPAIGVLLSVPFSLLALSLDSLTLVLVCIFISNVFGSCYLGPTIAI  340

Query  180  LVEVVPLSMRSTTVGIFLFVMNNVG  204
               +V  SMR+TT  I  F++N VG
Sbjct  341  SHHLVKPSMRATTSAILFFILNIVG  365


==> gi|197104490|ref|YP_002129867.1| major facilitator superfamily
MFS_1 [Phenylobacterium zucineum HLK1]
Length=451
          Length = 451

 Score = 63.5 bits (153),  Expect = 7e-10, Method: Compositional matrix adjust.
 Identities = 61/219 (28%), Positives = 98/219 (45%), Gaps = 27/219 (12%)

Query  7    GWRVCYYGVGIVGIIVGILTGLTIKEPERKII--GEETTADRSTQKKKKDWKVILQPRVV  64
            GWR+ +   G+ GI+  IL   T+KEP R +    E+  A ++T  +   + +  +P   
Sbjct  181  GWRMAFLVAGLPGIVFAILAFTTLKEPRRILARHAEQVKAAQATFGETVRY-LTAKPTFW  239

Query  65   LLCLAASIRHTGGMTFGYNCDLFYREYF--------PDYDLGWWLFAVTVVIGSIGVVAG  116
            L+ L A+I+       GY    F   +F             G+ L  V  +  ++G++AG
Sbjct  240  LIALGAAIK----AFIGYGHAPFTASFFLRVHEGEIAALAAGFGLGPVGFLGLALGIIAG  295

Query  117  ----------GVISDKFVSKMGIKSRVLVLAISQLIASPFAFGSVYFDPVGAMITLAI-S  165
                      G I+D  V K  + + ++  AI+ L   P    +V  D     + L   S
Sbjct  296  VGGALGAWLGGWIADA-VGKTNVGNHMVTPAIASLAGVPVYCAAVLVDSALVALALLTLS  354

Query  166  YFFAEMWFGIVFAILVEVVPLSMRSTTVGIFLFVMNNVG  204
            YF   MW+G V+     +VP  MR+T   I LF++N VG
Sbjct  355  YFLGTMWYGPVYGTAQSIVPPHMRATGAAILLFIVNLVG  393


==> gi|154250501|ref|YP_001411325.1| major facilitator transporter
[Parvibaculum lavamentivorans DS-1]
Length=444
          Length = 444

 Score = 60.5 bits (145),  Expect = 8e-09, Method: Compositional matrix adjust.
 Identities = 51/207 (25%), Positives = 94/207 (45%), Gaps = 8/207 (4%)

Query  7    GWRVCYYGVGIVGIIVGILTGLTIKEPER-KIIGEETTADRSTQKKKKDWKVILQPR---  62
            GWR  ++ VG  G+++ +L   T+KEPER    G  + A  +  K  + WK++   R   
Sbjct  181  GWRAAFFIVGAPGLLIALLVRFTLKEPERGHADGIASQASAAAPKVMEVWKLLWSQRSFR  240

Query  63   -VVLLCLAASIRHTGGMTFGYNCDLFYREYFPDYDLGWWLFAVTVVIGSIGVVAGGVISD  121
             + + C  A+     G+T+     +   +  P  ++G WL  +   +G  G      ++D
Sbjct  241  HISIGCALAAFGGYAGVTWIPAFLMRSFQMSPG-EIGTWLALIIGFVGGAGTYLTSWLAD  299

Query  122  KFVSKMGIKSRVLVLAISQLIASPFAFGS-VYFDPVGAMITLAISYFFAEMWFGIVFAIL  180
            ++  K  ++  + V+AI  L+  PFA G  +  D   A+    +  F    + G   A+ 
Sbjct  300  RY-GKGDVRWNMWVVAIVMLVCFPFAVGMYLSMDKYWALAFFLVPAFAGAAYIGPSLAMT  358

Query  181  VEVVPLSMRSTTVGIFLFVMNNVGGNL  207
              +V L MR+    +   ++N +G  L
Sbjct  359  QGLVTLRMRAVASAVLFLILNLIGMGL  385


==> gi|254294986|ref|YP_003061009.1| major facilitator superfamily
MFS_1 [Hirschia baltica ATCC 49814]
Length=454
          Length = 454

 Score = 58.2 bits (139),  Expect = 5e-08, Method: Compositional matrix adjust.
 Identities = 66/238 (28%), Positives = 110/238 (46%), Gaps = 31/238 (13%)

Query  8    WRVCYYGVGIVGIIVGILTGLTIKEPERKIIGEETTADRSTQKKKK----DWKVILQPRV  63
            W+V +  VG  G+++  +  + +KEP+R+ + ++     S Q+ K     +WK       
Sbjct  196  WQVPFLIVGAPGMLLAAIF-MFVKEPKRRGLTKKAETSMSFQEMKAYAGLNWKSYAG---  251

Query  64   VLLCLAASIRHTGGMTFGYNCDLFYREYFPDYDLGWWLFA---VTVVIGSIGVVAGGVIS  120
            ++L LA  I   G     +    F R++  D+D G    A   V V  G+ G + GG ++
Sbjct  252  IILGLAFLIL-VGQSGSAWIPAFFQRKF--DWDAGQIGAAYGPVVVFCGASGALLGGFVA  308

Query  121  DKFVSKMGIKSRVLVLAISQLIASPFAFGSV---------YFDPVGAMITLAISYFFAEM  171
              ++ KMG          + LIA  FAFG++            P  A+I + +  F A  
Sbjct  309  S-YLKKMGHVR-------ANLIAPLFAFGALIPVTILYPLMSTPTLALILIGVMNFCAGF  360

Query  172  WFGIVFAILVEVVPLSMRSTTVGIFLFVMNNVGGNLPILVEPIRTSLGFRESLYILYA  229
             FG  FA L E+ P  MR+  V IF+  +N +G  L   +  + T +GF +S  + Y+
Sbjct  361  PFGGCFAALQEITPNRMRAQVVAIFMLGVNLLGAGLGPTIVALITDIGFGDSAALPYS  418


==> gi|197105720|ref|YP_002131097.1| major facilitator superfamily
MFS_1 [Phenylobacterium zucineum HLK1]
Length=434
          Length = 434

 Score = 56.6 bits (135),  Expect = 1e-07, Method: Compositional matrix adjust.
 Identities = 60/222 (27%), Positives = 93/222 (42%), Gaps = 27/222 (12%)

Query  7    GWRVCYYGVGIVGIIVGILTGLTIKEPERKIIGEETTADRSTQKKKKDWKVI----LQPR  62
            GWR  +Y +G+ GII+ ++  L +KEP+R  + +      +       W  I        
Sbjct  171  GWRTAFYVMGVPGIILALVVLLFVKEPKRGGLDKIADGKDAHDAAPPLWTAIGGFFSNRT  230

Query  63   VVLLCLAASIRH-TGGMTFGYNCDLFYR-------EYFPDYDLGWWLFAVTVVIGSIGVV  114
            +VL   AA +    G     +N     R       E    Y L      V  + G IG  
Sbjct  231  LVLTAFAAGLSAFVGYAALTWNPPFLMRVKGMSLTEVAAYYSL------VLGITGMIGTF  284

Query  115  AGGVISDKFVSKMGIKSR---VLVLAISQLIASPFAFGSVYFDPVG-AMITLAISYFFAE  170
            A G I+D    K+G K R     + A++  I  PF FG VY      A+I +A+      
Sbjct  285  AAGWIAD----KLGAKDRRWFAWIPALAFFITIPFWFGIVYAPTWQIALICIAVPALLNN  340

Query  171  MWFGIVFAILVEVVPLSMRSTTVGIFLFVMNNVG-GNLPILV  211
             +     A++   VP + R+ +  + LFV+N +G G  P+ V
Sbjct  341  CYLAPALAVVQNAVPPNRRTISGAVLLFVLNLIGLGAGPVYV  382


==> gi|254294653|ref|YP_003060676.1| major facilitator superfamily
MFS_1 [Hirschia baltica ATCC 49814]
Length=469
          Length = 469

 Score = 55.5 bits (132),  Expect = 4e-07, Method: Compositional matrix adjust.
 Identities = 59/205 (29%), Positives = 87/205 (42%), Gaps = 7/205 (3%)

Query  5    DLGWRVCYYGVGIVGIIVGILTGLTIKEPERKIIGEETTADRS-TQKKKKDWKVILQPRV  63
            +  WR  +  VG  GII+GIL  LTIKEP R      TT   S T  K    ++  +P  
Sbjct  175  NFTWREAFIYVGAPGIIIGILVLLTIKEPPRGYSDPPTTKSASQTNFKDAIVEIFSKPTF  234

Query  64   VLLCLAASIRHTGGMTFGYNCDLFYREYFPDYDLGWWLFAVTVVIG---SIGVVAGGVIS  120
             ++ + A++    G        LF  +Y   Y  G         +G   ++G   GG ++
Sbjct  235  WIMAVGATLAAFAGYGLVGFTPLFI-QYVHGYSAGETAIMFMAPVGLAATLGAFLGGYLT  293

Query  121  DKFVSKMGIKSRVLVLAISQLIASPF-AFGSVYFDPVGAMITLAISYFFAEMWFGIVFAI  179
                SK    +   V  I+ LIA PF AF     D    +  L +       + G  + I
Sbjct  294  QT-ASKKSETAPTWVSGIAFLIAVPFYAFSFFASDHRLMLAMLMLGSVLQYFYIGAQYNI  352

Query  180  LVEVVPLSMRSTTVGIFLFVMNNVG  204
               VV +  R+T V + LFV+N +G
Sbjct  353  AQAVVSVRSRATAVAVLLFVVNLIG  377


==> gi|254293961|ref|YP_003059984.1| major facilitator superfamily
MFS_1 [Hirschia baltica ATCC 49814]
Length=432
          Length = 432

 Score = 54.7 bits (130),  Expect = 6e-07, Method: Compositional matrix adjust.
 Identities = 49/204 (24%), Positives = 92/204 (45%), Gaps = 6/204 (3%)

Query  5    DLGWRVCYYGVGIVGIIVGILTGLTIKEPERKIIGEETTADRSTQKKKKDWKVILQPRVV  64
              GWR+ ++  G+ G+++ +L   T+KEP+R +       +++   K+    +  Q  ++
Sbjct  172  HFGWRIAFFVAGVPGLLLALLVRFTMKEPKRGLSEAREQHEQAPSLKETLAFIGTQKSLI  231

Query  65   LL---CLAASIRHTGGMTFGYNCDLFYREYFPDYDLGWWLFAVTVVIGSIGVVAGGVISD  121
             L   CL   I     + F  +  L         D+   L  +  V+GS G +  G + D
Sbjct  232  WLLLGCLMICISANAYVAF-ISSHLQRSYNLTVMDVALPLGLLIGVVGSFGAIVLGNVCD  290

Query  122  KFVSKMGIKSRVLVLAISQLIASPFAFGSVYFDPVG-AMITLAISYFFAEMWFGIVFAIL  180
            +  +K  ++ R  ++ I  L+A PFA+  +  + V  A +   +  F   ++  I +   
Sbjct  291  RLSAK-DLRWRPWMIGICSLVALPFAWMFLGAETVNHAYMWNIVPCFVGLIYASIAYTSS  349

Query  181  VEVVPLSMRSTTVGIFLFVMNNVG  204
             E+VPL MRS      LF +  +G
Sbjct  350  QELVPLQMRSFASAFTLFCLTLIG  373


==> gi|338213105|ref|YP_004657160.1| major facilitator superfamily
protein [Runella slithyformis DSM 19594]
Length=446
          Length = 446

 Score = 54.7 bits (130),  Expect = 7e-07, Method: Compositional matrix adjust.
 Identities = 58/217 (27%), Positives = 94/217 (43%), Gaps = 21/217 (10%)

Query  8    WRVCYYGVGIVGIIVGILTGLTIKEPERKIIGEETTADRSTQKKKKDWKVILQPRVVLLC  67
            W+  +  VG  G+++ +L   T+KEP R+        D+      +  + +   R  LL 
Sbjct  184  WQTVFLVVGAPGLLIVLLIAFTVKEPVRQ------QTDKDKIAISEIMRYLGANRFALLS  237

Query  68   L---AASIRHTGGMTFGYNCDLFYREY-FPDYDLGWWLFAVTVVIGSIGVVAGGVISDKF  123
            L    A +  +   T  +   L  R+Y F +   G  L  +  +  + GV  GG  +DK 
Sbjct  238  LFFGIALMAFSSYATIAWTPTLLVRKYGFAESQAGLLLGGIITIFSTAGVYLGGRYADKL  297

Query  124  VS--------KMGIKSRVLVLAISQLIASPFAFGSVYFDPVGAMITLAISYFFAEMWFGI  175
                      ++G +  ++   ++  I    AF S       A+  LA+  FF  + +G 
Sbjct  298  TKDGYPDAKMRVGYQGMLIGTLLAVTIFLMMAFTSAPMPLFVAL--LALICFFTSLPYGA  355

Query  176  VFAILVEVVPLSMRSTTVGIFLFVMNNVG-GNLPILV  211
              A L E+VP  MR+T    FLFV+N VG G  P+ V
Sbjct  356  ATAALQEMVPAPMRATFSAFFLFVVNIVGLGGGPLAV  392
