# Supplementary material for: An insight into the salivary gland content of the human body louse, Pediculus humanus
Source: Sci Rep. 2025 May 26;15:18322. doi: 10.1038/s41598-025-01412-5 (PMC12106848; doi:10.1038/s41598-025-01412-5)
Supplement: Supplementary file 2 — Supplementary Information 2. [file 41598_2025_1412_MOESM2_ESM.zip › S2/links/BAC-LIGHT/Phseq_10417-BAC-LIGHT.txt]

>Phseq_10417

gi|153010159|ref|YP_001371373.1| aldehyde dehydrogenase [Ochrobac...  100     7e-21
gi|119386605|ref|YP_917660.1| aldehyde dehydrogenase [Paracoccus ...  93.6    1e-18
gi|296268355|ref|YP_003650987.1| betaine-aldehyde dehydrogenase [...  86.3    1e-16
gi|291296608|ref|YP_003508006.1| Aldehyde dehydrogenase (NAD(+)) ...  84.7    8e-16
gi|89053277|ref|YP_508728.1| aldehyde dehydrogenase [Jannaschia s...  84.0    2e-15
gi|312129024|ref|YP_003996364.1| aldehyde dehydrogenase [Leadbett...  82.4    4e-15
gi|300310355|ref|YP_003774447.1| NAD-dependent aldehyde dehydroge...  82.0    6e-15
gi|319791773|ref|YP_004153413.1| aldehyde dehydrogenase [Variovor...  81.6    9e-15
gi|339626944|ref|YP_004718587.1| betaine-aldehyde dehydrogenase [...  80.1    1e-14
gi|332295714|ref|YP_004437637.1| Aldehyde Dehydrogenase [Thermode...  79.7    2e-14


==> gi|153010159|ref|YP_001371373.1| aldehyde dehydrogenase [Ochrobactrum
anthropi ATCC 49188]
Length=798
          Length = 798

 Score = 100 bits (249),  Expect = 7e-21, Method: Compositional matrix adjust.
 Identities = 104/409 (25%), Positives = 172/409 (42%), Gaps = 61/409 (15%)

Query  32   RENINKINELTG-KNASVDLGCQKSVDIIFEEATKAQTEWENKSISERAEILFEIGNNYS  90
            R+ I   N   G K A +  G    VD   + A  A  +W   S  ERA+ L+ I  +  
Sbjct  48   RKAIAVANPANGDKLAEITCGNADDVDQAVKAARTAFGKWSKLSGYERAKYLYAIARHIQ  107

Query  91   Q-----------------------NTDLNSDYFYFYSNFISV-SNEFKEWKPVGIVLLIL  126
            +                       +  L + +FY Y+ +  +  +EFK + PVG+   ++
Sbjct  108  KRERFLAVLETMDNGKPIRETRDIDIPLAARHFYHYAGWAEMLEDEFKGFSPVGVCGQVI  167

Query  127  PEDFPLFIFSAIVSAVLAAGCGIII----VSNIEKIKRFENIFIDAGLPNGLYNVI-ADC  181
            P +FPL + +  ++  LAAG  +++    ++ +  I  F  I  + GLP G+ NV+  D 
Sbjct  168  PWNFPLLMLAWKIAPALAAGNTVVLKPADLTPLSAIA-FAEICHEVGLPAGVVNVVQGDG  226

Query  182  EKNKKILLRHSNKIVVFNDFFNVKNIFNKPFFGSFTYLC---PNKTSSILLESCDINAAI  238
                +I        V F     V  +  +   GS   L      K+  I+ E  D++AA+
Sbjct  227  STGAEICGHDGVDKVAFTGSTQVGRVIREQIAGSGKKLSLELGGKSPFIVFEDADLDAAV  286

Query  239  EKLLKETIGLNH---LWSVSTIVVQESIYKKFYTN------TIFYLGQYDDDNNKSFIKN  289
            E ++ + I  N      + S ++VQE I ++FY        T+      D   +   I +
Sbjct  287  EGVV-DAIWFNQGEVCCAGSRLLVQEGIAERFYAKLRKRLETLRVGDPLDKSTDVGAIVS  345

Query  290  DDNSRLIS---QEAVNTGAEV--------IHGNGITILFNYQNEEI----QPDL--PIIK  332
                + IS   Q+ +  G E+          GN I   F  + ++     Q ++  PI  
Sbjct  346  PGQVKRISDLIQKGIEEGGELWQTPNLLPAKGNYIAPGFFTEVDQASTVCQVEIFGPIAA  405

Query  333  VLVCRTAKEGVNLVNNLSNSLGTSVWSEVSSEALEVADTLNSNNVWINC  381
                RT  E V+L NN    L  S+WSE  + AL++A  + +  VWINC
Sbjct  406  ATTFRTPDEAVSLANNTRYGLAASIWSENINVALDLAARVKAGVVWINC  454


==> gi|119386605|ref|YP_917660.1| aldehyde dehydrogenase [Paracoccus
denitrificans PD1222]
Length=776
          Length = 776

 Score = 93.6 bits (231),  Expect = 1e-18, Method: Compositional matrix adjust.
 Identities = 83/330 (25%), Positives = 143/330 (43%), Gaps = 48/330 (15%)

Query  99   YFYFYSNFISVS-NEFKEWKPVGIVLLILPEDFPLFIFSAIVSAVLAAGCGIII----VS  153
            +FY ++ +  ++  EF   +P+G+   ++P +FPL + +  V+  LAAG  +++     +
Sbjct  136  HFYHHAGWAELAETEFPGHRPLGVCGQVIPWNFPLLMLAWKVAPALAAGNTVVLKPAEYT  195

Query  154  NIEKIKRFENIFIDAGLPNGLYNVIADCEKNKKILLRHSNKIVVFNDFFNVKNIFNKPFF  213
             +  +  F  I    GLP G+ N++    +    L+R     + F     V     +   
Sbjct  196  PLTALA-FAEICAHVGLPAGVVNIVTGDGETGAALVRAPVDKIAFTGSTEVGRGIARAVA  254

Query  214  GS---FTYLCPNKTSSILLESCDINAAIEKLLKETIGLNHLW--------SVSTIVVQES  262
            GS    T     K+  ++LE  D++AA+E ++      + +W        + S I+V ES
Sbjct  255  GSGKRLTLELGGKSPFVVLEDADLDAAVEGVV------DSIWFNQGEVCCAGSRILVAES  308

Query  263  IYKKFYT-----NTIFYLGQYDDDNNK-----SFIKNDDNSRLISQEAVNTGAEVIHGN-  311
            +  +F            LG   D +         ++ D   RLI + A   GAE++ G  
Sbjct  309  VAARFEALLRARMQKLRLGAPLDKSTDIGAIVDPVQKDRILRLIDR-ATAAGAELVGGAA  367

Query  312  --GITILFNYQN--EEIQPDL------PIIKVLVCRTAKEGVNLVNNLSNSLGTSVWSEV  361
              G  I   Y        P +      PI  +   RT  E V+L NN    L  SVWSE 
Sbjct  368  APGCFIAPGYLKNISPANPGMVEEIFGPIATLSTFRTPDEAVDLANNTRYGLAASVWSES  427

Query  362  SSEALEVADTLNSNNVWINCHGI---ASPF  388
            ++ A ++A  + +  VW+NC  +   A+PF
Sbjct  428  ATVATDLAARIKAGVVWVNCANLFDAAAPF  457


 Score = 37.4 bits (85),  Expect = 0.63, Method: Compositional matrix adjust.
 Identities = 32/157 (20%), Positives = 64/157 (41%), Gaps = 26/157 (17%)

Query  48   VDLGCQKSVDIIFEEATKAQTEWENKSISERAEILFEIGNNYSQN------------TDL  95
            + LG +K +    E A     +W+      RA++L+ +  N +Q              D 
Sbjct  533  IPLGNRKDIRNAVEAAQGGLAKWQGLGGHGRAQVLYFLAENLAQRRAEFAGFASPAEVDA  592

Query  96   NSDYFYFYSNF------ISVSNEFK-----EWKPVGIVLLILPEDFPLFIFSAIVSAVLA  144
                 +FY+ F       +VS +       + +P G++ LI P   PL  F A+V   +A
Sbjct  593  AIRRCFFYAGFADKYDGATVSAKPGHLCHVQPEPHGVMGLIAPVAAPLAGFMALVLPAIA  652

Query  145  AGCGIIIVSNIEKIKR---FENIFIDAGLPNGLYNVI  178
             G  ++ + + ++         +   + +P G+ N++
Sbjct  653  MGNAVVAIPSQDRPMAALTLAQVLACSDVPGGVVNIV  689


==> gi|296268355|ref|YP_003650987.1| betaine-aldehyde dehydrogenase
[Thermobispora bispora DSM 43833]
Length=478
          Length = 478

 Score = 86.3 bits (212),  Expect = 1e-16, Method: Compositional matrix adjust.
 Identities = 102/427 (24%), Positives = 167/427 (39%), Gaps = 70/427 (16%)

Query  53   QKSVDIIFEEATKAQTEWENKSISERAEILFEIGN---------------------NYSQ  91
            +  VD   E A KA   W     +ERA+ LF I                         S+
Sbjct  56   EADVDRAVETARKAFVTWSAMRGAERAKYLFRIARIIQERARELAVLETLDNGKPIRESR  115

Query  92   NTDLN--SDYFYFYSN------FISVSNEFKEWKPVGIVLLILPEDFPLFIFSAIVSAVL  143
            + DL   + +F++Y+       +  +    +E +P+G+   ++P +FPL + +  V+  L
Sbjct  116  DVDLPLVAAHFFYYAGWADKLAYAGLGRPGREPRPIGVAGQVIPWNFPLLMLAWKVAPAL  175

Query  144  AAGCG-IIIVSNIEKIK----RFENIFIDAGLPNGLYNVIADCEKNKKILLRHSN-KIVV  197
            A  CG  +++   E        F +I   A LP G+ N++    +    L+RH     V 
Sbjct  176  A--CGNTVVLKPAETTPLTALAFADICRQADLPPGVVNIVTGAGETGAALVRHPGVDKVA  233

Query  198  FNDFFNVKNIFNKPFFGS---FTYLCPNKTSSILLESCDINAAIEKLLKET-IGLNHL-W  252
            F     V  +  K   G+    T     K ++I+ +   I+ A+E ++        H+  
Sbjct  234  FTGSTEVGKLIAKAVAGTGKRLTLELGGKAANIVFDDAPIDQAVEGIVNGIFFNQGHVCC  293

Query  253  SVSTIVVQESIYKKFYTN-----TIFYLGQYDDDNNKSFIKNDDNS----RLISQEAVNT  303
            + S ++VQESI  +          +  +G   D N      N        R +++     
Sbjct  294  AGSRLLVQESIADELIEALKRRIALLRVGDPLDKNTDIGAINSAEQLAKIRELAESGEAE  353

Query  304  GAE------VIHGNGI----TILFN-YQNEEIQPDL---PIIKVLVCRTAKEGVNLVNNL  349
            GAE       +   G     T+  N  Q+  I  +    P++ VL  RT  E V   NN 
Sbjct  354  GAERWSPPCTLPDRGYWFPPTVFTNVAQSHRIAREEIFGPVLSVLTFRTPAEAVEKANNT  413

Query  350  SNSLGTSVWSEVSSEALEVADTLNSNNVWINCH---GIASPFVPIHPGSSGNCILGGSKG  406
               L   VW+E  S  L +A  L +  VW N +     ASPF       SG    GG  G
Sbjct  414  PYGLSAGVWTEKGSLMLWMASRLRAGVVWSNTYNRFDPASPFGGYK--ESGYGREGGRHG  471

Query  407  IFQYMSF  413
            + +Y++ 
Sbjct  472  LEEYLAL  478


==> gi|291296608|ref|YP_003508006.1| Aldehyde dehydrogenase (NAD(+))
[Meiothermus ruber DSM 1279]
Length=788
          Length = 788

 Score = 84.7 bits (208),  Expect = 8e-16, Method: Compositional matrix adjust.
 Identities = 99/436 (23%), Positives = 174/436 (40%), Gaps = 83/436 (19%)

Query  46   ASVDLGCQKSVDIIFEEATKAQTEWENKSISERAEILFEI-------------------G  86
            A V       VD   + A KA   W       RA  L+ +                   G
Sbjct  62   AEVAQASAADVDEAVKAARKAFASWRQTKGHVRARYLYALARQIQKHARLFAVLETLDNG  121

Query  87   NNYSQNTDLN----SDYFYFYSNFIS-VSNEFKEWKPVGIVLLILPEDFPLFIFSAIVSA  141
                +  D++    + +FY+++ +   + +E   + P+G+V  I+P +FPL + +  ++ 
Sbjct  122  KPIRETRDIDIPLVARHFYYHAGWAQLMESELAGYGPLGVVGQIIPWNFPLLMLAWKIAP  181

Query  142  VLAAGCGIII-VSNIEKIKR--FENIFIDAGLPNGLYNVIADCEKNKKILLRHSN-KIVV  197
             LA G  +++  +    +    F  I     LP G+ N+I    K    L+ H     + 
Sbjct  182  ALAMGNTVVLKPAEFTPLTALLFAEICQQISLPPGVVNIITGDGKTGAALVEHPGVDKIA  241

Query  198  FNDFFNVKNIFNKPFFGSFTYLC---PNKTSSILLESCDINAAIEKLLKETIGLNHLW--  252
            F     V  +  K   GS   L      K+  ++ E  D+++A+E ++      + +W  
Sbjct  242  FTGSTEVGRLIRKATAGSGKKLSLELGGKSPFVVFEDADLDSAVEGVV------DAIWFN  295

Query  253  ------SVSTIVVQESIYKKFYTNTIFYLG--QYDDDNNKSF--------IKNDDNSRLI  296
                  + S ++VQE I +K Y      +   +  D  +K+         ++     RL+
Sbjct  296  QGQVCCAGSRLLVQEGIAEKMYAKLRARMEKLRVGDPLDKAVDIGAIIAPVQLQKIQRLV  355

Query  297  SQEAVNTGAEV------IHGNG---ITILFNYQNEEIQPDL---------PIIKVLVCRT  338
             Q+ V  GA++      +   G      LF     E+ P           P++  L  RT
Sbjct  356  -QKGVEEGAKLWQPSWAVPAEGCFYPPTLFT----EVAPSSTIAQEEIFGPVLAALTFRT  410

Query  339  AKEGVNLVNNLSNSLGTSVWSEVSSEALEVADTLNSNNVWINCHGI---ASPFVPIHPGS  395
             +E V L NN    L  S+WSE  + AL+VA  + +  +WIN   +   AS F       
Sbjct  411  PEEAVRLANNTRYGLAASIWSEDINLALDVATQIKAGTIWINSTNLFDAASGFGGYR--E  468

Query  396  SGNCILGGSKGIFQYM  411
            SG    GG +G+++Y+
Sbjct  469  SGFGREGGKEGLWEYV  484


==> gi|89053277|ref|YP_508728.1| aldehyde dehydrogenase [Jannaschia
sp. CCS1]
Length=779
          Length = 779

 Score = 84.0 bits (206),  Expect = 2e-15, Method: Compositional matrix adjust.
 Identities = 98/448 (22%), Positives = 185/448 (41%), Gaps = 73/448 (16%)

Query  32   RENINKINELTG-KNASVDLGCQKSVDIIFEEATKAQTEWENKSISERAEILFEI-----  85
            R++    N  TG K A V  G +  V    + A KAQ  W  K   +RA +L+ I     
Sbjct  45   RDDFASNNPATGEKLAGVTKGTEAEVASAVKAARKAQGAWA-KDAGKRARVLYAIARVMQ  103

Query  86   --------------GNNYSQNTDLNSD----YFYFYSNFISV-SNEFKEWKPVGIVLLIL  126
                          G    ++ D++      +FY+++    +   E  + + +G+   I+
Sbjct  104  KHSRLLAVMETMDNGKPIRESRDIDVPLAIRHFYYHAGLAQLLPEECPDQQALGVCGQII  163

Query  127  PEDFPLFIFSAIVSAVLAAGCGIII----VSNIEKIKRFENIFIDAGLPNGLYNVIADCE  182
            P +FPL + +  ++  LAAG  +++     +++  +  F  I  +AG+P G+ N+I    
Sbjct  164  PWNFPLLMLAWKIAPALAAGNTVVLKPAEYTSLSAMV-FAEICGEAGVPPGVVNIITGDG  222

Query  183  KNKKILLRHSNKIVVFNDFFNVKNIFNKPFFGSFTYLC---PNKTSSILLESCDINAAIE  239
               + L+      + F     V     +   G+  +L      K+  I+ +  DI++AIE
Sbjct  223  DTGEALVNADVDKIAFTGSTAVGRRIREQTAGTGKHLTLELGGKSPYIVFDDADIDSAIE  282

Query  240  KLLKETIGLNHLW--------SVSTIVVQESIYKKFYTNTIFYLG--QYDDDNNKSF---  286
             L      ++ +W        + S ++VQE+I   F+      +   +  D  +KS    
Sbjct  283  GL------VDAIWFNQGQVCCAGSRLLVQENIADDFHARLKARMATLRIGDPLDKSIDVG  336

Query  287  -IKNDDNSRLISQEAVNTGAEVIHGNG------------ITILFNYQNEEIQPDL--PII  331
             I +      I++       +V H  G            +    +  +  +Q ++  P++
Sbjct  337  AIVDPAQHAAITKAVNGADGDVYHAPGDLPEGGCFYPPTLITGLHTASPLMQEEIFGPVL  396

Query  332  KVLVCRTAKEGVNLVNNLSNSLGTSVWSEVSSEALEVADTLNSNNVWINCHGI---ASPF  388
                 RT  E V + NN    L  ++W+E  + AL++A  L +  VW+N   +   A+PF
Sbjct  397  VSTTFRTPGEAVEVANNTRYGLAATLWTENVNLALDIAPKLVAGVVWVNATNLFDAAAPF  456

Query  389  VPIHPGSSGNCILGGSKGIFQYMSFKVK  416
              +    SG    GG +G+  Y+  + K
Sbjct  457  GGVR--ESGFGREGGWEGLGAYLKPRAK  482


==> gi|312129024|ref|YP_003996364.1| aldehyde dehydrogenase [Leadbetterella
byssophila DSM 17132]
Length=780
          Length = 780

 Score = 82.4 bits (202),  Expect = 4e-15, Method: Compositional matrix adjust.
 Identities = 95/364 (26%), Positives = 159/364 (44%), Gaps = 55/364 (15%)

Query  95   LNSDYFYFYSNFISV-SNEFKEWKPVGIVLLILPEDFPLFIFSAIVSAVLAAGCGIIIVS  153
            L + +FY ++ +  V   EF  ++ +G++  I+P +FPL + S  ++  LA G   +++ 
Sbjct  132  LVARHFYHHAGWAQVMEQEFPNFESIGVIGQIVPWNFPLLMLSWKIAPALAMG-NTLVLK  190

Query  154  NIEKIKR----FENIFIDAGLPNGLYNVIADCEKNKKILLRHSN-KIVVFNDFFNVKNIF  208
              E+       F  I  + GLP G+ N+I       + L  H + + + F     V    
Sbjct  191  PAEQTSLTALLFAEICQEIGLPKGVVNIITGHGSVGEALTLHPDVQKIAFTGSTEVGKKI  250

Query  209  NKPFFGSFTYLC---PNKTSSILLESCDINAAIEKLLKETIGLNHLW---SVSTIVVQES  262
             +   GS   L      K+  I+ E  D+++ +E ++ + I  N      + S ++VQES
Sbjct  251  RRNTAGSSKKLSLELGGKSPFIVFEDADLDSTVEGIV-DAIWFNQGQVCCAGSRLLVQES  309

Query  263  IYKKFYT---NTI--FYLGQYDDDNNKSFIKNDDNSRLISQE---AVNTGAEVIHGNGI-  313
            I +KFY    N I    LG   D       K  D   L+S+E    VN   E     G+ 
Sbjct  310  IAEKFYAKIKNRIQKLVLGSPLD-------KGIDMGALVSEEQWNTVNGFVERAKAEGLE  362

Query  314  ---------------TILFNY---QNEEIQPDL--PIIKVLVCRTAKEGVNLVNNLSNSL  353
                             LF Y    +E  Q ++  P++  +  R+ +E + L NN    L
Sbjct  363  YWQVENCPTKGCYFPPTLFPYVSPASEIAQEEIFGPVLVGMTFRSHQEAIKLANNTRYGL  422

Query  354  GTSVWSEVSSEALEVADTLNSNNVWINCHGI---ASPFVPIHPGSSGNCILGGSKGIFQY  410
              S+W+E  + AL+VA  + +  VWIN   +   AS F       SG    GG +G+++Y
Sbjct  423  AASLWTENINLALDVAPQIKAGTVWINTTNVFDAASGFGGYR--ESGFGREGGKEGLYEY  480

Query  411  MSFK  414
            +  K
Sbjct  481  IKPK  484


 Score = 33.5 bits (75),  Expect = 9.0, Method: Compositional matrix adjust.
 Identities = 18/71 (25%), Positives = 37/71 (52%), Gaps = 3/71 (4%)

Query  117  KPVGIVLLILPEDFPLFIFSAIVSAVLAAGCGIIIV---SNIEKIKRFENIFIDAGLPNG  173
            +PVGI+ ++ P+++PL    ++V   +A G  +I++   ++      F  I   + +P G
Sbjct  640  EPVGILGVVCPKEYPLLGMISLVLPAIAMGNRVIVLPSETSPLSTTDFYQILDTSDVPGG  699

Query  174  LYNVIADCEKN  184
              N+I    K+
Sbjct  700  TVNIITGDHKS  710


==> gi|300310355|ref|YP_003774447.1| NAD-dependent aldehyde dehydrogenase
[Herbaspirillum seropedicae SmR1]
Length=793
          Length = 793

 Score = 82.0 bits (201),  Expect = 6e-15, Method: Compositional matrix adjust.
 Identities = 83/332 (25%), Positives = 134/332 (40%), Gaps = 53/332 (16%)

Query  92   NTDLNSDYFYFYSNFISVS-NEFKEWKPVGIVLLILPEDFPLFIFSAIVSAVLAAGCGII  150
            +  L + +FY Y+ +  +  +EF +  PVG+V  I+P +FPL + +  ++  LA G  ++
Sbjct  129  DVPLVARHFYHYAGWAQLQESEFPDHVPVGVVGQIVPWNFPLLMLAWKIAPALALGNTVV  188

Query  151  I--VSNIEKIK-RFENIFIDAGLPNGLYNVI-ADCEKNKKILLRHSNKIVVFNDFFNVKN  206
            +    N       F  +   AGLP G+ N++  D      ++     + + F     V  
Sbjct  189  LKPAENTSLTALLFAELAQQAGLPAGVLNIVTGDGATGAAVVAHPGIQKIAFTGSTEVGR  248

Query  207  IFNKPFFG---SFTYLCPNKTSSILLESCDINAAIEKLLKETIGLNHLW--------SVS  255
            +  +   G   S T     K+  I+ E  DI+AAIE +      ++ +W        + S
Sbjct  249  LIREQTAGSGKSLTLELGGKSPFIVFEDADIDAAIEGV------VDAIWFNQGQVCCAGS  302

Query  256  TIVVQESIYKKFYTNTIFYLGQYDDDNNKSFIKNDDNSRLIS-----------QEAVNTG  304
             ++VQE I+  F       + +          K  D   LIS           ++ V  G
Sbjct  303  RLLVQEGIHDLFIARLKTRMQKL--KVGAPLDKCSDMGALISPVQLERVRSLVEQGVREG  360

Query  305  AE-------VIHGN---------GITILFNYQNEEIQPDLPIIKVLVCRTAKEGVNLVNN  348
            A+          G          G+       +EEI    P++  +  RT  E V L NN
Sbjct  361  AQCHQVVLDTPPGGCFYPPTLLTGVHPAATVASEEIFG--PVLVAMSFRTPDEAVQLANN  418

Query  349  LSNSLGTSVWSEVSSEALEVADTLNSNNVWIN  380
                L  S+WSE    AL VA  L +  VWIN
Sbjct  419  SRYGLAASIWSETIGLALGVAPQLKAGVVWIN  450


==> gi|319791773|ref|YP_004153413.1| aldehyde dehydrogenase [Variovorax
paradoxus EPS]
Length=809
          Length = 809

 Score = 81.6 bits (200),  Expect = 9e-15, Method: Compositional matrix adjust.
 Identities = 81/331 (24%), Positives = 135/331 (41%), Gaps = 49/331 (15%)

Query  92   NTDLNSDYFYFYSNFISVS-NEFKEWKPVGIVLLILPEDFPLFIFSAIVSAVLAAGCGII  150
            +  L + +FY ++ +  +   EF +  P+G+V  I+P +FPL + +  ++  LA G  ++
Sbjct  140  DVPLVARHFYHHAGWAQLQEREFADQVPLGVVGQIIPWNFPLLMLAWKIAPALALGNTVV  199

Query  151  I-VSNIEKIKR--FENIFIDAGLPNGLYNVIADCEKNKKILLRHSN-KIVVFNDFFNVKN  206
            +  + +  +    F  +  +AGLP G+ NV+         L+ H     + F    +V  
Sbjct  200  LKPAELTPLSALLFAELAAEAGLPPGVLNVVTGDGATGAALVAHEGVDKIAFTGSTDVGR  259

Query  207  IFNKPFFG---SFTYLCPNKTSSILLESCDINAAIEKLLKETIGLNHLW--------SVS  255
            +  +   G   S T     K+  I+ +  DI+AA+E +      ++ +W        + S
Sbjct  260  LIREATAGSGKSLTLELGGKSPFIVFDDADIDAAVEGV------VDAIWFNQGQVCCAGS  313

Query  256  TIVVQESIYKKFYTN-----TIFYLGQYDDD--NNKSFIKND--DNSRLISQEAVNTGAE  306
             +++QE I   F            +G   D   +  S I     +  R +    V  GA 
Sbjct  314  RLLLQEGIAADFIERLKRRMQSLRVGSPLDKAIDMGSLIDPTQLERVRTLVATGVREGAN  373

Query  307  VIHGNGI----------TILFNYQ------NEEIQPDLPIIKVLVCRTAKEGVNLVNNLS  350
                 G           T+L N         EEI    P++  +  RT  E V L NN  
Sbjct  374  CYQAPGALPPGGSFFPPTLLTNVHPASTVATEEIFG--PVLVTMTFRTPDEAVALANNTR  431

Query  351  NSLGTSVWSEVSSEALEVADTLNSNNVWINC  381
              L  SVWSE    AL VA  L +  VW+N 
Sbjct  432  YGLAASVWSETIGLALGVAPQLQAGVVWVNA  462


==> gi|339626944|ref|YP_004718587.1| betaine-aldehyde dehydrogenase
[Sulfobacillus acidophilus TPY]
Length=481
          Length = 481

 Score = 80.1 bits (196),  Expect = 1e-14, Method: Compositional matrix adjust.
 Identities = 92/427 (22%), Positives = 164/427 (38%), Gaps = 81/427 (19%)

Query  33   ENINKINELTGKN-ASVDLGCQKSVDIIFEEATKAQTEWENKSISERAEILFEIGNNYSQ  91
            E  + +N  TG+   SV LG    +D   + A +A   W    ++ER+ +L  + +    
Sbjct  18   EQFDNLNPATGERIGSVTLGGASEIDRAVQAARRAFATWGRMPVAERSRLLHRLADLIEA  77

Query  92   NTD-----------------------LNSDYFYFYSNFISV-SNE----------FKEWK  117
            + D                         S  F F+++ + + S E          +   +
Sbjct  78   HQDELAQLEAKDTGKPIALARRLDIARASANFRFFADAVKMLSTETFDMDGQALNYALRR  137

Query  118  PVGIVLLILPEDFPLFIFSAIVSAVLAAGCGIIIVSNIE----KIKRFENIFIDAGLPNG  173
            PVG+  LI P + PL + +  V+  LAAG   ++    E       R   +  +AG+P+G
Sbjct  138  PVGVAGLISPWNLPLLLLTWKVAPALAAG-NTVVAKPAELTPLTATRLAELIQEAGIPDG  196

Query  174  LYNVIADCEKNK--KILLRHS--NKIVVFNDFFNVKNIFNK--PFFGSFTYLCPNKTSSI  227
            +YNV+         + L RH   + I +  +    K I  +  P     ++    K S I
Sbjct  197  VYNVVHGFGPGSAGEALTRHPGVDLISLTGETVTGKAIMAQAAPTLKRLSFELGGKNSLI  256

Query  228  LLESCDINAAIEKLLKETIGLNH--LWSVSTIVVQESIYKKFYTN-----TIFYLGQYDD  280
            +LE  D +  IE  L+ +         S + I+VQE +Y +F            +G   D
Sbjct  257  ILEDADFDRLIETTLQSSFSNQGEVCLSPARILVQEGLYDQFVEEFSRRAAAMRVGDPLD  316

Query  281  DNNKSF----------------IKNDDNSRLISQEAVNTG--AEVIHG--------NGIT  314
               +                  +   D  ++++     +G  A V HG         G++
Sbjct  317  GATEVGALISEEHRNKVEAYLEVARQDGGQIVAGGRRPSGLPAHVAHGYFLEPTVITGLS  376

Query  315  ILFNYQNEEIQPDLPIIKVLVCRTAKEGVNLVNNLSNSLGTSVWSEVSSEALEVADTLNS  374
                   EEI    P++ +   +TA+E V   N     L  ++W++  ++A  +A  L +
Sbjct  377  DASRVVQEEIFG--PVVTIQPFKTAEEAVARANATRYGLSATIWTQNLTKAHRIAAELEA  434

Query  375  NNVWINC  381
              +WIN 
Sbjct  435  GIIWINT  441


==> gi|332295714|ref|YP_004437637.1| Aldehyde Dehydrogenase [Thermodesulfobium
narugense DSM 14796]
Length=493
          Length = 493

 Score = 79.7 bits (195),  Expect = 2e-14, Method: Compositional matrix adjust.
 Identities = 97/403 (24%), Positives = 166/403 (41%), Gaps = 80/403 (20%)

Query  53   QKSVDIIFEEATKAQTEWENKSISERAEILFEIGNNYSQNTD------------------  94
            ++ VD+  + A KA   W+N S  ERA IL +I +   +N D                  
Sbjct  47   KEDVDLAVKAAHKAFCSWKNVSAQERASILLKIADLIDKNADRLAMAETIDNGKPIRETS  106

Query  95   -----LNSDYFYFYSNFISVSNEFKEW------------KPVGIVLLILPEDFPLFIFSA  137
                 L+SD+F ++++ I  + E K              +P+G+V  I P +FPL + + 
Sbjct  107  AIDVPLSSDHFRYFASAIR-TEEGKAVMIDKNTMSIILNEPLGVVGQITPWNFPLLMAAW  165

Query  138  IVSAVLAAG-CGIIIVSNIEKIKRFE-NIFIDAGLPNGLYNVIAD-CEKNKKILLRHS--  192
             ++  LAAG C ++  S++  I   E    +D  LP G+ NV++       K +L H   
Sbjct  166  KLAPALAAGNCVVLKPSSLTPISTLELAKLLDQVLPPGVVNVLSGKGSYTGKCILEHQGF  225

Query  193  NKIVVFNDF---FNVKNIFNKPFFGSFTYLCPNKTSSILLESCDINAAIEKLLKETIGL-  248
            NK+         +++     K    S T     K+++I  + C  + AIE LL   IG+ 
Sbjct  226  NKLAFTGSTEVGYSIAEAAAKKLIPS-TLELGGKSANIFFDDCSWDKAIEGLL---IGIL  281

Query  249  ----NHLWSVSTIVVQESIYKKFYTNTIFYLGQY-------DDDNNKSFIKNDDNSRLIS  297
                    + S + VQE IY KF    I    +         D    + I +    ++++
Sbjct  282  FNQGQVCCAGSRVFVQEKIYDKFLAEAIKSFEKVKVGIPWEKDTQMGTLISSVQLEKVLA  341

Query  298  --------QEAVNTGAEVIHGNGI--------TILFNYQNEEIQPDLPIIKVLVC----R  337
                       +  G + I  NG+        TIL +  N+       I   + C     
Sbjct  342  YINIGHKEGAKIACGGQRITDNGLDKGFFIKPTILADVSNKARVAQEEIFGPVACFIKFN  401

Query  338  TAKEGVNLVNNLSNSLGTSVWSEVSSEALEVADTLNSNNVWIN  380
            + +E + + N+    LG +VW++  + AL VA  + +  +WIN
Sbjct  402  SEEEVIQMANDSEYGLGGAVWTKDINRALRVARAVETGRMWIN  444
