# Supplementary material for: An insight into the salivary gland content of the human body louse, Pediculus humanus
Source: Sci Rep. 2025 May 26;15:18322. doi: 10.1038/s41598-025-01412-5 (PMC12106848; doi:10.1038/s41598-025-01412-5)
Supplement: Supplementary file 2 — Supplementary Information 2. [file 41598_2025_1412_MOESM2_ESM.zip › S2/links/BAC-LIGHT/Phseq_1042-BAC-LIGHT.txt]

>Phseq_1042

gi|313682331|ref|YP_004060069.1| outer membrane adhesin-like prot...  37.4    0.81
gi|317126402|ref|YP_004100514.1| glycoside hydrolase family 13 do...  35.4    2.7


==> gi|313682331|ref|YP_004060069.1| outer membrane adhesin-like
protein [Sulfuricurvum kujiense DSM 16994]
Length=3343
          Length = 3343

 Score = 37.4 bits (85),  Expect = 0.81, Method: Composition-based stats.
 Identities = 32/124 (26%), Positives = 55/124 (44%), Gaps = 16/124 (13%)

Query  191  NSNSYDSMSSYDSYNNRFGPNAHDDLKSSNNNNNNPSPR--SHDPYRFTRSTAQP-LSKE  247
            + ++YD+   Y+   +++     D L   N+N + PSP   ++DP +F  +T QP L  +
Sbjct  104  DEHNYDTTEMYNDIKSKWD-QVTDYL---NDNGDTPSPDDLTYDPSKFNPNTPQPDLDHD  159

Query  248  VIP----PSNNNNGKPQNSDYQ-----KYRGPEYGKPAPPPKTANHKPVPPPKPKNYRPP  298
             IP    P  +N+G P N D            +     P P+  N     P   + + PP
Sbjct  160  GIPDIYDPDMDNDGIPDNQDSDMDNDGIPDDIDPDPLTPEPQPDNPADGHPFALERFDPP  219

Query  299  QQPP  302
            ++ P
Sbjct  220  RRDP  223


==> gi|317126402|ref|YP_004100514.1| glycoside hydrolase family 13
domain protein [Intrasporangium calvum DSM 43043]
Length=567
          Length = 567

 Score = 35.4 bits (80),  Expect = 2.7, Method: Compositional matrix adjust.
 Identities = 29/126 (23%), Positives = 50/126 (40%), Gaps = 14/126 (11%)

Query  341  RHPASPPGTMAKDHYQHAKSYSLAGGVDGNNY------------SHSIHHNGNLSPGKYS  388
            R    PPG   KD+ ++A  Y LA     N +             H I  + N S   + 
Sbjct  169  RSLEEPPGEEIKDYAEYAHLYLLAWTDPANRWLLSTVPSCMIFDDHDIRDDWNTSWTWHE  228

Query  389  DVDMNNMKSDMISPTISPNRNSQYYYNMSPHSRHQDPPYS--LNHNGGPGHNREVSGLDL  446
             ++  +  ++ +   ++     Q+  N+SP     D  Y+  L+H+G    +   +  DL
Sbjct  229  RMNQTSWWAERLVSGLASYWVYQHIGNLSPEQLRADEVYARVLDHDGTDELDLTAAVRDL  288

Query  447  ANREQR  452
            A R  R
Sbjct  289  ARRVDR  294
