# Supplementary material for: An insight into the salivary gland content of the human body louse, Pediculus humanus
Source: Sci Rep. 2025 May 26;15:18322. doi: 10.1038/s41598-025-01412-5 (PMC12106848; doi:10.1038/s41598-025-01412-5)
Supplement: Supplementary file 2 — Supplementary Information 2. [file 41598_2025_1412_MOESM2_ESM.zip › S2/links/BAC-LIGHT/Phseq_10420-BAC-LIGHT.txt]

>Phseq_10420

gi|55380287|ref|YP_138136.1| citrate lyase beta chain [Haloarcula...  171     1e-49
gi|257389154|ref|YP_003178927.1| citrate (pro-3S)-lyase [Halomicr...  157     1e-44
gi|317125706|ref|YP_004099818.1| Citryl-CoA lyase [Intrasporangiu...  151     5e-42
gi|161529129|ref|YP_001582955.1| Citryl-CoA lyase [Nitrosopumilus...  149     1e-41
gi|76802756|ref|YP_330851.1| citryl-CoA lyase (citrate lyase beta...  148     4e-41
gi|313126530|ref|YP_004036800.1| citrate lyase subunit beta [Halo...  147     1e-40
gi|220931313|ref|YP_002508221.1| Citrate (pro-3S)-lyase subunit b...  145     6e-40
gi|300711642|ref|YP_003737456.1| Citrate (pro-3S)-lyase [Halalkal...  143     5e-39
gi|15789826|ref|NP_279650.1| hypothetical protein VNG0627G [Halob...  142     1e-38
gi|292655604|ref|YP_003535501.1| citrate-lyase [Haloferax volcani...  139     1e-37


==> gi|55380287|ref|YP_138136.1| citrate lyase beta chain [Haloarcula
marismortui ATCC 43049]
Length=295
          Length = 295

 Score = 171 bits (432),  Expect = 1e-49, Method: Compositional matrix adjust.
 Identities = 109/325 (34%), Positives = 162/325 (50%), Gaps = 34/325 (10%)

Query  6    RKTPNLLLFNYYNLPKLIVRNCTVRRALFYVPGSNERKLKKATTEFKVDCIVMDCEDGVA  65
            R +P +LL           R   VRR++ + PG N   ++KA      D +V D ED VA
Sbjct  4    RLSPTILLLGGE-------RTAMVRRSVLFAPGDNAELMRKAAG-GDADVVVFDLEDAVA  55

Query  66   MNQKENARNNIKNFLDNGPVSTSQPEWSVRINPVVEKELCEKDIDVLLSAKNLPISICLP  125
               KE AR ++++ L       S     VRINPV        D+  +LS  + P S+ LP
Sbjct  56   PADKEQARESVQSVL---SAVNSNSHICVRINPVGVS--ATADLGGILSDTS-PDSVMLP  109

Query  126  KVHHVDHLQWFSEKVWTALVKRPENDRGPLKLIIFIESPTAVMNLREICQKALDLSTMVP  185
            K    + +        +AL +        L ++  +ES   V+N  EI   A D +    
Sbjct  110  KASSAEDI--------SALERLLGEYNADLPVLALVESAAGVLNAAEIA--AADPTD---  156

Query  186  LIPVALVLGSDDLLASLGAMSTPTKEEILYARQKMVLVAKAFGLQAIDMVNINFKDLKKL  245
                AL+ G++DL A LGA  T    E+LYARQ++V+ A A G+ AID +   + DL  L
Sbjct  157  ----ALLFGAEDLAADLGASRTSDGREVLYARQRVVVAASAAGIDAIDTIYPEYGDLDGL  212

Query  246  KQECESGAKMGFTGKQVIHPDQITVTQEAFVPSKYSINWAKNVLEAFKVNQEKGQGAFTF  305
            +   E  A++G+ GK  IHPDQ+ V  +AF PS   I WA+ ++ A   ++E   G F  
Sbjct  213  RDATEFAAQLGYDGKMAIHPDQVAVINDAFTPSDEEIAWAERIIAA---DEETDAGVFEV  269

Query  306  EDTMIDMPSVKQAQNIMETAKAAGK  330
            +  MID P + QA+ ++E A+ AG+
Sbjct  270  DGEMIDAPLIAQAERVLERAREAGQ  294


==> gi|257389154|ref|YP_003178927.1| citrate (pro-3S)-lyase [Halomicrobium
mukohataei DSM 12286]
Length=276
          Length = 276

 Score = 157 bits (398),  Expect = 1e-44, Method: Compositional matrix adjust.
 Identities = 96/297 (32%), Positives = 155/297 (52%), Gaps = 24/297 (8%)

Query  30   RRALFYVPGSNERKLKKATTEFKVDCIVMDCEDGVAMNQKENARNNIKNFLDNGPVSTSQ  89
            RR++ + PG    KL+KA  +   D  V D ED V  ++K+ AR  +++ L       S 
Sbjct  3    RRSVLFAPGDQPDKLRKAA-DSGADVAVFDLEDAVVPDRKQAAREAVRDVL---ATVEST  58

Query  90   PEWSVRINPVVEKELCEKDIDVLLSAKNLPISICLPKVHHVDHLQWFSEKVWTALVKRPE  149
             E  VR+NP+   +   +D+ V+LS    P S+  PKV   + +    E +   L +R  
Sbjct  59   CELCVRVNPI--DDGAARDLSVVLSGGE-PDSVMAPKVPDANAV----ETLAGMLAERDA  111

Query  150  NDRGPLKLIIFIESPTAVMNLREICQKALDLSTMVPLIPVALVLGSDDLLASLGAMSTPT  209
            +  GP+  +  +ES   V++  EI   A+D +        AL+ G++DL   LGA  T +
Sbjct  112  S--GPV--LALVESAAGVLHAEEIA--AVDATD-------ALLFGAEDLAGDLGATRTES  158

Query  210  KEEILYARQKMVLVAKAFGLQAIDMVNINFKDLKKLKQECESGAKMGFTGKQVIHPDQIT  269
              E+ +ARQ  +L A+A G+ AID     ++D   L++      ++G+ GK VIHP Q+ 
Sbjct  159  GREVAHARQHALLAARAAGVDAIDTHYPAYEDEAGLREAATEARRLGYDGKMVIHPAQVP  218

Query  270  VTQEAFVPSKYSINWAKNVLEAFKVNQEKGQGAFTFEDTMIDMPSVKQAQNIMETAK  326
            V   AF P   +I WA+ ++EA +   E+ +G F  +  MID P V+QA+ I+  A+
Sbjct  219  VVNAAFTPDDEAIAWARRIVEASEAADERARGVFVVDGEMIDAPQVRQAERILARAE  275


==> gi|317125706|ref|YP_004099818.1| Citryl-CoA lyase [Intrasporangium
calvum DSM 43043]
Length=301
          Length = 301

 Score = 151 bits (382),  Expect = 5e-42, Method: Compositional matrix adjust.
 Identities = 96/298 (32%), Positives = 160/298 (54%), Gaps = 20/298 (7%)

Query  30   RRALFYVPGSNERKLKKATTEFKVDCIVMDCEDGVAMNQKENARNNIKNFLDNGPVSTSQ  89
            RR++ Y+P SNER L+KA T   VD +++D ED VA + KE AR N    + +G    S 
Sbjct  18   RRSVLYLPSSNERALEKAKT-LPVDALILDLEDAVAPDAKEAARENACAAVQSGEYGRS-  75

Query  90   PEWSVRINPVVEKELCEKDIDVLLSAKNLPISICLPKVHHVDHLQWFSEKVWTALVKRPE  149
             E ++R+N +  +     D D++ ++   P +I +PKV+  D ++     +  A    PE
Sbjct  76   -ELTIRVNGIGSQW---HDADMVAASAAGPDAIVVPKVNSADEVRQLVAAMEAA--GAPE  129

Query  150  NDRGPLKLIIFIESPTAVMNLREICQKALDLSTMVPLIPVALVLGSDDLLASLGAMSTPT  209
                  KL   IE+P AV++  EI + +  L+        A V+G++DL   LGA   P 
Sbjct  130  K----TKLWAMIETPVAVLHAEEIARASERLT--------AFVMGTNDLNKELGAELVPG  177

Query  210  KEEILYARQKMVLVAKAFGLQAIDMVNINFKDLKKLKQECESGAKMGFTGKQVIHPDQIT  269
            ++ +L      +L A+A G+  +D V ++ KD+  L+ EC  G +MGF GK +IHP Q+ 
Sbjct  178  RQPLLTGLSLALLGARAAGIAVLDGVWMDVKDVDGLRGECVQGRQMGFDGKTLIHPGQVE  237

Query  270  VTQEAFVPSKYSINWAKNVLEAFKVNQEKGQGAFTFEDTMIDMPSVKQAQNIMETAKA  327
               E F PS   +  A+ ++ AF+    +G+G  T++  +++   V  A+ ++ TA+A
Sbjct  238  TANEVFAPSPEQVQEARGIIAAFEEAVAQGKGVATYQGKLVENLHVDTARKVLATAEA  295


==> gi|161529129|ref|YP_001582955.1| Citryl-CoA lyase [Nitrosopumilus
maritimus SCM1]
Length=284
          Length = 284

 Score = 149 bits (377),  Expect = 1e-41, Method: Compositional matrix adjust.
 Identities = 105/303 (35%), Positives = 162/303 (53%), Gaps = 31/303 (10%)

Query  31   RALFYVPGSNERKLKKATTEFKVDCIVMDCEDGVAMNQKENARNNIKNFLDNGPVSTSQP  90
            R+L +VPG+N R L+KA  + + D +  D ED V  N+K NAR  IK  L +    + + 
Sbjct  6    RSLIFVPGNNPRFLEKAK-KLQADIVCFDLEDSVPDNEKVNARKLIKTALKSK--KSYES  62

Query  91   EWSVRIN-------PVVEKELCEKDIDVLLSAKNLPISICLPKVHHVDHLQWFSEKVWTA  143
               VR N       P   KE+ +K ID           I +PKV++   L+   EK+ + 
Sbjct  63   SIFVRTNSTLSGKIPADLKEIVQKGID----------GIVIPKVNNTKELKKI-EKIISE  111

Query  144  LVKRPENDRGPLKLIIFIESPTAVMNLREICQKALDLSTMVPLIPVALVLGSDDLLASLG  203
            L K+ +    P++LI  IES   V+N  +I   +  +        VA+V G  DLL  LG
Sbjct  112  LEKKRK--LKPIQLIPSIESAEGVVNTYQIASSSKRV--------VAVVFGVFDLLNDLG  161

Query  204  AMSTPTKEEILYARQKMVLVAKAFGLQAIDMVNINFKDLKKLKQECESGAKMGFTGKQVI  263
               T   +   Y+R+K+ + A+A G+ AID +  + KD K L+ +C+ G  +G++GK +I
Sbjct  162  VEYTKDADGAKYSRRKIPVDARAAGVAAIDAIWQDLKDSKGLENDCKVGKSLGYSGKSII  221

Query  264  HPDQITVTQEAFVPSKYSINWAKNVLEAFKVNQEKGQGAFTFEDTMIDMPSVKQAQNIME  323
            HPD I+VT + F P+K  I WA+ V + +  + +KG+GA T E  MID    KQA+ +++
Sbjct  222  HPDHISVTHKLFHPNKNEIEWAEKVCKIYLESTKKGKGATTVEGKMIDEVHFKQAKALLD  281

Query  324  TAK  326
              K
Sbjct  282  LVK  284


==> gi|76802756|ref|YP_330851.1| citryl-CoA lyase (citrate lyase
beta subunit; an ATP citrate synthase subunit) [Natronomonas 
pharaonis DSM 2160]
Length=279
          Length = 279

 Score = 148 bits (373),  Expect = 4e-41, Method: Compositional matrix adjust.
 Identities = 97/301 (32%), Positives = 141/301 (47%), Gaps = 27/301 (9%)

Query  30   RRALFYVPGSNERKLKKATTEFKVDCIVMDCEDGVAMNQKENARNNIKNFL-DNGPVSTS  88
            RR++ + PG +   ++KA      D +V D ED VA   K  AR  + + L D G    +
Sbjct  3    RRSVLFAPGDSPEIMRKAAAS-SADVVVFDLEDAVAPGDKAEARRAVADVLADLG--DGN  59

Query  89   QPEWSVRINPVVEKELCEKDIDVLLSAKNLPISICLPKVHHVDHLQWFSEKVWTALVKRP  148
              E  VR+NPV      +        A   P S+ LPK    D +    E +      +P
Sbjct  60   DIEHCVRVNPVGSGAARDV---AAAFAHAAPDSVMLPKAEGSDDVLRLRELLRGVDAAQP  116

Query  149  ENDRGPLKLIIFIESPTAVMNLREICQKALDLSTMVPLIPVALVLGSDDLLASLGAMSTP  208
                    ++  +ES   V+N                    AL+ G++DL A +GA  T 
Sbjct  117  --------VLALVESAAGVLNA---------DEIAAAAATDALLFGAEDLTADIGATRTD  159

Query  209  TKEEILYARQKMVLVAKAFGLQAIDMVNINFKDLKKLKQECESGAKMGFTGKQVIHPDQI  268
               E+LYARQ+ V  A A G+ AID V  +F D + L+   E+ A+ G+ GK  IHPDQ+
Sbjct  160  AGTEVLYARQRAVTAASAAGVDAIDTVYTDFGDTEGLRAATETAAQFGYDGKMAIHPDQV  219

Query  269  TVTQEAFVPSKYSINWAKNVLEAFKVNQEKGQGAFTFEDTMIDMPSVKQAQNIMETAKAA  328
             V  EAF P    I WA+ V+ A   ++E   G F  +  MID P V +A+ I++ A+ A
Sbjct  220  AVINEAFTPDGSDIEWAERVVTA---DKETDAGVFEVDGEMIDAPLVTRAERILQRAEEA  276

Query  329  G  329
            G
Sbjct  277  G  277


==> gi|313126530|ref|YP_004036800.1| citrate lyase subunit beta [Halogeometricum
borinquense DSM 11551]
Length=285
          Length = 285

 Score = 147 bits (371),  Expect = 1e-40, Method: Compositional matrix adjust.
 Identities = 95/305 (31%), Positives = 154/305 (50%), Gaps = 31/305 (10%)

Query  30   RRALFYVPGSNERKLKKATTEFKVDCIVMDCEDGVAMNQKENARNNIKNFLDNGPVSTSQ  89
            RR+L + PG     ++KA +    D +  D ED V  ++K++AR  +++ L + P     
Sbjct  3    RRSLLFSPGDRPELMRKAPSA-GADVLCFDLEDAVVPSKKDDARAAVRDVLSD-PSFDPD  60

Query  90   PEWSVRI-NPVVEKEL-----CEKDIDVLLSAKNLPISICLPKVHHVDHLQWFSEKVWTA  143
             E  VR+ +  V  +L      + D+DV L    +  +     +  VD+    + + WT 
Sbjct  61   AEILVRVASETVADDLDGVLGPDGDVDVRLDGIMVSKAGYAADIREVDN--ELAARGWT-  117

Query  144  LVKRPENDRGPLKLIIFIESPTAVMNLREICQKALDLSTMVPLIPVALVLGSDDLLASLG  203
                       L +   IE+   V+N       A D++   P    AL+ G++DL A +G
Sbjct  118  -----------LPVFALIETARGVLN-------APDIAAEGPT--TALIFGAEDLAADIG  157

Query  204  AMSTPTKEEILYARQKMVLVAKAFGLQAIDMVNINFKDLKKLKQECESGAKMGFTGKQVI  263
            A  T    E+LYAR+++V+VA A  + AID V+ +F+D   L+++ E    +G+ GK  I
Sbjct  158  ATRTEEGTEVLYARERVVVVAAAEEIDAIDTVHTDFEDESGLREQTEFARSLGYDGKMAI  217

Query  264  HPDQITVTQEAFVPSKYSINWAKNVLEAFKVNQEKGQGAFTFEDTMIDMPSVKQAQNIME  323
            HP Q+ V  +AF PS   + WA+ VL+A    +  G G F  +D MID P + QA+ I+E
Sbjct  218  HPAQVPVINDAFTPSPDQVEWAEKVLDARDEAETSGAGVFRVDDEMIDAPLIAQAERILE  277

Query  324  TAKAA  328
             A A+
Sbjct  278  RAGAS  282


==> gi|220931313|ref|YP_002508221.1| Citrate (pro-3S)-lyase subunit
beta [Halothermothrix orenii H 168]
Length=294
          Length = 294

 Score = 145 bits (367),  Expect = 6e-40, Method: Compositional matrix adjust.
 Identities = 90/295 (31%), Positives = 160/295 (54%), Gaps = 15/295 (5%)

Query  29   VRRALFYVPGSNERKLKKATTEFKVDCIVMDCEDGVAMNQKENARNNIKNFLDNGPVSTS  88
            +RR++ Y+P +N   ++ A   +  D I+ D ED + + +K+ AR  + N L    +   
Sbjct  5    LRRSMLYIPANNPGMIQDAFI-YGADAILFDLEDSITLTEKDAARYLLCNALQE--LDFG  61

Query  89   QPEWSVRINPVVEKELCEKDIDVLLSAKNLPISICLPKVHHVDHLQWFSEKVWTALVKRP  148
            Q E  VRINP+   E    D++V++ AK  P +I +PKV   + ++   + +   L ++ 
Sbjct  62   QAEIVVRINPL-NTEYGRNDLEVIVPAK--PDAIRVPKVETGEQIKKI-DSLLGKLERKA  117

Query  149  ENDRGPLKLIIFIESPTAVMNLREICQKALDLSTMVPLIPVALVLGSDDLLASLGAMSTP  208
               RG ++++  IE+   V+N REI + +       P I  AL LG++DL A LG   + 
Sbjct  118  GITRGSIEIMAMIETARGVLNAREIAKAS-------PRI-TALNLGAEDLTADLGVRRSD  169

Query  209  TKEEILYARQKMVLVAKAFGLQAIDMVNINFKDLKKLKQECESGAKMGFTGKQVIHPDQI  268
               E+LYAR +++  A   G+  ID V  + +++  LK+E     ++GFTGK VIHP QI
Sbjct  170  EGIELLYARSQIIYAAAENGIDIIDTVYSDVENITGLKEEAIMSKRLGFTGKSVIHPKQI  229

Query  269  TVTQEAFVPSKYSINWAKNVLEAFKVNQEKGQGAFTFEDTMIDMPSVKQAQNIME  323
             +    F PS   I  A+ +++     +++G G  T +  M+D+P +++A+ +++
Sbjct  230  EIVNSVFTPSTEEIKEAEKIVKRALEAEKRGFGVVTVDGKMVDIPVIERAKKLLD  284


==> gi|300711642|ref|YP_003737456.1| Citrate (pro-3S)-lyase [Halalkalicoccus
jeotgali B3]
Length=288
          Length = 288

 Score = 143 bits (360),  Expect = 5e-39, Method: Compositional matrix adjust.
 Identities = 97/306 (32%), Positives = 143/306 (47%), Gaps = 28/306 (9%)

Query  26   NCTVRRALFYVPGSNERKLKKATTEFKVDCIVMDCEDGVAMNQKENARNNIKNFLDNGPV  85
                RR++ + PG     L+KA  +   D IV D ED V+ ++K  AR  +   L + P 
Sbjct  7    TAMTRRSVMFTPGDRPEMLRKAP-DAGADVIVFDLEDAVSPDRKPAAREAVAELLAD-PA  64

Query  86   STSQPEWSVRINPVVEKELCEKDIDVLLSAKNLPISICLPKVHHVDHLQWFSEKVWTALV  145
                 E  +R+NP  E +L        L  +  P S+ LPKV     ++     V     
Sbjct  65   FDPDCEVCLRVNPAFEPDLA-------LLERVRPDSLMLPKVAEEGSVERLDGAVR----  113

Query  146  KRPENDRGPLKLIIFIESPTAVMNLREIC-QKALDLSTMVPLIPVALVLGSDDLLASLGA  204
               E  R  L ++  IES   V+   EI   +A D          ALV G++DL A +GA
Sbjct  114  ---EYGRS-LPVLALIESAAGVLAAPEIAAHEATD----------ALVFGAEDLAADIGA  159

Query  205  MSTPTKEEILYARQKMVLVAKAFGLQAIDMVNINFKDLKKLKQECESGAKMGFTGKQVIH  264
              T    E+LYAR+++V+ A A  + AID V  + +D + L  E      +G+ GK  IH
Sbjct  160  TRTDEGTEVLYARERVVIAASAADVGAIDTVYTDIEDREGLASETRFALGLGYDGKMAIH  219

Query  265  PDQITVTQEAFVPSKYSINWAKNVLEAFKVNQEKGQGAFTFEDTMIDMPSVKQAQNIMET  324
            P Q+    EAF P    I WA+ VL A +  + + +G F     MID P + +A+ + E 
Sbjct  220  PSQVGPINEAFAPDPAEIEWARRVLAARERAEAEDRGVFRVAGEMIDAPLLARAERVREH  279

Query  325  AKAAGK  330
            A+ AG 
Sbjct  280  ARLAGS  285


==> gi|15789826|ref|NP_279650.1| hypothetical protein VNG0627G [Halobacterium
sp. NRC-1]
Length=303
          Length = 303

 Score = 142 bits (358),  Expect = 1e-38, Method: Compositional matrix adjust.
 Identities = 99/315 (31%), Positives = 148/315 (47%), Gaps = 32/315 (10%)

Query  17   YNLPKLIVRNCTVRRALFYVPGSNERKLKKATTEFKVDCIVMDCEDGVAMNQKENARNNI  76
            Y +   +V + T RR++ + PG     ++KA T    D +V D ED VA  +K +AR  +
Sbjct  16   YKMGAAVVVHMT-RRSVLFSPGDQPSLMRKAPTT-GADVVVFDLEDAVAPARKGDARRAV  73

Query  77   KNFLDNGPVSTSQP--EWSVRINPVVEKELCEKDIDVLLSAKNLPISICLPKVHHVDHLQ  134
             + L     +   P  E  VR+NPV        D+D +LS      S+ +PKV   D + 
Sbjct  74   SDLL---TAADFDPDCEVCVRVNPV--GSGAGDDVDAVLSGGGFD-SVVVPKVTDADDVA  127

Query  135  WFSEKVWTALVKRPENDRGPLKLIIFIESPTAVMNLREICQKALDLSTMVPLIPV-ALVL  193
                 +       P        ++  +ES   V+N  EI              P  ALV 
Sbjct  128  TVDSLLAEHDATSP--------VLALVESAAGVLNAHEIAAAG----------PTDALVF  169

Query  194  GSDDLLASLGAMSTPTKEEILYARQKMVLVAKAFGLQAIDMVNINFKDLKKLKQECESGA  253
            G++DL A +GA  T    E+LYAR+++VL A A G+ AID V+   +D   +  +    A
Sbjct  170  GAEDLSADIGATRTDEGTEVLYARERVVLAASAAGVDAIDTVHTAIEDPSAVAADARFAA  229

Query  254  KMGFTGKQVIHPDQITVTQEAFVPSKYSINWAKNVLEAFKVNQEKGQGAFTFEDTMIDMP  313
             +GF GK  IHP Q+    +A+ P++    WA  VL+A     +   G F  +  MID P
Sbjct  230  DLGFDGKLAIHPAQVDPINDAYTPTEADTAWATRVLDA---AADSDAGVFRVDGEMIDAP  286

Query  314  SVKQAQNIMETAKAA  328
             + QA+ IM  A+AA
Sbjct  287  LIAQAERIMRRARAA  301


==> gi|292655604|ref|YP_003535501.1| citrate-lyase [Haloferax volcanii
DS2]
Length=279
          Length = 279

 Score = 139 bits (351),  Expect = 1e-37, Method: Compositional matrix adjust.
 Identities = 93/296 (31%), Positives = 149/296 (50%), Gaps = 23/296 (8%)

Query  30   RRALFYVPGSNERKLKKATTEFKVDCIVMDCEDGVAMNQKENARNNIKNFLDNGPVSTSQ  89
            RR++ + PG     L+KA      D +V D ED V+ ++K  AR  + + L + P     
Sbjct  3    RRSVLFSPGDRPELLRKAPG-AGADVLVFDLEDAVSPDRKAEAREAVASVLSD-PEFDPD  60

Query  90   PEWSVRINPVVEKELCEKDIDVLLSAKNLPISICLPKVHHVDHLQWFSEKVWTALVKRPE  149
             E +VR+NP    +    DI   + A + P S+ +PK    D +   +          P 
Sbjct  61   AEVAVRVNP---GDAGRDDI-AAVCAAHPPDSLVVPKATSADDVTSVAGAAREVGADCP-  115

Query  150  NDRGPLKLIIFIESPTAVMNLREICQKALDLSTMVPLIPVALVLGSDDLLASLGAMSTPT  209
                   +I  +ES   V+   E+   A D +        A+V G++D  A +GA  +  
Sbjct  116  -------VIAIVESAAGVLAAPEVAA-APDTA--------AVVFGAEDFAADVGATRSEE  159

Query  210  KEEILYARQKMVLVAKAFGLQAIDMVNINFKDLKKLKQECESGAKMGFTGKQVIHPDQIT  269
              E+LYAR+++V+ A A G+ AID ++++++D   L+++   G ++G+ GK  IHP Q+ 
Sbjct  160  GTEVLYARERVVVAAAAAGVDAIDTLHVDYRDEAGLREDAAFGRRLGYDGKLAIHPAQVP  219

Query  270  VTQEAFVPSKYSINWAKNVLEAFKVNQEKGQGAFTFEDTMIDMPSVKQAQNIMETA  325
            V  EAF P    + WAK VL A      +G+G F  +  MID P VKQA+NI++ A
Sbjct  220  VINEAFSPDDEDVAWAKKVLRARDEAAREGRGVFGVDGEMIDAPLVKQAENILDRA  275
