# Supplementary material for: An insight into the salivary gland content of the human body louse, Pediculus humanus
Source: Sci Rep. 2025 May 26;15:18322. doi: 10.1038/s41598-025-01412-5 (PMC12106848; doi:10.1038/s41598-025-01412-5)
Supplement: Supplementary file 2 — Supplementary Information 2. [file 41598_2025_1412_MOESM2_ESM.zip › S2/links/BAC-LIGHT/Phseq_10424-BAC-LIGHT.txt]

>Phseq_10424

gi|292654359|ref|YP_003534256.1| ribosomal RNA large subunit meth...  51.2    1e-05
gi|313124823|ref|YP_004035087.1| 23S rRNA um-2552 2'-o-methyltran...  42.4    0.008
gi|86356435|ref|YP_468327.1| cell division protein [Rhizobium etl...  42.0    0.010
gi|153011133|ref|YP_001372347.1| ribosomal RNA methyltransferase ...  41.6    0.014
gi|319784202|ref|YP_004143678.1| ribosomal RNA methyltransferase ...  41.2    0.018
gi|262199868|ref|YP_003271077.1| ribosomal RNA methyltransferase ...  40.4    0.024
gi|229586405|ref|YP_002844906.1| Ribosomal RNA large subunit meth...  40.0    0.040
gi|110669535|ref|YP_659346.1| ribosomal RNA large subunit methylt...  39.7    0.060
gi|284163460|ref|YP_003401739.1| ribosomal RNA methyltransferase ...  39.3    0.089
gi|150395598|ref|YP_001326065.1| ribosomal RNA methyltransferase ...  38.9    0.099


==> gi|292654359|ref|YP_003534256.1| ribosomal RNA large subunit
methyltransferase J [Haloferax volcanii DS2]
Length=259
          Length = 259

 Score = 51.2 bits (121),  Expect = 1e-05, Method: Compositional matrix adjust.
 Identities = 28/71 (39%), Positives = 41/71 (58%), Gaps = 4/71 (6%)

Query  20   CKKLYLCQCL--VALMIVRTGGHFVVKLFDLFTPFSVGLVYLMYRSFQSVTIIKPNTSRP  77
             + +YL +    VA  ++ TGG F VK+FD   P    L   M R FQ V  ++P+ SR 
Sbjct  125  ARSVYLARQAFEVAQELLATGGDFAVKVFD--GPDVADLRADMEREFQYVRSMRPDASRD  182

Query  78   ANSERYLVCKY  88
            ++SE+YLV K+
Sbjct  183  SSSEQYLVGKH  193


==> gi|313124823|ref|YP_004035087.1| 23S rRNA um-2552 2'-o-methyltransferase
[Halogeometricum borinquense DSM 11551]
Length=256
          Length = 256

 Score = 42.4 bits (98),  Expect = 0.008, Method: Compositional matrix adjust.
 Identities = 26/77 (34%), Positives = 41/77 (53%), Gaps = 14/77 (18%)

Query  20   CKKLYLCQCL--VALMIVRTGGHFVVKLFDLFTPFSVGLVYLMYRS-----FQSVTIIKP  72
             + ++L +    VAL ++  GG F VK+FD       G     +R+     FQ V  I+P
Sbjct  124  ARSIHLARQAFEVALDLLPAGGDFAVKVFD-------GQDLADFRADVEEEFQYVRSIRP  176

Query  73   NTSRPANSERYLVCKYK  89
            + SR  +SE+YLV K++
Sbjct  177  DASRDESSEQYLVGKHR  193


==> gi|86356435|ref|YP_468327.1| cell division protein [Rhizobium
etli CFN 42]
Length=239
          Length = 239

 Score = 42.0 bits (97),  Expect = 0.010, Method: Compositional matrix adjust.
 Identities = 21/69 (30%), Positives = 40/69 (58%), Gaps = 4/69 (6%)

Query  21   KKLYLCQCLV--ALMIVRTGGHFVVKLFDLFTPFSVGLVYLMYRSFQSVTIIKPNTSRPA  78
            + ++LC+     A+ ++  GGHF+ K F   T     L+ ++ ++F+ V  +KPN+SR  
Sbjct  159  RTMHLCEVAAHFAIEVLGEGGHFLTKTFQGGTERD--LLAMLKQNFRQVVHVKPNSSRAE  216

Query  79   NSERYLVCK  87
            + E +L+ K
Sbjct  217  SVEMFLLAK  225


==> gi|153011133|ref|YP_001372347.1| ribosomal RNA methyltransferase
RrmJ/FtsJ [Ochrobactrum anthropi ATCC 49188]
Length=240
          Length = 240

 Score = 41.6 bits (96),  Expect = 0.014, Method: Compositional matrix adjust.
 Identities = 22/69 (32%), Positives = 39/69 (57%), Gaps = 4/69 (6%)

Query  21   KKLYLCQCLV--ALMIVRTGGHFVVKLFDLFTPFSVGLVYLMYRSFQSVTIIKPNTSRPA  78
            + ++LC+     A+ +++ GGHF+ K F   T     L+ L+ + F+SV  +KP  SR  
Sbjct  170  RTVHLCEVAADFAISVLKPGGHFLTKTFQGGTENE--LLALLKQKFRSVHHVKPPASRAE  227

Query  79   NSERYLVCK  87
            + E YL+ +
Sbjct  228  SVELYLLAR  236


==> gi|319784202|ref|YP_004143678.1| ribosomal RNA methyltransferase
RrmJ/FtsJ [Mesorhizobium ciceri biovar biserrulae WSM1271]
Length=247
          Length = 247

 Score = 41.2 bits (95),  Expect = 0.018, Method: Compositional matrix adjust.
 Identities = 22/69 (32%), Positives = 39/69 (57%), Gaps = 4/69 (6%)

Query  21   KKLYLCQCLV--ALMIVRTGGHFVVKLFDLFTPFSVGLVYLMYRSFQSVTIIKPNTSRPA  78
            + ++LC+     AL +++ GGHF+ K F         L+ ++ ++F+SV  +KP  SR  
Sbjct  161  RTMHLCEVAADFALSVLKPGGHFLAKTFQGGAENE--LLSMLKKNFRSVHHVKPPASRDE  218

Query  79   NSERYLVCK  87
            + E YL+ K
Sbjct  219  SVELYLLAK  227


==> gi|262199868|ref|YP_003271077.1| ribosomal RNA methyltransferase
RrmJ/FtsJ [Haliangium ochraceum DSM 14365]
Length=199
          Length = 199

 Score = 40.4 bits (93),  Expect = 0.024, Method: Compositional matrix adjust.
 Identities = 23/61 (38%), Positives = 34/61 (56%), Gaps = 2/61 (3%)

Query  30   VALMIVRTGGHFVVKLFDLFTPFSVGLVYLMYRSFQSVTIIKPNTSRPANSERYLVCKYK  89
            +A  ++  GG+FV KLF    P    LV    R F +V I+KP  SR  + E+Y+V + +
Sbjct  140  IADAVLAPGGNFVGKLFQ--GPAFSDLVKRCRRDFDAVKIVKPKGSRQRSIEQYVVARGR  197

Query  90   R  90
            R
Sbjct  198  R  198


==> gi|229586405|ref|YP_002844906.1| Ribosomal RNA large subunit
methyltransferase J [Rickettsia africae ESF-5]
Length=227
          Length = 227

 Score = 40.0 bits (92),  Expect = 0.040, Method: Compositional matrix adjust.
 Identities = 24/72 (33%), Positives = 40/72 (56%), Gaps = 4/72 (6%)

Query  21   KKLYLCQCLV--ALMIVRTGGHFVVKLFDLFTPFSVGLVYLMYRSFQSVTIIKPNTSRPA  78
            + L LC+     AL +++  GHF+ K+F         L+Y + R F++V   KP++SR  
Sbjct  158  RTLLLCEQAFEFALKVLKPSGHFIAKIFRGGAENE--LLYKVKREFKTVKHFKPSSSRSE  215

Query  79   NSERYLVCKYKR  90
            ++E YLV   K+
Sbjct  216  STEIYLVALNKK  227


==> gi|110669535|ref|YP_659346.1| ribosomal RNA large subunit methyltransferase
J [Haloquadratum walsbyi DSM 16790]
Length=256
          Length = 256

 Score = 39.7 bits (91),  Expect = 0.060, Method: Compositional matrix adjust.
 Identities = 25/77 (32%), Positives = 41/77 (53%), Gaps = 14/77 (18%)

Query  20   CKKLYLCQCL--VALMIVRTGGHFVVKLFDLFTPFSVGLVYLMYRS-----FQSVTIIKP  72
             + ++L +    VA  I+  GG F+VK+FD       G     +R      F+ V  I+P
Sbjct  125  ARSVHLARQAFSVATDILPAGGDFIVKVFD-------GRDLADFRQDVDTEFEYVKSIRP  177

Query  73   NTSRPANSERYLVCKYK  89
            + SR ++SE+YLV K++
Sbjct  178  DASRDSSSEQYLVGKHR  194


==> gi|284163460|ref|YP_003401739.1| ribosomal RNA methyltransferase
RrmJ/FtsJ [Haloterrigena turkmenica DSM 5511]
Length=261
          Length = 261

 Score = 39.3 bits (90),  Expect = 0.089, Method: Compositional matrix adjust.
 Identities = 25/72 (35%), Positives = 37/72 (51%), Gaps = 4/72 (6%)

Query  20   CKKLYLCQCL--VALMIVRTGGHFVVKLFDLFTPFSVGLVYLMYRSFQSVTIIKPNTSRP  77
             + LYL +     AL ++ +GG+FVVK+F+   P    L   +   FQ V    P  SR 
Sbjct  128  ARSLYLARQAFETALELLESGGNFVVKVFE--GPDVDDLRADIDDEFQYVRATAPKASRE  185

Query  78   ANSERYLVCKYK  89
             +SE YL+ K +
Sbjct  186  ESSEIYLIGKGR  197


==> gi|150395598|ref|YP_001326065.1| ribosomal RNA methyltransferase
RrmJ/FtsJ [Sinorhizobium medicae WSM419]
Length=245
          Length = 245

 Score = 38.9 bits (89),  Expect = 0.099, Method: Compositional matrix adjust.
 Identities = 20/69 (29%), Positives = 39/69 (57%), Gaps = 4/69 (6%)

Query  21   KKLYLCQCLV--ALMIVRTGGHFVVKLFDLFTPFSVGLVYLMYRSFQSVTIIKPNTSRPA  78
            + ++LC+     A+ ++  GGHF+ K F   T     L+ ++ ++F+ V  +KP +SR  
Sbjct  159  RTMHLCEVAAHFAVEVLAEGGHFLAKTFQGGT--ERDLLNMLKQNFRQVVHVKPASSRAE  216

Query  79   NSERYLVCK  87
            + E +L+ K
Sbjct  217  SVEMFLLAK  225
