# Supplementary material for: An insight into the salivary gland content of the human body louse, Pediculus humanus
Source: Sci Rep. 2025 May 26;15:18322. doi: 10.1038/s41598-025-01412-5 (PMC12106848; doi:10.1038/s41598-025-01412-5)
Supplement: Supplementary file 2 — Supplementary Information 2. [file 41598_2025_1412_MOESM2_ESM.zip › S2/links/BAC-LIGHT/Phseq_10426-BAC-LIGHT.txt]

>Phseq_10426

gi|290475053|ref|YP_003467937.1| hypothetical protein XBJ1_2038 [...  41.6    0.012
gi|271969631|ref|YP_003343827.1| UvrD/REP helicase [Streptosporan...  37.0    0.50
gi|170739776|ref|YP_001768431.1| hypothetical protein M446_1492 [...  36.2    0.84
gi|120554173|ref|YP_958524.1| hypothetical protein Maqu_1247 [Mar...  35.4    1.8
gi|225848562|ref|YP_002728725.1| hypothetical protein SULAZ_0740 ...  33.9    1.9
gi|119716597|ref|YP_923562.1| threonyl-tRNA synthetase [Nocardioi...  34.3    4.3
gi|220935754|ref|YP_002514653.1| hypothetical protein Tgr7_2591 [...  33.9    4.4
gi|120437646|ref|YP_863332.1| hypothetical protein GFO_3323 [Gram...  32.7    8.5


==> gi|290475053|ref|YP_003467937.1| hypothetical protein XBJ1_2038
[Xenorhabdus bovienii SS-2004]
Length=260
          Length = 260

 Score = 41.6 bits (96),  Expect = 0.012, Method: Compositional matrix adjust.
 Identities = 27/76 (36%), Positives = 34/76 (45%), Gaps = 6/76 (8%)

Query  245  MRKHLHTHGPRVHVCAECGKAFVESSKLKRHQLVHTGEKPFQCTFEGCGKRFSLDFNLRT  304
            MR H    G +   C  C         LKRH   H GEKPFQC    C    +   NL++
Sbjct  1    MRAHT---GEKPFQCDICEYTSPREDNLKRHMRAHIGEKPFQCDI--CEYTSTRKDNLKS  55

Query  305  HV-RIHTGDRPYVCPF  319
            H+ R+H  +R Y  P 
Sbjct  56   HLSRMHNMNREYNTPI  71


==> gi|271969631|ref|YP_003343827.1| UvrD/REP helicase [Streptosporangium
roseum DSM 43021]
Length=685
          Length = 685

 Score = 37.0 bits (84),  Expect = 0.50, Method: Compositional matrix adjust.
 Identities = 27/88 (31%), Positives = 45/88 (51%), Gaps = 8/88 (9%)

Query  76   YEEIPLEQDMNYVE---SIPGPSRRIKKTPLRRTAKFRGNELLEGEVRSPRKWEQKQVQI  132
            +E++ L Q++  +E   S P P R ++ T   RTA +R  E + GE+R     E+ +  +
Sbjct  366  WEQVVLAQNLRTLEEYLSAPRPGRSVELTAPERTAVWRAVEHVTGELR-----ERGKRTL  420

Query  133  KTLEGEFSVTMWASGTDDDEASNPDREP  160
              L  E S+ +  +  D  E + P REP
Sbjct  421  LQLAAEASLLLSQTTGDLLEETAPRREP  448


==> gi|170739776|ref|YP_001768431.1| hypothetical protein M446_1492
[Methylobacterium sp. 4-46]
Length=501
          Length = 501

 Score = 36.2 bits (82),  Expect = 0.84, Method: Compositional matrix adjust.
 Identities = 26/88 (30%), Positives = 37/88 (42%), Gaps = 4/88 (5%)

Query  105  RTAKFRGNELLEGEVRSPRKWEQKQVQIKTLEGEFSVTMWASGTDDDEASNPD----REP  160
            +TA F G+  L G   SP    ++ V +       +  +WA+  D    +N D    R  
Sbjct  116  QTAAFSGSARLAGNPWSPGVLVRRMVWLGASSAAAAEKLWANLFDALSVANDDDIFARFL  175

Query  161  DYEDYLEQSGQYLKREPGEPIPGLDLSD  188
              E     SG    R P  P+P LDL+D
Sbjct  176  QRELAAWASGSVWTRAPSIPMPMLDLAD  203


==> gi|120554173|ref|YP_958524.1| hypothetical protein Maqu_1247
[Marinobacter aquaeolei VT8]
Length=522
          Length = 522

 Score = 35.4 bits (80),  Expect = 1.8, Method: Compositional matrix adjust.
 Identities = 18/48 (38%), Positives = 23/48 (48%), Gaps = 1/48 (2%)

Query  222  DVMDRTIACPHKDCNKMFRDNSAMRKHLHTHGPRVHVCAECGKAFVES  269
            ++  R IA P      +F D    RKHL  + PR H C +C K F  S
Sbjct  24   ELRQRLIANPGVALATIFMDAFGHRKHLMDYAPRKH-CPDCAKGFFHS  70


==> gi|225848562|ref|YP_002728725.1| hypothetical protein SULAZ_0740
[Sulfurihydrogenibium azorense Az-Fu1]
Length=142
          Length = 142

 Score = 33.9 bits (76),  Expect = 1.9, Method: Compositional matrix adjust.
 Identities = 27/92 (29%), Positives = 41/92 (45%), Gaps = 13/92 (14%)

Query  195  FARPSQYMDEGFD-YRTGHKIKVKKERLDVMDRTIACPHKDCN---KMFRDNSAMRKHLH  250
            F   +++  E F+ YR G K+  +  R D + R +  P K+ N   K+F ++        
Sbjct  38   FPDGTKFSYENFEIYRDGEKVPFQVGRTDTLGRVVFIPDKEGNWIIKVFSEDG-------  90

Query  251  THGPRVHVCAE-CGKAFVESSKLKRHQLVHTG  281
             HG  V V  E  G    E S  KR++ V  G
Sbjct  91   -HGSNVKVFVEKAGYISTEESMFKRYEKVFVG  121


==> gi|119716597|ref|YP_923562.1| threonyl-tRNA synthetase [Nocardioides
sp. JS614]
Length=668
          Length = 668

 Score = 34.3 bits (77),  Expect = 4.3, Method: Compositional matrix adjust.
 Identities = 26/63 (41%), Positives = 33/63 (52%), Gaps = 7/63 (11%)

Query  58   TTEEVVGCGVEVGDDPLT-YEEIPLEQDMNYVESIPGP----SRRIKKTPLRRTAK--FR  110
            TTE V G  VEVG   LT Y+ I    D+ + +   GP    ++RI    L RTA   +R
Sbjct  170  TTEAVEGASVEVGAGELTIYDNIRRNGDVAWSDLCRGPHLPTTKRIPAFKLMRTAAAYWR  229

Query  111  GNE  113
            GNE
Sbjct  230  GNE  232


==> gi|220935754|ref|YP_002514653.1| hypothetical protein Tgr7_2591
[Thioalkalivibrio sp. HL-EbGR7]
Length=283
          Length = 283

 Score = 33.9 bits (76),  Expect = 4.4, Method: Compositional matrix adjust.
 Identities = 20/55 (36%), Positives = 28/55 (51%), Gaps = 1/55 (2%)

Query  131  QIKTLEGEFSVTMWASGTDDDEASNPDREPDYEDYLEQSGQYLKREPGEPIPGLD  185
            ++  L G  S T+ A     D A     +PD   +LE+     +REPGEP+P LD
Sbjct  93   RLSALVGRAS-TLQALRPASDSAFYRRYKPDAHSWLEELAATFEREPGEPLPALD  146


==> gi|120437646|ref|YP_863332.1| hypothetical protein GFO_3323 [Gramella
forsetii KT0803]
Length=252
          Length = 252

 Score = 32.7 bits (73),  Expect = 8.5, Method: Compositional matrix adjust.
 Identities = 22/69 (32%), Positives = 38/69 (55%), Gaps = 8/69 (12%)

Query  1    MMSEECEELEIQGEEVEIESVP---VELPCETVETSIDL-----DGQPIVSLQSITEGRD  52
            +MS + E+LEI+ +  E++ +P   VELP E  +  +DL     D   + ++    E  D
Sbjct  184  LMSSKLEDLEIESKNSEVQRIPLNTVELPVEDAQKILDLVEKFEDDDDVQNVYHNLEITD  243

Query  53   DLILQTTEE  61
            +LIL+  +E
Sbjct  244  ELILEMEKE  252
