# Supplementary material for: An insight into the salivary gland content of the human body louse, Pediculus humanus
Source: Sci Rep. 2025 May 26;15:18322. doi: 10.1038/s41598-025-01412-5 (PMC12106848; doi:10.1038/s41598-025-01412-5)
Supplement: Supplementary file 2 — Supplementary Information 2. [file 41598_2025_1412_MOESM2_ESM.zip › S2/links/BAC-LIGHT/Phseq_10431-BAC-LIGHT.txt]

>Phseq_10431

gi|55376609|ref|YP_134460.1| zinc-binding dehydrogenase [Haloarcu...  292     6e-96
gi|297625102|ref|YP_003706536.1| alcohol dehydrogenase GroES doma...  288     2e-94
gi|134097525|ref|YP_001103186.1| zinc-binding dehydrogenase [Sacc...  285     2e-93
gi|336119649|ref|YP_004574426.1| sorbitol dehydrogenase [Microlun...  272     6e-88
gi|271964975|ref|YP_003339171.1| hypothetical protein Sros_3492 [...  270     2e-87
gi|269839090|ref|YP_003323782.1| alcohol dehydrogenase GroES doma...  270     4e-87
gi|332981760|ref|YP_004463201.1| alcohol dehydrogenase GroES doma...  260     2e-83
gi|336117671|ref|YP_004572439.1| sorbitol dehydrogenase [Microlun...  249     4e-79
gi|152966665|ref|YP_001362449.1| alcohol dehydrogenase GroES doma...  240     1e-75
gi|333995733|ref|YP_004528346.1| sorbitol dehydrogenase [Treponem...  238     7e-75


==> gi|55376609|ref|YP_134460.1| zinc-binding dehydrogenase [Haloarcula
marismortui ATCC 43049]
Length=343
          Length = 343

 Score = 292 bits (747),  Expect = 6e-96, Method: Compositional matrix adjust.
 Identities = 149/346 (43%), Positives = 221/346 (64%), Gaps = 15/346 (4%)

Query  12   TAVLYKINDLRLEQRPIPTPKDDELLLEMACVGICGSDVSYLTKGRIGDFVVKEPMICGH  71
            TAVL +  +  LE RP P+P  DE+L+ +  VGICGSDV Y   GRIGD+VV++P++ GH
Sbjct  3    TAVLVEPTEFELEDRPRPSPGPDEVLVAVRDVGICGSDVHYYEHGRIGDYVVEDPLVLGH  62

Query  72   EASGIVKEIGKNVKNFKKGDRVAIEPGVPCRKCSFCKEGDYHLCSDILFCATPPVHGNLT  131
            E++G V E+G+NV + + GDRVA+EPGVPCR+C+ CK GDYHLC  + F ATPP  G  T
Sbjct  63   ESAGKVVEVGENVTDHEPGDRVALEPGVPCRRCAHCKRGDYHLCESVRFMATPPHDGAFT  122

Query  132  RFYCHASDFCYKLPDNVTLEEGALLEPLSVGVHACRKACVNFGSKVLINGAGPIGIVTLI  191
             +    +DF Y LP++V+  EGAL EPLSVG+HACR+  V  G  VLI GAGPIG++ L 
Sbjct  123  EYVSWPADFAYTLPESVSTAEGALCEPLSVGIHACRRGSVGTGDTVLITGAGPIGLMVLE  182

Query  192  VAKAFGATKVVMTDVQQSRLDLAKEFGADGVVLIDTNSNVMDTT-KKIIDLMGDCPDKAV  250
             A+A GAT +++TDV + +L+ A++ GAD  + +D     +DT   +  D +G   D  V
Sbjct  183  AARAAGATDIILTDVVKEKLEFAEKRGAD--LTVDVTETDLDTAVAEYTDGVG--ADVVV  238

Query  251  DCSGAEFSVLLSIHAIKQKGIIVLVGMG-----PYDMKLPMVQVVIKEIQILGSFRYAND  305
            + SGAE S+  +I  +++ G +VLVG+      P+D    +++++  E+ + GSFRY N 
Sbjct  239  EASGAEPSIKSTIDVVRRGGTVVLVGLASEAEVPFD----VLELIDNEVDVHGSFRYKNT  294

Query  306  YSMAMKLVSSKKAENLSKMITHRYKIEQTCEAFDTAKTGNALKVMI  351
            Y  A+ L++  +  ++  +I    ++E   +AF  +     +K MI
Sbjct  295  YDAAVDLLADGEV-DVEGIIDFESELEDIDDAFRRSMEPTVVKGMI  339


==> gi|297625102|ref|YP_003706536.1| alcohol dehydrogenase GroES
domain-containing protein [Truepera radiovictrix DSM 17093]
Length=342
          Length = 342

 Score = 288 bits (738),  Expect = 2e-94, Method: Compositional matrix adjust.
 Identities = 160/346 (46%), Positives = 228/346 (66%), Gaps = 12/346 (3%)

Query  12   TAVLYKINDLRLEQRPIPTPKDDELLLEMACVGICGSDVSYLTKGRIGDFVVKEPMICGH  71
             AVL++  DLRLE+ P P    D++L+ +  VGICGSDV Y   G IGDFVVK PMI GH
Sbjct  3    AAVLHRARDLRLEEVPTPAYGSDDVLVRIKSVGICGSDVHYWRTGHIGDFVVKAPMILGH  62

Query  72   EASGIVKEIGKNVKNFKKGDRVAIEPGVPCRKCSFCKEGDYHLCSDILFCATPPVHGNLT  131
            E +G+V  +G NV   K GDRVA+EPGVPCR+C +CK G Y+LC D+ F ATPPV G L 
Sbjct  63   EVAGVVAAVGANVSALKVGDRVALEPGVPCRRCEWCKTGRYNLCPDVRFFATPPVDGALA  122

Query  132  RFYCHASDFCYKLPDNVTLEEGALLEPLSVGVHACRKACVNFGSKVLINGAGPIGIVTLI  191
             +    +DF YKLPD ++L+  AL+EPLSVG+HACR+  +  G  V I GAGPIG+ +L+
Sbjct  123  EYAVSPADFAYKLPDALSLDAAALIEPLSVGIHACRRGGLTAGQSVFIAGAGPIGLTSLV  182

Query  192  VAKAFGATKVVMTDVQQSRLDLAKEFGADGV--VLIDTNSNVMDTTKKIIDLMGDCPDKA  249
             A+A GAT+VV++DV+  RL++A++ GA        D  ++VM+ T       G   D A
Sbjct  183  AARAAGATEVVISDVRPHRLEVARKMGASHTFDAREDALAHVMEVTS------GRGVDLA  236

Query  250  VDCSGAEFSVLLSIHAIKQKGIIVLVGMG-PYDMKLPMVQVVIKEIQILGSFRYANDYSM  308
            ++C+GAE +++  + A K+ G +V+VG+G   D  LPMV++ +KE+ + G FRY   Y  
Sbjct  237  IECAGAEAALVSCLKAAKRGGTVVVVGLGDAADYTLPMVELAVKELDVKGIFRYVYTYPA  296

Query  309  AMKLVSSKKAENLSKMITHRYKIEQTCEAFDTAKTGN--ALKVMID  352
            A+ L++S +A ++  MITHR+ ++    AF  A+ G   A+KVM++
Sbjct  297  AINLLASGRA-DVEAMITHRFPLDDLLTAFAYAEEGTDGAVKVMVE  341


==> gi|134097525|ref|YP_001103186.1| zinc-binding dehydrogenase [Saccharopolyspora
erythraea NRRL 2338]
Length=334
          Length = 334

 Score = 285 bits (730),  Expect = 2e-93, Method: Compositional matrix adjust.
 Identities = 146/340 (43%), Positives = 210/340 (62%), Gaps = 14/340 (4%)

Query  13   AVLYKINDLRLEQRPIPTPKDDELLLEMACVGICGSDVSYLTKGRIGDFVVKEPMICGHE  72
            +VL  + D+ +++RP+P P   E+L+ +  VG CGSD  Y   GRIG FVV+EP++ GHE
Sbjct  4    SVLRGVGDVVVQERPVPEPGPREVLVRVTAVGTCGSDTHYYEHGRIGPFVVREPLVLGHE  63

Query  73   ASGIVKEIGKNVKNFKKGDRVAIEPGVPCRKCSFCKEGDYHLCSDILFCATPPVHGNLTR  132
            A+G+V   G  V   + G RV+IEPGVPC  C+ C+ G Y+LC D+ F ATPPV G    
Sbjct  64   AAGVVVARGAEVSRHEPGQRVSIEPGVPCFVCAQCRAGRYNLCPDVRFFATPPVDGAFCE  123

Query  133  FYCHASDFCYKLPDNVTLEEGALLEPLSVGVHACRKACVNFGSKVLINGAGPIGIVTLIV  192
            +     +F Y +PD++T E  AL EPLSVGV ACRK  V  GS+VL+ GAGPIG+V    
Sbjct  124  YVAVHEEFAYAVPDSMTDEAAALCEPLSVGVWACRKGGVGPGSRVLVTGAGPIGLVATQT  183

Query  193  AKAFGATKVVMTDVQQSRLDLAKEFGADGVVLIDTNSNVMDTTKKIIDLMGDCPDKAVDC  252
            A+AFGA++VV+TDV   RL+LA E GA G V         D  +  ID     P+  ++C
Sbjct  184  ARAFGASEVVVTDVNPRRLELASELGATGTV---------DVRESAIDFE---PEVLLEC  231

Query  253  SGAEFSVLLSIHAIKQKGIIVLVGMGPYDMKLPMVQVVIKEIQILGSFRYANDYSMAMKL  312
            SGA  +   +I  + + G +VLVGMG  ++ LP+  V   EI++ G+FRYAN +  A+ L
Sbjct  232  SGAPRAAADAIRRVTRAGRVVLVGMGGDELPLPLSHVQNFEIEVTGTFRYANTWPTAIAL  291

Query  313  VSSKKAENLSKMITHRYKIEQTCEAFD-TAKTGNALKVMI  351
             +S  A +L +++THR+ +    +A   +A+   A+K ++
Sbjct  292  AAS-GAVDLDRLVTHRFGLAGVEQALTASARDETAVKTVV  330


==> gi|336119649|ref|YP_004574426.1| sorbitol dehydrogenase [Microlunatus
phosphovorus NM-1]
Length=347
          Length = 347

 Score = 272 bits (695),  Expect = 6e-88, Method: Compositional matrix adjust.
 Identities = 139/337 (41%), Positives = 208/337 (62%), Gaps = 19/337 (6%)

Query  8    LDNLTAVLYKINDLRLEQRPIPTPKDDELLLEMACVGICGSDVSYLTKGRIGDFVVKEPM  67
            + NL+AVL   + L +E RP P P   E+L+ +  VGICGSDV Y   GRIGD VVKEPM
Sbjct  1    MQNLSAVLSSGSRLTIEDRPAPEPGHREVLVRIGAVGICGSDVHYYEHGRIGDHVVKEPM  60

Query  68   ICGHEASGIVKEIGKNVKNFKKGDRVAIEPGVPCRKCSFCKEGDYHLCSDILFCATPPVH  127
            + GHEA+G +  +G++V+    G+RVA+EPGVPCR C  C  G Y+LC D++F ATPPV 
Sbjct  61   VVGHEAAGTIVALGRDVEGRAVGERVALEPGVPCRNCVQCLSGRYNLCPDVVFFATPPVD  120

Query  128  GNLTRFYCHASDFCYKLPDNVTLEEGALLEPLSVGVHACRKACVNFGSKVLINGAGPIGI  187
            G + +     + F + +PD ++ E+ A+ EP+SVGV A R+A +  G +VL+ GAGPIG+
Sbjct  121  GAIAQLVTIDAAFAHPVPDGLSHEQAAMAEPVSVGVWAARRAGITAGDRVLVTGAGPIGL  180

Query  188  VTLIVAKAFGATKVVMTDVQQSRLDLAKEFGADGVVLIDTNSNVMDTTKKIIDLMGDCPD  247
                VA+AFGA  V +TD+   RL +A++ G D               +++ + M    D
Sbjct  181  WAAQVARAFGAVDVTVTDLSDFRLLVARDLGLD--------------ARRVDEPMTSEYD  226

Query  248  KAVDCSGAEFSVLLSIHAIKQKGIIVLVGMGP--YDMKLPMVQVVIKEIQILGSFRYAND  305
              ++CSG + +V   + A+ + G +VL+GMG     + LP++Q   +EI I G++RYAN 
Sbjct  227  VLLECSGVQPAVTSGMAALARGGRMVLIGMGTDRVSIDLPLLQN--REITITGTYRYANT  284

Query  306  YSMAMKLVSSKKAENLSKMITHRYKIEQTCEAFDTAK  342
            Y +A+ L++S     + ++ITHR+ IE+T  A   A+
Sbjct  285  YPLALSLLASGVV-RVEEIITHRFGIEETEAALTLAR  320


==> gi|271964975|ref|YP_003339171.1| hypothetical protein Sros_3492
[Streptosporangium roseum DSM 43021]
Length=342
          Length = 342

 Score = 270 bits (691),  Expect = 2e-87, Method: Compositional matrix adjust.
 Identities = 137/331 (41%), Positives = 203/331 (61%), Gaps = 11/331 (3%)

Query  13   AVLYKINDLRLEQRPIPTPKDDELLLEMACVGICGSDVSYLTKGRIGDFVVKEPMICGHE  72
            AVL+ +  + LE+RP+P P   E+L+ +A VG CGSDV Y   GRIGDFVV+ P++ GHE
Sbjct  9    AVLHGVGKITLEERPLPEPGPREVLVRVASVGTCGSDVHYYEHGRIGDFVVESPLVLGHE  68

Query  73   ASGIVKEIGKNVKNFKKGDRVAIEPGVPCRKCSFCKEGDYHLCSDILFCATPPVHGNLTR  132
             SG V   G      + G RV++EPGVP   C +C+ G Y+LC  + F  TPPV G    
Sbjct  69   PSGTVAAAGPGAGRHQPGQRVSLEPGVPDFTCPYCRAGRYNLCPRMRFFGTPPVDGAFCE  128

Query  133  FYCHASDFCYKLPDNVTLEEGALLEPLSVGVHACRKACVNFGSKVLINGAGPIGIVTLIV  192
            +     +F + +PD ++ +  AL+EPLSVGV ACRKA    GS+VL+ GAGP+G++ L  
Sbjct  129  YVVTHEEFAHPVPDVLSDDAAALIEPLSVGVWACRKARAGPGSRVLVTGAGPVGLLCLQA  188

Query  193  AKAFGATKVVMTDVQQSRLDLAKEFGADGVVLIDTNSNVMDTTKKIIDLMGDCPDKAVDC  252
            A+AFGAT +++TDV  +RL+LA++ GA   V +D   N      ++ D   D PD  ++C
Sbjct  189  ARAFGATDIMITDVNPTRLELARDLGAS--VTLDVREN------RLADAAFD-PDVLLEC  239

Query  253  SGAEFSVLLSIHAIKQKGIIVLVGMGPYDMKLPMVQVVIKEIQILGSFRYANDYSMAMKL  312
            SG   +V  ++ A+ + G +VL+GMG  ++ LP+  V  +EI++ G+FRYAN +  A+ L
Sbjct  240  SGHPAAVGEAVRAVGRAGRVVLIGMGGDEIPLPLSHVQTREIEVTGTFRYANTWPAAIAL  299

Query  313  VSSKKAENLSKMITHRYKIEQTCEAFDTAKT  343
             +S +   L  ++T  Y + +   A  TA T
Sbjct  300  AASGRV-RLDALVTGHYGLAEVERAL-TAGT  328


==> gi|269839090|ref|YP_003323782.1| alcohol dehydrogenase GroES
domain protein [Thermobaculum terrenum ATCC BAA-798]
Length=342
          Length = 342

 Score = 270 bits (689),  Expect = 4e-87, Method: Compositional matrix adjust.
 Identities = 140/346 (40%), Positives = 207/346 (60%), Gaps = 12/346 (3%)

Query  8    LDNLTAVLYKINDLRLEQRPIPTPKDDELLLEMACVGICGSDVSYLTKGRIGDFVVKEPM  67
            + N  AVLY  +D+RLE+RP+P P   E+L+E+  VG+CGSDV Y   GRIG FVV++P+
Sbjct  1    MRNEAAVLYGPHDVRLEERPVPVPGPREVLVEVRSVGVCGSDVHYYEHGRIGSFVVEQPL  60

Query  68   ICGHEASGIVKEIGKNVKNFKKGDRVAIEPGVPCRKCSFCKEGDYHLCSDILFCATPPVH  127
            + GHE+ G+V  +G  V     G+RVA+EPGVPC  C  C+ G Y+LC  + F ATPPV 
Sbjct  61   VLGHESMGVVVGLGSEVTKHHVGERVALEPGVPCGTCRECRAGRYNLCPYVKFFATPPVD  120

Query  128  GNLTRFYCHASDFCYKLPDNVTLEEGALLEPLSVGVHACRKACVNFGSKVLINGAGPIGI  187
            G   R+     DF Y LPD ++ + GAL+EP+SVG+ ACRKA +  G  VL+ GAGPIG+
Sbjct  121  GAFARYVTIHEDFAYALPDEISDDAGALVEPVSVGLWACRKARLRGGEHVLVTGAGPIGL  180

Query  188  VTLIVAKAFGATKVVMTDVQQSRLDLAKEFGADGVVLIDTNSNVMDTTKKIIDLMGDCPD  247
            + +  A A GA +V +TDV   RL  A++ GA   V + +   V    +          D
Sbjct  181  LAMQAAFALGAARVTVTDVVDERLQFARKVGATATVNVRSTPLVEAGVEA---------D  231

Query  248  KAVDCSGAEFSVLLSIHAIKQKGIIVLVGMGPYD-MKLPMVQVVIKEIQILGSFRYANDY  306
              ++CSG+  +V   +  ++  G  VLVGMGP + +++P+  +   EI + G+FRYAN Y
Sbjct  232  VLIECSGSPTAVADGLRCLRPAGTAVLVGMGPGETVEIPVAYLQQHEIWLTGTFRYANTY  291

Query  307  SMAMKLVSSKKAENLSKMITHRYKIEQTCEAFD-TAKTGNALKVMI  351
              A++L+ + K     ++IT  Y + +   A   T +  + +KVM+
Sbjct  292  PDAIELIRAGKIRP-EEIITGHYPLAEAESAMQATRRDPSQVKVMV  336


==> gi|332981760|ref|YP_004463201.1| alcohol dehydrogenase GroES
domain-containing protein [Mahella australiensis 50-1 BON]
Length=347
          Length = 347

 Score = 260 bits (665),  Expect = 2e-83, Method: Compositional matrix adjust.
 Identities = 140/328 (43%), Positives = 203/328 (62%), Gaps = 6/328 (2%)

Query  13   AVLYKINDLRLEQRPIPTPKDDELLLEMACVGICGSDVSYLTKGRIGDFVVKEPMICGHE  72
            A +  I D+R+EQ  IPT +DDE+L+++  VGICGSDV Y   GRIGD VV +P+I GHE
Sbjct  8    ARMVGIRDMRMEQEDIPTIEDDEVLVKIEYVGICGSDVHYYEYGRIGDHVVNKPLILGHE  67

Query  73   ASGIVKEIGKNVKNFKKGDRVAIEPGVPCRKCSFCKEGDYHLCSDILFCATPPVHGNLTR  132
             +G V E+GK+V + K GDRVA+EPG  C KC +CK G Y+LC D++F ATPPV G    
Sbjct  68   CAGTVVEVGKDVVSLKAGDRVALEPGRTCGKCWYCKTGRYNLCRDVVFMATPPVDGAFAE  127

Query  133  FYCHASDFCYKLPDNVTLEEGALLEPLSVGVHACRKACVNFGSKVLINGAGPIGIVTLIV  192
            +  + +D  +KLPDNV+  EGAL+EPL+VG+HA  +A V  G  V I GAG IG++    
Sbjct  128  YVAYPADMAFKLPDNVSTMEGALVEPLAVGIHAANQADVRLGQSVAILGAGCIGLMAFKA  187

Query  193  AKAFGATKVVMTDVQQSRLDLAKEFGADGVVLIDTNSNVMDTTKKIIDLMGDCPDKAVDC  252
             KA GA  V +TD   SRL  A ++GA   V    N +V+ + + + +  G   D  ++ 
Sbjct  188  VKAMGAGDVYITDTIDSRLQFAAKYGAK--VFNPRNEDVVASIQGLTNDEG--SDIVIET  243

Query  253  SGAEFSVLLSIHAIKQKGIIVLVGMGP-YDMKLPMVQVVIKEIQILGSFRYANDYSMAMK  311
            +GA  S   +I  +++ G IVLVG+ P  ++ L + +++ KE QI   FRY N Y  A+K
Sbjct  244  AGAIPSTRQTIDIVRRGGTIVLVGLVPDGEVSLNVARLIDKEAQIKTVFRYRNIYPSAIK  303

Query  312  LVSSKKAENLSKMITHRYKIEQTCEAFD  339
             ++    + +  M+T+ +  +   +AFD
Sbjct  304  AIADGNID-VKSMVTNTFDFDDVKQAFD  330


==> gi|336117671|ref|YP_004572439.1| sorbitol dehydrogenase [Microlunatus
phosphovorus NM-1]
Length=346
          Length = 346

 Score = 249 bits (636),  Expect = 4e-79, Method: Compositional matrix adjust.
 Identities = 134/349 (38%), Positives = 202/349 (58%), Gaps = 11/349 (3%)

Query  7    PLDNLTAVLYKINDLRLEQRPIPTPKDDELLLEMACVGICGSDVSYLTKGRIGDFVVKEP  66
            P     +VL     L   + P P+   DE+L+E+A VG+CGSD  Y   GRIG+FVV  P
Sbjct  8    PATMRASVLTGQRQLATSEVPTPSYASDEVLVEVAAVGVCGSDTHYFRHGRIGEFVVDGP  67

Query  67   MICGHEASGIVKEIGKNVKNFKKGDRVAIEPGVPCRKCSFCKEGDYHLCSDILFCATPPV  126
            +I GHE SG +  +G +V   + G+RVAIEP   CR+C  C+ G Y+LC ++ F ATPP+
Sbjct  68   LILGHELSGRIVAVGADVPESRIGERVAIEPQKNCRRCRECRAGRYNLCRNMEFFATPPI  127

Query  127  HGNLTRFYCHASDFCYKLPDNVTLEEGALLEPLSVGVHACRKACVNFGSKVLINGAGPIG  186
             G   RF    ++F + +PD+++ E  ALLEPLSV +   RKA +  GS +LI GAGPIG
Sbjct  128  DGAFARFCVIRTEFAHPIPDSLSDEAAALLEPLSVAITTMRKASIVPGSSILIAGAGPIG  187

Query  187  IVTLIVAKAFGATKVVMTDVQQSRLDLAKEFGADGVVLIDTNSNVMDTTKKIIDLMGDCP  246
            I+    A+AFGA ++++TD+   R + A  +GA         + V+D  +  I   G   
Sbjct  188  IICAQTARAFGAAEIIVTDLVAERRERALTYGA---------TRVIDPREVDIASAGLDV  238

Query  247  DKAVDCSGAEFSVLLSIHAIKQKGIIVLVGMGPYDMKLPMVQVVIKEIQILGSFRYANDY  306
            +  VD SGA  +V   I A++  G+ VLVG+G  +M LP+  +   EI + G FRY + +
Sbjct  239  NAFVDASGAPRAVFDGIKAVRPAGVAVLVGLGSSEMNLPIEHIQNLEITVTGIFRYTDTW  298

Query  307  SMAMKLVSSKKAENLSKMITHRYKIEQTCEAFDTAKTGNALKVMI-DCR  354
              A+ LV+S +  +L  ++T R+ ++   EA +     ++LK ++  CR
Sbjct  299  PAAIHLVASGQV-DLDSLVTGRFDLDHAAEALEADLDPDSLKAIVYPCR  346


==> gi|152966665|ref|YP_001362449.1| alcohol dehydrogenase GroES
domain-containing protein [Kineococcus radiotolerans SRS30216]
Length=333
          Length = 333

 Score = 240 bits (612),  Expect = 1e-75, Method: Compositional matrix adjust.
 Identities = 128/333 (38%), Positives = 187/333 (56%), Gaps = 15/333 (5%)

Query  10   NLTAVLYKINDLRLEQRPIPTPKDDELLLEMACVGICGSDVSYLTKGRIGDFVVKEPMIC  69
            NL+AVL   + L +E R  P P   ++L+ +  VGICGSDV Y   GRIG +VV+ PM+ 
Sbjct  2    NLSAVLQAPHQLVIEDRDTPRPGRHDVLVRVEAVGICGSDVHYYEHGRIGSYVVRAPMVI  61

Query  70   GHEASGIVKEIGKNVKNFKKGDRVAIEPGVPCRKCSFCKEGDYHLCSDILFCATPPVHGN  129
            GHEA+G +  +G  V   + G RVA+EPGVP R C  C  G Y+LC +++F ATPPV G 
Sbjct  62   GHEAAGTIVAVGDGVDASRVGQRVALEPGVPDRTCEQCLAGRYNLCPNVVFFATPPVDGA  121

Query  130  LTRFYCHASDFCYKLPDNVTLEEGALLEPLSVGVHACRKACVNFGSKVLINGAGPIGIVT  189
            + +     + F +  P+ ++ E+ A+ EP+SVGV A R+A +  G +VL+ GAGPIG++ 
Sbjct  122  IAQLVTIDAAFAHPAPEQLSPEQAAMAEPVSVGVWAARRARIAPGDRVLVTGAGPIGLLA  181

Query  190  LIVAKAFGATKVVMTDVQQSRLDLAKEFGADGVVLIDTNSNVMDTTKKIIDLMGDCPDKA  249
              VA AFGA  V +TDV   RL +A+E G             +       +L G   D  
Sbjct  182  AQVALAFGADSVTVTDVSDFRLKVARELG-------------LRAQAATQELTGSF-DVL  227

Query  250  VDCSGAEFSVLLSIHAIKQKGIIVLVGMGPYDMKLPMVQVVIKEIQILGSFRYANDYSMA  309
            ++CSGA  +    + A+      VLVGMG  ++ + +  V  +EI I G FRYA  Y  A
Sbjct  228  LECSGAPAAWRSGLGALAPAARAVLVGMGADELPIDVPLVQGREITITGIFRYAGTYPTA  287

Query  310  MKLVSSKKAENLSKMITHRYKIEQTCEAFDTAK  342
            + L++S +      +ITHR+ + Q  +A    +
Sbjct  288  LSLIASGRVST-EAIITHRFPLAQAEDALTVGR  319


==> gi|333995733|ref|YP_004528346.1| sorbitol dehydrogenase [Treponema
azotonutricium ZAS-9]
Length=349
          Length = 349

 Score = 238 bits (608),  Expect = 7e-75, Method: Compositional matrix adjust.
 Identities = 122/322 (38%), Positives = 188/322 (58%), Gaps = 7/322 (2%)

Query  13   AVLYKINDLRLEQRPIPTPKDDELLLEMACVGICGSDVSYLTKGRIGDFVVKEPMICGHE  72
            AV+  I  +   Q+ IP P+ +E L+++  +G+CGSD+ Y   GRI DF+VK P + GHE
Sbjct  8    AVMTDIMKMGFVQKDIPQPRSNEALVKLEYIGVCGSDLHYFENGRISDFIVKPPFVLGHE  67

Query  73   ASGIVKEIGKNVKNFKKGDRVAIEPGVPCRKCSFCKEGDYHLCSDILFCATPPVHGNLTR  132
            A G+V E+G +VK+ K GD+VA+EPG  C  C FC+ G Y+LC D++F ATPPV G    
Sbjct  68   AGGVVVEVGADVKHLKAGDKVALEPGKTCGHCEFCRTGRYNLCPDVIFFATPPVDGVFQE  127

Query  133  FYCHASDFCYKLPDNVTLEEGALLEPLSVGVHACRKACVNFGSKVLINGAGPIGIVTLIV  192
            +  H +D C+K+PD +   E AL+EPL+VG HA +    + G   LI G+G IG+V+++ 
Sbjct  128  YVAHEADLCFKIPDEMDTMEAALIEPLAVGFHAAQTGGAHLGQTALITGSGCIGLVSMMS  187

Query  193  AKAFGATKVVMTDVQQSRLDLAKEFGADGVVLIDTNSNVMDTTKKIIDLMGDCP-DKAVD  251
            AKA G ++V ++DV   RL  AK  GA  ++    N    D  K +  L G    D  ++
Sbjct  188  AKALGVSRVFVSDVVDKRLQKAKSLGATEII----NGADKDVVKTVAQLTGGAGVDLVIE  243

Query  252  CSGAEFSVLLSIHAIKQKGIIVLVGMGPYD-MKLPMVQVVIKEIQILGSFRYANDYSMAM  310
             SG E +    I A+K+ G +V VG      M L +   + KE+ +   FRY + Y +A+
Sbjct  244  TSGTEIAANQGIAALKKGGTLVFVGYSKSGMMNLAIGSALDKELTMKTIFRYRHIYPLAI  303

Query  311  KLVSSKKAENLSKMITHRYKIE  332
              V S+   ++  ++T+ ++ +
Sbjct  304  DAV-SRGLVDIKNIVTNVFEFD  324
