# Supplementary material for: An insight into the salivary gland content of the human body louse, Pediculus humanus
Source: Sci Rep. 2025 May 26;15:18322. doi: 10.1038/s41598-025-01412-5 (PMC12106848; doi:10.1038/s41598-025-01412-5)
Supplement: Supplementary file 2 — Supplementary Information 2. [file 41598_2025_1412_MOESM2_ESM.zip › S2/links/BAC-LIGHT/Phseq_10434-BAC-LIGHT.txt]

>Phseq_10434

gi|152964376|ref|YP_001360160.1| ECF family RNA polymerase sigma-...  36.2    0.79
gi|85859068|ref|YP_461270.1| acetyl-CoA CoA transferase / acetylt...  36.2    1.3
gi|334144400|ref|YP_004537556.1| glycogen synthase [Thioalkalimic...  35.8    1.8
gi|340620528|ref|YP_004738981.1| Ketol-acid reductoisomerase [Zob...  35.4    2.4
gi|289580813|ref|YP_003479279.1| hypothetical protein Nmag_1133 [...  33.9    2.8
gi|325288226|ref|YP_004264407.1| hypothetical protein Sgly_0031 [...  34.3    2.9
gi|50842346|ref|YP_055573.1| putative lanthionine biosynthesis pr...  33.9    5.2
gi|289548341|ref|YP_003473329.1| hypothetical protein Thal_0568 [...  33.9    7.0
gi|20093319|ref|NP_619394.1| hypothetical protein MA4534 [Methano...  33.5    8.1
gi|333925630|ref|YP_004499209.1| adenylyl-sulfate kinase [Serrati...  33.1    8.2


==> gi|152964376|ref|YP_001360160.1| ECF family RNA polymerase sigma-24
subunit [Kineococcus radiotolerans SRS30216]
Length=206
          Length = 206

 Score = 36.2 bits (82),  Expect = 0.79, Method: Compositional matrix adjust.
 Identities = 20/61 (33%), Positives = 33/61 (54%), Gaps = 7/61 (11%)

Query  74   TVNPTLRDYSEKYKRCLRETILEIKPFGDIPKELGEKIGK-------ALKAVKVFLDALQ  126
             V   LR  SE+++  + ET L+ +P G++  ELG  +G         LKA++V +D + 
Sbjct  144  VVEEALRRLSEEHRTAIVETYLKDRPPGEVAAELGVPVGTVRSRVFYGLKALRVAMDEMG  203

Query  127  V  127
            V
Sbjct  204  V  204


==> gi|85859068|ref|YP_461270.1| acetyl-CoA CoA transferase / acetyltransferase
[Syntrophus aciditrophicus SB]
Length=632
          Length = 632

 Score = 36.2 bits (82),  Expect = 1.3, Method: Compositional matrix adjust.
 Identities = 24/62 (39%), Positives = 35/62 (56%), Gaps = 3/62 (5%)

Query  92   ETILEIKPFGDIPKELGEKIGKALKAVKVFLDALQVGADVL-NQTDSLFDSNTNDKCHTE  150
            E +LE++  G IP E  ++IG  +  +    D +QVG  VL N+T S  ++  N   HTE
Sbjct  195  EPLLELQ--GTIPSETAQRIGSYVSRLVQDGDTIQVGFGVLPNETVSHLNNKKNLGVHTE  252

Query  151  LL  152
            LL
Sbjct  253  LL  254


==> gi|334144400|ref|YP_004537556.1| glycogen synthase [Thioalkalimicrobium
cyclicum ALM1]
Length=498
          Length = 498

 Score = 35.8 bits (81),  Expect = 1.8, Method: Compositional matrix adjust.
 Identities = 23/65 (35%), Positives = 36/65 (55%), Gaps = 7/65 (11%)

Query  344  DTADCW-NGQTVGEYTKAVVAASVNAQKYNPEVKFSSDFGVSHLSDKLRSIRQAILGVLS  402
            D AD W NG+  G ++KAVV  ++N       +K+ +D  V H +D    +  A+L + S
Sbjct  109  DGADWWDNGERFGVFSKAVVEVAMN----RAGLKWQAD--VVHANDWQTGLVPALLTLES  162

Query  403  TPPES  407
            TPP +
Sbjct  163  TPPRT  167


==> gi|340620528|ref|YP_004738981.1| Ketol-acid reductoisomerase
[Zobellia galactanivorans]
Length=491
          Length = 491

 Score = 35.4 bits (80),  Expect = 2.4, Method: Compositional matrix adjust.
 Identities = 33/156 (21%), Positives = 69/156 (44%), Gaps = 3/156 (2%)

Query  279  VDAKSGEIKISPHVGTRSMSRKLEESQKQLAIQLKHFLSSIEKTKDFYANMAESLCSDDS  338
            V A  G+  +    G + +++ L      L I      ++I++ +  + N  E+  +  +
Sbjct  32   VSALKGKKIVIVGCGAQGLNQGLNMRDSGLDISYALRDAAIKEKRQSFLNATENGFTVGT  91

Query  339  FAETRDTADCWNGQTVGEYTKAVVAASVNAQKYNPEVKFSSDFGVSHLSDKLRSIRQAIL  398
            +AE   +AD     T  +   AVV A +   K    + +S  F   ++ ++   +R+ + 
Sbjct  92   YAELIPSADMVINLTPDKQHTAVVGAVMPLMKKGATLSYSHGF---NIVEEGTQVREDLT  148

Query  399  GVLSTPPESDMYLRDEEGSGSGYPTDSSKYPDDDEE  434
             ++  P      +R+E   G G PT  + +P++D E
Sbjct  149  VIMVAPKSPGSEVREEYKRGFGVPTLIAVHPENDPE  184


==> gi|289580813|ref|YP_003479279.1| hypothetical protein Nmag_1133
[Natrialba magadii ATCC 43099]
Length=146
          Length = 146

 Score = 33.9 bits (76),  Expect = 2.8, Method: Composition-based stats.
 Identities = 24/79 (30%), Positives = 44/79 (56%), Gaps = 5/79 (6%)

Query  52   TLPLEIAVLNFFTNLFPLVYHHTVNPTLRDYSEKYKRCLR----ETILEIKPFGDIPKEL  107
            T+ ++   ++  T +F +    TV P  RD  E+ KR LR    E I +I+  G+IP+  
Sbjct  27   TITVQGEEIDLRTFVFEIKRRETVPPGERDRVEQAKRNLRRERVERIEQIED-GEIPRTE  85

Query  108  GEKIGKALKAVKVFLDALQ  126
            GE++ +++  +   L+AL+
Sbjct  86   GEELAQSIIGIDRALNALE  104


==> gi|325288226|ref|YP_004264407.1| hypothetical protein Sgly_0031
[Syntrophobotulus glycolicus DSM 8271]
Length=181
          Length = 181

 Score = 34.3 bits (77),  Expect = 2.9, Method: Compositional matrix adjust.
 Identities = 32/111 (29%), Positives = 48/111 (43%), Gaps = 9/111 (8%)

Query  270  RVYDTKKLLVDAKSGEIKISPHVGTRSMSRKLEESQKQLAIQLKHFLSSIE---KTKDFY  326
            R  DT+K L DA SG   +    G      ++  + ++LAIQ  H +SS        D  
Sbjct  34   RCQDTEKALDDAVSGVAVVLNASGYEVKVNEVNITTRELAIQY-HLVSSPTIRVNGNDIA  92

Query  327  ANMAESLCSDDSFAETRDTADC----WNGQTVGEYTKAVVAASVNAQKYNP  373
                ES+C +D      DT DC    +NG       K ++  ++  + YNP
Sbjct  93   VESRESVC-EDCGEHCGDTVDCRVWVYNGVEYTSPPKELIVDAILREVYNP  142


==> gi|50842346|ref|YP_055573.1| putative lanthionine biosynthesis
protein [Propionibacterium acnes KPA171202]
Length=317
          Length = 317

 Score = 33.9 bits (76),  Expect = 5.2, Method: Compositional matrix adjust.
 Identities = 30/107 (28%), Positives = 49/107 (46%), Gaps = 13/107 (12%)

Query  302  EESQKQLAIQLKHFLSSIEKTKDFYANMAESLCSDDSFAETRDTADCWNGQTVGEYTKAV  361
            +E+  ++A  L+  L ++   K      ++SL   D  AE  + ADC   + VG      
Sbjct  76   DEAINEVACHLRSLLPALSDQKRAEYRYSQSL--QDQLAEM-ERADCLPLEAVG------  126

Query  362  VAASVNAQKYNPEV-KFSSDFGVSHLSDKLRSIRQAILGVLSTPPES  407
               +V  ++Y PE  K+    GVS   D   S  +++L +LS  P S
Sbjct  127  ---TVVERRYQPEYRKYGGSVGVSIAEDVFCSTSRSVLRILSERPTS  170


==> gi|289548341|ref|YP_003473329.1| hypothetical protein Thal_0568
[Thermocrinis albus DSM 14484]
Length=388
          Length = 388

 Score = 33.9 bits (76),  Expect = 7.0, Method: Compositional matrix adjust.
 Identities = 28/95 (29%), Positives = 39/95 (41%), Gaps = 10/95 (11%)

Query  21   KTMAILSTEPIHKLYEDIIFQGTQNRERTDVTLPLEIAVLNFFTNLFPLVYHHTVNPTLR  80
            + +AIL  EP+ K  E I      N E+  V  P+E  +    +      Y  T  P   
Sbjct  244  RAVAILEEEPVEKSVESI-----SNLEKEPVEKPVESILEELLSGYSGTTYEPTETPQAS  298

Query  81   DYSEKYKRCLRETILEIKPFGDIPKELGEKIGKAL  115
               EK    LRE +L+      +P  L E I +AL
Sbjct  299  HVEEKMSGSLREALLQ-----SLPSLLKENIHQAL  328


==> gi|20093319|ref|NP_619394.1| hypothetical protein MA4534 [Methanosarcina
acetivorans C2A]
Length=588
          Length = 588

 Score = 33.5 bits (75),  Expect = 8.1, Method: Compositional matrix adjust.
 Identities = 22/73 (30%), Positives = 37/73 (51%), Gaps = 14/73 (19%)

Query  94   ILEIKPFGDIPKELGEKIGKALKAVKVFLDALQVGADVLNQTDSLFDSNTNDKCHTELLR  153
            ++   PFGD P EL   +G          +A  + AD+    D ++  N+     TELL 
Sbjct  228  VMRFIPFGDAPIELEPSVG----------EAESLCADLRKYVDYVYLFNSPG---TELLN  274

Query  154  MSFCPKCKNILAK  166
             ++CP+C ++LA+
Sbjct  275  -TYCPECGSLLAE  286


==> gi|333925630|ref|YP_004499209.1| adenylyl-sulfate kinase [Serratia
sp. AS12]
Length=230
          Length = 230

 Score = 33.1 bits (74),  Expect = 8.2, Method: Compositional matrix adjust.
 Identities = 25/75 (33%), Positives = 39/75 (52%), Gaps = 6/75 (8%)

Query  234  GIMNAMLNGKHLEEKIKKLCGAPQWSDDDEQPIPVDRVYDTKKLLVDAKSGEIK--ISPH  291
            G+   +L+G ++      LC    +SDDD +   + RV +  KL+VDA    +   ISPH
Sbjct  85   GVSTYLLDGDNVRHG---LCRDLGFSDDDRRE-NIRRVGEVAKLMVDAGLVVLTAFISPH  140

Query  292  VGTRSMSRKLEESQK  306
               R M R+L +S +
Sbjct  141  RAERQMVRELLDSDR  155
