# Supplementary material for: An insight into the salivary gland content of the human body louse, Pediculus humanus
Source: Sci Rep. 2025 May 26;15:18322. doi: 10.1038/s41598-025-01412-5 (PMC12106848; doi:10.1038/s41598-025-01412-5)
Supplement: Supplementary file 2 — Supplementary Information 2. [file 41598_2025_1412_MOESM2_ESM.zip › S2/links/BAC-LIGHT/Phseq_10439-BAC-LIGHT.txt]

>Phseq_10439

gi|313126896|ref|YP_004037166.1| ribulose 1,5-bisphosphate carbox...  37.4    0.025
gi|34558354|ref|NP_908169.1| imidazoleglycerol-phosphate dehydrat...  29.6    8.4


==> gi|313126896|ref|YP_004037166.1| ribulose 1,5-bisphosphate carboxylase
large subunit [Halogeometricum borinquense DSM 11551]
Length=420
          Length = 420

 Score = 37.4 bits (85),  Expect = 0.025, Method: Compositional matrix adjust.
 Identities = 19/71 (27%), Positives = 37/71 (52%), Gaps = 6/71 (8%)

Query  7    TISASSSAILSSFLLA-----KYFLLDSILSLSTSCLLTARESEEPLGLAIFLVRSLSLF  61
             ++A ++ +L    LA     +Y ++D +++   + + T RE  E  G+AI   R++   
Sbjct  222  NVTADTNTMLERVDLAAEEGCEYVMVD-VITTGWAAVQTVRERCEDHGIAIHAHRAMHAA  280

Query  62   FKRFENSSLSL  72
            F R EN  +S+
Sbjct  281  FDRLENHGVSM  291


==> gi|34558354|ref|NP_908169.1| imidazoleglycerol-phosphate dehydratase
[Wolinella succinogenes DSM 1740]
Length=190
          Length = 190

 Score = 29.6 bits (65),  Expect = 8.4, Method: Compositional matrix adjust.
 Identities = 34/111 (31%), Positives = 49/111 (44%), Gaps = 18/111 (16%)

Query  21   LAKYFLLDSILSLSTSCLLTARESEEPLGLAIFLVRSLSLF----FKRFENSS-------  69
            LAK+ L D  +S      + A  S E  G+ + L+   SL+     +RF N+S       
Sbjct  41   LAKHALWDLEISCEGDLQVDAHHSVEDCGIVLGLLLRESLYPAQGIERFGNASVVMDESC  100

Query  70   ----LSLMSR-FLSF--SIESSESSFDELLDEYFLLFLLFPILLNYKCLQK  113
                L + +R FL F  +IE +   FD  L E F   L F   L+   +QK
Sbjct  101  VECDLDVSNRPFLVFDMTIEGAVGEFDAELAEEFFRALAFNAGLSLHIVQK  151
