# Supplementary material for: An insight into the salivary gland content of the human body louse, Pediculus humanus
Source: Sci Rep. 2025 May 26;15:18322. doi: 10.1038/s41598-025-01412-5 (PMC12106848; doi:10.1038/s41598-025-01412-5)
Supplement: Supplementary file 2 — Supplementary Information 2. [file 41598_2025_1412_MOESM2_ESM.zip › S2/links/BAC-LIGHT/Phseq_1044-BAC-LIGHT.txt]

>Phseq_1044

gi|269126575|ref|YP_003299945.1| hypothetical protein Tcur_2341 [...  33.5    0.17
gi|54022738|ref|YP_116980.1| hypothetical protein nfa7710 [Nocard...  32.3    0.55
gi|110669581|ref|YP_659392.1| S-adenosylmethionine-dependent meth...  32.0    0.55
gi|113866334|ref|YP_724823.1| putative acetylserotonin O-methyltr...  31.6    1.0
gi|147676490|ref|YP_001210705.1| hypothetical protein PTH_0155 [P...  31.2    1.3
gi|288561390|ref|YP_003424876.1| adhesin-like protein [Methanobre...  31.2    1.5
gi|162452362|ref|YP_001614729.1| Rhs family carbohydrate-binding ...  30.4    2.7
gi|325110132|ref|YP_004271200.1| multi-sensor signal transduction...  30.0    3.8
gi|148554927|ref|YP_001262509.1| FAD dependent oxidoreductase [Sp...  29.6    5.0
gi|312115534|ref|YP_004013130.1| RNA-directed DNA polymerase [Rho...  29.3    5.9


==> gi|269126575|ref|YP_003299945.1| hypothetical protein Tcur_2341
[Thermomonospora curvata DSM 43183]
Length=444
          Length = 444

 Score = 33.5 bits (75),  Expect = 0.17, Method: Composition-based stats.
 Identities = 15/48 (31%), Positives = 24/48 (50%), Gaps = 2/48 (4%)

Query  1   RRLKGDPAIGREVLNCFYRRNVVGERDAWVVERIN--FVSGNWHQKNF  46
           R++  DP        C Y  +V G+ D W  ER +  ++ G+ H +NF
Sbjct  44  RKMASDPFAFYRGSACLYYADVAGDEDPWADERTSRVWIQGDLHAQNF  91


==> gi|54022738|ref|YP_116980.1| hypothetical protein nfa7710 [Nocardia
farcinica IFM 10152]
Length=458
          Length = 458

 Score = 32.3 bits (72),  Expect = 0.55, Method: Composition-based stats.
 Identities = 19/56 (34%), Positives = 27/56 (48%), Gaps = 9/56 (16%)

Query  17   FYRRNVVGERDAWVVERINFVSGNWHQKNFPDNSLENLWYYYSLHFPAVPIPVPVP  72
            F+RR+ +GER   VV   +F    W + +FP        Y      P  P+P+PVP
Sbjct  204  FHRRSTLGER---VVTWDHFGPTKWAKGSFPQPPARKPQY------PGAPVPLPVP  250


==> gi|110669581|ref|YP_659392.1| S-adenosylmethionine-dependent
methyltransferase [Haloquadratum walsbyi DSM 16790]
Length=226
          Length = 226

 Score = 32.0 bits (71),  Expect = 0.55, Method: Compositional matrix adjust.
 Identities = 10/40 (25%), Positives = 24/40 (60%), Gaps = 0/40 (0%)

Query  34   INFVSGNWHQKNFPDNSLENLWYYYSLHFPAVPIPVPVPI  73
            ++F+ G++HQ  F D +++++W   + ++   P+ V   I
Sbjct  87   LSFIKGDFHQLPFADGTIDHIWSMEAFYYSQDPLQVLAEI  126


==> gi|113866334|ref|YP_724823.1| putative acetylserotonin O-methyltransferase
[Ralstonia eutropha H16]
Length=398
          Length = 398

 Score = 31.6 bits (70),  Expect = 1.0, Method: Composition-based stats.
 Identities = 13/17 (76%), Positives = 14/17 (82%), Gaps = 0/17 (0%)

Query  1    RRLKGDPAIGREVLNCF  17
            R+L GD A GREVLNCF
Sbjct  213  RKLVGDLAAGREVLNCF  229


==> gi|147676490|ref|YP_001210705.1| hypothetical protein PTH_0155
[Pelotomaculum thermopropionicum SI]
Length=314
          Length = 314

 Score = 31.2 bits (69),  Expect = 1.3, Method: Composition-based stats.
 Identities = 20/66 (30%), Positives = 30/66 (45%), Gaps = 3/66 (5%)

Query  3    LKGDPAIGREVLNCFYRRNVVGERDAWVVERINFVSGNWHQKNFPD---NSLENLWYYYS  59
            LKG P    E +N F       +++A ++ + N        +NF     NS ENLW+  S
Sbjct  127  LKGAPQFASETINVFCCLKGAEQQEADIINQYNPDQAESFVRNFLRQNLNSWENLWHSRS  186

Query  60   LHFPAV  65
              FP +
Sbjct  187  ALFPEI  192


==> gi|288561390|ref|YP_003424876.1| adhesin-like protein [Methanobrevibacter
ruminantium M1]
Length=5985
          Length = 5985

 Score = 31.2 bits (69),  Expect = 1.5, Method: Composition-based stats.
 Identities = 10/24 (42%), Positives = 17/24 (71%), Gaps = 0/24 (0%)

Query  39    GNWHQKNFPDNSLENLWYYYSLHF  62
             G+W+ +N   N+ +  WYYYSL++
Sbjct  2684  GSWNYENISYNATDGKWYYYSLNY  2707


==> gi|162452362|ref|YP_001614729.1| Rhs family carbohydrate-binding
protein [Sorangium cellulosum 'So ce 56']
Length=1367
          Length = 1367

 Score = 30.4 bits (67),  Expect = 2.7, Method: Composition-based stats.
 Identities = 10/21 (48%), Positives = 14/21 (67%), Gaps = 0/21 (0%)

Query  60  LHFPAVPIPVPVPIPASFPFS  80
           +HF  VP P P+P+P   PF+
Sbjct  15  IHFEMVPTPAPLPLPIPNPFT  35


==> gi|325110132|ref|YP_004271200.1| multi-sensor signal transduction
histidine kinase [Planctomyces brasiliensis DSM 5305]
Length=747
          Length = 747

 Score = 30.0 bits (66),  Expect = 3.8, Method: Composition-based stats.
 Identities = 12/31 (39%), Positives = 17/31 (55%), Gaps = 0/31 (0%)

Query  40   NWHQKNFPDNSLENLWYYYSLHFPAVPIPVP  70
            ++H     +  LE L  +  LH+PA  IPVP
Sbjct  175  DFHGSVIAEAKLEELQLFLGLHYPATDIPVP  205


==> gi|148554927|ref|YP_001262509.1| FAD dependent oxidoreductase
[Sphingomonas wittichii RW1]
Length=651
          Length = 651

 Score = 29.6 bits (65),  Expect = 5.0, Method: Compositional matrix adjust.
 Identities = 10/33 (30%), Positives = 21/33 (64%), Gaps = 0/33 (0%)

Query  30   VVERINFVSGNWHQKNFPDNSLENLWYYYSLHF  62
            V++R + V G WH+ ++PD+ ++   + Y L +
Sbjct  178  VIDRSDGVGGTWHRNDYPDSRVDIASHNYQLSY  210


==> gi|312115534|ref|YP_004013130.1| RNA-directed DNA polymerase
[Rhodomicrobium vannielii ATCC 17100]
Length=365
          Length = 365

 Score = 29.3 bits (64),  Expect = 5.9, Method: Compositional matrix adjust.
 Identities = 15/47 (32%), Positives = 25/47 (53%), Gaps = 2/47 (4%)

Query  7    PAIGREVLNCFYRRNVVGERDAWVVERINFVSGNWH--QKNFPDNSL  51
            PAI  E+L   +RR +  ER  W+++ I   S +    + +FP + L
Sbjct  142  PAIDHEILKAEFRRKIACERTLWLMDLIVDCSNSQEPVELHFPGDDL  188
