# Supplementary material for: An insight into the salivary gland content of the human body louse, Pediculus humanus
Source: Sci Rep. 2025 May 26;15:18322. doi: 10.1038/s41598-025-01412-5 (PMC12106848; doi:10.1038/s41598-025-01412-5)
Supplement: Supplementary file 2 — Supplementary Information 2. [file 41598_2025_1412_MOESM2_ESM.zip › S2/links/BAC-LIGHT/Phseq_10440-BAC-LIGHT.txt]

>Phseq_10440

gi|337288285|ref|YP_004627757.1| TonB-dependent receptor [Thermod...  36.6    0.60
gi|156741673|ref|YP_001431802.1| pyruvate kinase [Roseiflexus cas...  34.7    2.3
gi|319778059|ref|YP_004134489.1| periplasmic binding protein/laci...  33.9    3.2
gi|297623197|ref|YP_003704631.1| hypothetical protein Trad_0956 [...  32.0    5.5
gi|15789964|ref|NP_279788.1| hypothetical protein VNG0810H [Halob...  32.7    6.9
gi|332664684|ref|YP_004447472.1| Elongation factor Ts [Haliscomen...  32.3    8.8


==> gi|337288285|ref|YP_004627757.1| TonB-dependent receptor [Thermodesulfobacterium
sp. OPB45]
Length=762
          Length = 762

 Score = 36.6 bits (83),  Expect = 0.60, Method: Compositional matrix adjust.
 Identities = 21/95 (22%), Positives = 43/95 (45%), Gaps = 5/95 (5%)

Query  59   GVKFMVNKGLSNHFQISHTIHLSSVTPAGYRFGATYVGTKHVGPHEAYPILLGDIDPSGN  118
            G +F  + G++++ +    I    +TP G +F  +Y  T+            G+I P  N
Sbjct  184  GFEFKQSLGMNDYTKTYARIDSGKITPLGTKFSLSYSYTEADKWRGK-----GEIGPRNN  238

Query  119  MNANILHQLTDRIKVKLACQFSTLKNKPISATQLQ  153
            +N   +  + DRI +K    ++ +K+   ++   Q
Sbjct  239  VNFTFVQPIGDRINIKFWANYNDIKHHKYASLSYQ  273


==> gi|156741673|ref|YP_001431802.1| pyruvate kinase [Roseiflexus
castenholzii DSM 13941]
Length=479
          Length = 479

 Score = 34.7 bits (78),  Expect = 2.3, Method: Compositional matrix adjust.
 Identities = 29/118 (25%), Positives = 58/118 (49%), Gaps = 9/118 (8%)

Query  172  IVNESGLVVAHYLR----SVSKKVALGAELAYQFGPHVPGNEIALLSLAGRYDGAESAFS  227
            I+   GL+ A  +R     V  ++ +G EL    G ++PG E++  +L  + D ++  F 
Sbjct  128  ILISDGLIEAQVVRVSGSEVETEIVVGGELRENQGINLPGVEVSAPALTDK-DRSDLRFG  186

Query  228  GTIGAHALHLCFYQKASEQLQLGCELETNFRMGESTATIGYQIDLPKVDLVFRGMIDS  285
               G   + L F ++AS+ L++  ++      G ST  I  +I+ P+    F  ++++
Sbjct  187  LAHGVDYVALSFVRRASDLLEIKAQITA---AGASTPVIA-KIEKPEALREFEAILEA  240


==> gi|319778059|ref|YP_004134489.1| periplasmic binding protein/laci
transcriptional regulator [Mesorhizobium ciceri biovar 
biserrulae WSM1271]
Length=326
          Length = 326

 Score = 33.9 bits (76),  Expect = 3.2, Method: Compositional matrix adjust.
 Identities = 21/76 (28%), Positives = 39/76 (51%), Gaps = 9/76 (12%)

Query  157  RGNQFSSSFTVANLDIVNESGLVVAHYLRSVSKKVALGAELAYQFGPHVPGNEIALLSLA  216
            +G Q + +   A+ D    + ++ AH     + ++ALGA  A +     PG ++ +LS+ 
Sbjct  211  KGRQVAETLLQAHPD----ADIIYAH-----NDEMALGAIAALEAAGKTPGKDVLILSID  261

Query  217  GRYDGAESAFSGTIGA  232
            G  +G ++   G IGA
Sbjct  262  GEKEGVQAIIDGKIGA  277


==> gi|297623197|ref|YP_003704631.1| hypothetical protein Trad_0956
[Truepera radiovictrix DSM 17093]
Length=139
          Length = 139

 Score = 32.0 bits (71),  Expect = 5.5, Method: Compositional matrix adjust.
 Identities = 19/66 (29%), Positives = 34/66 (52%), Gaps = 1/66 (2%)

Query  229  TIGAHALHLCFYQKASEQLQLGCELETNFRMGESTATIGYQIDLPKVDLVFRGMIDSNWN  288
            TI AHA H  FY +A E+   G E +T+++   +T  + +  D   +D      I S ++
Sbjct  66   TIAAHAFHTAFYVQAMERYFEGFEGKTDWQGSWTTRAVTHW-DEAALDFGMTIAIHSAYH  124

Query  289  VGGVLE  294
            +G + +
Sbjct  125  LGAIRQ  130


==> gi|15789964|ref|NP_279788.1| hypothetical protein VNG0810H [Halobacterium
sp. NRC-1]
Length=226
          Length = 226

 Score = 32.7 bits (73),  Expect = 6.9, Method: Compositional matrix adjust.
 Identities = 19/75 (25%), Positives = 38/75 (51%), Gaps = 6/75 (8%)

Query  240  YQKASEQLQLGCELETNFRMGESTATIGYQIDLPK--VDLVFRGMID----SNWNVGGVL  293
            YQ+  EQL     ++T F    + A + ++ +L +  + L F G +     +++ +  V 
Sbjct  63   YQRGGEQLYSANRVKTYFGEDAAVAKLRFEYELTEAVLRLRFNGHVSVDGATDYRLRAVY  122

Query  294  EKKLGPLPFTFSLSG  308
             + LG  PFT+++ G
Sbjct  123  RRPLGSNPFTYAVRG  137


==> gi|332664684|ref|YP_004447472.1| Elongation factor Ts [Haliscomenobacter
hydrossis DSM 1100]
Length=276
          Length = 276

 Score = 32.3 bits (72),  Expect = 8.8, Method: Compositional matrix adjust.
 Identities = 14/36 (39%), Positives = 22/36 (61%), Gaps = 0/36 (0%)

Query  157  RGNQFSSSFTVANLDIVNESGLVVAHYLRSVSKKVA  192
            R N+F    T+ N D V ++ L +A YL+S+ K +A
Sbjct  231  RLNKFYKESTLVNQDFVKDNKLTIAAYLKSIDKDLA  266
