# Supplementary material for: An insight into the salivary gland content of the human body louse, Pediculus humanus
Source: Sci Rep. 2025 May 26;15:18322. doi: 10.1038/s41598-025-01412-5 (PMC12106848; doi:10.1038/s41598-025-01412-5)
Supplement: Supplementary file 2 — Supplementary Information 2. [file 41598_2025_1412_MOESM2_ESM.zip › S2/links/BAC-LIGHT/Phseq_10447-BAC-LIGHT.txt]

>Phseq_10447

gi|224372389|ref|YP_002606761.1| thymidylate synthase [Nautilia p...  28.9    2.7
gi|269793704|ref|YP_003313159.1| ADP-ribosylglycohydrolase [Sangu...  28.5    4.1
gi|88603469|ref|YP_503647.1| serine/threonine proteine protein ki...  27.7    9.5


==> gi|224372389|ref|YP_002606761.1| thymidylate synthase [Nautilia
profundicola AmH]
Length=184
          Length = 184

 Score = 28.9 bits (63),  Expect = 2.7, Method: Composition-based stats.
 Identities = 13/36 (36%), Positives = 22/36 (61%), Gaps = 0/36 (0%)

Query  15  KTSYNRTIFLCLSSFNKHISLNADDGTPSSSSSRRT  50
           K +++ T F  L+ +N+ +  ++DDG P  SS R T
Sbjct  42  KANHHVTAFRYLNEYNQIVEGSSDDGEPRGSSGRPT  77


==> gi|269793704|ref|YP_003313159.1| ADP-ribosylglycohydrolase [Sanguibacter
keddieii DSM 10542]
Length=447
          Length = 447

 Score = 28.5 bits (62),  Expect = 4.1, Method: Composition-based stats.
 Identities = 12/32 (38%), Positives = 20/32 (63%), Gaps = 0/32 (0%)

Query  20   RTIFLCLSSFNKHISLNADDGTPSSSSSRRTR  51
            R + L  +SF+  +    DDGTP+S+++R  R
Sbjct  392  RGVLLFNASFSGGLDAQYDDGTPASAAARSGR  423


==> gi|88603469|ref|YP_503647.1| serine/threonine proteine protein
kinase [Methanospirillum hungatei JF-1]
Length=829
          Length = 829

 Score = 27.7 bits (60),  Expect = 9.5, Method: Composition-based stats.
 Identities = 15/35 (43%), Positives = 17/35 (49%), Gaps = 8/35 (23%)

Query  15   KTSYNRTIFLCLSS--------FNKHISLNADDGT  41
            K  YN+ IFL  S         FN+ I L  DDGT
Sbjct  482  KIPYNKGIFLFFSKKYSESLEWFNQQIDLGNDDGT  516
