# Supplementary material for: An insight into the salivary gland content of the human body louse, Pediculus humanus
Source: Sci Rep. 2025 May 26;15:18322. doi: 10.1038/s41598-025-01412-5 (PMC12106848; doi:10.1038/s41598-025-01412-5)
Supplement: Supplementary file 2 — Supplementary Information 2. [file 41598_2025_1412_MOESM2_ESM.zip › S2/links/BAC-LIGHT/Phseq_1045-BAC-LIGHT.txt]

>Phseq_1045

gi|162450929|ref|YP_001613296.1| chemotaxis protein [Sorangium ce...  47.0    0.004
gi|159897054|ref|YP_001543301.1| hypothetical protein Haur_0525 [...  39.7    0.55
gi|262202409|ref|YP_003273617.1| FxsA cytoplasmic membrane protei...  36.2    2.8
gi|313681233|ref|YP_004058971.1| peptide chain release factor 1 [...  37.0    3.3
gi|55378138|ref|YP_135988.1| sugar transporter [Haloarcula marism...  37.0    4.1
gi|291298654|ref|YP_003509932.1| alpha amylase catalytic subunit ...  37.0    4.4
gi|92117930|ref|YP_577659.1| phage-encoded protein-like [Nitrobac...  35.8    7.4


==> gi|162450929|ref|YP_001613296.1| chemotaxis protein [Sorangium
cellulosum 'So ce 56']
Length=688
          Length = 688

 Score = 47.0 bits (110),  Expect = 0.004, Method: Composition-based stats.
 Identities = 68/278 (24%), Positives = 118/278 (42%), Gaps = 39/278 (14%)

Query  1414  IQPVSSSSR----EEREIRQKDNEIKGNRLVKTMASSHTASSNTITSVQAGRTQTATVTV  1469
             I+P +   R    EE  +R    E   N+L  ++A         + + +AGR    +   
Sbjct  404   IEPPAERRRLGKPEEGVVRVSCFERSSNQLELSVADDGRGIDRALVARRAGRPAPES---  460

Query  1470  SNNSNSPSTVSLINISGQNILNAITQKTKNKSPLEMVQSVVSSIQTSSEVSKSELQTNIT  1529
                    + + LI + G + L+  T+ +     +++V+ +    Q S E+S S      T
Sbjct  461   -----DAALLDLITLPGLSTLDQATKTSGRGLGMDIVRRIAVE-QLSGELSVSTSPRAGT  514

Query  1530  PASKNLLTTSNVITT-------NIFTTPVSVTTSILANDNSNAAATVLK-TSPGGLQTGH  1581
               +  +  T  ++          +F TP++    ++  D    AA VL+  +PG  + G 
Sbjct  515   TFTLRIPLTLTIVDAFSFLCGDQLFVTPIAGVEEVVEID----AARVLRGPAPGEARGGT  570

Query  1582  ILVS----SNGQYIVASNGNVIPQTNLGSLKLSQTGSMPPMSASPVVTNVTGAVTQVLPA  1637
             +L +      G  ++   G V+P  +LG+L   + G+ P   A  +V    GA      A
Sbjct  571   LLPAPGEARGGTLLIERRGEVVPLVDLGAL--FELGASPARRA--LVVRRHGAPF----A  622

Query  1638  VGVAQQVLGQSTVLVNAVPAPFMIQPGVM-AVDTGIGR  1674
              GV + V+GQ  V+V  +  P +  PGV  A D G GR
Sbjct  623   FGVTR-VIGQQEVVVRPLEDPLVRVPGVSGATDLGDGR  659


==> gi|159897054|ref|YP_001543301.1| hypothetical protein Haur_0525
[Herpetosiphon aurantiacus DSM 785]
Length=337
          Length = 337

 Score = 39.7 bits (91),  Expect = 0.55, Method: Composition-based stats.
 Identities = 21/70 (30%), Positives = 37/70 (53%), Gaps = 7/70 (10%)

Query  1233  QSRTKDETFMEDNPVTSSTEHHASIQFNQKVVSDSRPIQGGTIS------TSNESPQPQP  1286
             +S+ +D +  E  PV+  T H   ++ +  VVS++ P+  G I+       +N +P  QP
Sbjct  140   ESQQRDTSVEETTPVSCQTRHQDRVRGDTSVVSEATPVSHGLINKNQLIRNNNNTPAAQP  199

Query  1287  -SPTSSNTFR  1295
               PT + T+R
Sbjct  200   KKPTDTETYR  209


==> gi|262202409|ref|YP_003273617.1| FxsA cytoplasmic membrane protein
[Gordonia bronchialis DSM 43247]
Length=172
          Length = 172

 Score = 36.2 bits (82),  Expect = 2.8, Method: Composition-based stats.
 Identities = 35/121 (29%), Positives = 53/121 (44%), Gaps = 22/121 (18%)

Query  1604  LGSLKLSQTGSMPPMSASPVVTNVTGAVTQVLPAV-GVAQQVLGQSTVLVNAVPAPFMIQ  1662
              G L+ +    + P  A P+  +   AV  VL  V GV    +G   VL+ A P   + +
Sbjct  53    FGQLRSASRNEVDP--AGPLADSALFAVATVLLIVPGVVSTAVG---VLMLAPPVRTLAR  107

Query  1663  PGVMAVD---------------TGIGRLAVATGNVLQGNVIDNNALRNSIRGVAPEKVKN  1707
             P ++AV                TG+ R  VA G+V+ G V+D++  R S R   P  V  
Sbjct  108   PAIVAVGARRVATAMDRAGVYATGVYRGGVAGGDVIDGTVVDSDPARTS-RTSPPSGVAG  166

Query  1708  K  1708
             +
Sbjct  167   Q  167


==> gi|313681233|ref|YP_004058971.1| peptide chain release factor
1 [Sulfuricurvum kujiense DSM 16994]
Length=355
          Length = 355

 Score = 37.0 bits (84),  Expect = 3.3, Method: Composition-based stats.
 Identities = 24/93 (26%), Positives = 48/93 (52%), Gaps = 5/93 (5%)

Query  2157  VQIQIRNNFVSSDHMRSGGGGGGG--GGDECIVSSHSDINVQDKRIESQSNNSSYQEEDK  2214
             V++ I  N +  D MRS G GG      D  +  +H    +    + +Q   S ++ +DK
Sbjct  209   VEVTINENDLKIDVMRSSGSGGQSVNTTDSAVRITHLPTGIV---VTNQDEKSQHKNKDK  265

Query  2215  VVRLVDALIGENKPNDLEDEELTDSKEKLSEGD  2247
              ++++ A I E +  + + +E+++ KE++  GD
Sbjct  266   AMKILKARIYEMQMEEAKVKEMSERKEQVGTGD  298


==> gi|55378138|ref|YP_135988.1| sugar transporter [Haloarcula marismortui
ATCC 43049]
Length=440
          Length = 440

 Score = 37.0 bits (84),  Expect = 4.1, Method: Composition-based stats.
 Identities = 39/135 (29%), Positives = 55/135 (41%), Gaps = 24/135 (18%)

Query  1551  VSVTTSILANDNSNAAATVLKTSPGGLQTGHILVSSNGQYIVASNGNVIPQTNLGSLKLS  1610
             VS   S L  D + A A   + SP GLQ G +L  +     VA+ G ++P T +G     
Sbjct  286   VSSVGSALWYDRAGALAE--RYSPSGLQVGGLLARAALHPAVAAVGLLLPATLVG-----  338

Query  1611  QTGSMPPMSASPVVTNVTGAVTQVLPAVGVAQQVLGQSTVLVNAVPAPFMIQPGVMAVDT  1670
                           T V G    V   +GVA  V+  +   V    AP  I+   + + T
Sbjct  339   --------------TAVNGV---VFALIGVAWAVIAVTAASVVTQLAPPAIRGEALGLYT  381

Query  1671  GIGRLAVATGNVLQG  1685
              I  LA   G++L G
Sbjct  382   AISGLASGVGSILGG  396


==> gi|291298654|ref|YP_003509932.1| alpha amylase catalytic subunit
[Stackebrandtia nassauensis DSM 44728]
Length=767
          Length = 767

 Score = 37.0 bits (84),  Expect = 4.4, Method: Composition-based stats.
 Identities = 31/118 (26%), Positives = 49/118 (42%), Gaps = 23/118 (19%)

Query  29   QHPQNFRNHTNPYHNDSSTSIINQSFQDQNASFGLFENHYPLVTNGNYSSSNTSAAIIPN  88
            +H ++ R + NPY+ DS  + +N S     ++FG F       T G     +   A+ P+
Sbjct  593  EHLRSVRCNNNPYNLDSEANWLNHSPDADQSAFGDF-------TAGMLDFRSAHPALRPD  645

Query  89   SFNSNKTKNDNNTNIKNAHCLSDNNDNDLCNLHQRTDAGFQYASGNFQSIDLQGLNYQ  146
             F S                 SD N N + +L   T AG +  +G F S D   L ++
Sbjct  646  DFYSG----------------SDGNGNGMADLDWFTPAGAKPDAGYFDSADNHALGWR  687


==> gi|92117930|ref|YP_577659.1| phage-encoded protein-like [Nitrobacter
hamburgensis X14]
Length=254
          Length = 254

 Score = 35.8 bits (81),  Expect = 7.4, Method: Composition-based stats.
 Identities = 18/55 (33%), Positives = 27/55 (49%), Gaps = 0/55 (0%)

Query  1901  GQLSPLIAASLSPNQQIFASSPQRQSPQDFIQIIPTSSSQNTTVVQQNTTIVQQQ  1955
              QLSP   A L    Q   S+  R  PQ F   +  ++ Q   + QQ+T +++QQ
Sbjct  97    AQLSPEFTARLVDRWQELESTSGRALPQSFADALQLAADQARQIEQQHTLLIEQQ  151
