# Supplementary material for: An insight into the salivary gland content of the human body louse, Pediculus humanus
Source: Sci Rep. 2025 May 26;15:18322. doi: 10.1038/s41598-025-01412-5 (PMC12106848; doi:10.1038/s41598-025-01412-5)
Supplement: Supplementary file 2 — Supplementary Information 2. [file 41598_2025_1412_MOESM2_ESM.zip › S2/links/BAC-LIGHT/Phseq_10454-BAC-LIGHT.txt]

>Phseq_10454

gi|16330433|ref|NP_441161.1| peptidyl-prolyl cis-trans isomerase ...  185     8e-59
gi|32475483|ref|NP_868477.1| peptidylprolyl isomerase [Rhodopirel...  176     6e-55
gi|254797184|ref|YP_003082024.1| peptidyl-prolyl cis-trans isomer...  176     1e-54
gi|310819184|ref|YP_003951542.1| peptidyl-prolyl cis-trans isomer...  169     1e-52
gi|54025822|ref|YP_120064.1| putative peptidyl-prolyl cis-trans i...  159     2e-48
gi|222480086|ref|YP_002566323.1| peptidyl-prolyl cis-trans isomer...  123     3e-34
gi|325955222|ref|YP_004238882.1| peptidyl-prolyl cis-trans isomer...  122     2e-32
gi|76802168|ref|YP_327176.1| peptidylprolyl isomerase [Natronomon...  117     3e-32
gi|313125432|ref|YP_004035696.1| peptidyl-prolyl cis-trans isomer...  116     8e-32
gi|268678747|ref|YP_003303178.1| peptidylprolyl isomerase [Sulfur...  113     9e-31


==> gi|16330433|ref|NP_441161.1| peptidyl-prolyl cis-trans isomerase
[Synechocystis sp. PCC 6803]
Length=171
          Length = 171

 Score = 185 bits (469),  Expect = 8e-59, Method: Compositional matrix adjust.
 Identities = 91/168 (54%), Positives = 120/168 (71%), Gaps = 4/168 (2%)

Query  19   VFFDVSVGTTEIGRMIMELYADVVPKTSENFREFCTGE--YKKDGVPIGYKGANFHRVIK  76
            VFFD+++G+   GR++MEL+ +V PKT+ENFR  CTGE    K G P+ +KG++FHRVI 
Sbjct  5    VFFDITIGSDTAGRIVMELFDEVTPKTAENFRALCTGEKGVGKAGKPLHFKGSHFHRVIT  64

Query  77   DFMIQAGDFVNGDGTGLMSIYGGGTFPDENFTLKHDAPGLLSMANSGKDTNGCQFFITCA  136
            DFM Q GDF  G+GTG  SIYG   F DENF LKHD PGLLSMAN+G +TNG QFF+T  
Sbjct  65   DFMAQGGDFTRGNGTGGESIYGE-KFADENFQLKHDRPGLLSMANAGPNTNGSQFFLTFV  123

Query  137  KCNFLDGKHVVFGRVIDGLLVMRKIENVPTGPNNKPKIPVTISQCGQM  184
             C +LDGKHVVFG V++GL ++ ++E      + + K  + IS CG++
Sbjct  124  PCPWLDGKHVVFGEVVEGLEILEQLE-ANGSQSGQTKQAIVISDCGEI  170


==> gi|32475483|ref|NP_868477.1| peptidylprolyl isomerase [Rhodopirellula
baltica SH 1]
Length=207
          Length = 207

 Score = 176 bits (446),  Expect = 6e-55, Method: Compositional matrix adjust.
 Identities = 90/168 (54%), Positives = 119/168 (71%), Gaps = 4/168 (2%)

Query  19   VFFDVSVGTTEIGRMIMELYADVVPKTSENFREFCTGEYK--KDGVPIGYKGANFHRVIK  76
            V+FDVS+G+   GR+++ L+   VPKT+ENFR   TGE    K GVP+ ++G+ FHRVI 
Sbjct  40   VYFDVSIGSEPAGRIVLGLFGKDVPKTAENFRALSTGEKGEGKLGVPLDFEGSAFHRVIP  99

Query  77   DFMIQAGDFVNGDGTGLMSIYGGGTFPDENFTLKHDAPGLLSMANSGKDTNGCQFFITCA  136
             FM+Q GDF  G+GTG  SIYG   F DENF  +H  PGLLSMANSG++TNG QFFIT A
Sbjct  100  GFMLQGGDFTAGNGTGGESIYGM-KFADENFKFQHTTPGLLSMANSGRNTNGSQFFITVA  158

Query  137  KCNFLDGKHVVFGRVIDGLLVMRKIENVPTGPNNKPKIPVTISQCGQM  184
               +LDGKHVVFGRVI+G+ V++KIE   +G     K+ + I++ G++
Sbjct  159  PTPWLDGKHVVFGRVIEGMDVVKKIEAQGSGSGQTRKL-IKITEAGEV  205


==> gi|254797184|ref|YP_003082024.1| peptidyl-prolyl cis-trans isomerase,
cyclophilin-type [Neorickettsia risticii str. Illinois]
Length=219
          Length = 219

 Score = 176 bits (446),  Expect = 1e-54, Method: Compositional matrix adjust.
 Identities = 93/183 (51%), Positives = 122/183 (67%), Gaps = 8/183 (4%)

Query  3    SWNQIQSQLRNPN-NPVVFFDVSVGTTEIGRMIMELYADVVPKTSENFREFCTGEYKKDG  61
            S++++Q Q+R  N NPVV  ++  G   +G + +EL ADVVPKT+ENF + CTGE     
Sbjct  43   SFHKVQ-QMREKNANPVVRLEIGAGAEMLGEIEIELAADVVPKTAENFLQLCTGENG---  98

Query  62   VPIGYKGANFHRVIKDFMIQAGDFVNGDGTGLMSIYGGGTFPDENFTLKHDAPGLLSMAN  121
               GYKG+ FHR+I  FMIQ GDF  G+GTG  SIY    FPDENF +KH  PG +SMAN
Sbjct  99   --FGYKGSVFHRIIPSFMIQGGDFTRGNGTGGHSIYNNDVFPDENFVIKHTGPGKVSMAN  156

Query  122  SGKDTNGCQFFITCAKCNFLDGKHVVFGRVIDGLLVMRKIENVPTGPNNKPKIPVTISQC  181
             G +TNG QFFIT  +  +LDGKHVVFG+V+ G+ V+RKIE+  +  N +P   + I  C
Sbjct  157  RGPNTNGSQFFITTVETPWLDGKHVVFGQVVRGMSVVRKIESYGSS-NGRPSRIIKILDC  215

Query  182  GQM  184
             Q+
Sbjct  216  WQV  218


==> gi|310819184|ref|YP_003951542.1| peptidyl-prolyl cis-trans isomerase
[Stigmatella aurantiaca DW4/3-1]
Length=171
          Length = 171

 Score = 169 bits (429),  Expect = 1e-52, Method: Compositional matrix adjust.
 Identities = 89/171 (52%), Positives = 114/171 (67%), Gaps = 4/171 (2%)

Query  16   NPVVFFDVSVGTTEIGRMIMELYADVVPKTSENFREFCTGE--YKKDGVPIGYKGANFHR  73
            N  VFFD+S+  T  GR++  L  +  PKT+ENFR  CTGE    K G P+ YKG+ FHR
Sbjct  3    NSNVFFDISINDTPSGRIVFALDYERTPKTAENFRALCTGEKGIGKQGKPLHYKGSIFHR  62

Query  74   VIKDFMIQAGDFVNGDGTGLMSIYGGGTFPDENFTLKHDAPGLLSMANSGKDTNGCQFFI  133
            +I  FM+Q GDF NG+GTG  SIYG   F DENF  KH  PG LSMAN+G +TNG QFFI
Sbjct  63   IIPQFMLQGGDFTNGNGTGGESIYGE-KFKDENFINKHTKPGQLSMANAGANTNGSQFFI  121

Query  134  TCAKCNFLDGKHVVFGRVIDGLLVMRKIENVPTGPNNKPKIPVTISQCGQM  184
            T     +LDGKHVVFG VI+G+ +++KIE+  T  + +PK  + I+  G +
Sbjct  122  TTIPTTWLDGKHVVFGEVIEGMDLVKKIESFGTA-SGQPKAKIVITDSGAV  171


==> gi|54025822|ref|YP_120064.1| putative peptidyl-prolyl cis-trans
isomerase [Nocardia farcinica IFM 10152]
Length=197
          Length = 197

 Score = 159 bits (402),  Expect = 2e-48, Method: Compositional matrix adjust.
 Identities = 82/169 (49%), Positives = 108/169 (64%), Gaps = 9/169 (5%)

Query  17   PVVFFDVSVGTTEIGRMIMELYADVVPKTSENFREFCTGEYKKDGVPIGYKGANFHRVIK  76
            P V+ D+++G    GR+++EL +DVVP+T+ENFR   TGE        GY+G+  HRVI 
Sbjct  37   PRVYLDLTIGGAPAGRVVIELRSDVVPRTAENFRALATGEQG-----FGYRGSTLHRVIP  91

Query  77   DFMIQAGDFVNGDGTGLMSIYGGGTFPDENFTLKHDAPGLLSMANSGKDTNGCQFFITCA  136
             FM Q GDF +GDGTG  SIYG   F DENF L H  PG++SMAN G  TNG QFFIT  
Sbjct  92   GFMAQGGDFTHGDGTGGHSIYGP-VFADENFQLPHAGPGVVSMANRGPGTNGSQFFITLD  150

Query  137  KCNFLDGKHVVFGRVIDGLLVMRKIENVPTGPNNKPKI-PVTISQCGQM  184
               +LDGKHVVFG V++G+ V++ +    TG +      PV ++  GQ+
Sbjct  151  ATPWLDGKHVVFGTVVEGMDVVQAVAA--TGSDTGATTQPVVVADSGQL  197


==> gi|222480086|ref|YP_002566323.1| peptidyl-prolyl cis-trans isomerase
cyclophilin type [Halorubrum lacusprofundi ATCC 49239]
Length=201
          Length = 201

 Score = 123 bits (309),  Expect = 3e-34, Method: Compositional matrix adjust.
 Identities = 82/194 (42%), Positives = 104/194 (54%), Gaps = 29/194 (15%)

Query  7    IQSQLRNPNNPVVFFDVSVGTTEIGRMIMELYADVVPKTSENF---------------RE  51
            +  ++ NP+NP V        T  G +++EL+AD  PKT ENF               R+
Sbjct  14   MAREVSNPDNPQVTL-----HTNHGDVVVELFADRAPKTVENFLGLARHDPAADADPARD  68

Query  52   FCTGEYKKDGVPIG---YKGANFHRVIKDFMIQAGDFVNGDGTGLMSIYGGGTFPDE-NF  107
              T E  + G   G   Y+G  FHRVI+DFMIQ GD       G      G  F DE + 
Sbjct  69   TNTWEDPESGEVRGDSLYEGNVFHRVIEDFMIQGGDPQESGRGGP-----GYQFDDEFHD  123

Query  108  TLKHDAPGLLSMANSGKDTNGCQFFITCAKCNFLDGKHVVFGRVIDGLLVMRKIENVPTG  167
             L HD PG+LSMANSG +TNG QFFIT      LDGKH VFG+VIDG+ V+ +I  VPT 
Sbjct  124  DLTHDGPGILSMANSGPNTNGSQFFITLDATPHLDGKHAVFGQVIDGMDVVEEIGAVPTD  183

Query  168  PNNKPKIPVTISQC  181
              ++P+  V I Q 
Sbjct  184  RRDEPRDTVEIEQI  197


==> gi|325955222|ref|YP_004238882.1| peptidyl-prolyl cis-trans isomerase
cyclophilin type [Weeksella virosa DSM 16922]
Length=359
          Length = 359

 Score = 122 bits (307),  Expect = 2e-32, Method: Compositional matrix adjust.
 Identities = 76/159 (48%), Positives = 95/159 (60%), Gaps = 11/159 (7%)

Query  28   TEIGRMIMELYADVVPKTSENFREFCTGEYK----KDGVPIGYKGANFHRVIKDFMIQAG  83
            T  G M+++LY +  P T  NF     G+ K     +GVP  Y G  FHRVIKDFMIQ G
Sbjct  43   TNKGTMLIKLYEEQAPMTVANFTGLAEGKIKNSAKAEGVPY-YDGVIFHRVIKDFMIQGG  101

Query  84   DFVNGDGTGLMSIYGGGTFPDE-NFTLKHDAPGLLSMANSGKDTNGCQFFITCAKCNFLD  142
            D  +G GTG      G +F DE + +LKHD  G+LSMANSG  TNG QFFIT     +LD
Sbjct  102  D-PDGRGTG----GPGYSFEDEFDASLKHDKKGVLSMANSGPATNGSQFFITEVPTPWLD  156

Query  143  GKHVVFGRVIDGLLVMRKIENVPTGPNNKPKIPVTISQC  181
            G+H +FG+V+DGL V+  I NV     +KPK  V I + 
Sbjct  157  GRHAIFGQVVDGLDVIDTIANVEKDGQDKPKENVVIEKV  195


==> gi|76802168|ref|YP_327176.1| peptidylprolyl isomerase [Natronomonas
pharaonis DSM 2160]
Length=191
          Length = 191

 Score = 117 bits (294),  Expect = 3e-32, Method: Compositional matrix adjust.
 Identities = 74/192 (39%), Positives = 98/192 (51%), Gaps = 28/192 (15%)

Query  9    SQLRNPNNPVVFFDVSVGTTEIGRMIMELYADVVPKTSENFREFCTGEYKKDGVPIG---  65
            + + +P NP      ++ TT  G + +EL+    P+T ENF    TG    +G  I    
Sbjct  5    ASVSDPENPTA----TIATTH-GDITVELFEQRAPRTVENFIGLATGANDYEGTDIEPGT  59

Query  66   ----------------YKGANFHRVIKDFMIQAGDFVNGDGTGLMSIYGGGTFPDENFTL  109
                            Y    FHRVI+DFMIQ GD       G    +    F DE   L
Sbjct  60   GAWEDPETGEKRIDPLYDDVPFHRVIEDFMIQGGDPTGTGRGGPGYQFDD-EFHDE---L  115

Query  110  KHDAPGLLSMANSGKDTNGCQFFITCAKCNFLDGKHVVFGRVIDGLLVMRKIENVPTGPN  169
             HD PG+LSMANSG DTNG QFFIT      LDG+H VFG+VIDG+ V+ ++ ++PTG N
Sbjct  116  SHDGPGILSMANSGPDTNGSQFFITLDAQPHLDGRHAVFGQVIDGMDVVEEVGSLPTGRN  175

Query  170  NKPKIPVTISQC  181
            + P+  V+I   
Sbjct  176  DDPQEDVSIESV  187


==> gi|313125432|ref|YP_004035696.1| peptidyl-prolyl cis-trans isomerase
(rotamase) - cyclophilin family [Halogeometricum borinquense 
DSM 11551]
Length=170
          Length = 170

 Score = 116 bits (290),  Expect = 8e-32, Method: Compositional matrix adjust.
 Identities = 70/162 (43%), Positives = 93/162 (57%), Gaps = 13/162 (8%)

Query  28   TEIGRMIMELYADVVPKTSENFREFCTGEYKKDGVPIG-------YKGANFHRVIKDFMI  80
            T  G + +EL+ +  P+T ENF +  TGE + +    G       Y+G  FHR+I DFMI
Sbjct  10   TTRGDITVELFEERAPRTVENFIDLATGEKEWEDPETGETRTDSLYEGTIFHRIIDDFMI  69

Query  81   QAGDFVNGDGTGLMSIYGGGTFPDE-NFTLKHDAPGLLSMANSGKDTNGCQFFITCAKCN  139
            Q GD    +GTG      G TF DE +  L+HD+ G LSMAN G DTNG QFFIT     
Sbjct  70   QGGD---PEGTGRGGP--GYTFDDEFHDELRHDSAGKLSMANRGPDTNGSQFFITLGAQP  124

Query  140  FLDGKHVVFGRVIDGLLVMRKIENVPTGPNNKPKIPVTISQC  181
             LD +H VFG V++G+ V+ +I ++PT  N+KP   V I   
Sbjct  125  HLDDRHAVFGEVVEGMDVVEEIGSLPTDRNDKPMKDVEIESI  166


==> gi|268678747|ref|YP_003303178.1| peptidylprolyl isomerase [Sulfurospirillum
deleyianum DSM 6946]
Length=172
          Length = 172

 Score = 113 bits (283),  Expect = 9e-31, Method: Compositional matrix adjust.
 Identities = 70/162 (43%), Positives = 96/162 (59%), Gaps = 14/162 (9%)

Query  22   DVSVGTTEIGRMIMELYADVVPKTSENFREFCTGEYKKDGVPIGYKGANFHRVIKDFMIQ  81
            +V   TT+ G ++  L  ++ PK  ENF       Y        Y G +FHRVIK+FMIQ
Sbjct  20   EVVFETTQ-GNIVFALKPEIAPKACENFEGLVKKGY--------YNGVSFHRVIKNFMIQ  70

Query  82   AGDFVNGDGTGLMSIYGGGTFPDE--NFTLKHDAPGLLSMANSGKDTNGCQFFITCAKCN  139
             GD   G G G  SI+GG  F DE   F + + A G+L+MAN+G++TN  QFFIT     
Sbjct  71   GGD-PTGTGRGGESIFGGA-FEDEFKPFVMFNKA-GILAMANAGRNTNRSQFFITTTPTP  127

Query  140  FLDGKHVVFGRVIDGLLVMRKIENVPTGPNNKPKIPVTISQC  181
             L+G+H +FG VI+G+ V+RK+ENVPT   +KP+ P  I + 
Sbjct  128  HLNGRHTIFGEVIEGMDVVRKLENVPTDSRDKPREPQLILKA  169
