# Supplementary material for: An insight into the salivary gland content of the human body louse, Pediculus humanus
Source: Sci Rep. 2025 May 26;15:18322. doi: 10.1038/s41598-025-01412-5 (PMC12106848; doi:10.1038/s41598-025-01412-5)
Supplement: Supplementary file 2 — Supplementary Information 2. [file 41598_2025_1412_MOESM2_ESM.zip › S2/links/BAC-LIGHT/Phseq_10458-BAC-LIGHT.txt]

>Phseq_10458

gi|14521580|ref|NP_127056.1| haloacid dehalogenase superfamily pr...  45.4    2e-04
gi|156937629|ref|YP_001435425.1| haloacid dehalogenase superfamil...  43.5    0.001
gi|150401237|ref|YP_001325003.1| translin family protein [Methano...  40.8    0.009
gi|312136940|ref|YP_004004277.1| translin [Methanothermus fervidu...  39.7    0.017
gi|256810690|ref|YP_003128059.1| Translin [Methanocaldococcus fer...  39.3    0.034
gi|161527827|ref|YP_001581653.1| translin family protein [Nitroso...  37.4    0.11
gi|20093881|ref|NP_613728.1| RNA-binding protein [Methanopyrus ka...  36.6    0.21
gi|341581544|ref|YP_004762036.1| haloacid dehalogenase superfamil...  36.2    0.33
gi|297526242|ref|YP_003668266.1| Translin [Staphylothermus hellen...  36.2    0.38
gi|184200835|ref|YP_001855042.1| 30S ribosomal protein S1 [Kocuri...  33.5    3.4


==> gi|14521580|ref|NP_127056.1| haloacid dehalogenase superfamily
protein [Pyrococcus abyssi GE5]
Length=209
          Length = 209

 Score = 45.4 bits (106),  Expect = 2e-04, Method: Compositional matrix adjust.
 Identities = 50/182 (27%), Positives = 75/182 (41%), Gaps = 34/182 (19%)

Query  38   LDAKSDKYERLVKISRDITIESKRIIFLLHTIDSDKKKELVLNQAELRLQNLLNQNFKNI  97
            LD K    E  ++++R+I   S   I  +H      + EL L +  L   + L +  K  
Sbjct  14   LDEKDSLREEALQVTREIVRLSGDAIKAMH------RGELALARERLEKASKLVKELKEK  67

Query  98   AKELDEEDHYLYHRAFSPGIQEFIEALIYFNYLKHKRIFNLSYYQAKFEFKIIEKHENSY  157
             K    ED Y Y        QEF+EA++ F+YL             K EF   E+     
Sbjct  68   LK--GHEDLY-YAGYVQTANQEFVEAMLLFSYL------------TKEEFPGFEE-----  107

Query  158  KESDRKIVTTLVQNDFLLGLLDATGELMRKCINNLGSGEITDCGDTCDFVRNVYSGFLSL  217
                      +   D++LG+ D  GEL R  + NL  G I    +T  F+ +VY   ++L
Sbjct  108  --------LGVPPQDYILGVGDFIGELRRHFLINLMEGRIEVAEETYRFMESVYEELITL  159

Query  218  SY  219
             Y
Sbjct  160  EY  161


==> gi|156937629|ref|YP_001435425.1| haloacid dehalogenase superfamily
protein [Ignicoccus hospitalis KIN4/I]
Length=208
          Length = 208

 Score = 43.5 bits (101),  Expect = 0.001, Method: Compositional matrix adjust.
 Identities = 49/192 (26%), Positives = 85/192 (44%), Gaps = 50/192 (26%)

Query  30   LFKNYSRQLDAKSDKYER----LVKISRDITIESKRIIFLLHTIDSDKKKELVLNQAELR  85
            L K Y+ +L    D+Y+     L  +SR I  +SK  I+ +   + ++ + LV    ELR
Sbjct  9    LTKEYAERLAKLLDEYDEMKDELHDLSRQIIKDSKLCIYAIRRGELERAERLVKEMNELR  68

Query  86   --LQNLLNQNFK----NIAKELDEEDHYLYHRAFSPGIQEFIEALIYFNYLKHKRIFNLS  139
              L+ LL  N +    NIA   +               QE++EAL  + + K +R   L 
Sbjct  69   EKLKGLLKANLRLATINIALTAE---------------QEYVEALSIYLFEKERRFPTL-  112

Query  140  YYQAKFEFKIIEKHENSYKESDRKIVTTLVQNDFLLGLLDATGELMRKCINNLGSGEITD  199
                              +E+D     T VQ +++ G++DA GEL+R  ++ +  G++  
Sbjct  113  ------------------EEAD-----TTVQ-EYVAGIMDAAGELLRMAVDKMLKGDLEY  148

Query  200  CGDTCDFVRNVY  211
              +  D + N+Y
Sbjct  149  PKEVKDAIENIY  160


==> gi|150401237|ref|YP_001325003.1| translin family protein [Methanococcus
aeolicus Nankai-3]
Length=205
          Length = 205

 Score = 40.8 bits (94),  Expect = 0.009, Method: Compositional matrix adjust.
 Identities = 49/197 (25%), Positives = 88/197 (45%), Gaps = 31/197 (16%)

Query  43   DKY-ERLVKISRDITIESKRIIFLLHTIDSDKKKELVLNQAELRLQNLLNQNFKNIAKEL  101
            DKY E  +K+SR+I  E    I  +H  D++           +   NL+N+  K    EL
Sbjct  16   DKYRENSLKLSREIVRECGITIRHIHKKDNN-----------ISFDNLINKLDK--LAEL  62

Query  102  DEEDHYLYHRAFSPGIQEFIEALIYFNYLKHKRIFNLSYYQAKFEFKIIEKHENSYKESD  161
             + +  L     +P  QEF+EA++++N      I  LSY              + +K++ 
Sbjct  63   VKNNSDLNKYINTPQ-QEFVEAIVFYNITYKNNI--LSY--------------SDFKDTT  105

Query  162  RKIVTTLVQNDFLLGLLDATGELMRKCINNLGSGEITDCGDTCDFVRNVYSGFLSLSYFG  221
            + I   +   ++LLGL D  GEL R  + N+ +  I +      F+  +Y   +    + 
Sbjct  106  KNININIKPENYLLGLCDVIGELRRMILENIKNDNIKNAEKYYKFMEELYDFIMLFDCYN  165

Query  222  CKEVLRKLIVLKQTLLK  238
              + LR+   + ++LL+
Sbjct  166  IVDGLRRKQDVSRSLLE  182


==> gi|312136940|ref|YP_004004277.1| translin [Methanothermus fervidus
DSM 2088]
Length=190
          Length = 190

 Score = 39.7 bits (91),  Expect = 0.017, Method: Compositional matrix adjust.
 Identities = 47/174 (27%), Positives = 73/174 (42%), Gaps = 34/174 (20%)

Query  46   ERLVKISRDITIESKRIIFLLHTIDSDKKKELVLNQAELRLQNLLNQNFKNIAKELDEED  105
            E  ++I+R I   S   I  LH      K EL L   +LR    L +  + + K  D  D
Sbjct  20   EETLQITRKIIRLSGECIRALH------KDELDLATEKLRNAEKLVKKLRKMLK--DHPD  71

Query  106  HYLYHRAFSPGIQEFIEALIYFNYLKHKRIFNLSYYQAKFEFKIIEKHENSYKESDRKIV  165
             Y Y        QE++EAL+++NY+ +K+ F L       E  I E H            
Sbjct  72   LY-YAGYVRNAHQEYVEALLFYNYI-NKKDFPLPE-----EIGIPESH------------  112

Query  166  TTLVQNDFLLGLLDATGELMRKCINNLGSGEITDCGDTCDFVRNVYSGFLSLSY  219
                   +LLG+ D  GEL R  +  L   ++ +    C+ ++N++   L   Y
Sbjct  113  -------YLLGIGDLIGELRRYFLEKLVKNDLDEAEKICNSIKNLHDELLIFDY  159


==> gi|256810690|ref|YP_003128059.1| Translin [Methanocaldococcus
fervens AG86]
Length=218
          Length = 218

 Score = 39.3 bits (90),  Expect = 0.034, Method: Compositional matrix adjust.
 Identities = 43/183 (23%), Positives = 80/183 (44%), Gaps = 35/183 (19%)

Query  46   ERLVKISRDITIESKRIIFLLHTIDSDKKKELVLNQAELRLQNLLNQNFKNIAKELDEED  105
            E ++K+SR+I  +   +I  +H  D   + +  L++   +++ L      N      E  
Sbjct  36   EEILKLSREIVRDCAMLIRKIHKSDDKDEFKERLDEISEKIKKL------NSLATFPEFV  89

Query  106  HYLYHRAFSPGIQEFIEALIYFNYLKHKRIFNLSYYQAKFEFKIIEKHENSYKESDRKIV  165
            +YL     S   QEF+EAL              + Y  KF  KI      S+KE D    
Sbjct  90   NYL-----STPQQEFVEAL--------------ALYMVKFNNKI-----PSFKELD----  121

Query  166  TTLVQNDFLLGLLDATGELMRKCINNLGSGEITDCGDTCDFVRNVYSGFLSLSYFGCKEV  225
              + + +++LGL D  GEL R+ +  + + ++ +      F+  +Y   ++  Y+   + 
Sbjct  122  -FIKEENYILGLADVIGELRREVLEEMKNDDVEEVERYFKFMEELYEFLMNFDYYHVVDN  180

Query  226  LRK  228
            LR+
Sbjct  181  LRR  183


==> gi|161527827|ref|YP_001581653.1| translin family protein [Nitrosopumilus
maritimus SCM1]
Length=204
          Length = 204

 Score = 37.4 bits (85),  Expect = 0.11, Method: Compositional matrix adjust.
 Identities = 51/199 (26%), Positives = 80/199 (40%), Gaps = 40/199 (20%)

Query  35   SRQLDAKSDKYERLVKISRDITIESKRIIFLLHTIDSDKKKELVLNQAELRLQNLLNQNF  94
            S+ L    D  E L+K +R+I +   R I  +H  D+   K   L +AE    +LL +  
Sbjct  14   SKTLGNVQDSREFLLKNTREIIVLCSRSIIAIHKNDTKTGKN-NLKKAE----SLLKKYK  68

Query  95   KNIAKELDEEDHYLYHRAFSPGIQEFIEALIYFNYLKHKRIFNLSYYQAKFEFKIIEKHE  154
            K    +L         R      QEF+EA      ++ K I                   
Sbjct  69   KKATGDL--------RRYIITPEQEFVEAACLIAIVEKKEI-------------------  101

Query  155  NSYKESDRKIVTTLVQNDFLLGLLDATGELMRKCINNLGSGEITDCGDTCDFVRNVYSGF  214
                 SD+K+   ++   ++LGLLD  GEL R   + +  GEI +     + + N+Y   
Sbjct  102  ----PSDKKL--GVMPESYVLGLLDCIGELKRMVFDKIRIGEIEEATRVFEVMENLYLQL  155

Query  215  LSLSYFG--CKEVLRKLIV  231
             + S +    KE  RK+ V
Sbjct  156  YTFSMYDKVVKEARRKIDV  174


==> gi|20093881|ref|NP_613728.1| RNA-binding protein [Methanopyrus
kandleri AV19]
Length=217
          Length = 217

 Score = 36.6 bits (83),  Expect = 0.21, Method: Compositional matrix adjust.
 Identities = 44/193 (23%), Positives = 83/193 (43%), Gaps = 38/193 (20%)

Query  29   QLFKNYSRQLDAKSDKYERLVKISRDITIESKRIIFLLHTIDSDKKKELVLNQAEL--RL  86
            +  +N   +LDA  +  +    I RD+   S   ++ +H  + ++ ++ +   AEL   L
Sbjct  19   ETIENIREELDALDEARDEAQVILRDLHKLSSEAVYEVHRGNLEEARDKLDEAAELVSEL  78

Query  87   QNLLNQNFKNIAKELDEEDHYLYHRAFSPGIQEFIEALIYFNYLKHKRIFNLSYYQAKFE  146
             +LL  +F  + +    E+H          +QE+ EA I ++ +K +R        +  E
Sbjct  79   HDLLG-DFPELLRTGFAENH----------LQEYAEAEILYSIVKDRRA------PSPEE  121

Query  147  FKIIEKHENSYKESDRKIVTTLVQNDFLLGLLDATGELMRKCINNLGSGEITDCGDTCDF  206
              +          S R          +LLGLLDA GEL R  ++ L  G++    +  + 
Sbjct  122  INV----------SPRA---------YLLGLLDAVGELRRIVVDALREGDLDRAEEFLNV  162

Query  207  VRNVYSGFLSLSY  219
            +  +YS  ++  Y
Sbjct  163  MEEIYSLTMTFDY  175


==> gi|341581544|ref|YP_004762036.1| haloacid dehalogenase superfamily
protein [Thermococcus sp. 4557]
Length=219
          Length = 219

 Score = 36.2 bits (82),  Expect = 0.33, Method: Compositional matrix adjust.
 Identities = 43/184 (23%), Positives = 76/184 (41%), Gaps = 38/184 (21%)

Query  38   LDAKSDKYERLVKISRDITIESKRIIFLLHTIDSDKKKELVLNQAELRLQNLLNQNFKNI  97
            LD K    E  ++++R+I   S   I  LH  +        + +AE RL+ ++ +  + +
Sbjct  14   LDEKDSLREEALRLTREIVRMSGDTIKALHRGE--------VEEAEKRLK-IVREKVEGL  64

Query  98   AKELDEEDHY-LYHRAF-SPGIQEFIEALIYFNYLKHKRIFNLSYYQAKFEFKIIEKHEN  155
             ++L  +DH  LYH  +     QEF+EA ++F Y+        + Y +  E  +      
Sbjct  65   RRKL--KDHPDLYHTGYVQSAHQEFVEASLFFAYM------TGAGYPSPGELGV------  110

Query  156  SYKESDRKIVTTLVQNDFLLGLLDATGELMRKCINNLGSGEITDCGDTCDFVRNVYSGFL  215
                            D+ LG+ D  GEL R  +  L  G + +   T   +   Y   +
Sbjct  111  -------------PHADYALGIGDFIGELRRHFLLLLLDGNLEEAERTYRTMEKTYEELM  157

Query  216  SLSY  219
            +L Y
Sbjct  158  TLEY  161


==> gi|297526242|ref|YP_003668266.1| Translin [Staphylothermus hellenicus
DSM 12710]
Length=228
          Length = 228

 Score = 36.2 bits (82),  Expect = 0.38, Method: Compositional matrix adjust.
 Identities = 24/81 (30%), Positives = 39/81 (48%), Gaps = 7/81 (9%)

Query  140  YYQAKFEFK-IIEKHENSYKESDRKIVTTLVQNDFLLGLLDATGELMRKCINNLGSGEIT  198
            Y ++   +K I++K   SYKE     +       +L GL D  GEL R  ++ LG+GEI 
Sbjct  107  YAESYITYKLIVDKEMPSYKEIGVPYIP------YLQGLGDVVGELRRHVLSLLGNGEIG  160

Query  199  DCGDTCDFVRNVYSGFLSLSY  219
            +     + +  +Y     L+Y
Sbjct  161  EAMKYLEVMETIYLWLRKLNY  181


==> gi|184200835|ref|YP_001855042.1| 30S ribosomal protein S1 [Kocuria
rhizophila DC2201]
Length=493
          Length = 493

 Score = 33.5 bits (75),  Expect = 3.4, Method: Compositional matrix adjust.
 Identities = 18/72 (25%), Positives = 34/72 (47%), Gaps = 5/72 (7%)

Query  96   NIAKELDEEDHYLYHRAFSPGIQEFIEALIYFNYLKHKRIFNLSYYQAKFEFKIIEKHEN  155
             +A E DE+ +Y Y   F P   E+IE      Y + +  +   Y QA+  ++  ++   
Sbjct  379  GMAAEYDEQGNYKYPEGFDPETNEWIEG-----YEEQRAAWEEQYAQAQSRWEAHKEQVR  433

Query  156  SYKESDRKIVTT  167
             + + D++  TT
Sbjct  434  KHIQDDQEAATT  445
