# Supplementary material for: An insight into the salivary gland content of the human body louse, Pediculus humanus
Source: Sci Rep. 2025 May 26;15:18322. doi: 10.1038/s41598-025-01412-5 (PMC12106848; doi:10.1038/s41598-025-01412-5)
Supplement: Supplementary file 2 — Supplementary Information 2. [file 41598_2025_1412_MOESM2_ESM.zip › S2/links/BAC-LIGHT/Phseq_10461-BAC-LIGHT.txt]

>Phseq_10461

gi|320102884|ref|YP_004178475.1| ubiquitin-conjugating protein E2...  35.0    0.76
gi|257052780|ref|YP_003130613.1| restriction/modification enzyme ...  35.4    1.3
gi|332662534|ref|YP_004445322.1| hypothetical protein Halhy_0539 ...  32.7    3.3
gi|124027866|ref|YP_001013186.1| putative subtilisin serine prote...  33.9    4.1
gi|260062119|ref|YP_003195199.1| putative transcriptional regulat...  30.8    9.9


==> gi|320102884|ref|YP_004178475.1| ubiquitin-conjugating protein
E2 [Isosphaera pallida ATCC 43644]
Length=213
          Length = 213

 Score = 35.0 bits (79),  Expect = 0.76, Method: Compositional matrix adjust.
 Identities = 23/73 (32%), Positives = 39/73 (53%), Gaps = 12/73 (16%)

Query  90   LKFPGSYPLSPPWVKFMTTDGGTVRFNPNLYKNGKVCLSTLGTWPGPGWSPA---NTLSS  146
            +K  GSYP + P ++++T       F+PN+ ++G VC+   GT     W+P+   +TL S
Sbjct  72   VKLIGSYPRTMPELRWLTPI-----FHPNIAESGMVCIGEFGT----HWAPSVGLDTLLS  122

Query  147  CLISIQSLLSEKP  159
             L  +   L+  P
Sbjct  123  MLWDMARYLNHDP  135


==> gi|257052780|ref|YP_003130613.1| restriction/modification enzyme
[Halorhabdus utahensis DSM 12940]
Length=1343
          Length = 1343

 Score = 35.4 bits (80),  Expect = 1.3, Method: Compositional matrix adjust.
 Identities = 26/100 (26%), Positives = 40/100 (40%), Gaps = 18/100 (18%)

Query  15   HSTTNNDILWDPFSHSDNEPTPQSLLRIRREIKSLYEDPPPNIFVVADEKDITVIHALIA  74
            H        W     +D  P+P+S+ R+RR       +PP N+    DE D     ++  
Sbjct  723  HDVWTAAFYWPLDGSADEYPSPRSIERVRR-------NPPENLERSFDELD--GFESMCK  773

Query  75   GAFDTPYEGGFFYFLLKFPGSYPL---------SPPWVKF  105
             A +      FF++ L+FP  Y           +PPW K 
Sbjct  774  RAVEIAERQSFFHWKLEFPAVYSSNGGFDCIIGNPPWEKM  813


==> gi|332662534|ref|YP_004445322.1| hypothetical protein Halhy_0539
[Haliscomenobacter hydrossis DSM 1100]
Length=155
          Length = 155

 Score = 32.7 bits (73),  Expect = 3.3, Method: Compositional matrix adjust.
 Identities = 24/89 (27%), Positives = 40/89 (45%), Gaps = 11/89 (12%)

Query  96   YPLSPPWVKFMTTDGGTVRFNPNLYKNGKVCLSTLGTWPGPGWSPANTLSSCLISIQSLL  155
            Y   P  + ++T  G T RF+P++        +          +PAN L+ C   +QS+ 
Sbjct  75   YIEEPSGIIWVTARGSTTRFDPSVPLPNPQTFTVF--------TPANGLNCC---VQSMY  123

Query  156  SEKPYHNEPGYEKEKFFGDSQRYNEVIQH  184
             +K  +   G  +  F  D QR+ +V QH
Sbjct  124  QDKAGNMRWGAGQGLFRFDGQRFYQVKQH  152


==> gi|124027866|ref|YP_001013186.1| putative subtilisin serine protease
[Hyperthermus butylicus DSM 5456]
Length=1378
          Length = 1378

 Score = 33.9 bits (76),  Expect = 4.1, Method: Composition-based stats.
 Identities = 26/88 (30%), Positives = 40/88 (45%), Gaps = 16/88 (18%)

Query  80   PY--EGGFFYFLLKFPGSYPLSPPWVKFMTTDGGTVRFNPNLYKNGKVCLSTLGTWPGPG  137
            PY  E GFF++ +  PGS     PW+ F   +GG + +N   Y       +T  +W   G
Sbjct  541  PYGVENGFFHYYVPVPGSV---NPWIAF---EGGILVWN---YTGKPRVDATSNSWGASG  591

Query  138  WSPANTLS-----SCLISIQSLLSEKPY  160
            W+     S     S +    SL+S+ P+
Sbjct  592  WALWGWASGMDPISVVFDYTSLVSKTPH  619


==> gi|260062119|ref|YP_003195199.1| putative transcriptional regulator
[Robiginitalea biformata HTCC2501]
Length=121
          Length = 121

 Score = 30.8 bits (68),  Expect = 9.9, Method: Compositional matrix adjust.
 Identities = 18/64 (28%), Positives = 29/64 (45%), Gaps = 10/64 (16%)

Query  130  LGTWPGPGWSPANTLSSCLISIQSLLSEKPYHNEPGYEKEKFFGDSQRYNEVIQHETLRV  189
            L  +PGP     NTLS+ + +++          E GY   + FG++ RY  ++  E  R 
Sbjct  27   LDAFPGPRKPHYNTLSTMVRNLE----------EKGYVSHEAFGNTHRYYPLVSKEQYRR  76

Query  190  AVCG  193
               G
Sbjct  77   KFIG  80
