# Supplementary material for: An insight into the salivary gland content of the human body louse, Pediculus humanus
Source: Sci Rep. 2025 May 26;15:18322. doi: 10.1038/s41598-025-01412-5 (PMC12106848; doi:10.1038/s41598-025-01412-5)
Supplement: Supplementary file 2 — Supplementary Information 2. [file 41598_2025_1412_MOESM2_ESM.zip › S2/links/BAC-LIGHT/Phseq_10463-BAC-LIGHT.txt]

>Phseq_10463

gi|225850899|ref|YP_002731133.1| N-acyl-phosphatidylethanolamine-...  30.4    1.2
gi|17229396|ref|NP_485944.1| adenylate cyclase [Nostoc sp. PCC 7120]  30.0    1.6
gi|78485532|ref|YP_391457.1| Short-chain dehydrogenase/reductase ...  28.1    7.7


==> gi|225850899|ref|YP_002731133.1| N-acyl-phosphatidylethanolamine-hydrolyzing
phospholipase d, (nape-hydrolyzing phospholipased) 
(nape-pld) [Persephonella marina EX-H1]
Length=295
          Length = 295

 Score = 30.4 bits (67),  Expect = 1.2, Method: Compositional matrix adjust.
 Identities = 14/50 (28%), Positives = 23/50 (46%), Gaps = 0/50 (0%)

Query  7    PRLSRDDFYEKEECSRRNLDENAPCSCSLLPIWKNRNRTRDFPPRNPATY  56
            P L R  F +  E  R  +  N   + + LP+  N+ R+  FP  +  +Y
Sbjct  124  PVLGRTYFKKIIELKRYEIFNNGSVTITALPVKHNKGRSLLFPNTDTVSY  173


==> gi|17229396|ref|NP_485944.1| adenylate cyclase [Nostoc sp. PCC
7120]
Length=860
          Length = 860

 Score = 30.0 bits (66),  Expect = 1.6, Method: Composition-based stats.
 Identities = 18/61 (30%), Positives = 31/61 (51%), Gaps = 16/61 (26%)

Query  13   DFYEK-EECSRRNLDE-NAPCSCSLL--PIWK------------NRNRTRDFPPRNPATY  56
            D Y+  +  + + +D+ N   +CSLL  P++             N+ +T +FPP NP T+
Sbjct  342  DLYDHPDSATAKQIDQQNGYRTCSLLCMPVFNGDQELIGVTQLVNKKKTGEFPPYNPETW  401

Query  57   P  57
            P
Sbjct  402  P  402


==> gi|78485532|ref|YP_391457.1| Short-chain dehydrogenase/reductase
SDR [Thiomicrospira crunogena XCL-2]
Length=232
          Length = 232

 Score = 28.1 bits (61),  Expect = 7.7, Method: Composition-based stats.
 Identities = 10/22 (45%), Positives = 14/22 (64%), Gaps = 0/22 (0%)

Query  36   LPIWKNRNRTRDFPPRNPATYP  57
            L  +++  R+R FP  NPAT P
Sbjct  186  LEAFQSNTRSRQFPSENPATLP  207
