# Supplementary material for: An insight into the salivary gland content of the human body louse, Pediculus humanus
Source: Sci Rep. 2025 May 26;15:18322. doi: 10.1038/s41598-025-01412-5 (PMC12106848; doi:10.1038/s41598-025-01412-5)
Supplement: Supplementary file 2 — Supplementary Information 2. [file 41598_2025_1412_MOESM2_ESM.zip › S2/links/BAC-LIGHT/Phseq_10466-BAC-LIGHT.txt]

>Phseq_10466

gi|320116818|ref|YP_004186977.1| transposase mutator type [Thermo...  35.0    2.5
gi|320115122|ref|YP_004185281.1| transposase mutator type [Thermo...  35.0    2.6
gi|284005777|ref|YP_003391596.1| DNA-directed DNA polymerase [Spi...  35.0    2.7
gi|116490544|ref|YP_810088.1| mannose-specific PTS system compone...  34.3    3.9
gi|319786198|ref|YP_004145673.1| aspartyl-tRNA synthetase [Pseudo...  34.3    4.6
gi|83644777|ref|YP_433212.1| FHA domain-containing protein [Hahel...  32.3    5.4
gi|162457296|ref|YP_001619663.1| FHA domain-containing protein [S...  33.5    5.6
gi|206578071|ref|YP_002240901.1| gram-negative pili assembly chap...  33.5    6.0
gi|148556674|ref|YP_001264256.1| peptidase S10, serine carboxypep...  33.5    9.3


==> gi|320116818|ref|YP_004186977.1| transposase mutator type [Thermoanaerobacter
brockii subsp. finnii Ako-1]
Length=405
          Length = 405

 Score = 35.0 bits (79),  Expect = 2.5, Method: Compositional matrix adjust.
 Identities = 50/227 (22%), Positives = 84/227 (37%), Gaps = 23/227 (10%)

Query  135  LGRWKPTDDLS-LALGVLQTNDLRVVERGVKFSCRFTFQEIQQRWQALLYDPIVSKIAVA  193
            LG W   ++ S   LGVL     R VE  + FS       I++  QA      + +  + 
Sbjct  201  LGIWIGENESSRFWLGVLNELKNRGVEDVIVFSVD-GLTGIKEAIQAAFPKSEIQRCIIH  259

Query  194  AIRNLHPDMIAAVQARALFSKTEEDLLGTIKSTETPTLESLQTLLDNNPQTFYPTRTAKS  253
             +RN       + +    FSK   D     +S            L N  Q  YP    KS
Sbjct  260  QLRNCFK--YVSYKHLKEFSK---DFKAVYQSANEEIARDEFEKLKNKWQNLYPY-AIKS  313

Query  254  LFNHWQLLKQYQLLPDQSVQSLPRGDLVLNFSDAEELINDTELGDPRDEALENELAIADR  313
              N+W +L  +   P++  + +   +++  F      +  ++   P DEALE  L +   
Sbjct  314  WENNWDVLSPFYKFPEEVRKIMYTTNIIEGFHRQLRKVTKSKTIFPSDEALEKMLYLVTM  373

Query  314  RAKKEIRTLECELSRWQVLVDIVTGISTPDFDNQTLAVLRGRLVRYL  360
                 ++        W +++            NQ + +  GRL +YL
Sbjct  374  NV---LKKWTVRYKNWDIVL------------NQLIIMYPGRLEKYL  405


==> gi|320115122|ref|YP_004185281.1| transposase mutator type [Thermoanaerobacter
brockii subsp. finnii Ako-1]
Length=405
          Length = 405

 Score = 35.0 bits (79),  Expect = 2.6, Method: Compositional matrix adjust.
 Identities = 50/227 (22%), Positives = 84/227 (37%), Gaps = 23/227 (10%)

Query  135  LGRWKPTDDLS-LALGVLQTNDLRVVERGVKFSCRFTFQEIQQRWQALLYDPIVSKIAVA  193
            LG W   ++ S   LGVL     R VE  + FS       I++  QA      + +  + 
Sbjct  201  LGIWIGENESSRFWLGVLNELKNRGVEDVIVFSVD-GLTGIKEAIQAAFPKSEIQRCIIH  259

Query  194  AIRNLHPDMIAAVQARALFSKTEEDLLGTIKSTETPTLESLQTLLDNNPQTFYPTRTAKS  253
             +RN       + +    FSK   D     +S            L N  Q  YP    KS
Sbjct  260  QLRNCFK--YVSYKHLKEFSK---DFKAVYQSANEEIARDEFEKLKNKWQNLYPY-AIKS  313

Query  254  LFNHWQLLKQYQLLPDQSVQSLPRGDLVLNFSDAEELINDTELGDPRDEALENELAIADR  313
              N+W +L  +   P++  + +   +++  F      +  ++   P DEALE  L +   
Sbjct  314  WENNWDVLSPFYKFPEEVRKIMYTTNIIEGFHRQLRKVTKSKTIFPSDEALEKMLYLVTM  373

Query  314  RAKKEIRTLECELSRWQVLVDIVTGISTPDFDNQTLAVLRGRLVRYL  360
                 ++        W +++            NQ + +  GRL +YL
Sbjct  374  NV---LKKWTVRYKNWDIVL------------NQLIIMYPGRLEKYL  405


==> gi|284005777|ref|YP_003391596.1| DNA-directed DNA polymerase
[Spirosoma linguale DSM 74]
Length=422
          Length = 422

 Score = 35.0 bits (79),  Expect = 2.7, Method: Compositional matrix adjust.
 Identities = 23/62 (37%), Positives = 34/62 (55%), Gaps = 5/62 (8%)

Query  71   QSLSSSVTGEPSQPLSPA-TPLISRRNSGKQPNVGQFKPFSSSQRHGGRGRQRHGRHSFS  129
            +S + S+ G+P   LS     +++R N  K+ NVG  +PF   +R     RQ HG H FS
Sbjct  16   RSFNPSLNGQPVVVLSNNDGSIVARSNEVKKLNVGMGQPFFEIERL----RQEHGIHVFS  71

Query  130  SS  131
            S+
Sbjct  72   SN  73


==> gi|116490544|ref|YP_810088.1| mannose-specific PTS system component
IID [Oenococcus oeni PSU-1]
Length=304
          Length = 304

 Score = 34.3 bits (77),  Expect = 3.9, Method: Compositional matrix adjust.
 Identities = 21/72 (29%), Positives = 35/72 (49%), Gaps = 10/72 (14%)

Query  125  RHSFSSSTKDLGR---WKPTDDLSLALGVLQTNDLRVVERGVKFSCRFTFQEIQQRWQAL  181
            R +F   T++ G     + TDDLS  L       L+ V RG      F    + +RW ++
Sbjct  152  RWAFMWYTQEFGYRAGSRITDDLSGGL-------LKTVTRGASMMGMFVLAALIERWVSI  204

Query  182  LYDPIVSKIAVA  193
             + P+VSK+ ++
Sbjct  205  KFTPVVSKVTLS  216


==> gi|319786198|ref|YP_004145673.1| aspartyl-tRNA synthetase [Pseudoxanthomonas
suwonensis 11-1]
Length=586
          Length = 586

 Score = 34.3 bits (77),  Expect = 4.6, Method: Compositional matrix adjust.
 Identities = 19/48 (40%), Positives = 24/48 (50%), Gaps = 0/48 (0%)

Query  376  NVDIDLALEGPAGKVSRRQGTIRLRNNGDFFLSSEGKRPFYVDGRPIL  423
            N DI     G   KVS   G +RL+   DF L +EG RP +V   P+ 
Sbjct  383  NGDIVFFGAGGYNKVSDFMGALRLKAGKDFGLVAEGWRPLWVTDFPMF  430


==> gi|83644777|ref|YP_433212.1| FHA domain-containing protein [Hahella
chejuensis KCTC 2396]
Length=117
          Length = 117

 Score = 32.3 bits (72),  Expect = 5.4, Method: Composition-based stats.
 Identities = 28/93 (30%), Positives = 43/93 (46%), Gaps = 10/93 (11%)

Query  358  RYLMRSREISVGRCTKDHNVDI---DLALEGPAGKVSRRQGTIRLRNNGDFFLSSEGK-R  413
            ++L+  REI +GR     N DI   D+A+ G    +   Q    +    D F+S  G   
Sbjct  15   KFLLEKREIVIGR---HPNCDIQINDIAVSGKHALIEVEQNQY-MEGVLDVFISDNGSTN  70

Query  414  PFYVDGRPILPGNKYRLNNNSVVEIAGLRFIFL  446
              +V+   +    + RLNNN VV +A   F F+
Sbjct  71   GTFVNDEKV--SGRRRLNNNDVVRVAWNAFTFI  101


==> gi|162457296|ref|YP_001619663.1| FHA domain-containing protein
[Sorangium cellulosum 'So ce 56']
Length=282
          Length = 282

 Score = 33.5 bits (75),  Expect = 5.6, Method: Compositional matrix adjust.
 Identities = 21/63 (33%), Positives = 32/63 (51%), Gaps = 2/63 (3%)

Query  357  VRYLMRSREISVGRCTKDHNVDIDLALEGPAGKVSRRQGTIRLRNNGDFFLSSEGKRPFY  416
            +RYL    E+  G      + D  L+L+ P   VSRR  T+++RN+G      E +   Y
Sbjct  5    LRYLAHDFELPEGPFVIGRSGDCQLSLDDPL--VSRRHATLQVRNDGVALHDLESRNGVY  62

Query  417  VDG  419
            V+G
Sbjct  63   VNG  65


==> gi|206578071|ref|YP_002240901.1| gram-negative pili assembly
chaperone protein [Klebsiella pneumoniae 342]
Length=228
          Length = 228

 Score = 33.5 bits (75),  Expect = 6.0, Method: Compositional matrix adjust.
 Identities = 27/97 (28%), Positives = 45/97 (46%), Gaps = 22/97 (23%)

Query  358  RYLMR--SREISVGRCTKDHNVDIDLAL----EGPAGKV-------------SRRQGTIR  398
            RYL +  +REI+     KD   DI   +    E PAGK               ++Q T+R
Sbjct  30   RYLYKEGAREITAQIENKD---DIPYLIKSWVEAPAGKAPSFMATPPLFRLEGKQQNTVR  86

Query  399  LRNNGDFFLSSEGKRPFYVDGRPILPGNKYRLNNNSV  435
            L +NG+    ++ +  +Y +   I P +  + NNN++
Sbjct  87   LFSNGNVNAPTDRESMYYFNVMAIPPADDAKANNNTI  123


==> gi|148556674|ref|YP_001264256.1| peptidase S10, serine carboxypeptidase
[Sphingomonas wittichii RW1]
Length=504
          Length = 504

 Score = 33.5 bits (75),  Expect = 9.3, Method: Compositional matrix adjust.
 Identities = 25/73 (34%), Positives = 35/73 (48%), Gaps = 8/73 (11%)

Query  315  AKKEIRTLECELSRWQVLVDIVTGISTPDFDNQTLAVLRGRLVRYLMRSREISVGRC-TK  373
              +E  ++  EL+R       +TG+S    DN  L V  GR  + L+R R   +GR  T+
Sbjct  301  GAEERASVRAELAR-------LTGLSEAFVDNANLRVSPGRFYKELLRDRGQVIGRLDTR  353

Query  374  DHNVDIDLALEGP  386
               VD D A E P
Sbjct  354  YTGVDYDKAGEEP  366
