# Supplementary material for: An insight into the salivary gland content of the human body louse, Pediculus humanus
Source: Sci Rep. 2025 May 26;15:18322. doi: 10.1038/s41598-025-01412-5 (PMC12106848; doi:10.1038/s41598-025-01412-5)
Supplement: Supplementary file 2 — Supplementary Information 2. [file 41598_2025_1412_MOESM2_ESM.zip › S2/links/BAC-LIGHT/Phseq_10471-BAC-LIGHT.txt]

>Phseq_10471

gi|220932246|ref|YP_002509154.1| GTP-binding protein Obg/CgtA [Ha...  198     5e-58
gi|332982081|ref|YP_004463522.1| GTP-binding protein Obg/CgtA [Ma...  192     1e-55
gi|262196830|ref|YP_003268039.1| GTP-binding protein Obg/CgtA [Ha...  189     2e-55
gi|225850046|ref|YP_002730280.1| GTPase ObgE [Persephonella marin...  187     1e-54
gi|312143479|ref|YP_003994925.1| GTP-binding protein Obg/CgtA [Ha...  189     1e-54
gi|289548447|ref|YP_003473435.1| GTP-binding protein Obg/CgtA [Th...  187     1e-54
gi|225848239|ref|YP_002728402.1| GTPase ObgE [Sulfurihydrogenibiu...  187     1e-54
gi|206889900|ref|YP_002248280.1| GTP-binding protein Obg/CgtA [Th...  186     2e-54
gi|159900740|ref|YP_001546987.1| GTP-binding protein Obg/CgtA [He...  188     5e-54
gi|317056983|ref|YP_004105450.1| GTP-binding protein Obg/CgtA [Ru...  187     7e-54


==> gi|220932246|ref|YP_002509154.1| GTP-binding protein Obg/CgtA
[Halothermothrix orenii H 168]
Length=426
          Length = 426

 Score = 198 bits (504),  Expect = 5e-58, Method: Compositional matrix adjust.
 Identities = 117/324 (36%), Positives = 186/324 (57%), Gaps = 40/324 (12%)

Query  27   FIDTIRLRVKGGNGGMGLPKY--------------GGVGGKGGDVYVEARKKTILNHTWK  72
            F+D + ++VKGG GG G+  +               G  G    + V+    T+ +  ++
Sbjct  2    FVDEVEIKVKGGQGGNGVVSFRREKFEPMGGPDGGDGGDGGNVILRVDEGLNTLADFRYQ  61

Query  73   KFSKLLVTAESGENSKTMKVFGKPGNDVIIPVPPGVVVYDEFMRKM-GDLNAVGDKIMVA  131
            +  +    AE G +       G+ G D+++ VPPG VVYD    ++  DL   G++ +VA
Sbjct  62   RHYE----AERGYHGSGKNKHGRSGEDLVLKVPPGTVVYDADTDELLADLTEDGEEYIVA  117

Query  132  EGGPGGGPNS--------VPAYS--GSKGHSQLITIDLKLIADVGLVGFPNAGKSTLLNS  181
             GG GG  N+         P ++  G  G  + I ++LKL+ADVGL+GFPN GKSTL++ 
Sbjct  118  HGGKGGRGNARFKKSTRKAPRFAEKGEPGEERSIRLELKLVADVGLIGFPNVGKSTLISV  177

Query  182  LSRAKPKIADYAFTTLRPHLGILEYSDLRKISMADLPGLVEGASDDVGMGHEFLKHVERS  241
            +S A+PKIA+Y FTTL+P+LG++  S+ +   MAD+PGL+EGA   VG+G EFL+H+ER+
Sbjct  178  VSEARPKIANYHFTTLKPNLGVVALSEYKSFVMADIPGLIEGAHQGVGLGDEFLRHIERT  237

Query  242  SLLLLVVDIFGFQLTPQCSHRNCIESVILLNKELELYKSELLDKPAVLAINKMDLPGALT  301
             LL+ ++DI G +       R+ +E    +N+ELE +  +L  +P ++A+NK+DLPGA  
Sbjct  238  RLLIHIIDISGIE------GRDPLEDFKTINRELEKFNEKLSSRPQIVALNKIDLPGARE  291

Query  302  AFKEILPT-----FKDLPSYAASR  320
              + + P      +K  P  AA++
Sbjct  292  NVERVQPVLEEKGYKVFPISAATK  315


==> gi|332982081|ref|YP_004463522.1| GTP-binding protein Obg/CgtA
[Mahella australiensis 50-1 BON]
Length=424
          Length = 424

 Score = 192 bits (488),  Expect = 1e-55, Method: Compositional matrix adjust.
 Identities = 124/305 (41%), Positives = 181/305 (59%), Gaps = 35/305 (11%)

Query  27   FIDTIRLRVKGGNGGMGLPKY------------GGVGGKGGDVYVEARKK--TILNHTWK  72
            F+D  ++ VK G+GG G   +            GG GG GG+V ++A +   T+++  +K
Sbjct  2    FVDRAKIYVKSGDGGNGAISFRREKYVPRGGPDGGDGGDGGNVILQADQNMNTLMDFKYK  61

Query  73   KFSKLLVTAESGENSKTMKVFGKPGNDVIIPVPPGVVVYD-EFMRKMGDLNAVGDKIMVA  131
               K    A+ G++ +   + G+ G D+II VP G VV D E    +GDL   G +I+VA
Sbjct  62   VHYK----AQRGQHGQGSNMRGRNGEDLIIKVPVGTVVIDAESSMIIGDLINDGQQIIVA  117

Query  132  EGGPGGGPNS--------VPAYS--GSKGHSQLITIDLKLIADVGLVGFPNAGKSTLLNS  181
             GG GG  N+         P ++  G  G  + + ++LK+IADVGL+GFPNAGKST+L+ 
Sbjct  118  YGGKGGKGNAHFTTSVRQTPRFAQEGEPGQERWVILELKMIADVGLIGFPNAGKSTILSI  177

Query  182  LSRAKPKIADYAFTTLRPHLGILEYSDLRKISMADLPGLVEGASDDVGMGHEFLKHVERS  241
            ++ A+PKIADY FTTL P+LG+    D R   +AD+PGL+EGA +  G+G+EFL+HVER+
Sbjct  178  MTAARPKIADYPFTTLSPNLGVAYAPDGRSFVLADIPGLIEGAHEGTGLGYEFLRHVERT  237

Query  242  SLLLLVVDIFGFQLTPQCSHRNCIESVILLNKELELYKSELLDKPAVLAINKMDLPGALT  301
             LLL VVD  G       + R+ ++    +N+EL LY  EL  +P ++  NKMDLP A  
Sbjct  238  RLLLHVVDASGM------AGRDPVDDFYKINEELRLYNEELAKRPQIILANKMDLPEAQQ  291

Query  302  AFKEI  306
             F+ I
Sbjct  292  NFERI  296


==> gi|262196830|ref|YP_003268039.1| GTP-binding protein Obg/CgtA
[Haliangium ochraceum DSM 14365]
Length=336
          Length = 336

 Score = 189 bits (479),  Expect = 2e-55, Method: Compositional matrix adjust.
 Identities = 120/295 (41%), Positives = 179/295 (61%), Gaps = 33/295 (11%)

Query  26   NFIDTIRLRVKGGNGGMG---------LPKYGGVGGKGGDVYVEARK-----KTILNHTW  71
             FID  R++VK G+GG G         +P+ G  GG GGD             T+L++ +
Sbjct  2    QFIDEARIQVKAGDGGNGSASMRREAHVPRGGPWGGDGGDGGDVVVAVDPQLSTLLDYKY  61

Query  72   KKFSKLLVTAESGENSKTMKVFGKPGNDVIIPVPPGVVVYD-EFMRKMGDLNAVGDKIMV  130
            ++  K    A  GE+ +T + +GK G D I+ VP G VVYD E    + DL+AV  + +V
Sbjct  62   RRHYK----APRGEDGRTKEQYGKGGEDAILRVPVGTVVYDDETGEVLADLDAVDARCVV  117

Query  131  AEGGPGGGPN--------SVP--AYSGSKGHSQLITIDLKLIADVGLVGFPNAGKSTLLN  180
            A+GG GG  N          P  A +G+ G ++++ ++LKL+ADVGL+GFP+ GKST + 
Sbjct  118  AQGGRGGRGNVHFKTPWNQAPRTAETGTPGETRMLRLELKLLADVGLLGFPSVGKSTFIA  177

Query  181  SLSRAKPKIADYAFTTLRPHLGILEYSDLRKISMADLPGLVEGASDDVGMGHEFLKHVER  240
             +SRA+PKI DY FTTL P+LG++  SD R + +AD+PGL+EGAS+  G+GH FL+HVER
Sbjct  178  KVSRARPKIGDYPFTTLIPNLGMVRLSDERSMVIADIPGLIEGASEGAGLGHRFLRHVER  237

Query  241  SSLLLLVVDIFGFQLTPQCSHRNCIESVILLNKELELYKSELLDKPAVLAINKMD  295
            + +LL +++     L P+   R  +    ++N+EL  Y  EL DKP ++A++K D
Sbjct  238  TRVLLHLLEASEL-LGPE---REPLADFDIINRELARYAPELADKPQIVALSKSD  288


==> gi|225850046|ref|YP_002730280.1| GTPase ObgE [Persephonella marina
EX-H1]
Length=340
          Length = 340

 Score = 187 bits (475),  Expect = 1e-54, Method: Compositional matrix adjust.
 Identities = 124/295 (42%), Positives = 175/295 (59%), Gaps = 35/295 (12%)

Query  27   FIDTIRLRVKGGNGGMGLPKY------------GGVGGKGGDVYVEARK--KTILNHTWK  72
            FID  ++ VK G+GG G   +            GG GGKGGDV + A K  KT+++  +K
Sbjct  3    FIDKAKIHVKAGDGGNGCVAFRREKYVRMGGPSGGNGGKGGDVIIMADKSLKTLMDFRYK  62

Query  73   KFSKLLVTAESGENSKTMKVFGKPGNDVIIPVPPGVVVYD-EFMRKMGDLNAVGDKIMVA  131
            K  K    AE+G++       G+ G D+II VP G VV D E    + DL   G K++VA
Sbjct  63   KHFK----AENGQHGSGNNRHGRNGKDLIIKVPVGTVVKDAETGEILADLIYDGQKVVVA  118

Query  132  E--------GGPGGGPNSVPAYS--GSKGHSQLITIDLKLIADVGLVGFPNAGKSTLLNS  181
            +               N  P Y+  G  G  + I ++LKLIAD+G++GFPNAGKSTL++ 
Sbjct  119  KGGRGGRGNAAFKTSTNQAPDYAEEGQPGEERWIELELKLIADIGIIGFPNAGKSTLISV  178

Query  182  LSRAKPKIADYAFTTLRPHLGILEYSDLRKISMADLPGLVEGASDDVGMGHEFLKHVERS  241
            LS+AKPKIADY FTTL P LG+L+    + + +AD+PGL+EGAS   G+GHEFL+H+ER+
Sbjct  179  LSKAKPKIADYPFTTLTPVLGVLQLDYGKSVVIADIPGLIEGASKGAGLGHEFLRHIERT  238

Query  242  SLLLLVVDIFGFQLTPQCSHRNCIESVILLNKELELYKSELLDKPAVLAINKMDL  296
              L+ ++DI           R+ IE+  ++NKELE Y  EL+ KP ++  NK+D+
Sbjct  239  KALIHMIDI------SDQRERDPIEAFEIINKELEKYSPELVKKPQIVVGNKIDM  287


==> gi|312143479|ref|YP_003994925.1| GTP-binding protein Obg/CgtA
[Halanaerobium hydrogeniformans]
Length=423
          Length = 423

 Score = 189 bits (481),  Expect = 1e-54, Method: Compositional matrix adjust.
 Identities = 127/366 (35%), Positives = 196/366 (54%), Gaps = 55/366 (15%)

Query  27   FIDTIRLRVKGGNGGMGLPKYGGVGGKGGD--------------VYVEARKKTILNHTWK  72
            FID +  +VK G+GG G+  +     +                 + V+    T+ +  + 
Sbjct  2    FIDEVEFKVKAGDGGNGVVSFRREKFEDMGGPDGGDGGDGGDIILEVDEGMNTLADLRYN  61

Query  73   KFSKLLVTAESGENSKTMKVFGKPGNDVIIPVPPGVVVYDEFMRK-MGDLNAVGDKIMVA  131
               K    AE G+N K     GK G+D+I+ VPPG +VYD      + DL   G+K +VA
Sbjct  62   NIYK----AEKGKNGKGKNQHGKNGDDLILRVPPGTMVYDADTDSFLADLKEAGEKHIVA  117

Query  132  EGGPGGGPNS--------VPAYS--GSKGHSQLITIDLKLIADVGLVGFPNAGKSTLLNS  181
            +GG GG  N+         P +S  G++G  + + ++LK++ADVGLVG+PN GKSTL++ 
Sbjct  118  KGGKGGRGNARFKKSTRKAPRFSENGAQGEFRKLRLELKVLADVGLVGYPNVGKSTLISQ  177

Query  182  LSRAKPKIADYAFTTLRPHLGILEYSDLRKISMADLPGLVEGASDDVGMGHEFLKHVERS  241
            +S AKPKIA Y FTTL P+LG+++Y + +   MAD+PG++EGA    G+G EFLKH+ER+
Sbjct  178  VSHAKPKIASYHFTTLTPNLGVVKYGEYQSFVMADIPGIIEGAHQGTGLGDEFLKHLERT  237

Query  242  SLLLLVVDIFGFQLTPQCSHRNCIESVILLNKELELYKSELLDKPAVLAINKMDLPGALT  301
             LL+ V+D+ G +       R+ +E    +N EL+ Y   L     V+A+NK+DLP    
Sbjct  238  RLLVHVIDVSGIE------GRDPLEDFEKINNELQKYNEYLASLEQVIALNKIDLP----  287

Query  302  AFKEILPTFKDLPSYAASRLPEKLRPEKYLKFFDILPISAKSDKDSTEKLKQVLRECLDE  361
                           AA +  E+++ E   + + + PISA +  +  +KL   L + L+E
Sbjct  288  ---------------AAKQNIERVKSELNDRGYSVFPISAVT-SEGCQKLVYHLGQRLEE  331

Query  362  NFESSI  367
              E  I
Sbjct  332  LPEREI  337


==> gi|289548447|ref|YP_003473435.1| GTP-binding protein Obg/CgtA
[Thermocrinis albus DSM 14484]
Length=337
          Length = 337

 Score = 187 bits (475),  Expect = 1e-54, Method: Compositional matrix adjust.
 Identities = 128/313 (41%), Positives = 183/313 (58%), Gaps = 37/313 (12%)

Query  27   FIDTIRLRVKGGNGGMGLPKY-------------GGVGGKGGDVYV-EARKKTILNHTWK  72
            F+D +++ VKGG GG G   +             G  G  G  + V  +RK T+L+  +K
Sbjct  2    FVDRVKIWVKGGRGGDGAVAFLREKYRPFGGPAGGDGGNGGSVILVGTSRKHTLLDFKYK  61

Query  73   KFSKLLVTAESGENSKTMKVFGKPGNDVIIPVPPGVVVYDEFMRK-MGDLNAVGDKIMVA  131
            K  K    A+ GE+ K     GK G D+++ VP G VV D    + + D+   G + +VA
Sbjct  62   KHFK----AKDGEHGKGKNQHGKDGEDLVLEVPLGTVVKDALTGEVICDIVEEGQRCVVA  117

Query  132  EGGPGGGPNS--------VPAYS--GSKGHSQLITIDLKLIADVGLVGFPNAGKSTLLNS  181
            +GG GG  N+         P Y+  G +G  + I ++LKLIADVGLVG PNAGKSTL++ 
Sbjct  118  KGGRGGRGNARFATPTHQAPRYAEKGQEGEERWIILELKLIADVGLVGLPNAGKSTLISK  177

Query  182  LSRAKPKIADYAFTTLRPHLGILEYSDLRKISMADLPGLVEGASDDVGMGHEFLKHVERS  241
            L+RA+PKIADY FTTL P LG+LE  + R++ +AD+PGL+EGAS   G+GHEFL+H+ER+
Sbjct  178  LTRARPKIADYPFTTLSPVLGVLEIDEERRLVLADIPGLIEGASQGRGLGHEFLRHIERT  237

Query  242  SLLLLVVDIF-GFQLTPQCSHRNCIESVILLNKELELYKSELLDKPAVLAINKMDLPGAL  300
             +LL +VDI  G  + P       +E+  ++NKEL  Y  ELL KP ++   K+D     
Sbjct  238  RILLHLVDISDGASMDP-------VEAFRIVNKELGEYSEELLKKPQIVVGTKLDALSDR  290

Query  301  TAFKEILPTFKDL  313
            T    +  TF+D+
Sbjct  291  TKLDTLKRTFEDM  303


==> gi|225848239|ref|YP_002728402.1| GTPase ObgE [Sulfurihydrogenibium
azorense Az-Fu1]
Length=348
          Length = 348

 Score = 187 bits (475),  Expect = 1e-54, Method: Compositional matrix adjust.
 Identities = 122/294 (41%), Positives = 180/294 (61%), Gaps = 35/294 (12%)

Query  27   FIDTIRLRVKGGNGGMGLPKY------------GGVGGKGGDVYV--EARKKTILNHTWK  72
            FID  ++ VK G+GG G   +            GG GGKGGDV +  ++  +T+++  +K
Sbjct  2    FIDKAKIFVKAGDGGNGCVAFHREKFVPMGGPSGGDGGKGGDVILVADSHLQTLMDFKYK  61

Query  73   KFSKLLVTAESGENSKTMKVFGKPGNDVIIPVPPGVVVYD-EFMRKMGDLNAVGDKIMVA  131
            +  K    AE G++ +     GK G D+II VP G VV D +    + DL   G  ++VA
Sbjct  62   RHYK----AEKGQHGQGGNKKGKDGEDLIIKVPVGTVVKDAQTGEILADLVEEGQSVIVA  117

Query  132  EGGPGGGPNS----------VPAYSGSKGHSQLITIDLKLIADVGLVGFPNAGKSTLLNS  181
            +GG GG  N+          + A  G KG  + I ++LKL+ADVG++GFPNAGKSTL++ 
Sbjct  118  KGGRGGKGNAAFKSPTNQAPLTAEPGEKGEEKWIELELKLLADVGIIGFPNAGKSTLISV  177

Query  182  LSRAKPKIADYAFTTLRPHLGILEYSDLRKISMADLPGLVEGASDDVGMGHEFLKHVERS  241
            LS+AKPKIADY FTTL P LG+L+      + +AD+PGL+EGAS+  G+GHEFL+H+ER+
Sbjct  178  LSKAKPKIADYPFTTLTPVLGVLQLDVDDFLVLADIPGLIEGASEGHGLGHEFLRHIERT  237

Query  242  SLLLLVVDIFGFQLTPQCSHRNCIESVILLNKELELYKSELLDKPAVLAINKMD  295
              L+ ++D+  F+       R+ I++  ++NKELE Y  +LL KP ++  NK+D
Sbjct  238  KFLIHLIDVSDFR------ERDPIDAFNIINKELENYSPDLLKKPQIVVANKID  285


==> gi|206889900|ref|YP_002248280.1| GTP-binding protein Obg/CgtA
[Thermodesulfovibrio yellowstonii DSM 11347]
Length=337
          Length = 337

 Score = 186 bits (473),  Expect = 2e-54, Method: Compositional matrix adjust.
 Identities = 140/357 (39%), Positives = 195/357 (55%), Gaps = 55/357 (15%)

Query  26   NFIDTIRLRVKGGNGGMGLPKY------------GGVGGKGGDVYVEARKK--TILNHTW  71
             FID +++ VK G+GG G   +            GG GGKGGDV ++A  +  T+L+H +
Sbjct  2    QFIDYVKIYVKAGDGGRGCISFRREKYVPKGGPDGGDGGKGGDVIIQASSELHTLLDHRY  61

Query  72   KKFSKLLVTAESGENSKTMKVFGKPGNDVIIPVPPGVVVYD-EFMRKMGDLNAVGDKIMV  130
            +K  K    A+ G++ K   + GK G ++II VP G VV D E    + DL+      +V
Sbjct  62   QKVYK----AQRGQHGKGSNMKGKDGENLIIKVPVGTVVKDAETEEVLADLDEEEKYFIV  117

Query  131  AEGGPGG--------GPNSVPAYS--GSKGHSQLITIDLKLIADVGLVGFPNAGKSTLLN  180
            A+GG GG          N  P Y+  G KG  + + ++LKL+ADVGL+G PNAGKSTL++
Sbjct  118  AKGGRGGFGNAHFATPTNQAPRYAQPGEKGQERWVILELKLLADVGLIGLPNAGKSTLIS  177

Query  181  SLSRAKPKIADYAFTTLRPHLGILEYSDLRKISMADLPGLVEGASDDVGMGHEFLKHVER  240
             +S AKPKIADY FTTL P LG+++Y + +   +AD+PGL+EGA    G+GH+FL+HVER
Sbjct  178  VISSAKPKIADYPFTTLIPVLGVVKYENYQSFVVADIPGLIEGAHKGAGLGHQFLRHVER  237

Query  241  SSLLLLVVDIFGFQLTPQCSHRNCIESVILLNKELELYKSELLDKPAVLAINKMDLPGAL  300
            +SLLL +VD+  F      S  +  E    + KELELY   L  KP  +   K+D+    
Sbjct  238  TSLLLHLVDVSDF------SESDPREDFEKIQKELELYNPALTKKPFAVVGTKIDI----  287

Query  301  TAFKEILPTFKDLPSYAASRLPEKLRPEKYLKFFDILPISAKSDKDSTEKLKQVLRE  357
                          +Y   RL  KL+     K  D  PISA   K+  +KL   L E
Sbjct  288  --------------AYKGDRLG-KLKKYCEEKGIDFFPISA-VKKEGIDKLLHYLSE  328


==> gi|159900740|ref|YP_001546987.1| GTP-binding protein Obg/CgtA
[Herpetosiphon aurantiacus DSM 785]
Length=437
          Length = 437

 Score = 188 bits (478),  Expect = 5e-54, Method: Compositional matrix adjust.
 Identities = 126/306 (41%), Positives = 179/306 (58%), Gaps = 34/306 (11%)

Query  26   NFIDTIRLRVKGGNGGMGLPKY------------GGVGGKGGDVYVEARKKTILNHTWKK  73
            +FID   + VK G+GG G+  +            GG GG+GG VY+E      LN     
Sbjct  3    DFIDRALITVKAGDGGDGMATFRREKYVPRGGPDGGDGGRGGSVYLEVSPH--LNTLLPF  60

Query  74   FSKLLVTAESGENSKTMKVFGKPGNDVIIPVPPGVVVYDEFMRKMG--DLNAVGDKIMVA  131
              +    A+ G N+   +  G+ G D  I VPPG +V  E   ++   DL   G K++VA
Sbjct  61   RFETHFEADKGLNAGRQRKRGRTGEDTFIRVPPGTIVSAEIEGEVQTVDLLFPGQKLLVA  120

Query  132  EGGPGG--------GPNSVP--AYSGSKGHSQLITIDLKLIADVGLVGFPNAGKSTLLNS  181
             GG GG          N VP  A  G  G  + + ++LK+IADVGLVGFPNAGKSTLL+ 
Sbjct  121  RGGKGGLGNTHFATASNQVPRIAELGQPGEERELQLELKVIADVGLVGFPNAGKSTLLSM  180

Query  182  LSRAKPKIADYAFTTLRPHLGILEYSDLRKISMADLPGLVEGASDDVGMGHEFLKHVERS  241
            +S A+PKIA+Y FTTL P+LG+ E++D   + +AD+PGL+EGAS  VG+GH+FL+H+ER+
Sbjct  181  VSAARPKIANYPFTTLSPNLGVAEFNDFTFV-VADIPGLIEGASRGVGLGHDFLRHIERT  239

Query  242  SLLLLVVDIFGFQLTPQCSHRNCIESVILLNKELELYKSELLDKPAVLAINKMDLPGALT  301
             +L+ V+D  G         R+  E  + +N EL+ Y SEL  +P ++A+NK D+P A  
Sbjct  240  RILVHVLDAAG------TEGRDPFEDFLTINAELKAYSSELAQRPQLVALNKTDIPDA-E  292

Query  302  AFKEIL  307
            AF E++
Sbjct  293  AFDELM  298


==> gi|317056983|ref|YP_004105450.1| GTP-binding protein Obg/CgtA
[Ruminococcus albus 7]
Length=425
          Length = 425

 Score = 187 bits (476),  Expect = 7e-54, Method: Compositional matrix adjust.
 Identities = 121/316 (38%), Positives = 177/316 (56%), Gaps = 31/316 (10%)

Query  27   FIDTIRLRVKGGNGGMGLPKYGG---VGGKGGDVYVEARKKTILNHTWKKFSKLL-----  78
            F+D  ++ +K G+GG G   +     V   G D     +   I+       S L+     
Sbjct  2    FVDQAKIYIKAGDGGDGAVSFHREKYVAAGGPDGGDGGKGGDIIFKVDDNISNLIDFRYK  61

Query  79   --VTAESGENSKTMKVFGKPGNDVIIPVPPGVVVYD-EFMRKMGDLNAVGDKIMVAEGGP  135
                AE G+N      +G+   D++I VP G V+ D +  R + D++A  + + VA GG 
Sbjct  62   KKYVAEKGQNGGAKNSYGRSAQDLVIKVPRGTVIRDADTGRILADMSA-DEPVCVAHGGK  120

Query  136  GGGPNS--------VPAYS--GSKGHSQLITIDLKLIADVGLVGFPNAGKSTLLNSLSRA  185
            GG  N+        +P ++  G +G    IT++LKL+ADVGLVGFPN GKSTL++ +S A
Sbjct  121  GGRGNAHFATSTRQIPRFAKPGFRGEEFNITLELKLLADVGLVGFPNVGKSTLISVVSAA  180

Query  186  KPKIADYAFTTLRPHLGILEYSDLRKISMADLPGLVEGASDDVGMGHEFLKHVERSSLLL  245
            KPKIA+Y FTTL P LG+++  + R   MAD+PGL+EGAS+ VG+GHEFL+HVER  L++
Sbjct  181  KPKIANYHFTTLVPVLGVVKVGEERSFVMADIPGLIEGASEGVGLGHEFLRHVERCRLIV  240

Query  246  LVVDIFGFQLTPQCSHRNCIESVILLNKELELYKSELLDKPAVLAINKMDL--PGALTAF  303
             VVD+ G +       R+ IE    +NKEL  +  +L   P ++A NK D+  P  +  F
Sbjct  241  HVVDVSGIE------GRDPIEDFEAINKELANFSEDLAAAPQIVAANKTDMATPEQIARF  294

Query  304  KEILPTFKDLPSYAAS  319
            KE +    +LP Y  S
Sbjct  295  KEYIEKL-ELPYYEIS  309
