# Supplementary material for: An insight into the salivary gland content of the human body louse, Pediculus humanus
Source: Sci Rep. 2025 May 26;15:18322. doi: 10.1038/s41598-025-01412-5 (PMC12106848; doi:10.1038/s41598-025-01412-5)
Supplement: Supplementary file 2 — Supplementary Information 2. [file 41598_2025_1412_MOESM2_ESM.zip › S2/links/BAC-LIGHT/Phseq_10472-BAC-LIGHT.txt]

>Phseq_10472

gi|78484908|ref|YP_390833.1| UDP-N-acetylmuramyl-tripeptide synth...  32.7    2.8


==> gi|78484908|ref|YP_390833.1| UDP-N-acetylmuramyl-tripeptide synthetase
[Thiomicrospira crunogena XCL-2]
Length=505
          Length = 505

 Score = 32.7 bits (73),  Expect = 2.8, Method: Compositional matrix adjust.
 Identities = 21/79 (27%), Positives = 39/79 (49%), Gaps = 3/79 (4%)

Query  57   IVIYNQRHLLNINSSCPNICCDEYSAQTS--SKFFHDCISFLLRHVTVHARNCKICFSHF  114
            +V +N  H   +N +CP I     + Q +  +K+F+D  S  +  + V   N K   SH+
Sbjct  75   LVEFNHSHQQPLNKTCPVIEVGSLNQQLATFAKWFYDAPSERVNVIGVTGTNGKTSSSHY  134

Query  115  FSKPIN-LSFRVAKYNSLS  132
             ++ +  L+ +VA   +L 
Sbjct  135  IAQMLTALNQKVALLGTLG  153
