# Supplementary material for: An insight into the salivary gland content of the human body louse, Pediculus humanus
Source: Sci Rep. 2025 May 26;15:18322. doi: 10.1038/s41598-025-01412-5 (PMC12106848; doi:10.1038/s41598-025-01412-5)
Supplement: Supplementary file 2 — Supplementary Information 2. [file 41598_2025_1412_MOESM2_ESM.zip › S2/links/BAC-LIGHT/Phseq_10473-BAC-LIGHT.txt]

>Phseq_10473

gi|296394276|ref|YP_003659160.1| oxidoreductase alpha (molybdopte...  35.4    0.58
gi|253991241|ref|YP_003042597.1| hypothetical protein PAU_03768 [...  34.3    1.1
gi|326799088|ref|YP_004316907.1| secretion protein HlyD [Sphingob...  33.9    1.7
gi|307546134|ref|YP_003898613.1| C32 tRNA thiolase [Halomonas elo...  33.1    2.6
gi|310779207|ref|YP_003967540.1| hypothetical protein Ilyop_1412 ...  32.0    3.4
gi|74316993|ref|YP_314733.1| FKBP-type peptidyl-prolyl cis-trans ...  32.0    3.5
gi|325958819|ref|YP_004290285.1| hypothetical protein Metbo_1067 ...  30.8    4.7
gi|218892831|ref|YP_002441700.1| putative ATPase of the PP-loop s...  32.0    6.2
gi|28572917|ref|NP_789697.1| WiSP family protein [Tropheryma whip...  32.0    7.2
gi|28572279|ref|NP_789059.1| WiSP family protein [Tropheryma whip...  32.0    7.2


==> gi|296394276|ref|YP_003659160.1| oxidoreductase alpha (molybdopterin)
subunit [Segniliparus rotundus DSM 44985]
Length=762
          Length = 762

 Score = 35.4 bits (80),  Expect = 0.58, Method: Composition-based stats.
 Identities = 21/62 (34%), Positives = 31/62 (50%), Gaps = 6/62 (10%)

Query  53   DYHRSKDVVTSVVPKDTYSVMHERGKEFSTFLLPLPRSQGYEFIV----CQFLAHEVHFT  108
            DY R +D ++ VVP   +   +ER +E   FLLP P     EF        F A+ + +T
Sbjct  579  DYDRIRDSISRVVPG--FEHFNERVREKDGFLLPHPPRDSREFETATGKANFFANPLEWT  636

Query  109  PL  110
            P+
Sbjct  637  PV  638


==> gi|253991241|ref|YP_003042597.1| hypothetical protein PAU_03768
[Photorhabdus asymbiotica subsp. asymbiotica ATCC 43949]
Length=263
          Length = 263

 Score = 34.3 bits (77),  Expect = 1.1, Method: Compositional matrix adjust.
 Identities = 25/86 (29%), Positives = 34/86 (40%), Gaps = 1/86 (1%)

Query  69   TYSVMHERGKEFSTFLLPLPRSQGYEFIVCQFLAHEVHFTPLIAYQTHKE-NAPECLTLT  127
            +Y V+++   +FS FL PLP    YE +          F   I    H    A   ++ T
Sbjct  165  SYYVINDMNIKFSNFLFPLPAVVNYELVEEDINDRRSRFKANIHISQHTTLCASMAVSFT  224

Query  128  FYPDLVNEKGIVLMKGEFNTDILNCQ  153
             YP+ V  K    M  E    IL  Q
Sbjct  225  VYPEKVISKKEAAMANEITEAILQTQ  250


==> gi|326799088|ref|YP_004316907.1| secretion protein HlyD [Sphingobacterium
sp. 21]
Length=370
          Length = 370

 Score = 33.9 bits (76),  Expect = 1.7, Method: Compositional matrix adjust.
 Identities = 26/87 (30%), Positives = 39/87 (45%), Gaps = 3/87 (3%)

Query  113  YQTHKENAPECLTLTFYPDLVNEKGIVLMKGEFNTDILNCQ--EAQCLVNELQLYYAQND  170
            YQ     A   L        V   GI + +   NT  +N    EAQ    ++ L+ A+ND
Sbjct  94   YQVSLAQAEASLASAQSNAHVAGAGIQVAQANINTSQVNVNTVEAQIESAKVNLWRAEND  153

Query  171  EKRL-NLLKKFTYSQDQFDHMDLIKEL  196
             KR  NL+K  + +Q Q++     K+L
Sbjct  154  FKRYENLIKDHSITQQQYEEALATKQL  180


==> gi|307546134|ref|YP_003898613.1| C32 tRNA thiolase [Halomonas
elongata DSM 2581]
Length=298
          Length = 298

 Score = 33.1 bits (74),  Expect = 2.6, Method: Compositional matrix adjust.
 Identities = 27/89 (30%), Positives = 41/89 (46%), Gaps = 18/89 (20%)

Query  44   PEEIKHIWIDYHRSKDVVTSVVPKDTYSVMHER---GKEFSTFLLPLPRSQGYEFIVCQF  100
            PE ++ I +DYH        ++ +DTYSV+ E+   GK   +    L R   Y +     
Sbjct  106  PEYLEGIGVDYH--------ILERDTYSVVKEKTPEGKTTCSLCSRLRRGSLYGY-----  152

Query  101  LAHEVHFTPLIAYQTHKENAPECLTLTFY  129
             A E+  T  IA   H+E+  E L L  +
Sbjct  153  -AEEIGATK-IALGHHREDILETLFLNMF  179


==> gi|310779207|ref|YP_003967540.1| hypothetical protein Ilyop_1412
[Ilyobacter polytropus DSM 2926]
Length=154
          Length = 154

 Score = 32.0 bits (71),  Expect = 3.4, Method: Compositional matrix adjust.
 Identities = 25/114 (22%), Positives = 54/114 (47%), Gaps = 9/114 (8%)

Query  68   DTYSVMHERGKEFSTFLLPLPRSQGYEFIVCQ-----FLAHEVHFTPLIAYQTHKENAPE  122
            D  +++ + G   +TF+  L +  G E  +        L H     PL  +  ++   PE
Sbjct  25   DVIALIGDLGTGKTTFIKTLAKELGIEENIKSPTFNYVLEHHGGRLPLYHFDVYRLTDPE  84

Query  123  CLTLTFYPDLVNEKGIVLMKGEFNTDILNCQEAQCLVNELQLYYAQNDEKRLNL  176
             +    Y D +N  G+V+++     DI+  +  +  + E++LYY  +D +++++
Sbjct  85   EVYEVGYEDYLNNGGLVVIEW---ADIIESELPKEYI-EIKLYYHDDDSRKISV  134


==> gi|74316993|ref|YP_314733.1| FKBP-type peptidyl-prolyl cis-trans
isomerase protein [Thiobacillus denitrificans ATCC 25259]
Length=161
          Length = 161

 Score = 32.0 bits (71),  Expect = 3.5, Method: Compositional matrix adjust.
 Identities = 15/42 (36%), Positives = 26/42 (62%), Gaps = 0/42 (0%)

Query  8    YSTASEHGKPKLESSPFTKTKSLNDIMKVDLLMDKTPEEIKH  49
            Y T+ E+GK  L+ +P    +S+  ++ V  + D TPEEI++
Sbjct  108  YVTSVENGKVTLDGNPSLAGQSVTCLINVVDVRDATPEEIRN  149


==> gi|325958819|ref|YP_004290285.1| hypothetical protein Metbo_1067
[Methanobacterium sp. AL-21]
Length=87
          Length = 87

 Score = 30.8 bits (68),  Expect = 4.7, Method: Compositional matrix adjust.
 Identities = 24/85 (28%), Positives = 44/85 (52%), Gaps = 5/85 (6%)

Query  108  TPLIAYQTHKENAPECLTLTFYPDLVNEKGIVLMKGEFNTDILNCQEAQCLVNELQLYYA  167
            TP+ + Q+ KEN    + L    D +NE+ I  ++ + N +++   + + L +EL+  Y 
Sbjct  8    TPMNSNQSIKENKKRIIVLEARKDRLNEE-IEKLEKKTNKNLIEKTKIEHLKHELKSRYD  66

Query  168  QNDEKRLNLLKKFTYSQDQFDHMDL  192
            Q DE R    +    S++  + MDL
Sbjct  67   QIDEHR----RYLDRSKELLEDMDL  87


==> gi|218892831|ref|YP_002441700.1| putative ATPase of the PP-loop
superfamily [Pseudomonas aeruginosa LESB58]
Length=274
          Length = 274

 Score = 32.0 bits (71),  Expect = 6.2, Method: Compositional matrix adjust.
 Identities = 27/89 (30%), Positives = 40/89 (45%), Gaps = 18/89 (20%)

Query  44   PEEIKHIWIDYHRSKDVVTSVVPKDTYSVMHER---GKEFSTFLLPLPRSQGYEFIVCQF  100
            PE +K I ++YH        +V KDTYSV+ E+   GK   +    L R   Y F     
Sbjct  83   PEYLKSIGVEYH--------IVEKDTYSVVKEKIPEGKTTCSLCSRLRRGTLYTF-----  129

Query  101  LAHEVHFTPLIAYQTHKENAPECLTLTFY  129
             A E+  T + A   H+++  E   L  +
Sbjct  130  -ADEIGATKM-ALGHHRDDILETFFLNMF  156


==> gi|28572917|ref|NP_789697.1| WiSP family protein [Tropheryma
whipplei TW08/27]
Length=2136
          Length = 2136

 Score = 32.0 bits (71),  Expect = 7.2, Method: Composition-based stats.
 Identities = 20/67 (30%), Positives = 34/67 (51%), Gaps = 8/67 (12%)

Query  7     PYSTASEHGKPKLESSPFTKTKSLN-------DIMKVDLLMDKTPEEIKHIWIDYHRSKD  59
             PY+T   +G+P   S+P T T +++       D+  V+ L DKTPEE     + +  ++ 
Sbjct  1837  PYTT-RYYGQPLYTSAPSTATLTVSSVSPLSADVNDVNALFDKTPEESLKETLTFAFARG  1895

Query  60    VVTSVVP  66
               +S  P
Sbjct  1896  TSSSTTP  1902


==> gi|28572279|ref|NP_789059.1| WiSP family protein [Tropheryma
whipplei TW08/27]
Length=2308
          Length = 2308

 Score = 32.0 bits (71),  Expect = 7.2, Method: Composition-based stats.
 Identities = 20/67 (30%), Positives = 34/67 (51%), Gaps = 8/67 (12%)

Query  7     PYSTASEHGKPKLESSPFTKTKSLN-------DIMKVDLLMDKTPEEIKHIWIDYHRSKD  59
             PY+T   +G+P   S+P T T +++       D+  V+ L DKTPEE     + +  ++ 
Sbjct  1847  PYTT-RYYGQPLYTSAPSTATLTVSSVSPLSADVNDVNALFDKTPEESLKETLTFAFARG  1905

Query  60    VVTSVVP  66
               +S  P
Sbjct  1906  TSSSTTP  1912
