# Supplementary material for: An insight into the salivary gland content of the human body louse, Pediculus humanus
Source: Sci Rep. 2025 May 26;15:18322. doi: 10.1038/s41598-025-01412-5 (PMC12106848; doi:10.1038/s41598-025-01412-5)
Supplement: Supplementary file 2 — Supplementary Information 2. [file 41598_2025_1412_MOESM2_ESM.zip › S2/links/BAC-LIGHT/Phseq_10482-BAC-LIGHT.txt]

>Phseq_10482

gi|307544658|ref|YP_003897137.1| hypothetical protein HELO_2068 [...  29.6    2.7
gi|333910628|ref|YP_004484361.1| restriction modification system ...  30.4    2.8


==> gi|307544658|ref|YP_003897137.1| hypothetical protein HELO_2068
[Halomonas elongata DSM 2581]
Length=119
          Length = 119

 Score = 29.6 bits (65),  Expect = 2.7, Method: Compositional matrix adjust.
 Identities = 13/43 (30%), Positives = 20/43 (47%), Gaps = 0/43 (0%)

Query  15  DLKKKKNDIKSIFANQSLIGISRGGGKGDSLFCKRDTSSKLYP  57
           D    K  + +IFANQ ++ I  GG  G     +R    + +P
Sbjct  14  DWPLMKRKLDAIFANQEMVEIVSGGAAGADSLGERYAEERSWP  56


==> gi|333910628|ref|YP_004484361.1| restriction modification system
DNA specificity domain-containing protein [Methanotorris 
igneus Kol 5]
Length=439
          Length = 439

 Score = 30.4 bits (67),  Expect = 2.8, Method: Composition-based stats.
 Identities = 15/47 (32%), Positives = 25/47 (53%), Gaps = 0/47 (0%)

Query  17   KKKKNDIKSIFANQSLIGISRGGGKGDSLFCKRDTSSKLYPGYFRRL  63
            +K+KN+I   F  +  I ISR G  G S+   RD  + ++  Y  ++
Sbjct  73   EKRKNNISKYFIKKGDILISRAGTVGVSVLVDRDVDNVIFGSYLIKI  119
