# Supplementary material for: An insight into the salivary gland content of the human body louse, Pediculus humanus
Source: Sci Rep. 2025 May 26;15:18322. doi: 10.1038/s41598-025-01412-5 (PMC12106848; doi:10.1038/s41598-025-01412-5)
Supplement: Supplementary file 2 — Supplementary Information 2. [file 41598_2025_1412_MOESM2_ESM.zip › S2/links/BAC-LIGHT/Phseq_10484-BAC-LIGHT.txt]

>Phseq_10484

gi|251799202|ref|YP_003013933.1| beta-galactosidase [Paenibacillu...  291     8e-91
gi|320106923|ref|YP_004182513.1| glycoside hydrolase family 35 [T...  290     4e-90
gi|251795198|ref|YP_003009929.1| beta-galactosidase [Paenibacillu...  288     1e-89
gi|134096920|ref|YP_001102581.1| beta-galactosidase [Saccharopoly...  280     1e-86
gi|150008152|ref|YP_001302895.1| beta-glycosidase [Parabacteroide...  281     2e-85
gi|256831356|ref|YP_003160083.1| Beta-galactosidase [Jonesia deni...  274     2e-84
gi|271968683|ref|YP_003342879.1| beta-galactosidase [Streptospora...  272     1e-83
gi|320109257|ref|YP_004184847.1| glycoside hydrolase family 35 [T...  273     2e-83
gi|269794634|ref|YP_003314089.1| beta-galactosidase [Sanguibacter...  266     2e-81
gi|295135993|ref|YP_003586669.1| beta-galactosidase [Zunongwangia...  264     3e-80


==> gi|251799202|ref|YP_003013933.1| beta-galactosidase [Paenibacillus
sp. JDR-2]
Length=604
          Length = 604

 Score = 291 bits (746),  Expect = 8e-91, Method: Compositional matrix adjust.
 Identities = 165/392 (42%), Positives = 236/392 (60%), Gaps = 13/392 (3%)

Query  60   ENSFYMDGKPFQYVSGSAHYFRMPNQYWRDRLRKIKAAGLNAVSTYVEWSQHERVPGVYD  119
            +  + +DG+ F+ +SG+ HYFR+  +YW DRL K+KA G N V TY+ W+ HE   G + 
Sbjct  8    DQKYRLDGEEFRILSGAIHYFRVVPEYWEDRLLKLKACGFNTVETYIPWNLHEPREGSFR  67

Query  120  FEGDLDVKRFVEMAQEEGLFVILRPGPYICAERDMGGLPYWLMTKHPDIQLRSSDFFYTY  179
            F+G  DV RF+E A   GL VI+RP PYICAE + GGLP WL+     + LR  D  Y  
Sbjct  68   FDGFADVARFIETAGRLGLHVIVRPSPYICAEWEFGGLPAWLLKS--SMGLRCMDNEYLE  125

Query  180  YVQRWMDKLLGKFTDLWYGKGGPIILVQVENEYGSYHSCDYNHTYWLRN-LFEKHVDYNA  238
             V R+ D+L+ +   L   +GGPII VQVENEYGSY + D  +  +LR+ L  + VD   
Sbjct  126  KVDRYYDELIPRLLPLLDSRGGPIIAVQVENEYGSYGN-DTAYLAYLRDGLIRRGVD--C  182

Query  239  VLFTTDGASRNFLKCGKIPGVYATVDFGPNSNVSKMFEAQREFEPSGPLVNSEYYPGWLT  298
            +LFT+DG +   L  G + G++ATV+FG  S V++     RE+    PL+  EY+ GW  
Sbjct  183  LLFTSDGPTDEMLLGGTVEGLHATVNFG--SRVAESLAKYREYRQDEPLMVMEYWLGWFD  240

Query  299  HWGEKKHARQDTKDVVKTLREMLNEKANVNFYMFYGGSNFGFTAGANQFGSIYQSDITSY  358
            HW +  H R+   DV   L EML + A+VN YMF+GG+NFGF +GAN +G  Y+  ITSY
Sbjct  241  HWRKPHHVRE-AGDVANVLDEMLEQGASVNLYMFHGGTNFGFYSGAN-YGEHYEPTITSY  298

Query  359  DYDAPISEAGDLTDKYYAIKNVLEEYFNLTSNITVETQDKGDYGEITLKKTATMFARKIR  418
            DYDAP++E GD+T+KY AI++VLE++             K  YG++ L +   +  +  +
Sbjct  299  DYDAPLTEWGDITEKYKAIRSVLEKHGIPEGAPFPAPIPKKAYGKVILTERGDLLDQLEQ  358

Query  419  EKMGKFH-VEHRPLSFEALEQNFGYVLYETTI  449
                +   V  RP+  E  +Q +G++LY T +
Sbjct  359  VSAEQVQSVSIRPM--EHYDQAYGFILYSTQV  388


==> gi|320106923|ref|YP_004182513.1| glycoside hydrolase family 35
[Terriglobus saanensis SP1PR4]
Length=633
          Length = 633

 Score = 290 bits (743),  Expect = 4e-90, Method: Compositional matrix adjust.
 Identities = 162/426 (38%), Positives = 238/426 (56%), Gaps = 14/426 (3%)

Query  34   LFFLIIIYCSTLENSKSERTFEINHDENSFYMDGKPFQYVSGSAHYFRMPNQYWRDRLRK  93
            LF    I   T +      T       + F ++G+P Q +SG  HY R+P +YWR RL+ 
Sbjct  20   LFMACTISAQTAKMPAGSVTHTFRVAGDHFELNGEPVQLLSGEMHYARIPREYWRARLQM  79

Query  94   IKAAGLNAVSTYVEWSQHERVPGVYDFEGDLDVKRFVEMAQEEGLFVILRPGPYICAERD  153
             KA GLN V+TY+ W+ HE  PGVYDF G+ DV  FV+MAQEEGL VILR GPY CAE +
Sbjct  80   AKAMGLNTVATYIFWNVHEPKPGVYDFSGNHDVAAFVKMAQEEGLNVILRAGPYACAEWE  139

Query  154  MGGLPYWLMTKHPDI--QLRSSDFFYTYYVQRWMDKLLGKFTDLWYGKGGPIILVQVENE  211
             GG P WLM K P +   LRS+D  Y   V+RW+ +L  +   L    GGPI+ VQVENE
Sbjct  140  FGGYPSWLM-KDPKMGSALRSNDEVYMAPVERWIKRLGQEMVPLLISNGGPIVAVQVENE  198

Query  212  YGSYHSCDYNHTYWLRNLFEKHVDYNAVLFTTDGASRNFLKCGKIPGVYATVDFGPNSNV  271
            YG +   D  +   +  +F+     ++ L+T D      L  G + G+ + V+FG   N 
Sbjct  199  YGDF-GGDKKYLAHMLEIFQNAGFKDSFLYTVD--PSKALVNGSLEGLPSGVNFG-VGNA  254

Query  272  SKMFEAQREFEPSGPLVNSEYYPGWLTHWGEKKHARQDTKDVVKTLREMLNEKANVNFYM  331
             +   A     P  PL  SEY+PGW  HWG   H  +     +K +   L+ K+++N YM
Sbjct  255  ERGLTALAHLRPGQPLFASEYWPGWFDHWGH-PHETRPIPPQLKDIAYTLDHKSSINIYM  313

Query  332  FYGGSNFGFTAGANQFGSIYQSDITSYDYDAPISEAGDLTDKYYAIKNVLEEYFNLTSNI  391
            F+GG++FGF +GA+  G  Y  D+TSYDYDAP+ EAG  T K+YA ++++ +Y      +
Sbjct  314  FHGGTSFGFMSGASWTGGEYLPDVTSYDYDAPLDEAGHPTPKFYAYRDLMAKYVKTPLPL  373

Query  392  TVETQDKGDYGEITLKKTATMFARKIREKMGKFHVEHRPLSFEALEQNFGYVLYETTIPS  451
                 +     E T+ + ++++     + +       +PL+ EA++Q++GY LY   + S
Sbjct  374  VPAVPEVIAVPEFTVGRASSLW-----DHLPVPVKSEKPLTMEAMDQSYGYALYRKQL-S  427

Query  452  KFIKGQ  457
            + +KG+
Sbjct  428  EPVKGE  433


==> gi|251795198|ref|YP_003009929.1| beta-galactosidase [Paenibacillus
sp. JDR-2]
Length=584
          Length = 584

 Score = 288 bits (736),  Expect = 1e-89, Method: Compositional matrix adjust.
 Identities = 156/387 (40%), Positives = 229/387 (59%), Gaps = 9/387 (2%)

Query  63   FYMDGKPFQYVSGSAHYFRMPNQYWRDRLRKIKAAGLNAVSTYVEWSQHERVPGVYDFEG  122
              ++ +PF+ ++G+ HYFR+  +YWRDRL K+KA G N V TYV W+ HE   G + FEG
Sbjct  11   LMLNDRPFRIIAGAIHYFRVVPEYWRDRLLKLKACGFNTVETYVPWNFHEPEEGRFVFEG  70

Query  123  DLDVKRFVEMAQEEGLFVILRPGPYICAERDMGGLPYWLMTKHPDIQLRSSDFFYTYYVQ  182
              D+++F+ +A E GL+ I+RP PYICAE + GGLP WL+ K P ++LR S   +     
Sbjct  71   MADLEKFIALAGELGLYAIVRPSPYICAEWEFGGLPAWLL-KDPGMRLRCSYKPFLDKAD  129

Query  183  RWMDKLLGKFTDLWYGKGGPIILVQVENEYGSYHSCDYNHTYWLRNLFEKHVDYNAVLFT  242
             + D+L+ + T     KGGP+I +Q+ENEYGSY +      Y    L ++ VD   +LFT
Sbjct  130  AYYDELIPRLTPFLSTKGGPLIAMQIENEYGSYGNDKTYLNYLKEALVKRGVD--VLLFT  187

Query  243  TDGASRNFLKCGKIPGVYATVDFGPNSNVSKMFEAQREFEPSGPLVNSEYYPGWLTHWGE  302
            +DG     L+ G + GV+ TV+FG  S  ++ F   +E++P  PL+  E++ GW  HWGE
Sbjct  188  SDGPEDFMLQGGMVEGVWETVNFG--SRSAEAFAKLQEYQPDQPLMCMEFWNGWFDHWGE  245

Query  303  KKHARQDTKDVVKTLREMLNEKANVNFYMFYGGSNFGFTAGANQFGSIYQSDITSYDYDA  362
              H R    DV   L EML   A+VNFYMF+GG+NFGF +GAN    +  + +TSYDYD+
Sbjct  246  THHTR-GAADVALVLDEMLAAGASVNFYMFHGGTNFGFFSGANYTDRLLPT-VTSYDYDS  303

Query  363  PISEAGDLTDKYYAIKNVLEEYFNLTSNITVETQDKGDYGEITLKKTATMFARKIREKMG  422
            P+SE+G+LT+KYYA++ V+ +Y  L             +G + +   A + A      + 
Sbjct  304  PLSESGELTEKYYAVREVIAKYAELGPLELPAQIVAKSFGSVRMTGQARLLASLDELSVP  363

Query  423  KFHVEHRPLSFEALEQNFGYVLYETTI  449
               V   P+  E   QN G++LY T +
Sbjct  364  IPSVCPEPM--EQYGQNSGFILYATHL  388


==> gi|134096920|ref|YP_001102581.1| beta-galactosidase [Saccharopolyspora
erythraea NRRL 2338]
Length=594
          Length = 594

 Score = 280 bits (716),  Expect = 1e-86, Method: Compositional matrix adjust.
 Identities = 164/395 (42%), Positives = 224/395 (57%), Gaps = 18/395 (5%)

Query  61   NSFYMDGKPFQYVSGSAHYFRMPNQYWRDRLRKIKAAGLNAVSTYVEWSQHERVPGVYDF  120
            N F +DG+PF+ ++G  HYFR     WR+RL +++A GLN+V TYV W+ HE   G  DF
Sbjct  22   NEFLLDGEPFRIIAGEMHYFRTHPDQWRNRLDRMRALGLNSVDTYVAWNFHEPRRGEVDF  81

Query  121  EGDLDVKRFVEMAQEEGLFVILRPGPYICAERDMGGLPYWLMTKHPDIQLRSSDFFYTYY  180
             G  DV RFVE A E GL VI+RPGPYICAE D GGLP WL+    +  LR SD  YT  
Sbjct  82   TGWRDVVRFVETAAEAGLKVIIRPGPYICAEWDFGGLPAWLLESG-NPPLRCSDPAYTEL  140

Query  181  VQRWMDKLLGKFTDLWYGKGGPIILVQVENEYGSYHSCDYNHTYWLR-NLFEKHVDYNAV  239
              RW D+LL +   L   +GGP++  QVENEYGSY + D  H   LR  + E+ +D  ++
Sbjct  141  TLRWFDELLPRLAPLQATRGGPVLAFQVENEYGSYGN-DQTHLEQLRAGMLERGID--SL  197

Query  240  LFTTDGASRNFLKCGKIPGVYATVDFGPNSNVSKMFEAQREFEPSGPLVNSEYYPGWLTH  299
            LF ++G S   L+ G +P   ATV+F    + +  FEA RE++P GPL  +E++ GW  H
Sbjct  198  LFCSNGPSDYMLRGGNLPDTLATVNFA--GDPTAPFEALREYQPEGPLWCTEFWDGWFDH  255

Query  300  WGEKKHARQDTKDVVKT---LREMLNEKANVNFYMFYGGSNFGFTAGANQFGS--IYQSD  354
            WGE+ H    T D V+T   +  ML   A+V+ YM  GG+NFG+ AGAN   S   YQ  
Sbjct  256  WGEEHH----TTDPVETAGHVDRMLAAGASVSLYMAVGGTNFGWWAGANYDTSKDQYQPT  311

Query  355  ITSYDYDAPISEAGDLTDKYYAIKNVLEEYFNLTSNITVETQDKGDYGEITLKKTATMFA  414
            ITSYDYD+PI EAG+LT+K+  I+  +  +  +          +      T +  AT   
Sbjct  312  ITSYDYDSPIGEAGELTEKFQRIREAIARHAPVPEPPLPAPPPR--LRPQTARPEATTGL  369

Query  415  RKIREKMGKFHVEHRPLSFEALEQNFGYVLYETTI  449
             +  + +        P   E   Q +G + Y TT+
Sbjct  370  LESLDVLSSPVRSATPAHMEKFGQPYGLIHYRTTV  404


==> gi|150008152|ref|YP_001302895.1| beta-glycosidase [Parabacteroides
distasonis ATCC 8503]
Length=768
          Length = 768

 Score = 281 bits (719),  Expect = 2e-85, Method: Compositional matrix adjust.
 Identities = 166/409 (41%), Positives = 234/409 (57%), Gaps = 20/409 (5%)

Query  48   SKSERTFEINHDENSFYMDGKPFQYVSGSAHYFRMPNQYWRDRLRKIKAAGLNAVSTYVE  107
            +K +RTFEI   +  FY++GK    +SG  HY R+P+QYWR RLR ++A GLN V+TYV 
Sbjct  24   AKEKRTFEIK--DGHFYVNGKVTPILSGEMHYPRIPHQYWRHRLRMMRAMGLNTVATYVF  81

Query  108  WSQHERVPGVYDFEGDLDVKRFVEMAQEEGLFVILRPGPYICAERDMGGLPYWLMTKHPD  167
            W+ HE  PG +DFEGD ++  ++ +A EEGL VILRPGPY+CAE + GG P+WL    P 
Sbjct  82   WNLHETEPGKWDFEGDKNLAEYIRIAGEEGLMVILRPGPYVCAEWEFGGYPWWLQNI-PG  140

Query  168  IQLRSSDFFYTYYVQRWMDKLLGKFTDLWYGKGGPIILVQVENEYGSYHSCDYN-----H  222
            +++R  +  +    + ++DKL  +  DL   KGGPII+VQ ENE+GSY +   +     H
Sbjct  141  MEIRRDNPEFLKRTKLYIDKLYEQVGDLQVSKGGPIIMVQAENEFGSYVAQRKDIPLEEH  200

Query  223  TYWLRNLFEKHVD--YNAVLFTTDGASRNFLKCGKIPGVYATVDFGPNSNVSKMFEAQRE  280
              +   +  +  D  +N  LFT+DG+     + G  PG   T +    SNV  + +   E
Sbjct  201  RRYNAKIKRQLADAGFNVPLFTSDGSW--LFEGGSTPGALPTANG--ESNVENLKKVVNE  256

Query  281  FEPS-GPLVNSEYYPGWLTHWGEKKHARQDTKDVVKTLREMLNEKANVNFYMFYGGSNFG  339
            +    GP + +E+YPGWL HW E      D+  + +     L    + NFYM +GG+NFG
Sbjct  257  YHGGVGPYMVAEFYPGWLMHWAEPFPDISDS-GIARQTETYLQNDVSFNFYMVHGGTNFG  315

Query  340  FTAGAN-QFGSIYQSDITSYDYDAPISEAGDLTDKYYAIKNVLEEYFNLTSNITVETQDK  398
            FT+GAN       Q D+TSYDYDAPISEAG +T K+ +I+NV+ +Y              
Sbjct  316  FTSGANYDKKHDIQPDLTSYDYDAPISEAGWVTPKFDSIRNVIRKYVTYDVPEAPAPIPL  375

Query  399  GDYGEITLKKTATMFARKIREKMGKFHVEHRPLSFEALEQNFGYVLYET  447
             +   I+L K A + A     K G+      PL+FE L Q +GYVLY T
Sbjct  376  IEIPSISLTKVADVLALA---KEGEPVASPTPLTFEQLNQGYGYVLYST  421


==> gi|256831356|ref|YP_003160083.1| Beta-galactosidase [Jonesia
denitrificans DSM 20603]
Length=584
          Length = 584

 Score = 274 bits (700),  Expect = 2e-84, Method: Compositional matrix adjust.
 Identities = 154/390 (39%), Positives = 223/390 (57%), Gaps = 10/390 (3%)

Query  60   ENSFYMDGKPFQYVSGSAHYFRMPNQYWRDRLRKIKAAGLNAVSTYVEWSQHERVPGVYD  119
            E  F +DG+PFQ +SG+ HYFR+    WRDR+RK +  GLN + TYV W+ H      + 
Sbjct  8    ERDFTLDGEPFQIISGAIHYFRVHPDSWRDRIRKARLMGLNTIETYVAWNFHAPSRDEFH  67

Query  120  FEGDLDVKRFVEMAQEEGLFVILRPGPYICAERDMGGLPYWLMTKHPDIQLRSSDFFYTY  179
             +G  D+ RF+++ QEEGL  I+RPGPYICAE D GGLP WL T  PDI +RSSD  Y  
Sbjct  68   TDGARDLGRFLDIIQEEGLRAIVRPGPYICAEWDNGGLPTWL-TATPDIVVRSSDPTYLT  126

Query  180  YVQRWMDKLLGKFTDLWYGKGGPIILVQVENEYGSYHSCDYNHTYWLRNLFEKHVDYNAV  239
             V+R+++ L           GGPIIL+QVENEYG+Y + D  +   L N++ +++ +   
Sbjct  127  EVERYLEHLAPIVEPRQINHGGPIILMQVENEYGAYGN-DRAYLTHLTNVY-RNLGFVVP  184

Query  240  LFTTDGASRNFLKCGKIPGVYATVDFGPNSNVSKMFEAQREFEPSGPLVNSEYYPGWLTH  299
            L T D    + L  G +P ++ T  FG  S + +     RE + +GPL+ SE++ GW  H
Sbjct  185  LTTVDQPMDDMLAHGTLPDLHTTGSFG--SRIDERLATLREHQTTGPLMCSEFWIGWFDH  242

Query  300  WGEKKHARQDTKDVVKTLREMLNEKANVNFYMFYGGSNFGFTAGANQFGSIYQSDITSYD  359
            WG   H   D  D    L  +L   A+VN YMF+GG+NFGFT GAN  G +YQ  +TSYD
Sbjct  243  WGAHHHT-TDVADAANALDRLLGAGASVNIYMFHGGTNFGFTNGANDKG-VYQPLVTSYD  300

Query  360  YDAPISEAGDLTDKYYAIKNVLEEYFNLTSNITVETQDKGDYGEITLKKTATMFARKIRE  419
            YDAP++E G  T+KY+A + V+  Y  + + +  E   +    E ++  T  +    +  
Sbjct  301  YDAPLAEDGYPTEKYWAFREVIARYAPVPAEVPAE---RPLVAERSVPLTHRVGWLDVPL  357

Query  420  KMGKFHVEHRPLSFEALEQNFGYVLYETTI  449
             + +      P +F+ L  +  +V+YE  I
Sbjct  358  DVDEAVTCDSPATFDGLNVSGPFVVYERDI  387


==> gi|271968683|ref|YP_003342879.1| beta-galactosidase [Streptosporangium
roseum DSM 43021]
Length=576
          Length = 576

 Score = 272 bits (695),  Expect = 1e-83, Method: Compositional matrix adjust.
 Identities = 165/408 (40%), Positives = 226/408 (55%), Gaps = 26/408 (6%)

Query  52   RTFEINHDENSFYMDGKPFQYVSGSAHYFRMPNQYWRDRLRKIKAAGLNAVSTYVEWSQH  111
            R F +  D+ SF +DG PF+ +SG+ HYFR+  + W  RL  ++A GLN V TYV W+ H
Sbjct  2    RAFSV--DDGSFQLDGTPFRVLSGALHYFRVHREQWGHRLAMLRAMGLNTVETYVPWNLH  59

Query  112  ERVPGVYDFEGDLDVKRFVEMAQEEGLFVILRPGPYICAERDMGGLPYWLMTKHPDIQLR  171
            E  PG  DF    ++  F++ A  EGL  I+RPGPYICAE D GGLP WL T H    LR
Sbjct  60   EPWPG--DFRRVEELGAFLDAAAAEGLLAIVRPGPYICAEWDNGGLPVWL-TGH----LR  112

Query  172  SSDFFYTYYVQRWMDKLLGKFTDLWYGKGGPIILVQVENEYGSYHSCDYNHTYWLRNLFE  231
            +SD  Y  +V R++D++L +  +    +GG +I+VQVENEYGSY S   +H Y LR+L +
Sbjct  113  TSDPEYLAHVDRYLDRILPQVAERQVTRGGNVIMVQVENEYGSYGS---DHAY-LRHLAD  168

Query  232  KHV--DYNAVLFTTDGASRNFLKCGKIPGVYATVDFGPNSNVSKMFEAQREFEPSGPLVN  289
              V       LFT+DG + ++L  G I GV ATV+FG  S   + F   R   P  PL  
Sbjct  169  GLVRRGIEVPLFTSDGPADHYLTGGTIDGVLATVNFG--SEPEQAFATLRAHRPDDPLFC  226

Query  290  SEYYPGWLTHWGEKKHARQDTKDVVKTLREMLNEKANVNFYMFYGGSNFGFTAGANQFGS  349
             E++ GW  HWG  +H  +D  D   TL  +L   A+VN YM +GGSN G  AGAN+ G+
Sbjct  227  MEFWCGWFDHWGH-EHVVRDPHDAADTLERILAAGASVNLYMAHGGSNPGTRAGANRDGA  285

Query  350  I----YQSDITSYDYDAPISEAGDLTDKYYAIKNVLEEYFNLTSNITVETQDKGDYGEIT  405
                 ++  +TSYDYDAPI E G  T+K++  + VL  Y      +             T
Sbjct  286  QADGGWRPTVTSYDYDAPIDERGAPTEKFWRFREVLSAYNEELPEVPAV---PAVLPPAT  342

Query  406  LKKTATMFARKIREKMGKFH-VEHRPLSFEALEQNFGYVLYETTIPSK  452
            L    ++  R+  + + +   V   P +FE L    G VLY TT+P  
Sbjct  343  LHPEGSVLLRQALDVLARPEVVAPVPPTFEELGLEHGLVLYRTTVPGP  390


==> gi|320109257|ref|YP_004184847.1| glycoside hydrolase family 35
[Terriglobus saanensis SP1PR4]
Length=640
          Length = 640

 Score = 273 bits (698),  Expect = 2e-83, Method: Compositional matrix adjust.
 Identities = 160/425 (38%), Positives = 238/425 (56%), Gaps = 39/425 (9%)

Query  63   FYMDGKPFQYVSGSAHYFRMPNQYWRDRLRKIKAAGLNAVSTYVEWSQHERVPGVYDFEG  122
            F +DGKPF+ ++G  HY R+P   W D ++K KA GLNA++TYV W+ HE  PGVYDF G
Sbjct  33   FELDGKPFRILTGEMHYARIPRARWDDAMQKAKALGLNAITTYVFWNVHEPRPGVYDFTG  92

Query  123  DLDVKRFVEMAQEEGLFVILRPGPYICAERDMGGLPYWLMTKHPDIQLRSSDFFYTYYVQ  182
              D+  ++  AQ  GL VILRPGPY CAE + GG P WL+ K P + +RSSD  +   V 
Sbjct  93   QNDLGEYLAAAQRAGLKVILRPGPYACAEWEFGGYPAWLI-KDPTVVVRSSDPKFMKPVA  151

Query  183  RWMDKLLGKFTDLWYGKGGPIILVQVENEYGSYHSCDYNHTYWLRNLF----------EK  232
            +W  +L  +        GGPII VQVENEYGS+ + D+ +   +++L           +K
Sbjct  152  KWFHRLGQEVQPYLAANGGPIIAVQVENEYGSFGN-DHAYMEQMKDLVISSGIGGKNPKK  210

Query  233  HVDYNA---------VLFTTDGASRNFLKCGKIPGVYATVDFGPNSNVSKM--FEAQREF  281
             VD +          +L+T DG  +  L  G +P + A V+FG     S++  +EA   F
Sbjct  211  AVDEDGKNVPQDTGTMLYTADGGVQ--LPNGTLPELPAVVNFGGGQAKSELARYEA---F  265

Query  282  EPSGPLVNSEYYPGWLTHWGEKKHARQDTKDVVKTLREMLNEKANVNFYMFYGGSNFGFT  341
             P+GP +  EY+ GW  HWG   H + +  + V     ML    +V+ YM YGG++FG+ 
Sbjct  266  RPNGPRMVGEYWAGWFDHWG-NNHQKTNAAEQVAEYEYMLKRGYSVSLYMLYGGTSFGWM  324

Query  342  AGANQFG-SIYQSDITSYDYDAPISEAGDLTDKYYAIKNVLEEYFNLTSNITVETQDKGD  400
            AGAN    + Y+ D+TSYDYDAPI E G+ T KY+A++ V++    +T     ET     
Sbjct  325  AGANSGDKAPYEPDVTSYDYDAPIDERGNPTPKYFALREVIQRVTGITPPPVPETAATVA  384

Query  401  YGEITLKKTATMFARKIREKMGKFHVEHRPLSFEALEQNFGYVLYETTIPSKFIKGQNSK  460
            Y    + +TA+++     + + K H     L+ E ++Q +GY+LY T + +    GQ  +
Sbjct  385  YPIAPILQTASLW-----DNLSKPHTSVTTLTMEDIDQAYGYILYTTQLSA----GQQGE  435

Query  461  LEIKK  465
            L++ +
Sbjct  436  LKLDE  440


==> gi|269794634|ref|YP_003314089.1| beta-galactosidase [Sanguibacter
keddieii DSM 10542]
Length=586
          Length = 586

 Score = 266 bits (680),  Expect = 2e-81, Method: Compositional matrix adjust.
 Identities = 148/391 (38%), Positives = 219/391 (56%), Gaps = 12/391 (3%)

Query  60   ENSFYMDGKPFQYVSGSAHYFRMPNQYWRDRLRKIKAAGLNAVSTYVEWSQHERVPGVYD  119
            E  F +DGKPF+ +SG+ HYFR+    W DR+ K +  GLN + TYV W+ H    G + 
Sbjct  5    ETDFLLDGKPFRILSGALHYFRVHPDLWADRIHKARLMGLNTIETYVPWNAHAPQRGEFR  64

Query  120  FEGDLDVKRFVEMAQEEGLFVILRPGPYICAERDMGGLPYWLMTKHPDIQLRSSDFFYTY  179
             +G LD++RF+ + + EG+  I+RPGPYICAE D GGLP WL  + P + +R  +  Y  
Sbjct  65   TDGALDLERFLRLVEAEGMLAIVRPGPYICAEWDNGGLPGWLF-RDPAVGVRRDEPLYME  123

Query  180  YVQRWMDKLLGKFTDLWYGKGGPIILVQVENEYGSYHSCDYNHTYWLRNLFEKHVDYNAV  239
             V  ++  +L         +GGP++LVQVENEYG+Y S D+ +   L  L   H      
Sbjct  124  AVSEYLGTVLDLVAPFQVDRGGPVVLVQVENEYGAYGS-DHVYLEKLMALTRSH-GITVP  181

Query  240  LFTTDGASRNFLKCGKIPGVYATVDFGPNSNVSKMFEAQREFEPSGPLVNSEYYPGWLTH  299
            L + D  S   L  G I G++ T  FG  S  ++     RE +P+GPL+ +E++ GW  H
Sbjct  182  LTSIDQPSGTMLADGSIDGLHRTGSFG--SRSAERLATLREHQPTGPLMCAEFWDGWFDH  239

Query  300  WGEKKHARQDTKDVVKTLREMLNEKANVNFYMFYGGSNFGFTAGANQFGSIYQSDITSYD  359
            WG   H     +D  + L E+L   A+VN YMF+GG+NFGFT+GAN  G +YQ   TSYD
Sbjct  240  WGAHHHT-TSAQDAARELDELLAAGASVNIYMFHGGTNFGFTSGANDKG-VYQPTTTSYD  297

Query  360  YDAPISEAGDLTDKYYAIKNVLEEYFNLTSNITVETQDKGDYGEITLKKTATMFARKIRE  419
            YDAP++E G  T+K++A + V+  Y  +      E +        T++   ++      E
Sbjct  298  YDAPLAEDGYPTEKFFAFREVIARYAPVPDEPLPERRPA---PLPTVELEFSLPVLDAAE  354

Query  420  KMGKFHV-EHRPLSFEALEQNFGYVLYETTI  449
            ++G +   EH P + E ++   G+ LY TT+
Sbjct  355  RLGSWTASEHVPTTDE-VDSFTGFALYRTTL  384


==> gi|295135993|ref|YP_003586669.1| beta-galactosidase [Zunongwangia
profunda SM-A87]
Length=616
          Length = 616

 Score = 264 bits (675),  Expect = 3e-80, Method: Compositional matrix adjust.
 Identities = 165/438 (38%), Positives = 246/438 (56%), Gaps = 26/438 (6%)

Query  37   LIIIYCSTLENSKSE-RTFEINHDENSFYMDGKPFQYVSGSAHYFRMPNQYWRDRLRKIK  95
            LI+++C  +  ++++   F+I  ++ +F   G+P    +G  HY R+P  YWR RL+ IK
Sbjct  7    LILLFCLAVNTTQAQDEVFKI--EDGNFKYKGEPIHIYAGEMHYARIPKAYWRHRLQMIK  64

Query  96   AAGLNAVSTYVEWSQHERVPGVYDF-EGDLDVKRFVEMAQEEGLFVILRPGPYICAERDM  154
            A GLNAV+TYV W+ H   PG +D+  G+ ++  F++MA+EEGLFVILRPGPY CAE + 
Sbjct  65   ALGLNAVNTYVFWNYHNTAPGKWDWTSGNKNLPEFIKMAKEEGLFVILRPGPYACAEWEF  124

Query  155  GGLPYWLMTKHPDIQLRSSDFFYTYYVQRWMDKLLGKFTDLWYGKGGPIILVQVENEYGS  214
            GG P+WL  K+PD+++R ++  +    + ++++   +        GG +I+VQ ENE+GS
Sbjct  125  GGYPWWLQ-KNPDLKIRQNNPAFLDSCRTYINEFATQVKPFQASNGGNVIMVQAENEFGS  183

Query  215  YHS-----CDYNHTYWLRNLFE--KHVDYNAVLFTTDGASRNFLKCGKIPGVYATVDFGP  267
            + +        +H  + + +F+  K    +   FT+DG      K G I GV  T + G 
Sbjct  184  FVAQREDISTEDHKAYKQKIFDMLKDSGLDGPFFTSDGTW--LFKGGAIDGVLPTAN-GE  240

Query  268  NSNVSKMFEAQREF-EPSGPLVNSEYYPGWLTHWGEKKHARQDTKDVVKTLREMLNEKAN  326
            N NV+ + +A  E+    GP + +E+YPGWL HW E  + +   + + K     L    +
Sbjct  241  N-NVANLKKAVNEYHNGEGPYMVAEFYPGWLDHWAEPFN-KISAEAIAKQTEVYLKNDVD  298

Query  327  VNFYMFYGGSNFGFTAGAN-QFGSIYQSDITSYDYDAPISEAGDLTDKYYAIKNVLEEYF  385
             NFYM +GG+NFGFT+GAN       Q DITSYDYDAPISEAG  T KY AI+ +++EY 
Sbjct  299  FNFYMVHGGTNFGFTSGANYNDDHDIQPDITSYDYDAPISEAGWATPKYRAIRKLMKEYV  358

Query  386  NLTSNITVETQDKGDYGEITLKKTATMFARKIREKMGKFHVEHRPLSFEALEQNFGYVLY  445
                    +        EI L K  +        K  K  +   P+SFEAL+Q +GYVLY
Sbjct  359  AYDIPEIPKQIPVISIPEIKLNKKQSALDVI---KASKPVIADAPMSFEALDQGYGYVLY  415

Query  446  ETTIPSKFIKGQNSKLEI  463
                  KF +    KL+I
Sbjct  416  R----KKFTQPITGKLQI  429
