# Supplementary material for: An insight into the salivary gland content of the human body louse, Pediculus humanus
Source: Sci Rep. 2025 May 26;15:18322. doi: 10.1038/s41598-025-01412-5 (PMC12106848; doi:10.1038/s41598-025-01412-5)
Supplement: Supplementary file 2 — Supplementary Information 2. [file 41598_2025_1412_MOESM2_ESM.zip › S2/links/BAC-LIGHT/Phseq_10488-BAC-LIGHT.txt]

>Phseq_10488

gi|337279114|ref|YP_004618585.1| hypothetical protein Rta_14750 [...  31.6    0.53
gi|91787777|ref|YP_548729.1| thioesterase superfamily protein [Po...  28.5    8.1


==> gi|337279114|ref|YP_004618585.1| hypothetical protein Rta_14750
[Ramlibacter tataouinensis TTB310]
Length=125
          Length = 125

 Score = 31.6 bits (70),  Expect = 0.53, Method: Compositional matrix adjust.
 Identities = 16/55 (29%), Positives = 27/55 (49%), Gaps = 10/55 (18%)

Query  35  FRCLITLKFIWMRVFLCQ----------IYSFISFFKAINYPFSFFLRVYLRSVT  79
           FR L T++  WMR   CQ            +F +F+K + YP +  +R+Y+   +
Sbjct  22  FRYLETIRIEWMRSIGCQPDPRGEGPVIANAFCNFYKQLEYPGNVRVRMYVSDPS  76


==> gi|91787777|ref|YP_548729.1| thioesterase superfamily protein
[Polaromonas sp. JS666]
Length=140
          Length = 140

 Score = 28.5 bits (62),  Expect = 8.1, Method: Compositional matrix adjust.
 Identities = 13/53 (25%), Positives = 25/53 (47%), Gaps = 10/53 (19%)

Query  35  FRCLITLKFIWMRVFLCQ----------IYSFISFFKAINYPFSFFLRVYLRS  77
           FR + T++  WM    CQ          + +F +F++ + YP    +R+Y+  
Sbjct  36  FRYMETIRIDWMCAIGCQPDPQGEGPVIVNAFCNFYRQLEYPGDVLIRMYVSD  88
