# Supplementary material for: An insight into the salivary gland content of the human body louse, Pediculus humanus
Source: Sci Rep. 2025 May 26;15:18322. doi: 10.1038/s41598-025-01412-5 (PMC12106848; doi:10.1038/s41598-025-01412-5)
Supplement: Supplementary file 2 — Supplementary Information 2. [file 41598_2025_1412_MOESM2_ESM.zip › S2/links/BAC-LIGHT/Phseq_10494-BAC-LIGHT.txt]

>Phseq_10494

gi|94986547|ref|YP_594480.1| DNA polymerase I [Lawsonia intracell...  38.9    0.13
gi|103485600|ref|YP_615161.1| hypothetical protein Sala_0103 [Sph...  33.9    1.9
gi|91787301|ref|YP_548253.1| transcriptional activator domain-con...  35.0    2.2
gi|269796602|ref|YP_003316057.1| hypothetical protein Sked_33280 ...  33.9    3.3
gi|32490909|ref|NP_871163.1| bifunctional UDP-glucuronic acid dec...  34.3    3.7
gi|297538453|ref|YP_003674222.1| MalT-like ATP-dependent transcri...  33.5    4.1
gi|83310796|ref|YP_421060.1| guanosine polyphosphate pyrophosphoh...  32.3    6.7
gi|291615304|ref|YP_003525461.1| DNA polymerase III, subunit delt...  33.1    7.3
gi|269792689|ref|YP_003317593.1| DNA polymerase I [Thermanaerovib...  33.1    9.4
gi|336173139|ref|YP_004580277.1| membrane protein [Lacinutrix sp....  32.0    9.5


==> gi|94986547|ref|YP_594480.1| DNA polymerase I [Lawsonia intracellularis
PHE/MN1-00]
Length=868
          Length = 868

 Score = 38.9 bits (89),  Expect = 0.13, Method: Compositional matrix adjust.
 Identities = 25/76 (33%), Positives = 40/76 (53%), Gaps = 14/76 (18%)

Query  38   SDMHSRTA---------KAIGISRDHAKILNYARIYGAGVKFAQKLLQQFNPLLNESDAL  88
            +D+H+RTA         +     R +AK +N+  IYG G    QKL Q+ N  LNE  A 
Sbjct  667  ADIHTRTASLLYEKSQEEVTADERRNAKTINFGLIYGMG---PQKLAQELNTTLNE--AK  721

Query  89   KKATKIYQYTKGVKRF  104
            K   + +++ + +K+F
Sbjct  722  KFIQRYFEHLQAIKKF  737


==> gi|103485600|ref|YP_615161.1| hypothetical protein Sala_0103
[Sphingopyxis alaskensis RB2256]
Length=156
          Length = 156

 Score = 33.9 bits (76),  Expect = 1.9, Method: Compositional matrix adjust.
 Identities = 17/56 (30%), Positives = 29/56 (52%), Gaps = 10/56 (18%)

Query  116  ERFGCLEVNDMATAYQITKILNKKFGEIFSGSHWTRGTESHMFNKLEKIASALEPK  171
            E  G L+++D+ +  +I          +F+  HW RG   H F  L+++ SAL P+
Sbjct  22   ESTGPLKLSDLGSGPKI----------LFAFQHWCRGCHVHGFPTLQRLHSALSPR  67


==> gi|91787301|ref|YP_548253.1| transcriptional activator domain-containing
protein [Polaromonas sp. JS666]
Length=1067
          Length = 1067

 Score = 35.0 bits (79),  Expect = 2.2, Method: Compositional matrix adjust.
 Identities = 19/66 (29%), Positives = 30/66 (45%), Gaps = 0/66 (0%)

Query  25   LGWMTLQGTKSNESDMHSRTAKAIGISRDHAKILNYARIYGAGVKFAQKLLQQFNPLLNE  84
            L W+ L    +  +D  +R+A  I +  DH   L Y   Y A +    + L +   LL +
Sbjct  828  LAWVELWAGDAGRADETARSALEIAVDLDHLMTLGYVITYAAIIAAESEDLARLAELLGD  887

Query  85   SDALKK  90
            +D L K
Sbjct  888  ADRLWK  893


==> gi|269796602|ref|YP_003316057.1| hypothetical protein Sked_33280
[Sanguibacter keddieii DSM 10542]
Length=304
          Length = 304

 Score = 33.9 bits (76),  Expect = 3.3, Method: Compositional matrix adjust.
 Identities = 20/68 (29%), Positives = 33/68 (49%), Gaps = 3/68 (4%)

Query  34   KSNESDMHSRTAKAIGISRDHAKILNYARIYG---AGVKFAQKLLQQFNPLLNESDALKK  90
            + +E    + TA   G+ +    +   +R+YG   AG  +A  +LQQ  PL +ESD+   
Sbjct  201  RVDEETDAAWTAWRRGVEKVGPPVFPASRLYGHSEAGTAYAVDVLQQVRPLKDESDSYVL  260

Query  91   ATKIYQYT  98
               I  +T
Sbjct  261  LLSIESWT  268


==> gi|32490909|ref|NP_871163.1| bifunctional UDP-glucuronic acid
decarboxylase/UDP-4-amino-4-deoxy-L-arabinose formyltransferase 
[Wigglesworthia glossinidia endosymbiont of Glossina brevipalpis]
Length=654
          Length = 654

 Score = 34.3 bits (77),  Expect = 3.7, Method: Compositional matrix adjust.
 Identities = 17/48 (35%), Positives = 22/48 (46%), Gaps = 5/48 (10%)

Query  11   LGDSTYAKVHGCTPLGWMTLQGTKSNESDMHSRTAKAIGISRDHAKIL  58
            L  S   K  GC+PL W+ + G K+    +H  T K      DH  IL
Sbjct  104  LHGSLLPKYRGCSPLNWVLINGEKTTGVTLHRMTKKI-----DHGSIL  146


==> gi|297538453|ref|YP_003674222.1| MalT-like ATP-dependent transcriptional
regulator [Methylotenera versatilis 301]
Length=258
          Length = 258

 Score = 33.5 bits (75),  Expect = 4.1, Method: Compositional matrix adjust.
 Identities = 54/235 (23%), Positives = 98/235 (42%), Gaps = 27/235 (11%)

Query  137  NKKFGEIFSGSHWTRGTESHM--FNKLEKIASALEPKTPFLSC--RLSTALEPHYLNDDY  192
            NK + +IFS    +   E+H+  F+ L+   +   P    ++C       L    LN D 
Sbjct  7    NKHWEKIFSVIQRSYAIENHLEFFSWLQNGVNEFLPHDVLIACWGDFEKKLVKSKLNYDV  66

Query  193  -----HLNTRINWVVQSG-AVDFLHLMLVCMRWLTNGHARYCFS------FHDEIRYLFP  240
                  +NT+  +   +G  V  LHL  +   WL N    +  +         + + + P
Sbjct  67   ASNLSEINTQTVFDSNNGYDVCMLHLHQL---WLNNNRCWFVINNLNHHQVESQFQIVLP  123

Query  241  SEQKYSGALAVH-LTNLFVRSFCCH----RLGIYDLPQSVAFFSSVEVDTILRK-EAKDD  294
             +     +L V+ ++++   + C +    +  ++D+P SV       +D +LRK +    
Sbjct  124  KKLDQLNSLMVYGVSDVRGSNVCLYVFFSKENVFDVPNSVMGLIMPHIDNVLRKIQHLKP  183

Query  295  CITPSNPHGMEKGYGIPPGESLNIYETIKKSGGSLSVFFKKSEMSQATKKKHIRR  349
              TP+    +  G G+   E L I   I KSG +        ++SQ T K H++R
Sbjct  184  LKTPTESAIILDGTGLSVRE-LEIIHWI-KSGKTNQEIATILDISQNTVKSHLKR  236


==> gi|83310796|ref|YP_421060.1| guanosine polyphosphate pyrophosphohydrolase/synthetase
[Magnetospirillum magneticum AMB-1]
Length=182
          Length = 182

 Score = 32.3 bits (72),  Expect = 6.7, Method: Compositional matrix adjust.
 Identities = 14/33 (42%), Positives = 20/33 (61%), Gaps = 0/33 (0%)

Query  147  SHWTRGTESHMFNKLEKIASALEPKTPFLSCRL  179
            +HW+R   +    + E I SAL   +PFL+CRL
Sbjct  138  AHWSRDKMAAYRAEAEAILSALRDASPFLACRL  170


==> gi|291615304|ref|YP_003525461.1| DNA polymerase III, subunit
delta [Sideroxydans lithotrophicus ES-1]
Length=337
          Length = 337

 Score = 33.1 bits (74),  Expect = 7.3, Method: Compositional matrix adjust.
 Identities = 17/69 (25%), Positives = 40/69 (58%), Gaps = 1/69 (1%)

Query  42   SRTAKAIGISRDHAKILNYARIYGAGVKFAQKLLQQFNPLLNESDALKKATKIYQYTKGV  101
            ++ ++A+  + + +  L  AR++G   K  ++ +++F P   E  AL++A +I +  KG+
Sbjct  257  AKVSRAVQQNGNLSGALRDARVWGIRQKLVERAVRRFTPFFAER-ALRQAAQIDKLVKGL  315

Query  102  KRFTVRPEI  110
            ++  V  E+
Sbjct  316  RQGDVWDEL  324


==> gi|269792689|ref|YP_003317593.1| DNA polymerase I [Thermanaerovibrio
acidaminovorans DSM 6589]
Length=836
          Length = 836

 Score = 33.1 bits (74),  Expect = 9.4, Method: Compositional matrix adjust.
 Identities = 24/79 (30%), Positives = 40/79 (51%), Gaps = 14/79 (18%)

Query  38   SDMHSRTAKAI-GIS--------RDHAKILNYARIYGAGVKFAQKLLQQFNPLLNESDAL  88
            +D+H+RTA  I G+         R  AK++N+  +YG G   A  L Q+    ++ S+A 
Sbjct  642  ADVHARTASWIYGVDPQAVSPEQRRFAKVVNFGLLYGMG---AHGLAQRMG--VSRSEAA  696

Query  89   KKATKIYQYTKGVKRFTVR  107
            +   + +    GV+ FT R
Sbjct  697  EVMERYFSALPGVREFTRR  715


==> gi|336173139|ref|YP_004580277.1| membrane protein [Lacinutrix
sp. 5H-3-7-4]
Length=194
          Length = 194

 Score = 32.0 bits (71),  Expect = 9.5, Method: Compositional matrix adjust.
 Identities = 22/78 (28%), Positives = 42/78 (54%), Gaps = 7/78 (9%)

Query  30   LQGTKSNESDMHS-----RTAKAIGISRDHAKILNYARIYGAGVKFAQKLLQQFNPLLNE  84
            LQG   +++DM+      + A A+G+S D    +  A++  AG+ F+++  Q+   L+NE
Sbjct  90   LQGIMVSQTDMNKAEKFFKKAVALGLSMDQD--MAMAKLNLAGIAFSKRRKQEATILINE  147

Query  85   SDALKKATKIYQYTKGVK  102
            +  L K   + +  K +K
Sbjct  148  AQKLDKQGMLKEQIKEMK  165
