# Supplementary material for: An insight into the salivary gland content of the human body louse, Pediculus humanus
Source: Sci Rep. 2025 May 26;15:18322. doi: 10.1038/s41598-025-01412-5 (PMC12106848; doi:10.1038/s41598-025-01412-5)
Supplement: Supplementary file 2 — Supplementary Information 2. [file 41598_2025_1412_MOESM2_ESM.zip › S2/links/BAC-LIGHT/Phseq_10498-BAC-LIGHT.txt]

>Phseq_10498

gi|113476372|ref|YP_722433.1| Ion transport protein [Trichodesmiu...  122     8e-30
gi|110667056|ref|YP_656867.1| Kef-type K+ transporter NAD-binding...  119     2e-29
gi|108804181|ref|YP_644118.1| Ion transport protein [Rubrobacter ...  114     3e-27
gi|71065882|ref|YP_264609.1| VIC family potassium channel protein...  114     5e-27
gi|330507644|ref|YP_004384072.1| Ion transport protein [Methanosa...  111     4e-26
gi|338211646|ref|YP_004655699.1| Ion transport protein [Runella s...  110     7e-26
gi|161528513|ref|YP_001582339.1| Ion transport protein [Nitrosopu...  108     1e-25
gi|254294790|ref|YP_003060813.1| ion transporter [Hirschia baltic...  108     2e-25
gi|284034967|ref|YP_003384897.1| ion transporter [Spirosoma lingu...  107     8e-25
gi|83312461|ref|YP_422725.1| Kef-type K+ transporter NAD-binding ...  107     4e-24


==> gi|113476372|ref|YP_722433.1| Ion transport protein [Trichodesmium
erythraeum IMS101]
Length=357
          Length = 357

 Score = 122 bits (307),  Expect = 8e-30, Method: Compositional matrix adjust.
 Identities = 80/262 (31%), Positives = 140/262 (53%), Gaps = 16/262 (6%)

Query  145  TFQGKVYNFLE--RPSGWKCVLYHIAVFMVVLICLIFSVLSTIDGYQDFANETLFWMEIC  202
            ++Q  +Y   E   P  +  +L  + + ++  I +I  +L T   +     E L  +EI 
Sbjct  21   SWQENIYYIFEYSNPKNFLSLLDDLIITILTSISVIAFILDTSPKFSQHYPEQLKLIEIL  80

Query  203  LVVFFGVEYAIRLWSAGCRSKYMGCV-GRLRFIRKPICIIDLIVVVASIVVLCSSNGQVF  261
            + +FF +EY IR+W      KY   + GRLR++  P+ +ID++ ++   +       QV 
Sbjct  81   VTIFFTIEYLIRIWICTVNPKYNHPIYGRLRYVITPLALIDIVAILPFYL-------QVL  133

Query  262  ATSA--IRGIRFLQILRMLHVDRQGGTWRLLGSVVFIHRQELITTLYIGFLGLIFSSYFV  319
              S   I+    L++ R+  + R   + R +  V+   ++ELI TL +    L+F S  +
Sbjct  134  FPSLEFIKFTLLLRLFRLFKISRYSESLRTIFKVIAAKKEELIATLLVVIFVLVFVSSLM  193

Query  320  YLAEKDAKGENGRTDFESYADALWWGVITVTTIGYGDAVPQTWMGKIVASCFSVFAISFF  379
            +L E + +       F S  + +WWGV+T+TT+GYGD  P T +GK++++  +   I  F
Sbjct  194  FLVESEVQPNK----FSSILETMWWGVVTLTTVGYGDVYPVTHLGKLLSATVAFLGIGIF  249

Query  380  ALPAGILGSGFALKVQQKQRQK  401
            ALPAGI+ SGFA +VQ+++ +K
Sbjct  250  ALPAGIIASGFAEEVQKRRVKK  271


==> gi|110667056|ref|YP_656867.1| Kef-type K+ transporter NAD-binding
component [Haloquadratum walsbyi DSM 16790]
Length=267
          Length = 267

 Score = 119 bits (298),  Expect = 2e-29, Method: Compositional matrix adjust.
 Identities = 72/222 (32%), Positives = 118/222 (53%), Gaps = 13/222 (6%)

Query  172  VVLICLIFSVLSTIDGYQDFANETLFWMEICLVVFFGVEYAIRLWSAGCRSKYMGCV-GR  230
            +++I +I  +L T+D         L+ +EI  V  F +EY   +WS     KY   + GR
Sbjct  33   LIVINIIAVLLETVDPIAATYGRELYLIEIISVSVFTIEYLAHVWSIIETRKYDNPILGR  92

Query  231  LRFIRKPICIIDLIVVVASIVVLCSSNGQVFA--TSAIRGIRFLQILRMLHVDRQGGTWR  288
            +RF   P+ IIDL+ ++   +        +FA  T  +R +R ++++R+L + R   + R
Sbjct  93   IRFTFTPLMIIDLLAILPFYL------ASIFAVDTRFLRAMRLVRVIRLLKIARYSESIR  146

Query  289  LLGSVVFIHRQELITTLYIGFLGLIFSSYFVYLAEKDAKGENGRTDFESYADALWWGVIT  348
               +V+   +++L+    +  + L+ SS  +Y  E +A+ E     F S    LWWG +T
Sbjct  147  SFATVLRSQKEKLVVAAAMNLILLVLSSSIMYQLEHNAQPEL----FSSIPATLWWGAMT  202

Query  349  VTTIGYGDAVPQTWMGKIVASCFSVFAISFFALPAGILGSGF  390
            +TT+GYGD  P T  G++  S  +VF I  FALPA IL +GF
Sbjct  203  LTTVGYGDMYPVTQGGQVAGSLIAVFGIGLFALPASILAAGF  244


==> gi|108804181|ref|YP_644118.1| Ion transport protein [Rubrobacter
xylanophilus DSM 9941]
Length=269
          Length = 269

 Score = 114 bits (284),  Expect = 3e-27, Method: Compositional matrix adjust.
 Identities = 86/263 (33%), Positives = 127/263 (48%), Gaps = 15/263 (6%)

Query  149  KVYNFLERPSGWKCVLYHIAVFMVVLICL--IFSVLSTIDGYQDFANETLFWMEICLVVF  206
            +V+  LE  +G       +A F+V LI L    ++L T+ G      E L       V  
Sbjct  4    RVFEVLEGGTGGPAGRLFVA-FIVSLILLNVAAAMLETVRGVDARYGEALDAFGAASVGV  62

Query  207  FGVEYAIRLWSAGCRSKYMGCV-GRLRFIRKPICIIDLIVVVASIVVLCSSNGQVFATSA  265
            F  EYA+RLWS     +Y   V GR RF   P+ ++DL  ++   +    +         
Sbjct  63   FTAEYALRLWSCTASPRYSHPVWGRARFALTPLALVDLCAILPFYLSFLFAADLRSLRLL  122

Query  266  IRGIRFLQILRMLHVDRQGGTWRLLGSVVFIHRQELITTLYIGFLGLIFSSYFVYLAEKD  325
                  L + R+L VDR    + +L  VV   R EL+ TL +G + L+ SS  +Y  E+D
Sbjct  123  R----LLWLSRLLKVDRYSEAFAMLWRVVCRRRDELVLTLTVGAVLLVISSTLMYFVERD  178

Query  326  AKGENGRTDFESYADALWWGVITVTTIGYGDAVPQTWMGKIVASCFSVFAISFFALPAGI  385
            A+       F S   A+WW V T+TT+GYGD  P T +GK++    +   +  FALPAGI
Sbjct  179  AQPRA----FSSIPAAMWWAVQTLTTVGYGDVYPATPLGKLLGGVVATLGVGMFALPAGI  234

Query  386  LGSGFALKVQQKQRQKHFNRQIP  408
            LGSG    +++ +R +   R  P
Sbjct  235  LGSGL---MEEIRRSREEGRVCP  254


==> gi|71065882|ref|YP_264609.1| VIC family potassium channel protein
[Psychrobacter arcticus 273-4]
Length=325
          Length = 325

 Score = 114 bits (286),  Expect = 5e-27, Method: Compositional matrix adjust.
 Identities = 72/256 (28%), Positives = 129/256 (50%), Gaps = 18/256 (7%)

Query  150  VYNFLERPSG----WKCVLYHIAVFMVVLICLIFSVLSTIDGYQDFANETLFWMEICLVV  205
            VYN L+         +CV Y +   ++  +  + +   ++D +     E   W E   +V
Sbjct  13   VYNILQNDEHDTLFSRCVDYFLIFLIMANVTAVIA--ESVDTWYYPYQEYFTWFENFSIV  70

Query  206  FFGVEYAIRLWS-AGCRSKYMGCVGRLRFIRKPICIIDLIVVVASIVVLCSSNGQVFATS  264
             F +EY +RLWS A  +        R  +++ P  +IDLI +  + +         F + 
Sbjct  71   IFSIEYLLRLWSVAEAKPSNTTWRQRWDWLKSPSALIDLIAIAPAFL-------NFFVSI  123

Query  265  AIRGIRFLQILRMLHVDRQGGTWRLLGSVVFIHRQELITTLYIGFLGLIFSSYFVYLAEK  324
             +R +R L++ R+L + R   + R+L  V+   +      ++I  + ++ +S  +YL E 
Sbjct  124  DLRFLRILRLFRILKLTRYFASLRILLVVISKEKGSFQAVIFILIIMIVTASSGIYLVEN  183

Query  325  DAKGENGRTDFESYADALWWGVITVTTIGYGDAVPQTWMGKIVASCFSVFAISFFALPAG  384
             A+ E    +FES   A+WW V+T+TT+GYGD  P T  GKI+ +  ++  +   ALPAG
Sbjct  184  HAQPE----EFESIPKAMWWAVVTLTTVGYGDVTPITNAGKILGAIITILGVGIAALPAG  239

Query  385  ILGSGFALKVQQKQRQ  400
            IL +G A ++ Q++ +
Sbjct  240  ILATGLANELSQRREE  255


==> gi|330507644|ref|YP_004384072.1| Ion transport protein [Methanosaeta
concilii GP6]
Length=287
          Length = 287

 Score = 111 bits (277),  Expect = 4e-26, Method: Compositional matrix adjust.
 Identities = 67/197 (34%), Positives = 104/197 (53%), Gaps = 10/197 (5%)

Query  207  FGVEYAIRLWSAGCRSKYMGCVG-RLRFIRKPICIIDLIVVVASIVVLCSSNGQVFATSA  265
            F +EY +R+WS      Y    G RLRF   P+ ++DLI V+   +    ++ +     A
Sbjct  68   FTIEYILRIWSCIEDPIYRAPQGNRLRFAITPLAMVDLIAVLPFYLPFVIADLRF--VRA  125

Query  266  IRGIRFLQILRMLHVDRQGGTWRLLGSVVFIHRQELITTLYIGFLGLIFSSYFVYLAEKD  325
            +R  R  +IL++ H  R   T      V+ + ++EL   L+   + LI S+  +Y AE D
Sbjct  126  MRLFRLFRILKLAHYSRALQT---FDDVLRLKKEELGLMLFTIIVLLITSAGLMYEAEHD  182

Query  326  AKGENGRTDFESYADALWWGVITVTTIGYGDAVPQTWMGKIVASCFSVFAISFFALPAGI  385
            A+ E     F S  DA+WWG++T+ T+GYGD  P T  G+++ S   +  I  FALPAG+
Sbjct  183  AQPEA----FASIPDAMWWGIVTLATVGYGDIYPITPWGRLIGSVVVILGIGLFALPAGL  238

Query  386  LGSGFALKVQQKQRQKH  402
            L  GF     Q++  +H
Sbjct  239  LAMGFVQVQAQRKEAEH  255


==> gi|338211646|ref|YP_004655699.1| Ion transport protein [Runella
slithyformis DSM 19594]
Length=281
          Length = 281

 Score = 110 bits (275),  Expect = 7e-26, Method: Compositional matrix adjust.
 Identities = 78/264 (30%), Positives = 133/264 (50%), Gaps = 15/264 (6%)

Query  145  TFQGKVYNFLERPSGWK---CVLYHIAVFMVVLICLIFSVLSTIDGYQDF-ANETLFW-M  199
            T + +VYN LE  +  +    +  +IA+  ++ I  +  +L T+   + +   E++F   
Sbjct  2    TLRKRVYNTLEFSAVGRRGMSLYINIALVSIIFINSVAIILHTVPEIRHYRLYESIFTDF  61

Query  200  EICLVVFFGVEYAIRLWSAGCRSKYM-GCVGRLRFIRKPICIIDLIVVVASIVVLCSSNG  258
            EI  V+ F +EY +R+WS     +Y  G  GRLR+I     I+D + +      L +S+ 
Sbjct  62   EIFSVIIFTIEYCLRIWSCVENPRYKNGWRGRLRYIFSFWAIVDFLGIFPFYFTLLTSDF  121

Query  259  QVFATSAIRGIRFLQILRMLHVDRQGGTWRLLGSVVFIHRQELITTLYIGFLGLIFSSYF  318
             +     IR +R  ++ R+  V R     +++ +V+   ++EL+         L+ SS  
Sbjct  122  GI-----IRILRVFRLFRLFRVTRYSHALKMIRNVLLETKEELLICFSFIIFTLLISSSV  176

Query  319  VYLAEKDAKGENGRTDFESYADALWWGVITVTTIGYGDAVPQTWMGKIVASCFSVFAISF  378
            +Y  E + + E     F S    LWWGVIT+TT GYGD  P T  GK       +  I+ 
Sbjct  177  MYYLEHNVQPER----FRSIPATLWWGVITMTTTGYGDMYPVTAAGKFFGGIVLILGIAL  232

Query  379  FALPAGILGSGFALKVQQKQRQKH  402
            FALP GI+ SGF  ++++ + +K+
Sbjct  233  FALPTGIIASGFMEQIRRDKGRKY  256


==> gi|161528513|ref|YP_001582339.1| Ion transport protein [Nitrosopumilus
maritimus SCM1]
Length=267
          Length = 267

 Score = 108 bits (271),  Expect = 1e-25, Method: Compositional matrix adjust.
 Identities = 79/256 (31%), Positives = 133/256 (52%), Gaps = 11/256 (4%)

Query  149  KVYNFLERPSGWKCV-LYHIAVFMVVLICLIFSVLSTIDGYQDFANETLFWMEICLVVFF  207
            + Y  LE  +  K   ++   +  ++ + ++F ++ T +   D         E+  V+ F
Sbjct  8    RTYEILEGTTNDKITKIFQYFIIALISVNVLFVIIETEESVLDEYGYLFTPFEVFSVIVF  67

Query  208  GVEYAIRLWSAGCRSKYMGC-VGRLRFIRKPICIIDLIVVVASIVVLCSSNGQVFATSAI  266
             +EYA R+       KY     G LRF+  P+ ++DL  ++   +        V     I
Sbjct  68   TLEYAGRIIVCKLNPKYQNKKFGILRFVFTPMMLVDLAAILPFFLPFV-----VMDIRFI  122

Query  267  RGIRFLQILRMLHVDRQGGTWRLLGSVVFIHRQELITTLYIGFLGLIFSSYFVYLAEKDA  326
            R IR L++ R+  + R   + + LG+V      +L    +I F+ LIF+S  +Y AEKDA
Sbjct  123  RIIRLLRLFRLFKLARYSDSMQTLGNVFKAKAGDLSVAFFILFVVLIFASSLMYHAEKDA  182

Query  327  KGENGRTDFESYADALWWGVITVTTIGYGDAVPQTWMGKIVASCFSVFAISFFALPAGIL  386
            + E     F S   ++WWG+IT+TTIGYGD  P T MGKIV S  ++  I+ +A+P GI+
Sbjct  183  QPE----IFSSIPASMWWGIITLTTIGYGDTYPITLMGKIVGSIVAILGIAVYAIPTGIM  238

Query  387  GSGFALKVQQKQRQKH  402
             S F  ++++++ QK+
Sbjct  239  ASAFTEELRKRKEQKN  254


==> gi|254294790|ref|YP_003060813.1| ion transporter [Hirschia baltica
ATCC 49814]
Length=257
          Length = 257

 Score = 108 bits (270),  Expect = 2e-25, Method: Compositional matrix adjust.
 Identities = 74/264 (28%), Positives = 129/264 (49%), Gaps = 12/264 (5%)

Query  145  TFQGKVYNFLERPSGWKCVLYHIAVFMVVLICLIFSVLSTIDGYQDFANE---TLFWMEI  201
            + +  +Y  LE PS     +  + +F++ L+ + F   S ++  + F+ E    L    I
Sbjct  2    SMRASLYRHLE-PSVRDKGISPLNLFLIALVLVSFLTFS-LETEKTFSVEFRNQLAVFNI  59

Query  202  CLVVFFGVEYAIRLWSAGCRSKYMGCVGRLRFIRKPICIIDLIVVVASIVVLCSSNGQVF  261
             ++  F +EY  R+W AG    + G  GR+ ++  P  + DL+  +  ++ L  + G   
Sbjct  60   LVLAIFALEYIARVWVAGENQNFKGIKGRMSYMLTPFALTDLLAFLPELIALIITAGDAR  119

Query  262  ATSAIRGIRFLQILRMLHVDRQGGTWRLLGSVVFIHRQELITTLYIGFLGLIFSSYFVYL  321
            A +A++ +R   + R+L + R    + +L S +     +L   L +    +  S+  +Y 
Sbjct  120  AIAALKALR---LFRLLKLARFVPAFGMLWSALKRSGAQLAVALIVALALIYVSAIVIYF  176

Query  322  AEKDAKGENGRTDFESYADALWWGVITVTTIGYGDAVPQTWMGKIVASCFSVFAISFFAL  381
             E D + E     F S   A WW V T+TT+GYGD+ P T  GKI A   ++  I   AL
Sbjct  177  IEGDIQPEA----FGSIPRATWWAVATLTTVGYGDSYPITVAGKIFAGIIALAGIGVVAL  232

Query  382  PAGILGSGFALKVQQKQRQKHFNR  405
            PAGI  S  + +V ++ +QK  N+
Sbjct  233  PAGIFASAVSDEVDERAQQKKRNK  256


==> gi|284034967|ref|YP_003384897.1| ion transporter [Spirosoma linguale
DSM 74]
Length=265
          Length = 265

 Score = 107 bits (266),  Expect = 8e-25, Method: Compositional matrix adjust.
 Identities = 76/257 (30%), Positives = 127/257 (49%), Gaps = 15/257 (6%)

Query  147  QGKVYNFLERPSGWK---CVLYHIAVFMVVLICLIFSVLSTIDGYQDFANETLFW-MEIC  202
            +  +Y  LE  +G +    + +++ +  ++ +  I  VL T+  Y D     LF   E+ 
Sbjct  5    RKSLYRVLETSAGKRRGISLAFNLLLITIITLNAIAIVLHTVPEY-DRQFAVLFTDFEVF  63

Query  203  LVVFFGVEYAIRLWSAGCRSKYMGCV-GRLRFIRKPICIIDLIVVVASIVVLCSSNGQVF  261
             VVFF +EY +R+W      KY     GRL +I     IID + +      L +++  + 
Sbjct  64   SVVFFTIEYIMRIWVCVENEKYSHWFWGRLHYIFSTSAIIDFLAIFPFYFTLFATDLAI-  122

Query  262  ATSAIRGIRFLQILRMLHVDRQGGTWRLLGSVVFIHRQELITTLYIGFLGLIFSSYFVYL  321
                +R +R  +I R+  + R    +RL+ +VV   ++ELI +  +    LI  S  +Y 
Sbjct  123  ----VRILRLFRIFRLFRISRYSHAFRLIQNVVTEKKEELILSTMLVIFMLIIVSSVMYY  178

Query  322  AEKDAKGENGRTDFESYADALWWGVITVTTIGYGDAVPQTWMGKIVASCFSVFAISFFAL  381
             E  A+ +     F S    +WWGV  +TT+GYGD  P T +GK++    ++  I  FAL
Sbjct  179  VEHAAQPDQ----FSSIPATMWWGVTAMTTVGYGDIHPITPLGKLLGGITAILGIGLFAL  234

Query  382  PAGILGSGFALKVQQKQ  398
            P GIL SGF   ++ ++
Sbjct  235  PTGILVSGFNEHIRDRK  251


==> gi|83312461|ref|YP_422725.1| Kef-type K+ transporter NAD-binding
component [Magnetospirillum magneticum AMB-1]
Length=347
          Length = 347

 Score = 107 bits (266),  Expect = 4e-24, Method: Compositional matrix adjust.
 Identities = 68/246 (28%), Positives = 124/246 (50%), Gaps = 18/246 (7%)

Query  170  FMVVLICLIFS--VLSTIDGYQDFANETLFWMEICLVVFFGVEYAIRLWSAG--CRSKYM  225
            F++ LI L  +  VL +I+             ++  V  F +EY +RLW+A      K+ 
Sbjct  56   FLIALIVLNVAAVVLESIEHLSIAHGPVFHAFDLTSVAIFSLEYVLRLWTAVELDDPKFR  115

Query  226  GCV-GRLRFIRKPICIIDLIVVVASIVVLCSSNGQVFATSAIRGIRFLQILRMLHVDRQG  284
              V GRLR+   P+ I+DL+ V+   +        +     +R IR L++LR+  + R  
Sbjct  116  HPVWGRLRWAVSPMAIVDLLAVLPFFL-------GIVVELDLRAIRVLRVLRVFKLGRYS  168

Query  285  GTWRLLGSVVFIHRQELITTLYIGFLGLIFSSYFVYLAEKDAKGENGRTDFESYADALWW  344
                ++ +V     + + + L++  + L+ +S  +YL E  A+       F     ++WW
Sbjct  169  MAMNVMAAVARQEARSIGSVLFVMMVILVLTSSLIYLFEHRAQPHV----FSDIPTSMWW  224

Query  345  GVITVTTIGYGDAVPQTWMGKIVASCFSVFAISFFALPAGILGSGFALKVQQKQRQKHFN  404
             V+T+TT+GYGD VP T +G+++ +  ++  +   ALPAG+L SGF+   Q + R++ + 
Sbjct  225  AVVTLTTLGYGDMVPVTPLGRMLGALTAILGVGMIALPAGVLASGFS--EQMRIRREEYR  282

Query  405  RQIPAA  410
              +  A
Sbjct  283  EAVEKA  288
