# Supplementary material for: An insight into the salivary gland content of the human body louse, Pediculus humanus
Source: Sci Rep. 2025 May 26;15:18322. doi: 10.1038/s41598-025-01412-5 (PMC12106848; doi:10.1038/s41598-025-01412-5)
Supplement: Supplementary file 2 — Supplementary Information 2. [file 41598_2025_1412_MOESM2_ESM.zip › S2/links/BAC-LIGHT/Phseq_10502-BAC-LIGHT.txt]

>Phseq_10502

gi|319784890|ref|YP_004144366.1| GntR family transcriptional regu...  43.5    0.008
gi|52425053|ref|YP_088190.1| phosphate acetyltransferase [Mannhei...  37.0    1.6
gi|338214668|ref|YP_004658731.1| FAD-dependent pyridine nucleotid...  35.0    6.9
gi|336477821|ref|YP_004616962.1| hypothetical protein Mzhil_1908 ...  33.5    8.4


==> gi|319784890|ref|YP_004144366.1| GntR family transcriptional
regulator [Mesorhizobium ciceri biovar biserrulae WSM1271]
Length=247
          Length = 247

 Score = 43.5 bits (101),  Expect = 0.008, Method: Composition-based stats.
 Identities = 42/136 (31%), Positives = 60/136 (44%), Gaps = 10/136 (7%)

Query  287  LSQKHQNALIEADLTTPTGLKEAIAAGKALIAAMNA------EIHPALVRMQAVQDQRKR  340
            LS ++ + +   D+     L+ AI    A +AA  A      EI+ ALV M+AV D   R
Sbjct  87   LSWRYASGVSADDVRALFELRRAIEPMSAALAAQRATPAQIAEINAALVEMEAVVDDGDR  146

Query  341  FEKCKIKFSQTITRYLNNLFIHLSNDSGENSISSSGELTLPNRNSIHKELEIYTELIHWC  400
            F K  + F QTI R   N  I       E ++ +S  L+  N       L ++ E+    
Sbjct  147  FAKPDLLFHQTILRMTGNELIGSLAALVETALVTSFRLSNDNPEGQRPSLPLHREVAEKI  206

Query  401  KAMD----RKAYLALI  412
             A D    +KA L LI
Sbjct  207  AAGDATGAQKALLVLI  222


==> gi|52425053|ref|YP_088190.1| phosphate acetyltransferase [Mannheimia
succiniciproducens MBEL55E]
Length=712
          Length = 712

 Score = 37.0 bits (84),  Expect = 1.6, Method: Compositional matrix adjust.
 Identities = 19/57 (33%), Positives = 33/57 (58%), Gaps = 2/57 (4%)

Query  449  NEPKEDLAGKIKQQAQSLSASAKYPANTNLLGVEKEQWNQEIDESERLRFD--EFFE  503
            + P  +   ++K++ ++ +AS    +N NLLGV   ++N  +DES R R D  E F+
Sbjct  137  SAPATETPAQLKERVEAAAASFGGKSNPNLLGVVINKFNAPVDESGRTRPDLTEIFD  193


==> gi|338214668|ref|YP_004658731.1| FAD-dependent pyridine nucleotide-disulfide
oxidoreductase [Runella slithyformis DSM 19594]
Length=531
          Length = 531

 Score = 35.0 bits (79),  Expect = 6.9, Method: Compositional matrix adjust.
 Identities = 20/76 (26%), Positives = 39/76 (51%), Gaps = 2/76 (3%)

Query  787  EISYQMAFSKEQLRKVINAYPSREVKKGLENLYRKVEKHLSEDENLLQVVWRAMQEEFIQ  846
            + SYQ       LR+ + A+ +  +++GL++  RK+  ++S +  L+ V  R      I 
Sbjct  425  DTSYQPGLLSMDLREYLPAHIAEPLRQGLQDFGRKMSGYVSNEAQLIGVESRTSSPVRIP  484

Query  847  QYKYLEDFI--QRCYP  860
            +++   + I  QR YP
Sbjct  485  RHRETAEHIYTQRLYP  500


==> gi|336477821|ref|YP_004616962.1| hypothetical protein Mzhil_1908
[Methanosalsum zhilinae DSM 4017]
Length=159
          Length = 159

 Score = 33.5 bits (75),  Expect = 8.4, Method: Compositional matrix adjust.
 Identities = 20/96 (21%), Positives = 50/96 (52%), Gaps = 6/96 (6%)

Query  723  FHHIHDLLSQLKIGVLDSYRKEAKLKYNEALKNYVTQYFGRPLEKLNLFFEGVEAKVAQG  782
            +   H L S  + G++DSY ++ ++K+N  ++++ +Q     + + N   E   +     
Sbjct  38   YRSTHRLSSSRQSGIIDSYAEKTRVKFNRDIEDFSSQ-----INQENTDREVNSSSADPQ  92

Query  783  VKESEISYQMAFSKEQLRKVINAYPSREVKKGLENL  818
             +ESE+ Y+   ++++   VI ++ S    +G+ ++
Sbjct  93   PRESEV-YERIINQDKDTTVIESHRSSGDPEGISDV  127
