# Supplementary material for: An insight into the salivary gland content of the human body louse, Pediculus humanus
Source: Sci Rep. 2025 May 26;15:18322. doi: 10.1038/s41598-025-01412-5 (PMC12106848; doi:10.1038/s41598-025-01412-5)
Supplement: Supplementary file 2 — Supplementary Information 2. [file 41598_2025_1412_MOESM2_ESM.zip › S2/links/BAC-LIGHT/Phseq_10503-BAC-LIGHT.txt]

>Phseq_10503

gi|209544862|ref|YP_002277091.1| integrase catalytic subunit [Glu...  37.4    0.067
gi|15603350|ref|NP_246424.1| tRNA uridine 5-carboxymethylaminomet...  37.4    0.19
gi|209544643|ref|YP_002276872.1| integrase catalytic subunit [Glu...  36.6    0.25
gi|209543823|ref|YP_002276052.1| integrase catalytic subunit [Glu...  36.6    0.28
gi|209543761|ref|YP_002275990.1| integrase catalytic subunit [Glu...  36.6    0.28
gi|209543903|ref|YP_002276132.1| integrase catalytic subunit [Glu...  36.2    0.32
gi|119386553|ref|YP_917608.1| integrase catalytic subunit [Paraco...  33.5    2.7
gi|291300909|ref|YP_003512187.1| arsenical-resistance protein [St...  33.5    3.2
gi|253987528|ref|YP_003038884.1| tRNA uridine 5-carboxymethylamin...  32.7    5.4
gi|256826400|ref|YP_003150360.1| arsenical-resistance protein [Ky...  32.3    7.2


==> gi|209544862|ref|YP_002277091.1| integrase catalytic subunit
[Gluconacetobacter diazotrophicus PAl 5]
Length=149
          Length = 149

 Score = 37.4 bits (85),  Expect = 0.067, Method: Compositional matrix adjust.
 Identities = 29/120 (24%), Positives = 50/120 (42%), Gaps = 10/120 (8%)

Query  76   LITAYT--LFSWSTLSFSVGYFIYDFIDMAVHQRRPSTYELLIHHILVIICFALAVITKY  133
            +I AY   +  W   + +   F+ D ++ A+H RRP   + LIHH    + +   +   Y
Sbjct  1    MIDAYARRIVGWKVSTSATAGFVLDALEQAIHARRPGPEDGLIHHSDRGVQY---LAMNY  57

Query  134  YQGYALVALLVEVNSIFLHIRQLF--IIQGWQKSYIIYKINSYFNLGTFIVFRLFNLCWM  191
             Q  A   L+  V S+           I G  K+ +I++  S+    T     +  L W+
Sbjct  58   TQRLAEADLVPSVGSVGDSYDNALAETINGLYKAEVIWRQPSWP---TVSAVEMATLRWV  114


==> gi|15603350|ref|NP_246424.1| tRNA uridine 5-carboxymethylaminomethyl
modification enzyme GidA [Pasteurella multocida subsp. 
multocida str. Pm70]
Length=629
          Length = 629

 Score = 37.4 bits (85),  Expect = 0.19, Method: Compositional matrix adjust.
 Identities = 19/69 (28%), Positives = 39/69 (57%), Gaps = 5/69 (7%)

Query  23   ANLGKKIKAFKLNKIKLEQLW-----KWRNIANSLIHSILSGFGAMINLLRTPELRYELI  77
            A   +K++  +L + +L Q+W     ++ + AN ++ S L    +  +LLR PE+ Y+++
Sbjct  464  ARFNQKMENIELERQRLRQIWLHPRSEYLDEANKVLGSPLVREASGEDLLRRPEMNYQIL  523

Query  78   TAYTLFSWS  86
            T+ T F  +
Sbjct  524  TSLTPFQPA  532


==> gi|209544643|ref|YP_002276872.1| integrase catalytic subunit
[Gluconacetobacter diazotrophicus PAl 5]
Length=301
          Length = 301

 Score = 36.6 bits (83),  Expect = 0.25, Method: Compositional matrix adjust.
 Identities = 29/120 (24%), Positives = 50/120 (42%), Gaps = 10/120 (8%)

Query  76   LITAYT--LFSWSTLSFSVGYFIYDFIDMAVHQRRPSTYELLIHHILVIICFALAVITKY  133
            +I AY   +  W   + +   F+ D ++ A+H RRP   + LIHH    + +   +   Y
Sbjct  153  VIDAYARRIVGWKVSTSATAGFVLDALEQAIHARRPGPEDGLIHHSDRGVQY---LAMNY  209

Query  134  YQGYALVALLVEVNSIFLHIRQLF--IIQGWQKSYIIYKINSYFNLGTFIVFRLFNLCWM  191
             Q  A   L+  V S+           I G  K+ +I++  S+    T     +  L W+
Sbjct  210  TQRLAEADLVPSVGSVGDSYDNALAETINGLYKAEVIWRQPSW---PTVSAVEMATLRWV  266


==> gi|209543823|ref|YP_002276052.1| integrase catalytic subunit
[Gluconacetobacter diazotrophicus PAl 5]
Length=301
          Length = 301

 Score = 36.6 bits (83),  Expect = 0.28, Method: Compositional matrix adjust.
 Identities = 29/120 (24%), Positives = 50/120 (42%), Gaps = 10/120 (8%)

Query  76   LITAYT--LFSWSTLSFSVGYFIYDFIDMAVHQRRPSTYELLIHHILVIICFALAVITKY  133
            +I AY   +  W   + +   F+ D ++ A+H RRP   + LIHH    + +   +   Y
Sbjct  153  VIDAYARRIVGWKVSTSATAGFVLDALEQAIHARRPGPEDGLIHHSDRGVQY---LAMNY  209

Query  134  YQGYALVALLVEVNSIFLHIRQLF--IIQGWQKSYIIYKINSYFNLGTFIVFRLFNLCWM  191
             Q  A   L+  V S+           I G  K+ +I++  S+    T     +  L W+
Sbjct  210  TQRLAEADLVPSVGSVGDSYDNALAETINGLYKAEVIWRQPSW---PTVSAVEMATLRWV  266


==> gi|209543761|ref|YP_002275990.1| integrase catalytic subunit
[Gluconacetobacter diazotrophicus PAl 5]
Length=301
          Length = 301

 Score = 36.6 bits (83),  Expect = 0.28, Method: Compositional matrix adjust.
 Identities = 29/120 (24%), Positives = 50/120 (42%), Gaps = 10/120 (8%)

Query  76   LITAYT--LFSWSTLSFSVGYFIYDFIDMAVHQRRPSTYELLIHHILVIICFALAVITKY  133
            +I AY   +  W   + +   F+ D ++ A+H RRP   + LIHH    + +   +   Y
Sbjct  153  VIDAYARRIVGWKVSTSATAGFVLDALEQAIHARRPGPEDGLIHHSDRGVQY---LAMNY  209

Query  134  YQGYALVALLVEVNSIFLHIRQLF--IIQGWQKSYIIYKINSYFNLGTFIVFRLFNLCWM  191
             Q  A   L+  V S+           I G  K+ +I++  S+    T     +  L W+
Sbjct  210  TQRLAEADLVPSVGSVGDSYDNALAETINGLYKAEVIWRQPSW---PTVSAVEMATLRWV  266


==> gi|209543903|ref|YP_002276132.1| integrase catalytic subunit
[Gluconacetobacter diazotrophicus PAl 5]
Length=301
          Length = 301

 Score = 36.2 bits (82),  Expect = 0.32, Method: Compositional matrix adjust.
 Identities = 29/120 (24%), Positives = 50/120 (42%), Gaps = 10/120 (8%)

Query  76   LITAYT--LFSWSTLSFSVGYFIYDFIDMAVHQRRPSTYELLIHHILVIICFALAVITKY  133
            +I AY   +  W   + +   F+ D ++ A+H RRP   + LIHH    + +   +   Y
Sbjct  153  VIDAYARRIVGWKVSTSATAGFVLDALEQAIHARRPGPEDGLIHHSDRGVQY---LAMNY  209

Query  134  YQGYALVALLVEVNSIFLHIRQLF--IIQGWQKSYIIYKINSYFNLGTFIVFRLFNLCWM  191
             Q  A   L+  V S+           I G  K+ +I++  S+    T     +  L W+
Sbjct  210  TQRLAEADLVPSVGSVGDSYDNALAEAINGLYKAEVIWRQPSW---PTVSAVEMATLRWV  266


==> gi|119386553|ref|YP_917608.1| integrase catalytic subunit [Paracoccus
denitrificans PD1222]
Length=301
          Length = 301

 Score = 33.5 bits (75),  Expect = 2.7, Method: Compositional matrix adjust.
 Identities = 16/45 (36%), Positives = 23/45 (51%), Gaps = 2/45 (4%)

Query  76   LITAYT--LFSWSTLSFSVGYFIYDFIDMAVHQRRPSTYELLIHH  118
            +I AY   +  W   S +   F+ D ++ AVH RRP     L+HH
Sbjct  153  VIDAYARKIVGWRVSSSAHAGFVLDALEQAVHDRRPGKGMGLVHH  197


==> gi|291300909|ref|YP_003512187.1| arsenical-resistance protein
[Stackebrandtia nassauensis DSM 44728]
Length=369
          Length = 369

 Score = 33.5 bits (75),  Expect = 3.2, Method: Compositional matrix adjust.
 Identities = 40/156 (26%), Positives = 67/156 (43%), Gaps = 31/156 (20%)

Query  97   YDFIDMAVHQRRPSTYELLIHHIL-VIICFALA-----VITKYYQGYALV------ALLV  144
            YD +D     RR     L+++ +L   I FALA      + +Y  G  +V      A+++
Sbjct  82   YDRLDTVTSDRRLLASSLVLNWLLGPAIMFALAWTFLPDLPEYRTGLIIVGLARCIAMVI  141

Query  145  EVNSIFLHIRQLFIIQGWQKSYIIYKINSYFNLGTFIVFRLFNLCWMICWLVLNQSGLNV  204
              N +    R+         + ++  +NS F +  F +   F L  +  WL L QSGL+V
Sbjct  142  IWNDLACGDRE--------AAAVLVALNSVFQVLAFGLLGWFYLDLLPGWLGLTQSGLDV  193

Query  205  SKVTVIFTAFAQIFFLIHSMKLLKKILVADGFVSRR  240
            S  T++               L   I +A GF++R+
Sbjct  194  SVWTIVVNVL-----------LFLGIPLAAGFLTRK  218


==> gi|253987528|ref|YP_003038884.1| tRNA uridine 5-carboxymethylaminomethyl
modification enzyme GidA [Photorhabdus asymbiotica 
subsp. asymbiotica ATCC 43949]
Length=629
          Length = 629

 Score = 32.7 bits (73),  Expect = 5.4, Method: Compositional matrix adjust.
 Identities = 19/63 (30%), Positives = 34/63 (54%), Gaps = 5/63 (8%)

Query  27   KKIKAFKLNKIKLEQLW---KWRNIA--NSLIHSILSGFGAMINLLRTPELRYELITAYT  81
            +K++  +  + +L  +W      N+   N ++ + LS      +LLR PE+ YEL+T+  
Sbjct  468  RKVEMIEQERQRLRNIWIHPHSNNLIDINDILKTPLSKEANGEDLLRRPEMNYELLTSLP  527

Query  82   LFS  84
            LFS
Sbjct  528  LFS  530


==> gi|256826400|ref|YP_003150360.1| arsenical-resistance protein
[Kytococcus sedentarius DSM 20547]
Length=369
          Length = 369

 Score = 32.3 bits (72),  Expect = 7.2, Method: Compositional matrix adjust.
 Identities = 40/171 (23%), Positives = 72/171 (42%), Gaps = 24/171 (14%)

Query  48   IANSLIHSILSGFGAMINLLRTPELRYELITAYTLFSWSTLSFSVGYFIYDFIDMAVHQR  107
            +A  L+  I+ G G  +N ++   +   +     +  +  L+       YD +D     R
Sbjct  35   VAGLLLGRIVPGVGEALNTVQVDGISLPIAIGLLVMMYPVLA----KVRYDRLDTVTADR  90

Query  108  RPSTYELLIHHIL-VIICFALAVI-----TKYYQGYALV------ALLVEVNSIFLHIRQ  155
            R     LL++ +L   + FALA I      +Y  G  +V      A+++  N +    R+
Sbjct  91   RMLGSSLLLNWVLGPALMFALAWIFLPDLPEYRTGLIIVGLARCIAMVIIWNDLACGDRE  150

Query  156  LFIIQGWQKSYIIYKINSYFNLGTFIVFRLFNLCWMICWLVLNQSGLNVSK  206
                     + ++  INS F +  F +   F L  +  WL L+ +GL+VS 
Sbjct  151  --------AAAVLVAINSVFQVFMFGLLGWFYLAVLPGWLGLDTTGLDVSA  193
