# Supplementary material for: An insight into the salivary gland content of the human body louse, Pediculus humanus
Source: Sci Rep. 2025 May 26;15:18322. doi: 10.1038/s41598-025-01412-5 (PMC12106848; doi:10.1038/s41598-025-01412-5)
Supplement: Supplementary file 3 — Supplementary Information 3. [file 41598_2025_1412_MOESM3_ESM.xlsx]

## Sheet: BeanShaped
Locus	Group	Type	Length	UniquePep	MW	SequenceCount	SpectrumCount	NSAF	Coverage	Score
Phseq_10080	217	Unique	184	2	20859.7	2	2	0.000319061	0.1685	4.5744
Phseq_10088	951	Some	672	7	74807.7	8	8	0.000349448	0.1905	23.5024
Phseq_102266	586	Unique	79	1	9033.6	1	1	0.000371565	0.2785	2.8992
Phseq_10286	830	Unique	725	24	83419.4	24	27	0.00109317	0.3807	81.0241
Phseq_10339	796	Unique	311	2	34132.8	2	2	0.000188769	0.0547	3.6659
Phseq_10390	904	Some	550	3	62912.5	10	10	0.000533702	0.1964	29.1547
Phseq_10408	585	Unique	521	1	58877.9	1	1	5.63409e-05	0.0403	4.1875
Phseq_10431	389	Unique	356	1	38863.8	1	1	8.2454e-05	0.0393	3.0863
Phseq_10484	212	Unique	467	3	54371.6	3	3	0.000188567	0.0728	7.9493
Phseq_10626	732	Unique	296	1	33381.6	1	1	9.91677e-05	0.0574	3.7387
Phseq_10692	143	Unique	113	5	12440.6	5	5	0.00129883	0.3717	13.3473
Phseq_10726	771	Unique	426	5	47577.7	5	5	0.000344526	0.1268	10.3436
Phseq_10739	628	Unique	214	3	24144.4	3	3	0.000411499	0.1542	7.1055
Phseq_10752	678	Unique	381	3	42277	3	3	0.000231131	0.1522	8.5778
Phseq_10765	92	Unique	180	3	20169.5	3	3	0.000489227	0.2722	10.176
Phseq_10780	759	Unique	221	17	25089.1	17	21	0.00278926	0.638	55.8276
Phseq_1091	975	Some	251	2	28836.8	11	13	0.00152031	0.5179	38.9925
Phseq_1092	975	Some	283	12	32863.6	17	24	0.00248935	0.6042	71.1059
Phseq_10987	755	Unique	583	36	66167.7	36	42	0.00211467	0.5678	129.356
Phseq_10998	17	Unique	178	8	20159.5	8	9	0.00148417	0.3258	25.2499
Phseq_11032	306	Unique	311	4	33329.7	4	4	0.000377539	0.1608	7.6588
Phseq_11089	21	Unique	149	7	17115.4	7	8	0.00157603	0.3826	18.4438
Phseq_11197	757	Unique	196	23	22155.4	23	26	0.00389385	0.602	74.3212
Phseq_1125	192	Unique	212	7	23599.8	7	8	0.00110768	0.4009	24.4262
Phseq_11252	717	Unique	436	8	51354.2	8	9	0.000605923	0.2225	22.221
Phseq_1204	454	Unique	320	1	35124.8	1	1	9.17301e-05	0.0531	2.6586
Phseq_12120	244	Unique	343	10	37480.2	10	16	0.00136927	0.312	45.3431
Phseq_12136	121	Unique	342	29	36275.3	29	39	0.00334734	0.693	120.269
Phseq_12184	922	Some	267	18	29608.6	19	28	0.00307828	0.5618	82.7125
Phseq_12352	268	Unique	141	3	16535.8	3	3	0.000624545	0.1631	8.535
Phseq_12390	969	Some	516	2	55758.8	4	4	0.000227547	0.1357	9.3753
Phseq_12404	566	Unique	217	7	23796.1	7	9	0.00121743	0.3041	24.7076
Phseq_1258	908	Some	419	2	48822.5	3	3	0.000210169	0.1074	7.5228
Phseq_12648	525	Unique	144	3	17002.5	3	4	0.000815378	0.1667	11.921
Phseq_1267	313	Unique	380	3	43631	3	3	0.000231739	0.0921	7.1859
Phseq_12940	545	Unique	106	1	11280.3	1	1	0.000276921	0.1038	2.114
Phseq_1319	67	Unique	358	26	41079.7	26	30	0.0024598	0.5056	88.6192
Phseq_1495	607	Unique	215	7	24430.5	7	7	0.000955699	0.2791	14.0158
Phseq_15861	329	Unique	137	1	15679.1	1	1	0.00021426	0.1095	2.7372
Phseq_1694	683	Unique	1268	3	141816	3	3	6.94486e-05	0.0284	7.1184
Phseq_1705	237	Unique	379	17	42967.2	17	21	0.00162645	0.4195	67.0939
Phseq_1719	817	Unique	447	7	50479.2	7	7	0.000459676	0.1611	18.3251
Phseq_175	886	Some	189	6	20973.6	21	64	0.00993985	0.5397	251.688
Phseq_1772	918	Some	155	4	17898.1	5	5	0.000946891	0.3548	12.7806
Phseq_1836	915	Some	522	26	56858.7	27	27	0.00151829	0.4885	78.569
Phseq_2062	109	Unique	644	2	74569.1	2	2	9.11603e-05	0.045	4.0464
Phseq_2072	944	Some	260	2	29320.5	3	3	0.000338696	0.1269	6.7258
Phseq_2228	358	Unique	620	5	69592.3	5	5	0.000236723	0.1065	11.5045
Phseq_231	977	Some	135	4	15558.2	5	5	0.00108717	0.1778	10.0552
Phseq_2396	172	Unique	379	32	42015.2	32	38	0.00294311	0.5884	129.824
Phseq_2485	509	Unique	1222	17	138360	17	17	0.000408356	0.1596	42.5807
Phseq_2577	190	Unique	382	8	42534.1	8	9	0.000691578	0.2696	24.7342
Phseq_2582	416	Unique	472	6	51679.8	6	6	0.000373139	0.1907	12.8969
Phseq_2617	867	Some	449	4	50158.8	14	15	0.000980633	0.3341	36.916
Phseq_2619	892	Some	877	3	102156	10	11	0.000368175	0.1254	26.2939
Phseq_2637	426	Unique	196	5	22093.3	5	5	0.000748817	0.2551	14.9952
Phseq_2664	437	Unique	208	2	24619.6	2	2	0.000282246	0.1106	7.5978
Phseq_2803	536	Unique	287	2	34297.1	2	2	0.000204555	0.122	6.2964
Phseq_2906	58	Unique	249	1	27714	1	1	0.000117886	0.0683	3.3456
Phseq_2924	185	Unique	668	15	71548.4	15	16	0.000703081	0.3623	43.9853
Phseq_2933	483	Unique	340	4	39268.3	4	4	0.000345337	0.1794	11.3357
Phseq_2956	616	Unique	188	5	20947.4	5	5	0.000780682	0.3085	13.591
Phseq_2991	766	Unique	452	7	49610.8	7	8	0.000519533	0.2456	23.9272
Phseq_3103	942	Some	804	21	89120.6	22	27	0.000985756	0.3843	79.4363
Phseq_3181	308	Unique	579	5	66863.8	5	5	0.000253486	0.0691	9.6391
Phseq_3196	388	Unique	403	1	45524.4	1	1	7.28378e-05	0.1166	3.0373
Phseq_3209	431	Unique	358	3	40774.1	3	3	0.00024598	0.1173	10.1836
Phseq_3256	174	Unique	420	25	45695.4	25	35	0.00244614	0.5667	104.864
Phseq_3269	321	Unique	273	1	29175.5	1	2	0.000215045	0.0769	7.1392
Phseq_3286	761	Unique	164	12	17542	12	24	0.00429565	0.5183	79.1021
Phseq_3301	66	Unique	460	29	53996.7	29	33	0.0021058	0.4522	84.3745
Phseq_3305	951	Some	584	25	64916.6	26	28	0.00140737	0.4538	76.512
Phseq_3310	296	Unique	2251	9	255689	9	9	0.000117362	0.0435	19.4588
Phseq_3316	677	Unique	251	3	26582.1	3	3	0.00035084	0.1235	7.3568
Phseq_3375	378	Unique	214	3	24453.6	3	3	0.000411499	0.1028	5.4755
Phseq_3388	539	Unique	240	2	27403.1	2	3	0.00036692	0.1667	8.6549
Phseq_3399	422	Unique	472	5	55130.9	5	5	0.000310949	0.1271	14.1361
Phseq_3415	117	Unique	359	1	38508.8	1	1	8.1765e-05	0.0919	2.2722
Phseq_3427	541	Unique	292	1	31983.9	1	1	0.000100526	0.0479	3.2562
Phseq_3433	864	Some	410	3	47564.7	26	42	0.00300696	0.5512	136.638
Phseq_3477	382	Unique	652	2	69591.6	2	2	9.00418e-05	0.0307	3.6018
Phseq_3516	902	Some	890	2	102503	26	27	0.000890503	0.3112	82.3692
Phseq_3529	554	Unique	880	14	102724	14	14	0.000466989	0.2136	42.5275
Phseq_3564	62	Unique	263	1	31186.9	1	1	0.000111611	0.0494	2.3129
Phseq_3570	444	Unique	156	1	18007.4	1	1	0.000188164	0.0962	4.7131
Phseq_3618	682	Unique	491	3	55160.9	3	3	0.00017935	0.0876	8.7674
Phseq_3624	562	Unique	314	10	34835.8	10	10	0.000934829	0.3408	30.9012
Phseq_3722	784	Unique	242	2	28107.1	2	2	0.000242592	0.1198	3.8887
Phseq_3779	648	Unique	198	1	22601.3	1	1	0.000148251	0.0758	2.9896
Phseq_3820	421	Unique	397	6	44794.4	6	6	0.000443632	0.1411	13.6215
Phseq_3841	245	Unique	419	10	48178.1	10	10	0.000700564	0.2697	22.4897
Phseq_3849	47	Unique	121	1	13170.8	1	1	0.000242592	0.1488	3.5405
Phseq_3891	97	Unique	245	3	26402.2	3	3	0.000359432	0.2408	8.4279
Phseq_3921	77	Unique	232	6	27321.6	6	6	0.000759145	0.2414	13.6573
Phseq_4037	429	Unique	481	3	55153.3	3	3	0.000183079	0.1143	11.9032
Phseq_4049	357	Unique	404	5	42615.4	5	7	0.000508602	0.203	24.208
Phseq_4075	284	Unique	126	11	13762.1	11	16	0.00372744	0.7302	53.7594
Phseq_4081	338	Unique	368	30	40114.8	30	38	0.00303108	0.6223	128.354
Phseq_4088	944	Some	202	9	22779.3	11	12	0.00174378	0.5	29.3592
Phseq_4195	540	Unique	608	1	67337.8	1	1	4.8279e-05	0.028	3.8335
Phseq_4207	470	Unique	624	10	70124.2	10	10	0.000470411	0.1955	28.0604
Phseq_4233	807	Unique	152	1	17364.1	1	1	0.000193116	0.1118	3.0134
Phseq_4253	292	Unique	678	9	78446.1	9	10	0.000432944	0.1401	24.1683
Phseq_4299	694	Unique	339	46	36668.5	46	62	0.00536851	0.8112	202.036
Phseq_4316	508	Unique	346	18	38886.7	18	21	0.00178158	0.4769	70.4486
Phseq_4331	715	Unique	658	10	75299.8	10	10	0.000446104	0.2097	29.0009
Phseq_4371	68	Unique	412	25	47578.8	25	30	0.0021374	0.466	94.8203
Phseq_4416	137	Unique	226	9	25917.1	9	10	0.00129883	0.4425	29.1677
Phseq_44704	280	Unique	388	16	45707.6	16	18	0.00136177	0.4304	48.6191
Phseq_4501	641	Unique	135	1	16260	1	1	0.000217434	0.1185	3.8403
Phseq_4521	533	Unique	275	2	30617.6	2	2	0.000213481	0.1527	6.691
Phseq_4541	890	Some	645	5	74183.1	13	15	0.000682642	0.2589	46.4134
Phseq_4545	167	Unique	302	1	33458	1	1	9.71974e-05	0.0629	2.6901
Phseq_45776	158	Unique	210	2	24162.1	2	2	0.000279558	0.1429	4.2561
Phseq_4580	826	Unique	315	4	33367.2	4	5	0.000465931	0.181	11.1525
Phseq_46102	966	Some	553	17	61285.2	42	54	0.00286636	0.5949	154.784
Phseq_4621	752	Unique	378	3	42674.5	3	3	0.000232965	0.1376	7.8374
Phseq_4626	856	Unique	557	3	60207.4	3	3	0.000158099	0.0682	7.7651
Phseq_4630	560	Unique	533	17	57692	17	18	0.000991304	0.439	52.0414
Phseq_4681	499	Unique	246	1	27024.9	1	1	0.000119324	0.061	2.3005
Phseq_4783	35	Unique	214	4	24500.5	4	4	0.000548666	0.1822	9.3404
Phseq_4796	968	Some	2340	5	271479	27	27	0.000338696	0.1393	73.4508
Phseq_4801	924	Some	533	11	60981.9	12	12	0.00066087	0.2814	29.8166
Phseq_48206	430	Unique	137	3	15566.1	3	3	0.00064278	0.2044	7.1685
Phseq_4843	127	Unique	729	17	79004.9	17	17	0.000684515	0.2908	47.7574
Phseq_48849	473	Unique	148	5	16701	5	5	0.000991677	0.1824	12.0631
Phseq_4925	893	Some	426	2	47358.6	6	7	0.000482337	0.169	19.4388
Phseq_49277	214	Unique	146	2	16701.2	2	2	0.000402104	0.1781	6.1732
Phseq_5	905	Some	441	2	49523.7	6	11	0.000732177	0.1247	28.9229
Phseq_50205	707	Unique	275	12	29582.9	12	12	0.00128089	0.3273	32.7367
Phseq_5030	526	Unique	225	4	26183.7	4	4	0.000521842	0.2	12.4581
Phseq_50409	950	Some	447	14	50244.2	24	27	0.00177304	0.528	71.8207
Phseq_5048	102	Unique	223	2	25573.8	2	2	0.000263261	0.0897	4.9415
Phseq_5097	136	Unique	542	10	58850.8	10	10	0.00054158	0.2103	28.1438
Phseq_5103	577	Unique	208	3	24089.4	3	3	0.00042337	0.1827	8.2837
Phseq_5107	451	Unique	520	1	57625.1	1	1	5.64493e-05	0.025	2.4471
Phseq_5117	464	Unique	1950	89	223106	89	103	0.00155047	0.4733	328.037
Phseq_5128	532	Unique	436	3	49659.3	3	3	0.000201974	0.055	4.8422
Phseq_5141	850	Unique	558	6	63117.5	6	6	0.00031563	0.1541	16.1824
Phseq_5143	787	Unique	438	1	48846	1	1	6.70174e-05	0.0388	2.5048
Phseq_5144	481	Unique	196	4	23315.8	4	4	0.000599054	0.2908	10.102
Phseq_5149	684	Unique	205	2	22676.4	2	2	0.000286377	0.1463	7.4305
Phseq_5169	593	Unique	91	1	10451.5	1	1	0.000322567	0.0879	2.0472
Phseq_51703	200	Unique	138	5	15115	5	5	0.00106354	0.6522	20.2026
Phseq_5201	112	Unique	206	1	22068.5	1	1	0.000142493	0.068	3.3477
Phseq_5219	373	Unique	399	3	45100.9	3	3	0.000220704	0.0877	5.216
Phseq_5269	462	Unique	487	2	54875	2	2	0.000120549	0.0185	4.1644
Phseq_52782	403	Unique	167	12	18109.2	12	13	0.00228501	0.5509	37.7279
Phseq_5298	563	Unique	160	10	17536.5	10	14	0.00256844	0.5375	40.5017
Phseq_5306	543	Unique	997	1	114302	1	1	2.9442e-05	0.0171	2.968
Phseq_53167	625	Unique	153	3	17508.9	3	3	0.000575561	0.1373	7.2468
Phseq_5322	535	Unique	220	2	23724	2	2	0.000266851	0.1636	5.6981
Phseq_5336	500	Unique	353	2	41522	2	2	0.000166309	0.0425	4.2447
Phseq_5383	865	Some	180	8	20664.7	20	29	0.0047292	0.6833	83.5934
Phseq_53909	599	Unique	318	18	35421	18	19	0.00175383	0.5943	62.2298
Phseq_5396	155	Unique	64	2	6855.9	2	2	0.000917301	0.1562	3.7978
Phseq_54431	887	Some	208	12	22816.5	14	19	0.00268134	0.3606	62.6749
Phseq_54665	99	Unique	519	1	57191.8	1	1	5.6558e-05	0.0366	3.8819
Phseq_5478	493	Unique	539	2	58864.2	2	2	0.000108919	0.0408	3.8389
Phseq_5496	604	Unique	171	9	19520.7	9	9	0.00154493	0.3801	22.4119
Phseq_5511	261	Unique	1240	4	138296	4	4	9.46891e-05	0.0355	8.3302
Phseq_5536	936	Some	191	4	21281.1	5	5	0.00076842	0.3246	10.8799
Phseq_5546	558	Unique	521	19	57268	19	22	0.0012395	0.4223	60.9144
Phseq_55508	206	Unique	215	4	23328.8	4	6	0.000819171	0.2047	15.8677
Phseq_5571	380	Unique	584	3	67360	3	3	0.000150789	0.0548	7.5694
Phseq_5611	44	Unique	164	2	18483.4	2	2	0.000357971	0.1341	4.6074
Phseq_5641	201	Unique	1323	7	148427	7	7	0.00015531	0.0703	14.5238
Phseq_5682	749	Unique	193	3	21803.2	3	3	0.000456274	0.1658	7.3116
Phseq_5683	71	Unique	2216	23	240245	23	23	0.000304663	0.1218	66.0223
Phseq_5701	723	Unique	131	3	15465.3	3	3	0.00067222	0.1832	7.0388
Phseq_5706	250	Unique	226	6	26005.8	6	7	0.000909183	0.3673	22.2314
Phseq_5724	148	Unique	374	4	43099.1	4	5	0.000392428	0.1524	12.4984
Phseq_57520	25	Unique	162	5	18510.3	5	6	0.00108717	0.3272	16.0382
Phseq_57961	364	Unique	189	5	21504.7	5	5	0.000776551	0.2487	14.7063
Phseq_58776	235	Unique	221	22	23806	22	35	0.00464876	0.7466	112.083
Phseq_5917	130	Unique	328	11	37436.9	11	14	0.0012529	0.4146	40.8656
Phseq_5926	606	Unique	581	8	65432.2	8	8	0.000404181	0.1308	21.7656
Phseq_59496	816	Unique	315	26	36330.4	26	32	0.00298196	0.619	86.9932
Phseq_5956	884	Some	458	26	50665	29	33	0.002115	0.6026	92.937
Phseq_5971	442	Unique	371	2	41719.3	2	2	0.000158241	0.0863	5.8773
Phseq_60095	728	Unique	153	2	17137.1	2	2	0.000383708	0.1242	7.4565
Phseq_60142	107	Unique	427	1	45676.1	1	1	6.87439e-05	0.0281	2.6533
Phseq_60408	824	Unique	432	7	49565.3	7	7	0.000475637	0.1829	19.8344
Phseq_6044	569	Unique	290	5	32173.8	5	5	0.000506097	0.3138	17.49
Phseq_60502	477	Unique	320	5	35983.4	5	5	0.00045865	0.1781	12.9935
Phseq_6054	534	Unique	154	2	17186.8	2	2	0.000381216	0.1494	4.8541
Phseq_6090	54	Unique	433	1	49469.8	1	1	6.77913e-05	0.0508	3.0797
Phseq_61358	188	Unique	216	10	25210.3	10	14	0.00190255	0.4537	37.3003
Phseq_6163	366	Unique	473	5	51651.6	5	6	0.00037235	0.1459	16.2804
Phseq_6175	312	Unique	145	3	15152.9	3	3	0.000607316	0.2069	6.3262
Phseq_6193	460	Unique	184	1	20070.2	1	1	0.000159531	0.0707	2.6396
Phseq_6198	78	Unique	147	5	17260.6	5	6	0.00119811	0.2517	16.1818
Phseq_6200	194	Unique	622	8	67795.5	8	8	0.000377539	0.1543	20.816
Phseq_6265	230	Unique	447	1	52060.6	1	1	6.56681e-05	0.0336	2.8213
Phseq_6266	513	Unique	207	9	22236.7	9	9	0.00127624	0.4203	24.8756
Phseq_6345	800	Unique	170	1	18171.6	1	1	0.000172668	0.1294	3.4955
Phseq_637	871	Some	171	2	20464.5	11	13	0.00223156	0.3918	29.2036
Phseq_6382	152	Unique	543	4	59154	4	4	0.000216233	0.0681	10.281
Phseq_6397	617	Unique	192	5	21571.1	5	6	0.000917301	0.3594	14.3921
Phseq_6415	676	Unique	132	3	14888.9	3	3	0.000667128	0.3636	9.1534
Phseq_645	862	Some	397	6	44759.8	36	42	0.00310542	0.597	121.656
Phseq_6498	618	Unique	374	6	42735.6	6	6	0.000470914	0.1578	13.1221
Phseq_6505	957	Some	1082	29	122024	31	34	0.000922387	0.3383	94.2514
Phseq_6509	283	Unique	401	13	44924.7	13	14	0.00102481	0.3267	38.5751
Phseq_6546	537	Unique	165	2	18980.9	2	2	0.000355802	0.1152	4.8715
Phseq_6551	670	Unique	118	4	11758.9	4	5	0.0012438	0.661	18.5504
Phseq_6596	669	Unique	332	5	37441.9	5	5	0.000442073	0.1898	12.8191
Phseq_6602	656	Unique	221	6	24895.5	6	6	0.000796931	0.3665	21.0598
Phseq_6604	301	Unique	427	5	47366.5	5	5	0.000343719	0.192	12.2196
Phseq_6633	515	Unique	266	6	30274.9	6	6	0.000662112	0.1805	17.3216
Phseq_6669	76	Unique	596	7	66085.3	7	7	0.000344757	0.1359	17.7034
Phseq_6692	211	Unique	447	3	51674.3	3	3	0.000197004	0.1007	8.3614
Phseq_6722	610	Unique	341	7	37879.9	7	7	0.000602567	0.2698	20.8045
Phseq_6744	434	Unique	357	3	38946.6	3	3	0.000246669	0.1289	7.969
Phseq_6783	747	Unique	562	4	64448.5	4	5	0.000261153	0.1014	11.9741
Phseq_6788	282	Unique	337	15	38317	15	16	0.00139364	0.5341	43.5794
Phseq_6895	119	Unique	519	41	56481.7	41	58	0.00328037	0.5703	181.814
Phseq_6903	552	Unique	238	13	26312.8	13	18	0.00222002	0.5924	58.026
Phseq_69591	290	Unique	295	9	33020	9	10	0.000995038	0.3322	31.3908
Phseq_70032	28	Unique	84	3	9487.9	3	4	0.00139779	0.2381	9.1082
Phseq_7063	439	Unique	254	2	29876.1	2	2	0.000231131	0.1181	4.401
Phseq_711	592	Unique	1740	2	191256	2	2	3.37398e-05	0.0178	3.4541
Phseq_7178	48	Unique	299	2	32438.9	2	2	0.000196345	0.0936	4.6501
Phseq_72690	287	Unique	634	11	70562.3	11	13	0.000601888	0.2603	35.7649
Phseq_73271	219	Unique	258	2	29393.3	2	2	0.000227547	0.093	4.4947
Phseq_7346	612	Unique	600	7	66064	7	7	0.000342459	0.1617	19.2519
Phseq_7354	885	Some	256	23	27467.2	24	27	0.00309589	0.7969	80.3531
Phseq_7395	187	Unique	398	14	43192	14	15	0.00110629	0.3241	42.0089
Phseq_7396	18	Unique	1976	13	227297	13	14	0.000207971	0.0749	34.5929
Phseq_73984	356	Unique	178	4	20229.5	4	4	0.000659632	0.3034	13.9363
Phseq_7407	193	Unique	328	7	37517.5	7	7	0.000626449	0.2622	17.2738
Phseq_7416	75	Unique	439	7	48942.4	7	7	0.000468053	0.2346	16.0601
Phseq_7452	165	Unique	775	2	87746	2	2	7.57513e-05	0.0413	5.2887
Phseq_7534	89	Unique	532	4	59892	4	4	0.000220704	0.1015	10.663
Phseq_7576	619	Unique	264	5	27681.6	5	6	0.000667128	0.2689	18.09
Phseq_75959	438	Unique	228	1	26133.2	1	1	0.000128744	0.0702	3.5117
Phseq_7596	698	Unique	333	25	35103.5	25	32	0.00282077	0.6997	109.073
Phseq_7665	695	Unique	277	36	30506.5	36	55	0.00582834	0.8628	164.606
Phseq_76731	516	Unique	393	6	43215.2	6	8	0.000597529	0.2112	22.7352
Phseq_76734	339	Unique	2088	446	235308	446	844	0.0118652	0.7653	2658.48
Phseq_7682	196	Unique	199	6	22460.2	6	6	0.000885034	0.407	16.4352
Phseq_7757	258	Unique	420	5	48528.9	5	5	0.000349448	0.15	9.251
Phseq_77648	672	Unique	111	5	12053.3	5	5	0.00132224	0.5586	14.947
Phseq_7833	772	Unique	388	5	46236.2	5	5	0.000378268	0.1418	15.2241
Phseq_78434	458	Unique	394	1	41735.6	1	1	7.45016e-05	0.0355	2.2585
Phseq_7852	950	Some	452	14	50757.4	24	27	0.00175342	0.4735	73.7749
Phseq_78730	413	Unique	220	8	25283.1	8	9	0.00120083	0.4136	24.2882
Phseq_78761	4	Unique	247	24	27291.2	24	27	0.0032087	0.7611	76.7181
Phseq_7910	411	Unique	287	8	32102.9	8	8	0.00081822	0.3589	25.0956
Phseq_79194	419	Unique	394	5	44003.5	5	5	0.000372508	0.1827	13.5385
Phseq_7925	578	Unique	330	3	38038.1	3	3	0.000266851	0.1697	9.2344
Phseq_7927	95	Unique	207	3	24151.9	3	3	0.000425415	0.2415	8.3613
Phseq_7963	494	Unique	484	2	53690.5	2	2	0.000121296	0.0661	5.3133
Phseq_7970	704	Unique	148	15	16954.5	15	20	0.00396671	0.6419	69.6933
Phseq_7984	274	Unique	145	1	16766.4	1	1	0.000202439	0.0966	2.0993
Phseq_7995	72	Unique	694	18	75654.2	18	19	0.00080363	0.33	52.9114
Phseq_7999	463	Unique	1827	197	203821	197	297	0.00477177	0.7526	966.151
Phseq_8005	50	Unique	400	2	45274.5	2	2	0.000146768	0.0525	3.134
Phseq_8010	372	Unique	412	3	45828	3	3	0.00021374	0.0631	6.0237
Phseq_8023	414	Unique	440	9	50551	9	10	0.000667128	0.275	27.609
Phseq_8133	256	Unique	386	4	44160.1	4	4	0.000304183	0.1813	12.8908
Phseq_82122	16	Unique	168	8	19158.5	8	10	0.00174724	0.4524	30.6986
Phseq_8227	650	Unique	142	1	16116.4	1	1	0.000206716	0.0915	2.0438
Phseq_830	32	Unique	504	2	59127.8	2	2	0.000116483	0.0595	7.3492
Phseq_83384	270	Unique	151	1	17891.1	1	1	0.000194395	0.1987	2.2412
Phseq_83591	276	Unique	227	1	26012.3	1	1	0.000129311	0.0396	2.2471
Phseq_8402	316	Unique	404	3	45922.8	3	3	0.000217972	0.099	6.5244
Phseq_8423	828	Unique	400	5	44935.2	5	5	0.00036692	0.1275	9.7831
Phseq_84451	353	Unique	131	8	14786.9	8	8	0.00179259	0.4733	18.4703
Phseq_8463	634	Unique	162	2	17859.3	2	2	0.00036239	0.1728	5.5122
Phseq_8564	23	Unique	504	6	54804.1	6	6	0.000349448	0.1905	18.6389
Phseq_8572	622	Unique	845	6	97723.7	6	6	0.000208428	0.0793	12.0578
Phseq_8578	544	Unique	218	1	25363.1	1	1	0.00013465	0.1239	2.2502
Phseq_86189	863	Some	399	28	45446	31	34	0.00250131	0.6441	93.8513
Phseq_86551	613	Unique	632	7	73150.2	7	7	0.000325119	0.1171	18.2406
Phseq_86649	710	Unique	544	11	61428.1	11	12	0.000647506	0.2371	31.924
Phseq_87185	797	Unique	344	2	39896	2	2	0.000170661	0.0494	3.6413
Phseq_8796	85	Unique	186	4	22150.4	4	5	0.000789076	0.2043	14.5435
Phseq_8826	240	Unique	210	12	23086	12	12	0.00167735	0.5524	31.3581
Phseq_8835	821	Unique	430	20	48145.9	20	24	0.00163834	0.3837	56.9533
Phseq_887	221	Unique	148	1	16861.6	1	1	0.000198335	0.1486	4.2349
Phseq_8871	332	Unique	271	1	30323	1	1	0.000108316	0.048	3.6147
Phseq_8910	702	Unique	290	17	32223.8	17	18	0.00182195	0.4828	61.6072
Phseq_8917	377	Unique	204	3	23760.2	3	3	0.000431671	0.0931	5.7862
Phseq_8972	354	Unique	341	9	35966	9	11	0.000946891	0.2757	33.1524
Phseq_8981	126	Unique	464	19	53222.7	19	20	0.00126524	0.3599	53.5531
Phseq_8984	680	Unique	344	3	37632	3	3	0.000255991	0.093	6.9848
Phseq_8989	379	Unique	378	2	41660.8	2	2	0.00015531	0.0714	6.5023
Phseq_8999	931	Some	182	8	20688.6	10	12	0.0019354	0.6978	42.7428
Phseq_9000	838	Unique	714	13	81675.1	13	15	0.000616673	0.2213	43.2687
Phseq_9015	26	Unique	276	4	29440.9	4	4	0.000425415	0.1232	7.6756
Phseq_9138	839	Unique	245	11	27358.9	11	12	0.00143773	0.4408	32.5945
Phseq_9143	164	Unique	361	2	40607.2	2	2	0.000162624	0.0637	3.8005
Phseq_9147	467	Unique	365	17	40061.6	17	17	0.00136716	0.5096	44.0239
Phseq_9149	34	Unique	182	3	21143.8	3	3	0.000483851	0.3132	8.1993
Phseq_9176	609	Unique	1182	9	129786	9	9	0.000223505	0.0948	22.5507
Phseq_9211	780	Unique	97	1	11236.7	1	1	0.000302615	0.134	2.5771
Phseq_92185	975	Some	284	23	32350.3	24	31	0.00320409	0.7606	104.495
Phseq_92201	555	Unique	188	28	20227.4	28	49	0.00765068	0.8777	145.808
Phseq_9222	104	Unique	215	2	24249.2	2	2	0.000273057	0.1209	5.4686
Phseq_92229	603	Unique	187	13	21158.3	13	19	0.00298245	0.6471	58.1168
Phseq_9226	418	Unique	271	5	30637.5	5	6	0.000649896	0.155	14.3405
Phseq_9241	520	Unique	139	5	16036.9	5	5	0.00105589	0.2878	11.2852
Phseq_92635	450	Unique	170	1	18841.3	1	1	0.000172668	0.0824	3.1877
Phseq_9273	70	Unique	419	21	46055.7	21	22	0.00154124	0.4797	53.931
Phseq_9288	789	Unique	337	1	37576.3	1	1	8.71027e-05	0.0682	2.8258
Phseq_93001	546	Unique	173	1	19829.9	1	1	0.000169674	0.0578	2.7175
Phseq_9345	699	Unique	254	20	29026.9	20	24	0.00277357	0.5591	61.8918
Phseq_9389	45	Unique	190	2	21182	2	2	0.000308986	0.1211	6.1372
Phseq_9396	405	Unique	285	12	32016.2	12	13	0.00133894	0.3614	35.1685
Phseq_9445	844	Unique	283	9	32683.9	9	9	0.000933508	0.2686	20.3191
Phseq_9488	120	Unique	575	33	63605.3	33	41	0.00209304	0.5739	115.548
Phseq_9491	883	Some	522	52	55770.3	53	74	0.00416124	0.6877	218.924
Phseq_9492	914	Some	465	8	51073.7	45	75	0.00473446	0.6215	239.748
Phseq_951	459	Unique	218	1	24865.5	1	2	0.000269299	0.0826	3.7201
Phseq_9605	785	Unique	249	1	28555.4	1	1	0.000117886	0.0643	3.4678
Phseq_9640	731	Unique	218	1	24562.5	1	1	0.00013465	0.0596	3.8949
Phseq_9882	398	Unique	302	27	33351.4	27	28	0.00272153	0.5795	69.9394
Phseq_9906	967	Some	265	19	29524.6	22	34	0.00376613	0.5962	100.066
Phseq_99080	581	Unique	244	3	28731.8	3	3	0.000360905	0.1516	7.129
seqSigP-10140	466	Unique	199	20	22445.1	20	29	0.00427766	0.608	90.6025
seqSigP-10982	412	Unique	1517	9	169403	9	9	0.000174148	0.06	24.5795
seqSigP-11033	834	Unique	457	18	52088.5	18	19	0.00122039	0.337	53.2098
seqSigP-11052	590	Unique	355	2	38873.7	2	2	0.000165373	0.0789	6.0167
seqSigP-11084	254	Unique	197	4	22735.4	4	4	0.000596013	0.1523	10.3745
seqSigP-11224	851	Unique	323	5	36950	5	5	0.00045439	0.161	12.5845
seqSigP-11247	567	Unique	179	6	20410.5	6	6	0.00098392	0.2682	11.538
seqSigP-11315	675	Unique	261	4	30164.9	4	4	0.000449864	0.2414	11.9513
seqSigP-11508	861	Some	938	13	107641	55	68	0.00212798	0.4307	192.364
seqSigP-11739	248	Unique	311	8	34386.3	8	8	0.000755077	0.2733	21.3855
seqSigP-12005	370	Unique	300	3	33459.8	3	3	0.000293536	0.12	8.0484
seqSigP-12247	53	Unique	192	1	21976.3	1	1	0.000152883	0.151	3.0407
seqSigP-12430	100	Unique	313	2	34431.2	2	2	0.000187563	0.0767	9.1804
seqSigP-12505	596	Unique	255	48	28166.7	48	96	0.0110508	0.749	309.798
seqSigP-1520	734	Unique	284	1	32086.4	1	1	0.000103358	0.0423	3.6333
seqSigP-1621	340	Unique	2377	58	264609	58	67	0.000827384	0.2558	197.086
seqSigP-1673	115	Unique	172	1	18587.4	1	1	0.000170661	0.0872	2.7733
seqSigP-2052	615	Unique	869	7	106100	7	7	0.00023645	0.1208	16.0269
seqSigP-2096	74	Unique	132	7	14587.1	7	9	0.00200138	0.4394	32.0796
seqSigP-2335	556	Unique	267	18	31548.8	18	27	0.00296834	0.4831	74.8497
seqSigP-2598	475	Unique	174	5	19465.3	5	8	0.00134959	0.2644	25.3501
seqSigP-2616	3	Unique	405	28	45372.7	28	38	0.00275417	0.5901	123.044
seqSigP-2625	721	Unique	1214	5	132814	5	5	0.000120896	0.0692	13.781
seqSigP-2627	241	Unique	1754	15	192656	15	16	0.000267764	0.0992	41.582
seqSigP-2811	825	Unique	500	4	57658.1	4	4	0.000234829	0.1	9.2166
seqSigP-2867	33	Unique	561	3	62116.2	3	3	0.000156971	0.0677	7.5849
seqSigP-2983	859	Some	448	4	52139	33	54	0.00353816	0.4174	170.641
seqSigP-3241	579	Unique	342	3	38506.1	3	3	0.000257488	0.1228	9.4104
seqSigP-3343	22	Unique	153	6	16379.4	6	6	0.00115112	0.4575	19.4396
seqSigP-3538	64	Unique	1689	352	189496	352	744	0.0129302	0.778	2497.91
seqSigP-3557	611	Unique	498	7	56743.1	7	7	0.000412601	0.1847	17.503
seqSigP-3615	605	Unique	641	9	70680.5	9	9	0.000412141	0.1778	27.747
seqSigP-3822	496	Unique	793	1	89650.7	1	1	3.70159e-05	0.024	3.0177
seqSigP-3869	572	Unique	907	6	102009	6	6	0.000194181	0.0639	13.5766
seqSigP-3928	82	Unique	413	6	48035.1	6	6	0.000426445	0.1598	14.4188
seqSigP-3937	179	Unique	963	18	107832	18	18	0.000548666	0.2087	43.9453
seqSigP-3951	574	Unique	1616	6	179748	6	7	0.000127151	0.0625	13.6944
seqSigP-4047	705	Unique	247	14	27784.4	14	17	0.00202029	0.5101	52.6611
seqSigP-4152	433	Unique	327	4	36742.9	4	4	0.000359066	0.1193	7.1244
seqSigP-4178	960	Some	520	2	60432.4	9	9	0.000508044	0.1808	20.5552
seqSigP-4219	852	Unique	1802	6	201242	6	6	9.77368e-05	0.0555	16.4139
seqSigP-4241	802	Unique	507	2	55079.9	2	2	0.000115793	0.0473	3.8767
seqSigP-4254	443	Unique	82	1	9493.9	1	1	0.000357971	0.1707	2.928
seqSigP-4339	719	Unique	228	8	24578.5	8	9	0.0011587	0.4518	27.7339
seqSigP-43763	216	Unique	50	1	5717.6	1	1	0.000587073	0.22	3.0523
seqSigP-4390	407	Unique	917	12	104758	12	13	0.000416136	0.1243	31.5713
seqSigP-4614	435	Unique	665	3	73561.1	3	3	0.000132422	0.0602	7.1445
seqSigP-4629	735	Unique	494	1	55691.2	1	1	5.94203e-05	0.0304	2.8086
seqSigP-47450	297	Unique	183	6	20140.7	6	7	0.00112282	0.1967	20.5445
seqSigP-4936	157	Unique	254	2	27287.7	2	2	0.000231131	0.1378	7.2
seqSigP-4973	531	Unique	356	4	40352.3	4	4	0.000329816	0.1264	10.2452
seqSigP-5082	311	Unique	170	3	18114.2	3	3	0.000518005	0.2824	9.1298
seqSigP-5212	762	Unique	148	11	15349.2	11	12	0.00238002	0.5946	34.3488
seqSigP-5310	776	Unique	128	1	13726.2	1	1	0.000229325	0.0938	3.2417
seqSigP-5347	51	Unique	836	1	92794.9	1	1	3.5112e-05	0.0203	3.5309
seqSigP-54428	13	Unique	176	11	20292.6	11	12	0.00200138	0.5568	32.4072
seqSigP-54839	756	Unique	423	27	47113.9	27	29	0.00201242	0.539	85.7974
seqSigP-54893	387	Unique	152	1	17135.2	1	1	0.000193116	0.1184	2.8612
seqSigP-5631	860	Some	656	46	72632.4	58	84	0.0037587	0.6845	244.3
seqSigP-5739	267	Unique	55	1	6396.2	1	1	0.000533702	0.2727	2.9579
seqSigP-59370	209	Unique	49	2	5512.9	2	2	0.00119811	0.3878	2.6306
seqSigP-59475	286	Unique	109	9	11877	9	14	0.00377019	0.6147	43.4239
seqSigP-6016	327	Unique	498	2	57687.2	2	2	0.000117886	0.0542	5.1798
seqSigP-6125	10	Unique	452	14	51035.4	14	15	0.000974125	0.3119	48.685
seqSigP-61744	888	Some	130	12	14730.7	13	20	0.00451594	0.6308	58.7704
seqSigP-6356	156	Unique	290	2	32937.9	2	2	0.000202439	0.1138	8.3528
seqSigP-6443	588	Unique	626	2	72117.2	2	2	9.37816e-05	0.0319	3.491
seqSigP-6523	436	Unique	656	3	74728.9	3	3	0.000134239	0.0564	8.8749
seqSigP-65457	518	Unique	254	5	27163.9	5	5	0.000577827	0.189	10.5732
seqSigP-66883	452	Unique	619	1	71795.4	1	1	4.7421e-05	0.0242	2.5275
seqSigP-67295	794	Unique	118	1	12882.7	1	1	0.00024876	0.2288	2.2596
seqSigP-6747	141	Unique	127	6	14325.5	6	7	0.00161792	0.378	17.9572
seqSigP-67618	227	Unique	146	1	16490.9	1	1	0.000201052	0.1301	2.9869
seqSigP-71177	60	Unique	233	1	26999.9	1	1	0.000125981	0.0429	2.5499
seqSigP-7144	368	Unique	255	3	29927.1	3	3	0.000345337	0.1686	7.1759
seqSigP-7274	887	Some	211	15	23123.8	17	20	0.00278233	0.6256	58.1565
seqSigP-7334	486	Unique	320	3	37239.5	3	3	0.00027519	0.1094	6.2702
seqSigP-7340	491	Unique	187	2	22094.3	2	2	0.000313943	0.1604	4.4201
seqSigP-7437	777	Unique	583	2	65910.4	2	2	0.000100699	0.0343	4.1503
seqSigP-7462	549	Unique	140	1	15617.2	1	1	0.000209669	0.0643	2.0207
seqSigP-7500	972	Some	185	2	21154.1	5	6	0.000952009	0.2108	12.6111
seqSigP-7762	900	Some	178	4	19675.2	13	19	0.00313325	0.3933	59.3867
seqSigP-7825	396	Unique	411	40	45584.2	40	56	0.00399952	0.6545	178.919
seqSigP-7860	788	Unique	570	1	63568.4	1	1	5.14976e-05	0.0175	2.5923
seqSigP-7949	184	Unique	384	14	44071	14	17	0.00129951	0.3724	45.0876
seqSigP-796	213	Unique	201	2	20349.4	2	2	0.000292076	0.1493	6.4705
seqSigP-8042	913	Some	488	4	54294.4	37	42	0.00252634	0.5984	130.489
seqSigP-8140	88	Unique	106	3	11589.2	3	4	0.00110768	0.2736	14.2807
seqSigP-82109	178	Unique	135	13	15070.8	13	14	0.00304408	0.5407	39.8643
seqSigP-85042	94	Unique	82	2	9430	2	2	0.000715942	0.4024	6.3201
seqSigP-85087	921	Some	495	6	55385.9	30	48	0.00284641	0.5414	149.59
seqSigP-881	482	Unique	89	4	10151.3	4	7	0.00230871	0.1573	16.8903
seqSigP-8987	204	Unique	216	5	25112.8	5	5	0.000679482	0.1898	14.2608
seqSigP-9041	793	Unique	317	3	34522.2	3	3	0.000277795	0.0883	8.673
seqSigP-91221	888	Some	105	2	11857.2	3	3	0.000838675	0.3429	10.3453
seqSigP-918	42	Unique	85	2	9503.8	2	2	0.000690674	0.1765	5.5488
seqSigP-9185	305	Unique	255	4	29096.2	4	4	0.000460449	0.2431	12.4028
seqSigP-9376	330	Unique	872	2	97663.4	2	2	6.73248e-05	0.0459	5.8503
seqSigP-9397	831	Unique	778	24	88894.2	24	24	0.00090551	0.3946	68.1656
seqSigP-9423	181	Unique	422	16	47814.1	16	19	0.00132161	0.3199	49.3733
seqSigP-95885	600	Unique	251	17	28113.6	17	22	0.00257283	0.6494	71.0647
seqSigP-95903	627	Unique	146	4	16166.1	4	4	0.000804209	0.2808	10.4214
seqSigP-98	303	Unique	232	4	25934.2	4	5	0.000632621	0.0991	17.917
seqSigP-9879	390	Unique	146	1	16380.6	1	1	0.000201052	0.089	2.4386
XP_002422570.1	530	Unique	83	2	9228.6	2	2	0.000707316	0.3373	4.9261
XP_002422600.1	527	Unique	207	3	23851.7	3	3	0.000425415	0.1691	7.923
XP_002422629.1	41	Unique	156	2	17316.3	2	2	0.000376329	0.1538	5.9583
XP_002422640.1	263	Unique	1031	3	118115	3	3	8.54131e-05	0.0456	9.7425
XP_002422652.1	528	Unique	224	3	22757.1	3	3	0.000393129	0.1741	7.4635
XP_002422679.1	295	Unique	293	6	32751.3	6	6	0.000601098	0.2628	15.8269
XP_002422682.1	322	Unique	280	1	31572	1	1	0.000104834	0.0964	5.0631
XP_002422686.1	376	Unique	187	2	22246.9	2	2	0.000313943	0.1176	4.2742
XP_002422703.1	718	Unique	457	8	51640.5	8	8	0.000513849	0.2516	20.7055
XP_002422733.1	657	Unique	601	86	66373.1	86	115	0.00561675	0.8053	363.786
XP_002422734.1	395	Unique	369	26	41407.3	26	37	0.00294332	0.6938	115.34
XP_002422737.1	693	Unique	1316	85	145224	85	106	0.00236435	0.5676	319.189
XP_002422740.1	640	Unique	269	2	28424.7	2	2	0.000218243	0.0706	3.7955
XP_002422767.1	46	Unique	193	2	21981.7	2	2	0.000304183	0.0881	3.4971
XP_002422774.1	636	Unique	323	2	36174.4	2	3	0.000272634	0.2012	9.118
XP_002422810.1	222	Unique	554	2	61033.1	2	2	0.00010597	0.0614	3.7864
XP_002422826.1	210	Unique	827	4	92045.3	4	4	0.000141976	0.0641	10.0043
XP_002422831.1	24	Unique	833	7	94836.2	7	7	0.000246669	0.0936	19.8399
XP_002422837.1	262	Unique	188	3	20959.3	3	3	0.000468409	0.1755	7.7514
XP_002422844.1	860	Some	660	45	71861.5	51	68	0.00302431	0.6076	202.29
XP_002422853.1	138	Unique	131	7	15272.2	7	8	0.00179259	0.5344	22.4074
XP_002422874.1	199	Unique	882	7	101164	7	7	0.000232965	0.102	15.3807
XP_002422890.1	638	Unique	300	2	34615.5	2	2	0.000195691	0.1467	4.9286
XP_002422897.1	760	Unique	891	20	101747	20	25	0.000823615	0.2211	66.8307
XP_002422905.1	505	Unique	876	28	98803.3	28	31	0.00103877	0.3459	88.7771
XP_002422912.1	351	Unique	130	8	14731.9	8	8	0.00180638	0.5231	17.0991
XP_002422968.1	465	Unique	365	25	39411.8	25	31	0.00249305	0.7562	87.9029
XP_002423020.1	480	Unique	496	6	55013.4	6	6	0.000355084	0.131	16.8266
XP_002423037.1	129	Unique	157	12	17884.6	12	16	0.00299145	0.5541	44.5527
XP_002423038.1	105	Unique	194	2	22874.8	2	2	0.000302615	0.1134	4.0142
XP_002423063.1	961	Some	385	3	43800.8	7	7	0.000533702	0.2286	19.3761
XP_002423085.1	111	Unique	746	1	84874.8	1	1	3.9348e-05	0.0161	3.0616
XP_002423088.1	666	Unique	496	11	56737.3	11	14	0.00082853	0.2258	45.5197
XP_002423113.1	328	Unique	302	2	34826.2	2	2	0.000194395	0.0695	4.3219
XP_002423138.1	795	Unique	145	1	15796.3	1	2	0.000404878	0.2069	3.7831
XP_002423140.1	674	Unique	211	4	23467	4	4	0.000556467	0.3081	13.8912
XP_002423141.1	782	Unique	288	1	32872.9	1	2	0.000203845	0.0799	4.017
XP_002423157.1	80	Unique	175	6	20279.9	6	7	0.00117415	0.2629	15.7784
XP_002423167.1	19	Unique	188	8	21264.7	8	8	0.00124909	0.4149	26.2841
XP_002423212.1	768	Unique	291	7	31168.3	7	9	0.000907844	0.3299	33.7737
XP_002423242.1	177	Unique	313	17	34632.9	17	18	0.00168807	0.4409	41.482
XP_002423247.1	146	Unique	224	4	25807.8	4	4	0.000524172	0.192	11.732
XP_002423259.1	855	Unique	351	3	39960.8	3	3	0.000250886	0.1111	8.6086
XP_002423300.1	170	Unique	528	36	58754.4	36	39	0.00216817	0.6345	114.504
XP_002423328.1	591	Unique	413	2	46832.6	2	2	0.000142148	0.0533	5.5306
XP_002423336.1	122	Unique	389	27	43999.6	27	29	0.00218832	0.5193	78.8149
XP_002423396.1	664	Unique	966	14	108165	14	15	0.000455802	0.1925	40.7208
XP_002423404.1	455	Unique	286	1	33360	1	1	0.000102635	0.0455	2.653
XP_002423460.1	889	Some	238	12	25957.8	14	14	0.00172668	0.5588	34.3523
XP_002423469.1	573	Unique	322	4	37867.3	4	4	0.000364641	0.2453	15.5749
XP_002423471.1	391	Unique	112	1	11645.5	1	1	0.000262086	0.0982	2.071
XP_002423475.1	410	Unique	604	9	65955.4	9	9	0.000437388	0.2318	25.6712
XP_002423479.1	27	Unique	472	4	53198.8	4	4	0.00024876	0.089	12.3626
XP_002423480.1	446	Unique	4516	3	517470	3	3	1.94998e-05	0.0069	6.3508
XP_002423543.1	849	Unique	265	6	29450.8	6	9	0.000996916	0.2943	27.1144
XP_002423563.1	727	Unique	731	3	79446.6	3	4	0.000160622	0.0711	10.4881
XP_002423564.1	874	Some	1072	4	120848	5	5	0.000136911	0.0644	13.3722
XP_002423601.1	2	Unique	1024	41	116704	41	44	0.00126129	0.3877	116.078
XP_002423631.1	703	Unique	336	17	38189	17	19	0.00165988	0.4643	59.0604
XP_002423682.1	665	Unique	124	10	14732.7	10	10	0.00236723	0.7339	29.7208
XP_002423704.1	468	Unique	411	13	43415.5	13	18	0.00128556	0.4015	58.032
XP_002423709.1	886	Some	205	5	22867.9	20	56	0.00801855	0.4439	221.656
XP_002423727.1	208	Unique	270	3	30712.9	3	5	0.000543586	0.1741	12.7122
XP_002423739.1	847	Unique	115	6	14035.1	6	7	0.00178674	0.4348	14.106
XP_002423788.1	101	Unique	167	2	19245.9	2	2	0.00035154	0.1617	5.3802
XP_002423790.1	753	Unique	68	2	8103.6	2	2	0.000863342	0.1471	4.7126
XP_002423818.1	770	Unique	344	5	39309.5	5	5	0.000426652	0.186	15.5094
XP_002423838.1	653	Unique	325	7	38374.6	7	7	0.000632232	0.2492	18.273
XP_002423848.1	189	Unique	124	7	14664.1	7	7	0.00165706	0.4355	20.5464
XP_002423954.1	113	Unique	125	1	14520.1	1	1	0.000234829	0.104	3.1296
XP_002423956.1	736	Unique	174	1	19702.2	1	1	0.000168699	0.0632	2.5998
XP_002423962.1	960	Some	657	2	76477.1	9	9	0.000402104	0.1674	21.0004
XP_002423980.1	484	Unique	678	4	77143.6	4	4	0.000173178	0.0885	10.9591
XP_002424016.1	690	Unique	357	8	38450.1	8	13	0.0010689	0.2605	33.1788
XP_002424037.1	341	Unique	1680	52	192055	52	65	0.00113571	0.4012	199.022
XP_002424048.1	751	Unique	279	3	32122.8	3	3	0.00031563	0.1075	8.5723
XP_002424051.1	310	Unique	608	4	68582.6	4	4	0.000193116	0.0987	11.2425
XP_002424063.1	134	Unique	457	9	52469.3	9	13	0.000835005	0.2276	30.2292
XP_002424115.1	93	Unique	123	3	14374.4	3	4	0.000954589	0.1707	8.7455
XP_002424137.1	842	Unique	287	10	33327.7	10	10	0.00102277	0.3763	25.6674
XP_002424153.1	565	Unique	552	9	63659.2	9	11	0.000584945	0.2355	28.9802
XP_002424163.1	643	Unique	111	1	12447.5	1	1	0.000264447	0.1532	3.1452
XP_002424164.1	673	Unique	130	4	15278	4	5	0.00112899	0.3692	18.1144
XP_002424175.1	819	Unique	242	7	26518.2	7	7	0.000849072	0.3223	21.1746
XP_002424190.1	490	Unique	178	2	19418.5	2	2	0.000329816	0.2584	5.9315
XP_002424204.1	110	Unique	201	1	22017.1	1	2	0.000292076	0.0697	4.8952
XP_002424207.1	668	Unique	191	5	21641.8	5	6	0.000922103	0.4084	17.4882
XP_002424236.1	848	Unique	159	6	18489.3	6	7	0.0012923	0.2327	17.0655
XP_002424269.1	103	Unique	137	2	16031.3	2	2	0.00042852	0.1168	5.311
XP_002424280.1	614	Unique	303	6	32811.1	6	7	0.000678137	0.2574	26.7419
XP_002424292.1	381	Unique	959	2	106350	2	2	6.12172e-05	0.0209	5.1946
XP_002424299.1	314	Unique	246	3	27746.5	3	4	0.000477295	0.1951	7.7568
XP_002424317.1	346	Unique	478	16	53061.7	16	19	0.00116678	0.4414	62.1114
XP_002424323.1	485	Unique	654	2	74626.9	2	2	8.97664e-05	0.0612	7.0594
XP_002424330.1	255	Unique	271	4	30479.3	4	4	0.000433264	0.1808	11.993
XP_002424337.1	479	Unique	169	4	19400.4	4	4	0.00069476	0.2071	11.8442
XP_002424345.1	363	Unique	372	4	41359.5	4	4	0.00031563	0.0941	9.2687
XP_002424350.1	763	Unique	366	12	40324	12	15	0.00120302	0.4071	45.2459
XP_002424357.1	163	Unique	278	2	29573.8	2	2	0.000211177	0.0899	5.387
XP_002424386.1	252	Unique	379	5	42958.8	5	5	0.000387251	0.1662	17.0273
XP_002424396.1	291	Unique	729	9	80671.2	9	9	0.00036239	0.1756	26.4581
XP_002424397.1	404	Unique	218	12	24467.2	12	14	0.0018851	0.3991	42.7118
XP_002424431.1	792	Unique	117	1	13914.2	1	1	0.000250886	0.1026	2.9373
XP_002424439.1	550	Unique	311	1	34663.5	1	1	9.43846e-05	0.0418	2.301
XP_002424454.1	644	Unique	141	1	16830.5	1	1	0.000208182	0.0993	3.9371
XP_002424462.1	449	Unique	656	1	74099.7	1	1	4.47464e-05	0.0183	3.2965
XP_002424503.1	166	Unique	146	1	16163.8	1	1	0.000201052	0.1027	3.7361
XP_002424515.1	801	Unique	610	2	71876.6	2	2	9.62414e-05	0.0377	5.5788
XP_002424524.1	774	Unique	148	2	17006.5	2	2	0.000396671	0.1486	4.5031
XP_002424544.1	87	Unique	103	3	10877.4	3	3	0.00085496	0.3398	7.0994
XP_002424590.1	706	Unique	411	14	45085.9	14	17	0.00121414	0.4672	50.6756
XP_002424597.1	671	Unique	221	5	25008.7	5	5	0.000664109	0.3348	13.89
XP_002424602.1	150	Unique	215	4	24101.8	4	4	0.000546114	0.1814	9.9705
XP_002424632.1	324	Unique	242	2	27213.5	2	2	0.000242592	0.1488	5.8383
XP_002424706.1	969	Some	524	18	56482.1	20	22	0.0012324	0.4313	60.506
XP_002424775.1	447	Unique	736	1	83195.3	1	1	3.98826e-05	0.0367	3.3
XP_002424779.1	843	Unique	195	9	21718.3	9	11	0.00165585	0.4051	26.0816
XP_002424793.1	271	Unique	136	1	14855.2	1	1	0.000215835	0.1029	3.0894
XP_002424800.1	929	Some	199	23	20688.6	25	51	0.00752279	0.5829	214.034
XP_002424808.1	700	Unique	343	22	37259.4	22	24	0.0020539	0.5831	68.7685
XP_002424821.1	476	Unique	1001	8	113151	8	8	0.000234594	0.0999	19.5674
XP_002424850.1	724	Unique	288	3	32129.9	3	3	0.000305767	0.1562	11.8841
XP_002424855.1	952	Some	106	2	11971.1	10	11	0.00304613	0.6792	26.5442
XP_002424936.1	251	Unique	290	6	31844.3	6	6	0.000607316	0.2172	13.5446
XP_002424946.1	730	Unique	395	1	44763.5	1	1	7.4313e-05	0.0354	3.1727
XP_002424979.1	294	Unique	298	7	32736	7	9	0.000886519	0.245	21.6656
XP_002424997.1	652	Unique	286	8	31324.9	8	12	0.00123162	0.3007	40.5682
XP_002425010.1	758	Unique	324	19	34798.2	19	23	0.00208375	0.5123	66.1155
XP_002425026.1	320	Unique	811	3	91774.7	3	3	0.000108583	0.0567	6.3924
XP_002425042.1	37	Unique	254	3	29344.9	3	3	0.000346696	0.1772	10.1384
XP_002425043.1	14	Unique	447	12	50307	12	13	0.000853685	0.2573	32.1551
XP_002425047.1	804	Unique	1016	2	116283	2	2	5.77827e-05	0.0138	4.9185
XP_002425065.1	278	Unique	549	35	61901.9	35	44	0.00235257	0.6102	129.474
XP_002425087.1	629	Unique	335	3	38423.8	3	3	0.000262868	0.1134	6.913
XP_002425090.1	979	Some	490	3	55027.8	5	5	0.000299527	0.1388	11.0437
XP_002425102.1	142	Unique	346	8	38103.6	8	10	0.000848371	0.2775	24.6575
XP_002425118.1	808	Unique	351	1	40555.7	1	1	8.36286e-05	0.0342	2.9682
XP_002425123.1	350	Unique	477	10	52559.6	10	12	0.000738456	0.2851	32.207
XP_002425157.1	420	Unique	430	6	47086.4	6	6	0.000409585	0.1233	11.8655
XP_002425194.1	281	Unique	288	14	31492.2	14	17	0.00173268	0.6007	51.2165
XP_002425197.1	191	Unique	388	8	42578.1	8	9	0.000680883	0.2784	26.0042
XP_002425224.1	589	Unique	835	1	95895	1	1	3.5154e-05	0.024	3.5735
XP_002425259.1	779	Unique	276	1	31366.3	1	1	0.000106354	0.0688	3.2231
XP_002425287.1	247	Unique	915	11	103396	11	11	0.000352885	0.1355	30.8197
XP_002425312.1	576	Unique	482	4	54878.9	4	4	0.000243599	0.0954	9.5739
XP_002425357.1	38	Unique	355	3	38953.3	3	3	0.000248059	0.1521	11.3295
XP_002425388.1	168	Unique	106	1	12276.1	1	1	0.000276921	0.1226	3.2793
XP_002425430.1	331	Unique	575	1	65634.7	1	1	5.10498e-05	0.0226	2.283
XP_002425437.1	123	Unique	384	25	43600.8	25	34	0.00259902	0.5052	98.9542
XP_002425460.1	145	Unique	165	4	17736.5	4	4	0.000711603	0.4485	11.7256
XP_002425483.1	943	Some	4704	5	524558	19	20	0.000124803	0.0442	53.1692
XP_002425497.1	472	Unique	458	7	49458.8	7	8	0.000512727	0.2118	18.1709
XP_002425552.1	161	Unique	206	2	22928.1	2	2	0.000284987	0.1408	6.1732
XP_002425558.1	809	Unique	575	1	63427.6	1	1	5.10498e-05	0.0278	2.9614
XP_002425562.1	750	Unique	857	3	96247.6	3	3	0.000102755	0.0397	8.8467
XP_002425580.1	655	Unique	467	8	52711.1	8	8	0.000502846	0.2484	21.021
XP_002425585.1	342	Unique	309	20	35216.7	20	22	0.0020899	0.4757	65.4818
XP_002425607.1	922	Some	385	11	42954.2	12	13	0.000991161	0.2571	34.5397
XP_002425616.1	521	Unique	781	5	88161.9	5	5	0.000187923	0.0589	9.3306
XP_002425619.1	384	Unique	543	1	59657.4	1	1	5.40582e-05	0.0331	3.1221
XP_002425623.1	551	Unique	210	14	24270.2	14	17	0.00237625	0.3524	50.1114
XP_002425624.1	492	Unique	324	2	37593.9	2	2	0.000181195	0.0679	4.6973
XP_002425689.1	814	Unique	195	1	22512.4	1	1	0.000150531	0.0513	2.1678
XP_002425727.1	298	Unique	166	5	17929.8	5	7	0.0012378	0.3434	30.433
XP_002425728.1	49	Unique	54	1	6464.1	1	1	0.000543586	0.1852	2.7585
XP_002425763.1	52	Unique	493	2	56470	2	2	0.000119082	0.0406	4.1985
XP_002425875.1	132	Unique	591	11	64650.5	11	13	0.00064568	0.2944	40.2881
XP_002425897.1	65	Unique	393	45	43350.7	45	55	0.00410801	0.7583	165.571
XP_002425917.1	523	Unique	70	1	7544.6	1	1	0.000419338	0.4143	6.5182
XP_002425930.1	362	Unique	185	5	21584.1	5	6	0.000952009	0.2216	15.4803
XP_002425947.1	841	Unique	587	11	67609.6	11	11	0.000550068	0.2385	24.9938
XP_002425969.1	233	Unique	371	28	40546.8	28	34	0.00269009	0.593	105.653
XP_002425982.1	131	Unique	506	12	54731.1	12	13	0.000754145	0.2569	36.6012
XP_002426036.1	7	Unique	410	19	46209.3	19	21	0.00150348	0.422	64.2239
XP_002426070.1	90	Unique	285	4	31244.4	4	4	0.000411981	0.2105	7.7921
XP_002426106.1	489	Unique	217	2	24705.8	2	2	0.00027054	0.0737	6.468
XP_002426109.1	29	Unique	1305	7	150819	7	7	0.000157452	0.0483	16.1195
XP_002426143.1	401	Unique	773	20	83917.4	20	21	0.000797446	0.3027	58.2386
XP_002426154.1	514	Unique	293	7	32858.3	7	8	0.000801464	0.3447	26.9864
XP_002426176.1	183	Unique	132	12	14805.6	12	12	0.00266851	0.5682	31.4399
XP_002426181.1	445	Unique	187	1	21507	1	1	0.000156971	0.0642	2.9965
XP_002426203.1	639	Unique	305	3	35424.8	3	3	0.000288724	0.0787	8.3026
XP_002426222.1	511	Unique	416	11	46270.5	11	14	0.000987862	0.2812	42.1311
XP_002426234.1	317	Unique	1041	3	122876	3	3	8.45926e-05	0.0413	8.8929
XP_002426249.1	709	Unique	250	11	28732.9	11	11	0.00129156	0.324	33.6621
XP_002426264.1	548	Unique	179	1	19880.9	1	1	0.000163987	0.0726	2.1077
XP_002426267.1	253	Unique	185	5	21559.4	5	5	0.000793341	0.3459	13.1749
XP_002426310.1	30	Unique	79	3	9609	3	3	0.00111469	0.3038	6.3093
XP_002426358.1	309	Unique	571	5	65229.4	5	5	0.000257037	0.0998	11.1744
XP_002426364.1	15	Unique	545	12	61605.8	12	13	0.000700178	0.2422	35.7181
XP_002426379.1	333	Unique	473	1	52222.1	1	1	6.20584e-05	0.0402	2.2232
XP_002426420.1	507	Unique	496	22	55143.2	22	30	0.00177542	0.5081	81.068
XP_002426483.1	781	Unique	132	1	15028.7	1	1	0.000222376	0.1136	2.9006
XP_002426498.1	738	Unique	169	1	19781.4	1	2	0.00034738	0.0888	5.1859
XP_002426517.1	971	Some	76	2	8360.4	4	4	0.00154493	0.4211	9.9121
XP_002426538.1	571	Unique	287	5	32221	5	6	0.000613665	0.2265	11.5635
XP_002426570.1	711	Unique	204	8	23911.1	8	10	0.0014389	0.2451	23.9064
XP_002426571.1	857	Unique	742	3	87368.8	3	3	0.00011868	0.035	5.5554
XP_002426580.1	584	Unique	106	2	12779	2	2	0.000553842	0.2358	4.2816
XP_002426657.1	307	Unique	354	4	39243.1	4	5	0.000414599	0.209	14.2491
XP_002426682.1	488	Unique	605	3	69596.1	3	3	0.000145555	0.0579	5.921
XP_002426706.1	822	Unique	106	9	11736.1	9	12	0.00332305	0.4906	38.9223
XP_002426718.1	716	Unique	424	8	47255.7	8	11	0.000761533	0.2288	29.5887
XP_002426725.1	868	Some	317	5	35692.9	13	13	0.00120378	0.4606	33.4112
XP_002426726.1	726	Unique	309	3	35447.4	3	3	0.000284987	0.1133	7.0896
XP_002426751.1	128	Unique	241	12	27291.2	12	14	0.00170519	0.3776	42.8283
XP_002426752.1	239	Unique	276	14	31471	14	19	0.00202072	0.558	53.9639
XP_002426771.1	43	Unique	116	2	13569.1	2	2	0.000506097	0.2586	5.9091
XP_002426810.1	383	Unique	607	2	66197.8	2	2	9.67171e-05	0.0461	3.5646
XP_002426828.1	529	Unique	479	3	53889.6	3	3	0.000183843	0.1002	8.5854
XP_002426861.1	764	Unique	302	10	34516.6	10	11	0.00106917	0.3576	32.0803
XP_002426870.1	11	Unique	440	15	50223.1	15	17	0.00113412	0.2841	42.8332
XP_002426888.1	661	Unique	148	22	17314.9	22	29	0.00575172	0.7297	79.6774
XP_002426889.1	175	Unique	204	20	23833.3	20	25	0.00359726	0.5784	66.2073
XP_002426906.1	827	Unique	179	12	19239.2	12	13	0.00213183	0.5642	34.3228
XP_002426927.1	833	Unique	881	21	97710.5	21	25	0.000832963	0.2928	69.575
XP_002426937.1	5	Unique	140	18	16216	18	29	0.00608039	0.7929	97.0135
XP_002426998.1	646	Unique	218	2	24542.3	2	2	0.000269299	0.0505	4.4434
XP_002427007.1	478	Unique	294	6	32922.7	6	7	0.000698896	0.2483	16.5607
XP_002427008.1	397	Unique	552	38	59422.6	38	46	0.00244614	0.596	135.076
XP_002427088.1	791	Unique	80	1	9367.4	1	1	0.00036692	0.2	3.5205
XP_002427152.1	633	Unique	112	2	12373.6	2	2	0.000524172	0.2589	3.4709
XP_002427163.1	667	Unique	917	7	106254	7	7	0.000224073	0.1123	19.9839
XP_002427173.1	597	Unique	510	32	59559.8	32	37	0.00212958	0.4373	102.515
XP_002427198.1	323	Unique	123	2	14471.9	2	2	0.000477295	0.1707	5.5871
XP_002427203.1	151	Unique	146	3	15728	3	3	0.000603157	0.2603	7.1299
XP_002427220.1	697	Unique	757	35	82299.3	35	38	0.0014735	0.469	110.01
XP_002427228.1	835	Unique	452	18	50199.7	18	26	0.00168848	0.3739	72.1291
XP_002427242.1	773	Unique	419	5	45532.6	5	5	0.000350282	0.1647	16.8031
XP_002427267.1	236	Unique	515	24	56410.1	24	30	0.00170992	0.4777	95.0103
XP_002427272.1	965	Some	297	3	34133.3	4	4	0.000395335	0.1515	11.4327
XP_002427275.1	806	Unique	301	1	33869.4	1	1	9.75204e-05	0.0399	3.2067
XP_002427305.1	945	Some	446	6	49862.8	9	9	0.000592338	0.2063	25.0342
XP_002427383.1	918	Some	198	4	22851.6	5	5	0.000741253	0.2475	12.3896
XP_002427385.1	440	Unique	628	2	72082.9	2	2	9.34829e-05	0.0541	4.168
XP_002427394.1	277	Unique	204	2	23245.5	2	2	0.000287781	0.0588	4.2165
XP_002427421.1	813	Unique	465	1	52826.5	1	1	6.31261e-05	0.0366	2.6731
XP_002427456.1	587	Unique	686	3	77442.4	3	3	0.000128369	0.0306	8.3848
XP_002427522.1	186	Unique	549	14	60687.3	14	14	0.000748544	0.2969	38.5907
XP_002427526.1	238	Unique	288	16	32164.3	16	17	0.00173268	0.4479	51.236
XP_002427532.1	153	Unique	157	2	18083.2	2	3	0.000560897	0.1783	9.8958
XP_002427543.1	173	Unique	274	24	29712.3	24	27	0.00289251	0.6642	77.426
XP_002427546.1	159	Unique	190	2	21494.2	2	2	0.000308986	0.1526	5.9188
XP_002427550.1	249	Unique	132	6	14783.6	6	6	0.00133426	0.5379	21.4566
XP_002427615.1	171	Unique	685	34	75726.5	34	37	0.00158552	0.4672	100.094
XP_002427671.1	654	Unique	347	7	38519.1	7	7	0.000592148	0.2622	13.3994
XP_002427706.1	799	Unique	1543	2	175811	2	2	3.80475e-05	0.0162	5.1512
XP_002427710.1	502	Unique	491	18	55870.8	18	21	0.00125545	0.4155	63.6375
XP_002427714.1	958	Some	1035	8	114607	19	19	0.000538859	0.256	60.8627
XP_002427717.1	448	Unique	97	1	11209.8	1	1	0.000302615	0.134	2.0759
XP_002427718.1	118	Unique	1093	45	121192	45	50	0.0013428	0.4373	151.319
XP_002427739.1	133	Unique	179	9	21084.4	9	9	0.00147588	0.4581	19.7697
XP_002427771.1	936	Some	192	4	21368.1	5	5	0.000764417	0.2969	11.4808
XP_002427788.1	259	Unique	541	5	61914.7	5	5	0.00027129	0.0702	9.6031
XP_002427812.1	31	Unique	6758	6	789321	6	7	3.04048e-05	0.0061	13.1446
XP_002427863.1	575	Unique	487	5	52035.7	5	5	0.000301372	0.1376	12.9092
XP_002427873.1	542	Unique	1272	2	144028	2	2	4.61535e-05	0.0307	3.8688
XP_002427900.1	228	Unique	122	1	12998.4	1	8	0.00192483	0.1066	16.1486
XP_002427917.1	427	Unique	300	4	33509.7	4	4	0.000391382	0.1733	8.8011
XP_002427927.1	394	Unique	226	1	24498	1	1	0.000129883	0.0487	2.3367
XP_002427992.1	823	Unique	151	9	17302.6	9	10	0.00194395	0.3245	26.4064
XP_002428051.1	135	Unique	234	9	25826	9	11	0.00137987	0.406	27.0944
XP_002428060.1	205	Unique	221	5	25400.3	5	5	0.000664109	0.1946	9.3412
XP_002428067.1	408	Unique	541	10	56836.7	10	10	0.000542581	0.1257	31.2468
XP_002428068.1	349	Unique	154	9	17774.5	9	11	0.00209669	0.3701	25.2796
XP_002428136.1	602	Unique	263	15	29909.9	15	16	0.00178577	0.4525	44.432
XP_002428159.1	289	Unique	195	10	22581.3	10	11	0.00165585	0.3795	32.2591
XP_002428166.1	765	Unique	433	7	49064.1	7	7	0.000474539	0.2217	16.8404
XP_002428178.1	279	Unique	645	31	72329	31	34	0.00154732	0.3798	90.7429
XP_002428179.1	415	Unique	300	6	32563.1	6	6	0.000587073	0.29	19.0634
XP_002428218.1	140	Unique	189	8	21113.9	8	9	0.00139779	0.7143	26.8664
XP_002428226.1	685	Unique	171	2	20167.7	2	2	0.000343317	0.1988	6.0506
XP_002428283.1	564	Unique	414	9	46155.2	9	9	0.000638122	0.2971	23.9627
XP_002428321.1	220	Unique	295	1	33672	1	1	9.95038e-05	0.0508	3.5114
XP_002428373.1	125	Unique	387	21	41956.5	21	24	0.00182038	0.5323	68.5142
XP_002428400.1	635	Unique	359	2	39758.2	2	2	0.00016353	0.0724	5.6192
XP_002428403.1	374	Unique	356	3	40538.2	3	3	0.000247362	0.0871	7.2161
XP_002428405.1	147	Unique	303	5	34351.5	5	5	0.000484383	0.1551	13.0147
XP_002428431.1	696	Unique	488	38	55716	38	47	0.00282709	0.5225	139.809
XP_002428435.1	315	Unique	270	3	30532.2	3	3	0.000326151	0.1444	6.0408
XP_002428440.1	846	Unique	624	9	72156.8	9	9	0.00042337	0.149	22.2605
XP_002428483.1	778	Unique	520	2	59950.2	2	2	0.000112899	0.05	4.2648
XP_002428496.1	498	Unique	193	1	22691.4	1	1	0.000152091	0.0466	2.306
XP_002428512.1	901	Some	787	8	89996	28	34	0.00126814	0.2935	93.0915
XP_002428552.1	913	Some	830	16	93088.5	49	58	0.00205122	0.4602	179.823
XP_002428559.1	504	Unique	876	77	100102	77	96	0.00321684	0.6655	262.675
XP_002428593.1	36	Unique	2068	5	229032	5	5	7.0971e-05	0.0397	14.1884
XP_002428608.1	767	Unique	259	6	30543.4	6	6	0.000680007	0.2432	14.6277
XP_002428630.1	840	Unique	1068	13	112787	13	13	0.000357301	0.1704	32.106
XP_002428683.1	428	Unique	109	3	11832.6	3	3	0.000807898	0.2936	6.3902
XP_002428684.1	663	Unique	579	17	61713.6	17	20	0.00101394	0.4041	66.7668
XP_002428696.1	83	Unique	391	5	43789.4	5	5	0.000375366	0.1458	10.9716
XP_002428707.1	91	Unique	505	5	55710.4	5	5	0.00029063	0.0673	10.8773
XP_002428760.1	522	Unique	147	4	16863.3	4	4	0.000798738	0.2381	11.4329
XP_002428808.1	598	Unique	614	26	70148.5	26	32	0.00152983	0.456	92.4852
XP_002428902.1	96	Unique	177	3	20278.6	3	3	0.000497519	0.2429	7.1489
XP_002428920.1	746	Unique	343	5	38932.4	5	5	0.000427895	0.1399	14.1139
XP_002429001.1	701	Unique	172	17	19431.8	17	22	0.00375453	0.657	65.9391
XP_002429018.1	345	Unique	208	15	23609.2	15	15	0.00211685	0.4519	45.1736
XP_002429043.1	708	Unique	359	12	39205.8	12	13	0.00106294	0.415	36.3478
XP_002429079.1	637	Unique	212	2	24227.5	2	2	0.000276921	0.1698	5.3635
XP_002429080.1	326	Unique	68	2	8038.4	2	2	0.000863342	0.1912	4.3882
XP_002429091.1	630	Unique	361	4	40286.2	4	5	0.00040656	0.1634	17.2921
XP_002429105.1	293	Unique	509	7	56753.2	7	8	0.000461354	0.1886	21.0661
XP_002429106.1	487	Unique	738	3	83934.5	3	3	0.000119324	0.061	7.9137
XP_002429109.1	12	Unique	550	13	61357.9	13	13	0.000693813	0.2691	31.1961
XP_002429123.1	257	Unique	551	4	60372.8	4	4	0.000213093	0.1361	13.1454
XP_002429153.1	304	Unique	198	4	22583.6	4	4	0.000593003	0.1869	9.9549
XP_002429175.1	561	Unique	407	12	46586.9	12	13	0.000937585	0.3317	40.0416
XP_002429178.1	229	Unique	211	1	24438	1	1	0.000139117	0.0569	2.6192
XP_002429229.1	559	Unique	565	18	66682.3	18	20	0.00103907	0.2796	45.7548
XP_002429242.1	371	Unique	315	3	35246.4	3	3	0.000279558	0.1143	6.749
XP_002429318.1	783	Unique	694	1	77733.7	1	1	4.22963e-05	0.0288	3.6231
XP_002429323.1	691	Unique	430	6	47035	6	6	0.000409585	0.2023	15.6153
XP_002429331.1	512	Unique	611	12	70639.8	12	12	0.000576503	0.2373	28.2437
XP_002429345.1	583	Unique	318	2	35754.4	2	2	0.000184614	0.0849	7.0079
XP_002429369.1	441	Unique	596	1	69298.2	1	1	4.9251e-05	0.0235	3.755
XP_002429377.1	832	Unique	420	20	46380	20	27	0.00188702	0.4119	77.5616
XP_002429420.1	234	Unique	518	29	56146.8	29	36	0.00204002	0.529	112.74
XP_002429424.1	300	Unique	118	5	13831.8	5	5	0.0012438	0.3729	14.8097
XP_002429486.1	461	Unique	140	1	15252.1	1	1	0.000209669	0.0714	2.2158
XP_002429563.1	720	Unique	271	8	30149.3	8	9	0.000974844	0.3875	23.2639
XP_002429614.1	224	Unique	282	1	31918.1	1	1	0.000104091	0.0638	3.2222
XP_002429618.1	243	Unique	294	11	32432.9	11	13	0.00129795	0.4762	35.5459
XP_002429681.1	623	Unique	181	4	20992.6	4	4	0.000648699	0.3039	11.3458
XP_002429684.1	681	Unique	76	2	8723.3	2	2	0.000772464	0.2763	4.5307
XP_002429704.1	651	Unique	662	1	73726.2	1	1	4.43408e-05	0.0181	2.9504
XP_002429734.1	658	Unique	893	39	98486.5	39	43	0.00141344	0.5297	131.407
XP_002429748.1	863	Some	398	29	45012.3	32	36	0.0026551	0.6206	105.758
XP_002429762.1	944	Some	210	2	23835.6	5	5	0.000698896	0.1524	11.5893
XP_002429805.1	202	Unique	376	6	40242.2	6	6	0.000468409	0.1303	13.8619
XP_002429812.1	8	Unique	226	15	25520	15	17	0.00220802	0.5796	46.1253
XP_002429847.1	182	Unique	671	16	75960.6	16	18	0.00078743	0.2176	41.0575
XP_002429866.1	299	Unique	386	6	45181.8	6	8	0.000608365	0.1166	19.9747
XP_002429875.1	471	Unique	325	8	35381.4	8	10	0.000903188	0.2677	28.2985
XP_002429887.1	432	Unique	274	4	30579.4	4	5	0.00053565	0.1679	15.922
XP_002429974.1	811	Unique	287	1	31957.8	1	2	0.000204555	0.0801	3.9666
XP_002430030.1	319	Unique	720	3	81463.6	3	3	0.000122307	0.05	7.2367
XP_002430077.1	260	Unique	205	3	22768	3	3	0.000429565	0.1561	7.9253
XP_002430100.1	40	Unique	190	2	21090.9	2	2	0.000308986	0.1895	6.9992
XP_002430133.1	713	Unique	251	8	28140.6	8	8	0.000935574	0.251	24.1364
XP_002430139.1	620	Unique	137	5	15887.5	5	7	0.00149982	0.3431	20.8174
XP_002430151.1	198	Unique	199	6	21778.9	6	6	0.000885034	0.392	18.0448
XP_002430152.1	106	Unique	215	2	24744.7	2	2	0.000273057	0.107	3.5657
XP_002430176.1	144	Unique	140	5	14814	5	5	0.00104834	0.3286	16.8141
XP_002430191.1	400	Unique	496	27	55042.4	27	37	0.00218969	0.5645	119.898
XP_002430208.1	285	Unique	447	11	50885.7	11	11	0.000722349	0.2438	26.9908
XP_002430232.1	570	Unique	492	5	53318.6	5	5	0.000298309	0.0915	15.0469
XP_002430233.1	976	Some	184	6	20476.6	7	7	0.00111671	0.413	20.093
XP_002430246.1	517	Unique	427	6	48381.4	6	6	0.000412463	0.1944	13.4981
XP_002430300.1	69	Unique	289	19	31252.7	19	22	0.00223453	0.5433	74.1846
XP_002430313.1	242	Unique	284	11	32770.5	11	12	0.00124029	0.3134	27.707
XP_002430349.1	692	Unique	754	6	83097.8	6	6	0.000233583	0.1141	14.8639
XP_002430391.1	79	Unique	185	5	21466.6	5	5	0.000793341	0.2054	15.9431
XP_002430419.1	81	Unique	206	6	23332.7	6	6	0.00085496	0.2379	13.728
XP_002430447.1	962	Some	345	6	38629.8	7	8	0.000680664	0.3391	24.6767
XP_002430449.1	232	Unique	309	35	34133.8	35	51	0.00484477	0.7476	151.219
XP_002430506.1	169	Unique	247	1	27923.9	1	1	0.000118841	0.0567	2.5236
XP_002430518.1	803	Unique	556	2	62018.7	2	2	0.000105589	0.0342	2.8868
XP_002430537.1	223	Unique	281	2	32046.8	2	2	0.000208923	0.0427	3.872
XP_002430541.1	344	Unique	1544	22	176119	22	23	0.000437263	0.1749	62.6588
XP_002430564.1	197	Unique	208	7	22321	7	7	0.000987862	0.3173	15.4435
XP_002430586.1	594	Unique	585	1	66771.9	1	1	5.01771e-05	0.0222	3.3764
XP_002430590.1	722	Unique	116	3	13242	3	3	0.000759145	0.2069	11.7122
XP_002430606.1	686	Unique	183	2	20688	2	2	0.000320805	0.1148	5.2953
XP_002430641.1	624	Unique	220	4	25537	4	4	0.000533702	0.1955	10.8535
XP_002430655.1	745	Unique	204	4	23721.2	4	6	0.000863342	0.2108	13.7802
XP_002430661.1	712	Unique	194	8	22531.5	8	9	0.00136177	0.3299	19.9146
XP_002430692.1	859	Some	707	37	81841.3	66	107	0.00444249	0.4894	338.815
XP_002430700.1	360	Unique	164	4	17414.2	4	5	0.000894928	0.3537	15.5411
XP_002430747.1	714	Unique	249	8	27594.5	8	8	0.000943088	0.2691	19.9014
XP_002430776.1	524	Unique	439	4	49892.5	4	4	0.000267459	0.1298	11.9076
XP_002430778.1	369	Unique	479	3	52838.8	3	4	0.000245124	0.0772	12.4175
XP_002430794.1	57	Unique	134	3	16111.9	3	4	0.000876228	0.097	8.5485
XP_002430800.1	519	Unique	515	6	55519.3	6	6	0.000341984	0.1534	15.07
XP_002430807.1	275	Unique	378	2	42851.3	2	2	0.00015531	0.0291	5.0022
XP_002430858.1	642	Unique	348	2	41245.9	2	2	0.000168699	0.069	4.5815
XP_002430922.1	386	Unique	323	1	36272.7	1	1	9.08781e-05	0.0681	3.1428
XP_002430923.1	273	Unique	157	1	18092.9	1	1	0.000186966	0.0955	2.9742
XP_002430974.1	265	Unique	1210	2	136906	2	2	4.85184e-05	0.0149	7.5912
XP_002430994.1	967	Some	248	25	28592.4	28	36	0.00426101	0.625	114.518
XP_002431004.1	6	Unique	834	22	94373.4	22	23	0.000809512	0.3129	60.0575
XP_002431015.1	56	Unique	828	2	94873.5	2	2	7.09025e-05	0.0266	3.5038
XP_002431052.1	891	Some	703	7	79032.9	11	11	0.000459303	0.1821	26.3196
XP_002431053.1	495	Unique	650	2	74098.6	2	2	9.03188e-05	0.0338	5.978
XP_002431063.1	626	Unique	169	3	18236.2	3	3	0.00052107	0.2189	9.1767
XP_002431066.1	124	Unique	199	20	22074.1	20	41	0.00604773	0.7487	141.674
XP_002431075.1	742	Unique	235	2	27224.7	2	2	0.000249818	0.0596	3.7917
XP_002431078.1	423	Unique	459	6	49863.6	6	6	0.000383708	0.1721	13.5629
XP_002431119.1	748	Unique	217	5	25223.8	5	5	0.000676351	0.1106	12.5861
XP_002431134.1	399	Unique	411	28	45301.4	28	32	0.00228544	0.6545	87.822
XP_002431138.1	154	Unique	1200	3	131905	3	3	7.33841e-05	0.0342	7.7352
XP_002431175.1	506	Unique	768	22	86337.8	22	24	0.000917301	0.3763	66.0998
XP_002431176.1	409	Unique	509	9	55291.6	9	11	0.000634361	0.2456	33.052
XP_002431217.1	318	Unique	657	3	74108.7	3	3	0.000134035	0.0563	6.6861
XP_002431223.1	9	Unique	234	13	24863.6	13	17	0.00213253	0.4872	58.4354
XP_002431249.1	98	Unique	220	2	25001.4	2	2	0.000266851	0.0909	7.9666
XP_002431251.1	725	Unique	211	3	23484.9	3	3	0.00041735	0.1848	8.6843
XP_002431257.1	39	Unique	426	3	48882.8	3	3	0.000206716	0.0892	7.8376
XP_002431305.1	769	Unique	67	4	7600.2	4	4	0.00175246	0.5224	10.872
XP_002431306.1	266	Unique	324	2	35702.4	2	2	0.000181195	0.0802	5.1166
XP_002431327.1	269	Unique	258	2	28180.8	2	2	0.000227547	0.1008	5.4658
XP_002431395.1	302	Unique	792	7	89222.1	7	7	0.000259439	0.101	16.6269
XP_002431429.1	162	Unique	171	2	19571.9	2	2	0.000343317	0.117	3.6484
XP_002431443.1	359	Unique	575	6	62731.1	6	6	0.000306299	0.1183	12.868
XP_002431476.1	829	Unique	464	23	53062.5	23	26	0.00164482	0.5841	76.6018
XP_002431486.1	608	Unique	249	7	29159.1	7	7	0.000825202	0.3173	17.5075
XP_002431559.1	355	Unique	241	6	26183.9	6	6	0.000730796	0.1494	12.4632
XP_002431590.1	621	Unique	3650	6	402000	6	6	4.82525e-05	0.0288	15.3236
XP_002431615.1	836	Unique	1145	18	130681	18	22	0.000564	0.1939	51.8639
XP_002431642.1	352	Unique	274	8	30112.3	8	8	0.00085704	0.4015	25.574
XP_002431655.1	215	Unique	118	3	13788.9	3	3	0.000746279	0.1695	5.9134
XP_002431700.1	392	Unique	6699	2	757766	2	2	8.76358e-06	0.0036	3.9749
XP_002431724.1	869	Some	606	2	68995.5	13	16	0.000775013	0.3977	59.5893
XP_002431736.1	195	Unique	728	8	83367.4	8	8	0.000322567	0.1071	16.8814
XP_002431796.1	538	Unique	107	1	12189.7	1	1	0.000274333	0.1308	3.2475
XP_002431808.1	375	Unique	128	2	14490.5	2	2	0.00045865	0.25	5.6714
XP_002431839.1	469	Unique	343	9	39043.7	9	9	0.000770212	0.3178	22.1226
XP_002431870.1	659	Unique	1020	31	111760	31	36	0.00103601	0.3412	123.528
XP_002431896.1	906	Some	530	5	61206.8	6	6	0.000332305	0.1208	11.9417
XP_002431909.1	218	Unique	414	1	46924.6	1	1	7.09025e-05	0.0386	3.819
XP_002431910.1	739	Unique	243	2	26626.6	2	2	0.000241594	0.0576	3.8815
XP_002431977.1	689	Unique	549	1	59941.4	1	1	5.34674e-05	0.0364	2.3944
XP_002432007.1	632	Unique	105	2	12358.2	2	2	0.000559117	0.2476	4.7975
XP_002432008.1	510	Unique	168	11	18713.2	11	11	0.00192196	0.2381	50.7301
XP_002432011.1	108	Unique	93	1	9777.4	1	1	0.00031563	0.1505	2.63
XP_002432013.1	733	Unique	175	1	19965.4	1	1	0.000167735	0.0971	3.6864
XP_002432016.1	647	Unique	110	1	12346.3	1	1	0.000266851	0.0909	2.2568
XP_002432036.1	503	Unique	2381	90	261662	90	97	0.00119584	0.3809	280.119
XP_002432094.1	406	Unique	144	11	16367.7	11	12	0.00244614	0.5208	27.5929
XP_002432101.1	687	Unique	316	2	35899.3	2	2	0.000185782	0.0665	3.8412
XP_002432124.1	631	Unique	110	2	12533.4	2	2	0.000533702	0.2273	5.2853
XP_002432126.1	425	Unique	155	4	18206.9	4	5	0.000946891	0.1742	13.9413
XP_002432173.1	645	Unique	276	2	30965.9	2	2	0.000212707	0.0507	5.5031
XP_002432179.1	547	Unique	337	1	38559.2	1	1	8.71027e-05	0.0356	2.5753
XP_002432203.1	336	Unique	354	1	41442.7	1	1	8.29198e-05	0.0565	2.4041
XP_002432214.1	86	Unique	254	4	28934	4	4	0.000462262	0.1535	8.8048
XP_002432267.1	367	Unique	952	5	108427	5	5	0.000154168	0.0893	18.5314
XP_002432368.1	601	Unique	320	15	34843.3	15	18	0.00165114	0.4938	52.5823
XP_002432385.1	729	Unique	219	2	24465.2	2	2	0.00026807	0.1689	6.0871
XP_002432391.1	790	Unique	102	1	10727.5	1	1	0.000287781	0.2157	2.1034
XP_002432393.1	580	Unique	271	3	31443.3	3	3	0.000324948	0.1292	6.5086
XP_002432443.1	264	Unique	360	4	42936.7	4	4	0.000326151	0.1056	8.9819
XP_002432475.1	818	Unique	367	6	42434.8	6	7	0.000559878	0.1962	21.7357
XP_002432489.1	365	Unique	182	5	20399.7	5	5	0.000806418	0.3077	11.582
XP_002432531.1	815	Unique	441	1	48752.6	1	1	6.65615e-05	0.0363	2.4486
XP_002432536.1	845	Unique	566	9	63045.9	9	10	0.000518615	0.2032	27.1203
XP_002432584.1	688	Unique	172	1	19611.2	1	1	0.000170661	0.093	3.1052
XP_002432585.1	553	Unique	717	15	82796.4	15	15	0.000614093	0.2022	34.5457
XP_002432586.1	474	Unique	157	5	18423.1	5	5	0.000934829	0.2803	10.5692
XP_002432589.1	149	Unique	454	4	50432.4	4	4	0.000258622	0.1542	12.7038
XP_002432611.1	347	Unique	91	9	9800.7	9	13	0.00419338	0.4945	44.3348
XP_002432614.1	417	Unique	210	5	23486.5	5	5	0.000698896	0.2952	13.4071
XP_002432634.1	325	Unique	357	2	40217.3	2	2	0.000164446	0.07	5.8183
XP_002432635.1	947	Some	497	5	56084.8	6	6	0.00035437	0.1388	13.8781
XP_002432665.1	970	Some	330	6	38051.7	7	8	0.000711603	0.297	21.4363
XP_002432696.1	180	Unique	220	14	25336.6	14	18	0.00240166	0.6409	69.8242
XP_002432737.1	361	Unique	162	4	18835.9	4	4	0.000724781	0.2346	8.2508
XP_002432760.1	385	Unique	462	1	50976.2	1	1	6.3536e-05	0.0281	3.4983
XP_002432766.1	139	Unique	154	7	15583.7	7	11	0.00209669	0.6753	46.0257
XP_002432793.1	837	Unique	423	16	46419.2	16	20	0.00138788	0.5035	66.2259
XP_002432811.1	854	Unique	1023	3	114915	3	3	8.6081e-05	0.0391	8.4426
XP_002432853.1	798	Unique	164	1	19073.1	1	1	0.000178986	0.0671	2.8653
XP_002432862.1	963	Some	1512	6	169924	9	9	0.000174724	0.0741	20.8519
XP_002432880.1	858	Unique	92	2	10302.4	2	2	0.000638122	0.1848	3.9913
XP_002432892.1	973	Some	261	2	29183.6	3	3	0.000337398	0.1264	7.4828
XP_002432893.1	679	Unique	242	3	27382.8	3	3	0.000363888	0.1901	9.7391
XP_002432901.1	582	Unique	312	3	37353.5	3	3	0.000282246	0.1314	6.2285
XP_002432920.1	557	Unique	425	18	48454.8	18	21	0.00145041	0.4235	54.1733
XP_002432998.1	662	Unique	254	19	27588.6	19	25	0.00288914	0.7283	90.5141
XP_002433002.1	207	Unique	80	3	9522	3	3	0.00110076	0.3375	8.8574
XP_002433004.1	288	Unique	317	10	34795.9	10	10	0.000925982	0.3123	24.1475
XP_002433009.1	1	Unique	364	40	39965.6	40	59	0.00475787	0.7967	187.139
XP_002433040.1	595	Unique	243	11	26904.6	11	16	0.00193275	0.5514	51.9009
XP_002433042.1	900	Some	245	18	26806.4	27	38	0.00455281	0.6327	127.288
XP_002433082.1	246	Unique	244	9	27277.9	9	10	0.00120302	0.4303	25.6408
XP_002433088.1	84	Unique	143	4	15990.8	4	4	0.00082108	0.1399	8.5243
XP_002433122.1	820	Unique	442	33	50075.4	33	36	0.00239079	0.5905	108.052
XP_002433139.1	568	Unique	559	6	64658.9	6	6	0.000315066	0.127	15.5263
XP_002433156.1	176	Unique	798	20	89382.1	20	22	0.000809248	0.2882	57.638
XP_002433179.1	754	Unique	356	51	40049.3	51	76	0.0062665	0.7135	234.999
XP_002433204.1	59	Unique	93	1	10244.1	1	1	0.00031563	0.1183	2.2686
XP_002433210.1	402	Unique	637	15	71047.4	15	17	0.000783378	0.2355	41.8208
XP_002433219.1	73	Unique	615	13	68180.2	13	13	0.000620483	0.1854	37.0488
XP_002433220.1	393	Unique	451	1	51468	1	1	6.50856e-05	0.0288	2.5779
XP_002433234.1	740	Unique	1154	1	129134	1	1	2.54364e-05	0.0113	2.4936
XP_002433236.1	55	Unique	671	2	75964.6	2	2	8.74922e-05	0.0313	3.6863
XP_002433243.1	20	Unique	598	9	65903.5	9	10	0.000490863	0.2274	22.2334
XP_002433246.1	775	Unique	220	1	24431.8	1	1	0.000133426	0.0773	3.7918
XP_002433253.1	853	Unique	105	3	11621	3	3	0.000838675	0.3048	5.64
XP_002433279.1	203	Unique	63	4	6939.6	4	4	0.00186372	0.4921	14.9989
XP_002433299.1	160	Unique	231	1	26292.5	1	1	0.000127072	0.0996	3.7622

## Sheet: UShaped
Locus	Group	Type	Length	UniquePep	MW	SequenceCount	SpectrumCount	NSAF	Coverage	Score
Phseq_76734	225	Unique	2088	434	235308	434	819	0.0150984	0.842	2719.88
seqSigP-3538	45	Unique	1689	318	189496	318	651	0.0148365	0.8129	2271.32
Phseq_7999	303	Unique	1827	131	203821	131	173	0.00364491	0.7417	557.42
XP_002422737.1	473	Unique	1316	67	145224	67	79	0.00231073	0.5714	241.667
Phseq_1319	46	Unique	358	64	41079.7	64	130	0.0139778	0.8128	400.807
XP_002422733.1	440	Unique	601	58	66373.1	58	87	0.00557216	0.7454	302.278
XP_002431134.1	264	Unique	411	55	45301.4	55	73	0.00683691	0.9027	235.81
XP_002433179.1	512	Unique	356	51	40049.3	51	74	0.0080013	0.8427	236.606
Phseq_9488	77	Unique	575	48	63605.3	48	60	0.00401663	0.7583	185.171
seqSigP-12505	404	Unique	255	47	28166.7	47	103	0.015548	0.8471	318.323
Phseq_5117	304	Unique	1950	46	223106	46	51	0.00100673	0.2585	140.091
Phseq_7665	474	Unique	277	46	30506.5	46	97	0.0134794	0.9422	338.472
XP_002427220.1	475	Unique	757	44	82299.3	44	51	0.0025933	0.6011	153.674
Phseq_4081	226	Unique	368	43	40114.8	43	68	0.00711279	0.8478	236.943
XP_002428559.1	335	Unique	876	41	100102	41	46	0.00202131	0.516	118.058
XP_002423300.1	114	Unique	528	40	58754.4	40	48	0.00349934	0.6553	144.195
XP_002430692.1	569	Some	707	40	81841.3	77	111	0.00604341	0.7001	345.59
Phseq_6895	78	Unique	519	37	56481.7	37	50	0.00370836	0.6262	167.696
Phseq_9491	586	Some	522	37	55770.3	38	54	0.00398201	0.7203	185.947
XP_002426420.1	336	Unique	496	37	55143.2	37	50	0.00388032	0.754	158.375
XP_002427615.1	115	Unique	685	37	75726.5	37	38	0.00213536	0.5401	115.182
XP_002428283.1	371	Unique	414	36	46155.2	36	46	0.00427697	0.6353	158.302
XP_002427008.1	265	Unique	552	35	59422.6	35	39	0.0027196	0.5399	117.953
Phseq_3305	629	Some	584	34	64916.6	35	43	0.00283423	0.6815	137.816
XP_002426889.1	113	Unique	204	34	23833.3	34	40	0.0075476	0.7745	108.154
XP_002422844.1	650	Some	660	32	71861.5	40	51	0.00297444	0.4924	154.701
XP_002429734.1	442	Unique	893	32	98486.5	32	36	0.00155178	0.4647	99.9634
Phseq_5683	49	Unique	2216	31	240245	31	32	0.000555852	0.1733	92.8116
seqSigP-7825	266	Unique	411	31	45584.2	31	38	0.00355894	0.5085	122.656
XP_002424800.1	615	Some	199	31	20688.6	39	75	0.0145073	0.7889	296.67
XP_002427543.1	116	Unique	274	31	29712.3	31	39	0.00547889	0.8248	125.145
Phseq_1836	117	Unique	522	30	56858.7	30	34	0.00250719	0.6782	100.927
seqSigP-2616	2	Unique	405	30	45372.7	30	35	0.00332653	0.5926	105.427
XP_002433009.1	1	Unique	364	30	39965.6	30	44	0.00465297	0.7335	139.559
Phseq_10987	513	Unique	583	29	66167.7	29	35	0.00231088	0.6415	120.245
Phseq_12136	79	Unique	342	29	36275.3	29	33	0.00371421	0.6901	108.985
Phseq_4299	476	Unique	339	29	36668.5	29	37	0.00420127	0.8201	119.555
XP_002425897.1	47	Unique	393	29	43350.7	29	34	0.00333016	0.6412	107.482
XP_002428431.1	477	Unique	488	29	55716	29	32	0.00252411	0.5184	83.6497
Phseq_3256	118	Unique	420	28	45695.4	28	37	0.00339103	0.6238	115.178
Phseq_92201	372	Unique	188	28	20227.4	28	45	0.00921369	0.9415	141.159
XP_002432036.1	338	Unique	2381	28	261662	28	28	0.000452666	0.1562	64.9039
Phseq_59496	551	Unique	315	27	36330.4	27	29	0.00354378	0.7619	83.479
XP_002429618.1	155	Unique	294	27	32432.9	27	34	0.00445154	0.7823	130.926
XP_002428808.1	405	Unique	614	26	70148.5	26	29	0.00181806	0.4039	74.7767
XP_002430449.1	156	Unique	309	26	34133.8	26	35	0.00436002	0.7735	109.391
Phseq_7596	478	Unique	333	25	35103.5	25	30	0.00346781	0.7958	104.924
Phseq_86649	481	Unique	544	25	61428.1	25	28	0.00198124	0.4467	75.6719
XP_002431066.1	80	Unique	199	25	22074.1	25	62	0.0119927	0.8442	219.282
XP_002424706.1	642	Some	524	24	56482.1	26	31	0.00227724	0.5172	93.2418
XP_002427710.1	337	Unique	491	24	55870.8	24	28	0.00219511	0.609	82.3576
XP_002430994.1	641	Some	248	24	28592.4	27	38	0.00589808	0.6855	114.487
Phseq_4371	48	Unique	412	23	47578.8	23	32	0.00298973	0.5777	111.775
Phseq_86189	575	Some	399	23	45446	25	28	0.00270124	0.6341	81.6427
Phseq_9882	267	Unique	302	23	33351.4	23	25	0.00318649	0.6093	63.341
XP_002429229.1	373	Unique	565	23	66682.3	23	28	0.0019076	0.4071	69.2989
XP_002433122.1	552	Unique	442	23	50075.4	23	27	0.00235137	0.5294	91.1053
Phseq_2396	119	Unique	379	22	42015.2	22	24	0.00243753	0.5277	73.2243
Phseq_58776	157	Unique	221	22	23806	22	35	0.00609614	0.638	121.088
XP_002425607.1	610	Some	385	22	42954.2	23	27	0.00269949	0.6416	74.0225
XP_002426036.1	3	Unique	410	22	46209.3	22	23	0.00215935	0.5707	67.5496
Phseq_10780	514	Unique	221	21	25089.1	21	25	0.00435438	0.8281	62.7667
Phseq_46102	640	Some	553	21	61285.2	50	62	0.00431564	0.7107	190.274
Phseq_6788	187	Unique	337	21	38317	21	23	0.0026271	0.6825	70.7148
seqSigP-10140	598	Some	199	21	22445.1	22	32	0.00618979	0.7236	97.9611
seqSigP-2627	159	Unique	1754	21	192656	21	24	0.000526697	0.1762	76.3193
seqSigP-5631	650	Some	656	21	72632.4	33	37	0.00217108	0.5137	106.147
XP_002424808.1	480	Unique	343	21	37259.4	21	24	0.00269337	0.519	69.9611
XP_002426888.1	443	Unique	148	21	17314.9	21	25	0.00650215	0.6757	68.4318
XP_002427718.1	82	Unique	1093	21	121192	21	21	0.000739568	0.269	55.4216
XP_002428166.1	515	Unique	433	21	49064.1	21	23	0.00204465	0.3972	60.0662
XP_002428373.1	81	Unique	387	21	41956.5	21	23	0.00228768	0.6253	66.4631
XP_002429420.1	158	Unique	518	21	56146.8	21	26	0.00193207	0.4749	79.4434
XP_002429748.1	575	Some	398	21	45012.3	23	26	0.0025146	0.603	66.0731
XP_002431004.1	4	Unique	834	21	94373.4	21	21	0.000969242	0.3022	62.6542
Phseq_54431	587	Some	208	20	22816.5	21	31	0.0057369	0.6779	108.769
Phseq_92185	648	Some	284	20	32350.3	21	24	0.00325291	0.6831	67.1666
XP_002422734.1	268	Unique	369	20	41407.3	20	30	0.00312949	0.6206	96.2696
XP_002423631.1	482	Unique	336	20	38189	20	21	0.0024058	0.4732	60.5982
XP_002428684.1	444	Unique	579	20	61713.6	20	23	0.00152907	0.5009	67.6861
Phseq_7970	479	Unique	148	19	16954.5	19	23	0.00598198	0.8041	71.8743
seqSigP-2335	375	Unique	267	19	31548.8	19	23	0.00331585	0.5506	68.4817
seqSigP-7274	587	Some	211	19	23123.8	20	23	0.00419589	0.7441	65.2229
XP_002425194.1	188	Unique	288	19	31492.2	19	26	0.00347504	0.7292	94.1554
XP_002425266.1	374	Unique	216	19	24693.5	19	25	0.00445518	0.6157	76.5246
XP_002430801.1	339	Unique	569	19	64904.8	19	22	0.0014883	0.348	58.4641
XP_002432696.1	120	Unique	220	19	25336.6	19	24	0.00419921	0.75	93.735
Phseq_3529	369	Unique	880	18	102724	18	19	0.000831093	0.3227	54.765
Phseq_44704	190	Unique	388	18	45707.6	18	21	0.00208337	0.4562	56.2242
Phseq_6509	189	Unique	401	18	44924.7	18	19	0.00182385	0.5362	55.3853
Phseq_7995	650	Some	694	18	75654.2	20	27	0.00149756	0.3098	79.7447
Phseq_9906	641	Some	265	18	29524.6	21	30	0.00435767	0.5774	91.1501
seqSigP-2625	485	Unique	1214	18	132814	18	19	0.00060244	0.2463	55.1005
seqSigP-54839	517	Unique	423	18	47113.9	18	20	0.00181999	0.5721	59.348
seqSigP-7949	121	Unique	384	18	44071	18	23	0.00230555	0.4349	59.3529
XP_002422897.1	606	Some	891	18	101747	19	22	0.000950438	0.2458	54.4835
XP_002422968.1	305	Unique	365	18	39411.8	18	20	0.00210919	0.6164	61.1449
XP_002427173.1	407	Unique	510	18	59559.8	18	20	0.00150952	0.3882	54.7046
XP_002432793.1	545	Unique	423	18	46419.2	18	26	0.00236598	0.5201	82.8745
XP_002432998.1	445	Unique	254	18	27588.6	18	21	0.00318247	0.7874	68.0377
Phseq_3841	160	Unique	419	17	48178.1	17	21	0.00192923	0.3437	51.6596
Phseq_4630	370	Unique	533	17	57692	17	19	0.00137216	0.5216	56.4711
Phseq_50409	630	Some	447	17	50244.2	25	27	0.00232506	0.6868	83.53
Phseq_7354	406	Unique	256	17	27467.2	17	19	0.00285688	0.5508	57.2196
Phseq_9345	483	Unique	254	17	29026.9	17	19	0.00287938	0.7205	48.459
XP_002425969.1	161	Unique	371	17	40546.8	17	19	0.00197133	0.504	56.0771
XP_002426706.1	553	Unique	106	17	11736.1	17	22	0.00798906	0.6792	71.9297
XP_002430191.1	269	Unique	496	17	55042.4	17	19	0.00147452	0.4637	58.1785
Phseq_11197	516	Unique	196	16	22155.4	16	17	0.00333866	0.5153	51.6423
Phseq_4843	84	Unique	729	16	79004.9	16	16	0.000844834	0.3155	47.9599
Phseq_5546	377	Unique	521	16	57268	16	17	0.001256	0.3762	49.2337
Phseq_5956	83	Unique	458	16	50665	16	16	0.00134472	0.4891	44.6968
Phseq_69591	191	Unique	295	16	33020	16	25	0.0032621	0.7017	72.4259
Phseq_78761	5	Unique	247	16	27291.2	16	18	0.00280514	0.7247	46.616
Phseq_8910	484	Unique	290	16	32223.8	16	21	0.00278741	0.5655	72.5416
XP_002424821.1	308	Unique	1001	16	113151	16	16	0.000615269	0.2138	40.8047
XP_002428178.1	192	Unique	645	16	72329	16	16	0.000954859	0.3101	43.0648
XP_002430300.1	50	Unique	289	16	31252.7	16	19	0.00253066	0.5156	51.0341
Phseq_12184	610	Some	267	15	29608.6	16	22	0.00317169	0.4944	65.1428
Phseq_2933	307	Unique	340	15	39268.3	15	17	0.00192464	0.4853	45.936
Phseq_3103	446	Unique	804	15	89120.6	15	17	0.000813901	0.2724	43.9646
Phseq_61358	122	Unique	216	15	25210.3	15	18	0.00320773	0.6296	47.3758
Phseq_9000	549	Unique	714	15	81675.1	15	15	0.000808671	0.2479	36.7126
XP_002423242.1	123	Unique	313	15	34632.9	15	15	0.0018447	0.3642	36.043
XP_002424037.1	230	Unique	1680	15	192055	15	16	0.000366598	0.1036	39.3522
XP_002424350.1	651	Some	366	15	40324	16	18	0.00189309	0.4372	45.677
XP_002425437.1	85	Unique	384	15	43600.8	15	21	0.00210507	0.4557	57.8886
Phseq_12404	376	Unique	217	14	23796.1	14	18	0.00319295	0.7189	50.7798
Phseq_4253	193	Unique	678	14	78446.1	14	14	0.000794835	0.2375	31.8472
Phseq_76731	340	Unique	393	14	43215.2	14	15	0.00146919	0.4198	37.7846
Phseq_7910	270	Unique	287	14	32102.9	14	15	0.00201182	0.5017	38.369
Phseq_8835	544	Unique	430	14	48145.9	14	14	0.00125325	0.3186	32.7039
Phseq_9147	306	Unique	365	14	40061.6	14	15	0.00158189	0.3808	42.0743
Phseq_92229	408	Unique	187	14	21158.3	14	20	0.00411687	0.7433	57.4324
XP_002427228.1	542	Unique	452	14	50199.7	14	17	0.00144774	0.3186	52.7849
XP_002429018.1	227	Unique	208	14	23609.2	14	15	0.00277592	0.4231	43.9555
XP_002429377.1	547	Unique	420	14	46380	14	15	0.00137474	0.4119	37.0379
XP_002431476.1	541	Unique	464	14	53062.5	14	15	0.00124438	0.4052	37.6229
XP_002433042.1	596	Some	245	14	26806.4	24	35	0.00549896	0.5306	115.133
Phseq_3286	518	Unique	164	13	17542	13	24	0.00563308	0.5671	79.0282
Phseq_5917	87	Unique	328	13	37436.9	13	16	0.00187769	0.6555	51.6962
Phseq_8826	162	Unique	210	13	23086	13	15	0.00274948	0.6905	40.9165
seqSigP-4047	486	Unique	247	13	27784.4	13	15	0.00233762	0.4494	47.3657
seqSigP-82109	124	Unique	135	13	15070.8	13	15	0.00427697	0.5185	42.1743
XP_002422905.1	343	Unique	876	13	98803.3	13	13	0.000571239	0.2066	33.0225
XP_002423037.1	598	Some	157	13	17884.6	14	15	0.00367765	0.6879	46.0073
XP_002424317.1	228	Unique	478	13	53061.7	13	15	0.00120793	0.3849	48.4103
XP_002425585.1	229	Unique	309	13	35216.7	13	13	0.00161944	0.3851	35.8319
XP_002426861.1	519	Unique	302	13	34516.6	13	14	0.00178443	0.4901	31.5982
XP_002427267.1	163	Unique	515	13	56410.1	13	15	0.00112115	0.3476	43.2908
XP_002429001.1	487	Unique	172	13	19431.8	13	15	0.00335692	0.6279	45.576
XP_002429847.1	127	Unique	671	13	75960.6	13	14	0.000803127	0.2042	34.1
XP_002433040.1	401	Unique	243	13	26904.6	13	19	0.00300972	0.7243	63.9632
Phseq_1267	194	Unique	380	12	43631	12	13	0.00131686	0.45	38.9165
Phseq_4416	86	Unique	226	12	25917.1	12	14	0.00238451	0.4823	33.6078
Phseq_6505	438	Unique	1082	12	122024	12	12	0.000426907	0.1553	28.9717
Phseq_6722	403	Unique	341	12	37879.9	12	15	0.00169323	0.3988	51.0096
seqSigP-9423	126	Unique	422	12	47814.1	12	13	0.0011858	0.3555	32.5168
seqSigP-95885	402	Unique	251	12	28113.6	12	14	0.00214701	0.4502	38.5343
XP_002425065.1	196	Unique	549	12	61901.9	12	14	0.0009816	0.2441	34.7053
XP_002426154.1	341	Unique	293	12	32858.3	12	12	0.00157649	0.5631	33.8735
XP_002428440.1	554	Unique	624	12	72156.8	12	12	0.000740245	0.2179	31.3542
XP_002429043.1	488	Unique	359	12	39205.8	12	13	0.00139389	0.4429	32.775
XP_002429704.1	409	Unique	662	12	73726.2	12	12	0.000697754	0.2326	35.5871
XP_002429875.1	309	Unique	325	12	35381.4	12	13	0.00153971	0.4646	33.9976
Phseq_4316	342	Unique	346	11	38886.7	11	12	0.00133501	0.3931	42.4828
Phseq_5706	164	Unique	226	11	26005.8	11	14	0.00238451	0.4248	39.5425
Phseq_7395	128	Unique	398	11	43192	11	12	0.00116059	0.2889	37.0549
Phseq_8402	195	Unique	404	11	45922.8	11	12	0.00114335	0.3936	36.1494
Phseq_9273	51	Unique	419	11	46055.7	11	11	0.00101055	0.2792	29.501
seqSigP-11508	570	Some	938	11	107641	69	98	0.00402163	0.5554	293.699
XP_002426176.1	125	Unique	132	11	14805.6	11	12	0.00349934	0.5379	31.3261
Phseq_3301	53	Unique	460	10	53996.7	10	10	0.000836799	0.2217	19.1144
Phseq_60408	546	Unique	432	10	49565.3	10	10	0.000891036	0.2454	25.9177
Phseq_6903	378	Unique	238	10	26312.8	10	11	0.00177908	0.5378	34.9013
seqSigP-4390	273	Unique	917	10	104758	10	10	0.000419768	0.133	24.7089
seqSigP-61744	52	Unique	130	10	14730.7	10	13	0.00384927	0.4308	32.9145
XP_002423336.1	89	Unique	389	10	43999.6	10	10	0.000989531	0.2648	25.0082
XP_002424936.1	166	Unique	290	10	31844.3	10	11	0.00146007	0.3586	28.7877
XP_002426751.1	88	Unique	241	10	27291.2	10	11	0.00175693	0.4191	32.5157
XP_002426870.1	8	Unique	440	10	50223.1	10	11	0.000962318	0.2318	25.2269
XP_002428593.1	12	Unique	2068	10	229032	10	10	0.000186135	0.0846	21.1718
XP_002429109.1	10	Unique	550	10	61357.9	10	11	0.000769855	0.2	29.9197
XP_002429812.1	6	Unique	226	10	25520	10	12	0.00204386	0.5442	33.285
XP_002431223.1	7	Unique	234	10	24863.6	10	11	0.00180949	0.5684	36.1673
XP_002432920.1	380	Unique	425	10	48454.8	10	10	0.000905712	0.2541	24.3108
XP_002433156.1	129	Unique	798	10	89382.1	10	10	0.000482365	0.119	21.8027
Phseq_10088	629	Some	672	9	74807.7	10	10	0.000572809	0.2083	26.6045
Phseq_10286	556	Unique	725	9	83419.4	9	9	0.000477841	0.1393	24.1733
Phseq_4207	310	Unique	624	9	70124.2	9	9	0.000555184	0.2099	25.5531
Phseq_4331	489	Unique	658	9	75299.8	9	9	0.000526496	0.1854	19.1616
Phseq_52782	271	Unique	167	9	18109.2	9	11	0.00253545	0.4611	36.9125
Phseq_5383	573	Some	180	9	20664.7	22	36	0.00769855	0.6944	113.022
Phseq_53909	410	Unique	318	9	35421	9	9	0.00108942	0.3648	21.3242
Phseq_9445	555	Unique	283	9	32683.9	9	9	0.00122415	0.258	21.5819
XP_002422831.1	11	Unique	833	9	94836.2	9	9	0.000415888	0.1525	25.7379
XP_002425010.1	520	Unique	324	9	34798.2	9	10	0.00118805	0.3302	25.8493
XP_002425102.1	90	Unique	346	9	38103.6	9	9	0.00100126	0.3468	25.4684
XP_002425623.1	379	Unique	210	9	24270.2	9	11	0.00201629	0.419	35.6185
XP_002426143.1	274	Unique	773	9	83917.4	9	9	0.000448169	0.1746	21.836
XP_002426752.1	165	Unique	276	9	31471	9	9	0.0012552	0.3551	22.1123
XP_002427812.1	15	Unique	6758	9	789321	9	10	5.69588e-05	0.013	20.0313
XP_002427917.1	272	Unique	300	9	33509.7	9	10	0.00128309	0.3233	27.178
XP_002429563.1	490	Unique	271	9	30149.3	9	10	0.0014204	0.2841	30.2483
XP_002432893.1	439	Unique	242	9	27382.8	9	9	0.00143155	0.4793	28.1591
Phseq_11089	9	Unique	149	8	17115.4	8	8	0.00206672	0.4094	18.0609
Phseq_4075	197	Unique	126	8	13762.1	8	12	0.00366598	0.7302	35.832
Phseq_50205	469	Unique	275	8	29582.9	8	8	0.00111979	0.2145	18.976
Phseq_6498	413	Unique	374	8	42735.6	8	8	0.000823374	0.3235	23.764
Phseq_72690	199	Unique	634	8	70562.3	8	8	0.000485713	0.1546	16.8679
Phseq_7346	414	Unique	600	8	66064	8	8	0.000513237	0.2183	19.1993
Phseq_7396	20	Unique	1976	8	227297	8	8	0.000155841	0.0648	17.0845
Phseq_84451	233	Unique	131	8	14786.9	8	8	0.0023507	0.4275	19.6316
Phseq_8564	14	Unique	504	8	54804.1	8	8	0.000610996	0.1964	19.4898
Phseq_9138	550	Unique	245	8	27358.9	8	8	0.00125691	0.2204	16.5548
seqSigP-72038	92	Unique	441	8	50172.6	8	8	0.000698281	0.2041	22.1829
XP_002423157.1	54	Unique	175	8	20279.9	8	9	0.00197963	0.4914	27.0207
XP_002423848.1	131	Unique	124	8	14664.1	8	8	0.0024834	0.371	20.7016
XP_002424299.1	198	Unique	246	8	27746.5	8	9	0.00140827	0.4065	26.1637
XP_002425875.1	93	Unique	591	8	64650.5	8	8	0.000521052	0.2132	22.5247
XP_002425982.1	95	Unique	506	8	54731.1	8	8	0.000608581	0.2194	25.0223
XP_002426222.1	347	Unique	416	8	46270.5	8	9	0.000832776	0.226	22.0012
XP_002430313.1	167	Unique	284	8	32770.5	8	8	0.0010843	0.3169	22.1571
XP_002431486.1	411	Unique	249	8	29159.1	8	9	0.0013913	0.4096	21.126
XP_002431870.1	450	Unique	1020	8	111760	8	8	0.000301904	0.102	17.604
XP_002432368.1	412	Unique	320	8	34843.3	8	8	0.000962318	0.2906	21.9565
XP_002432611.1	232	Unique	91	8	9800.7	8	12	0.00507597	0.5824	40.0073
XP_002432766.1	91	Unique	154	8	15583.7	8	13	0.00324939	0.7338	50.9399
Phseq_1092	648	Some	283	7	32863.6	11	11	0.00149618	0.5124	33.888
Phseq_2637	275	Unique	196	7	22093.3	7	9	0.00176752	0.3724	31.1491
Phseq_4037	278	Unique	481	7	55153.3	7	8	0.000640212	0.2453	29.7105
Phseq_645	572	Some	397	7	44759.8	39	51	0.00494491	0.5869	157.351
Phseq_7407	132	Unique	328	7	37517.5	7	7	0.000821491	0.3262	17.9115
Phseq_8133	171	Unique	386	7	44160.1	7	7	0.000698055	0.2202	22.1434
Phseq_9396	276	Unique	285	7	32016.2	7	7	0.000945436	0.2456	16.8378
seqSigP-65457	344	Unique	254	7	27163.9	7	7	0.00106082	0.248	18.0287
seqSigP-9397	557	Unique	778	7	88894.2	7	7	0.000346336	0.1465	15.2554
XP_002423167.1	13	Unique	188	7	21264.7	7	7	0.00143324	0.3989	17.4863
XP_002423704.1	311	Unique	411	7	43415.5	7	8	0.00074925	0.2701	28.161
XP_002424016.1	471	Unique	357	7	38450.1	7	7	0.00075476	0.3165	18.8376
XP_002424590.1	470	Unique	411	7	45085.9	7	7	0.000655594	0.2506	20.3732
XP_002427526.1	168	Unique	288	7	32164.3	7	7	0.000935587	0.3021	20.9869
XP_002428060.1	130	Unique	221	7	25400.3	7	7	0.00121923	0.2624	14.0557
XP_002428067.1	277	Unique	541	7	56836.7	7	8	0.000569209	0.1331	22.395
XP_002428136.1	415	Unique	263	7	29909.9	7	8	0.00117088	0.2776	21.4788
XP_002428218.1	94	Unique	189	7	21113.9	7	8	0.00162932	0.4762	25.4589
XP_002429106.1	312	Unique	738	7	83934.5	7	7	0.000365107	0.1206	17.7163
XP_002429175.1	381	Unique	407	7	46586.9	7	8	0.000756614	0.1794	18.0243
XP_002430807.1	169	Unique	378	7	42851.3	7	8	0.000814661	0.1931	19.0939
XP_002431015.1	18	Unique	828	7	94873.5	7	7	0.000325422	0.1341	16.5193
XP_002431176.1	280	Unique	509	7	55291.6	7	7	0.00052937	0.1591	19.3686
Phseq_2577	134	Unique	382	6	42534.1	6	6	0.000604598	0.1963	14.8565
Phseq_3388	346	Unique	240	6	27403.1	6	6	0.000962318	0.3458	18.9315
Phseq_6200	138	Unique	622	6	67795.5	6	6	0.000371313	0.1238	14.8018
Phseq_82122	16	Unique	168	6	19158.5	6	7	0.00160386	0.3631	19.4236
Phseq_86551	417	Unique	632	6	73150.2	6	6	0.000365437	0.0949	10.8175
Phseq_8972	236	Unique	341	6	35966	6	6	0.000677292	0.2111	17.0654
Phseq_8984	448	Unique	344	6	37632	6	7	0.000783282	0.2733	14.8828
seqSigP-11033	559	Unique	457	6	52088.5	6	6	0.000505375	0.1663	17.4195
seqSigP-2096	55	Unique	132	6	14587.1	6	7	0.00204128	0.4318	21.6528
seqSigP-2983	569	Some	448	6	52139	43	63	0.00541304	0.6406	197.784
seqSigP-85087	609	Some	495	6	55385.9	30	41	0.00318829	0.5798	123.65
XP_002423838.1	447	Unique	325	6	38374.6	6	7	0.000829074	0.2215	13.5995
XP_002424137.1	558	Unique	287	6	33327.7	6	6	0.000804726	0.23	12.8215
XP_002424396.1	201	Unique	729	6	80671.2	6	6	0.000316813	0.1139	16.8745
XP_002424397.1	279	Unique	218	6	24467.2	6	7	0.00123601	0.3578	17.6605
XP_002425042.1	19	Unique	254	6	29344.9	6	6	0.000909277	0.2874	14.8034
XP_002425580.1	452	Unique	467	6	52711.1	6	6	0.000494553	0.1242	19.5741
XP_002426249.1	491	Unique	250	6	28732.9	6	6	0.000923826	0.296	14.4238
XP_002426937.1	17	Unique	140	6	16216	6	10	0.00274948	0.5286	32.5949
XP_002428552.1	605	Some	830	6	93088.5	22	23	0.00106667	0.3349	62.2859
XP_002430139.1	416	Unique	137	6	15887.5	6	7	0.00196678	0.4307	18.8957
XP_002430208.1	200	Unique	447	6	50885.7	6	6	0.000516681	0.1298	12.8347
XP_002431443.1	235	Unique	575	6	62731.1	6	6	0.000401663	0.1478	16.803
XP_002431642.1	234	Unique	274	6	30112.3	6	7	0.000983391	0.3248	22.4127
XP_002432092.1	209	Unique	341	6	37537.1	6	6	0.000677292	0.2111	15.6593
XP_002432536.1	560	Unique	566	6	63045.9	6	6	0.00040805	0.1272	13.6853
XP_002432901.1	382	Unique	312	6	37353.5	6	6	0.000740245	0.2821	17.056
XP_002433082.1	170	Unique	244	6	27277.9	6	6	0.000946543	0.3893	17.5972
Phseq_10080	133	Unique	184	5	20859.7	5	6	0.0012552	0.3098	14.2785
Phseq_1495	418	Unique	215	5	24430.5	5	5	0.00089518	0.2326	9.4283
Phseq_2582	283	Unique	472	5	51679.8	5	5	0.000407762	0.1377	10.5353
Phseq_2991	509	Unique	452	5	49610.8	5	5	0.000425805	0.0885	10.0163
Phseq_3624	384	Unique	314	5	34835.8	5	6	0.00073553	0.1783	16.292
Phseq_3921	56	Unique	232	5	27321.6	5	5	0.000829585	0.194	11.3762
Phseq_5298	383	Unique	160	5	17536.5	5	7	0.00168406	0.2125	20.2391
Phseq_5651	610	Some	526	5	57210.4	6	6	0.000439081	0.097	9.8559
Phseq_57961	238	Unique	189	5	21504.7	5	5	0.00101833	0.2487	13.1362
Phseq_6175	202	Unique	145	5	15152.9	5	5	0.00132734	0.331	12.9504
Phseq_6266	348	Unique	207	5	22236.7	5	5	0.000929776	0.3382	16.3551
Phseq_8423	548	Unique	400	5	44935.2	5	5	0.000481159	0.1475	8.7859
Phseq_8981	97	Unique	464	5	53222.7	5	6	0.000497751	0.1616	14.9456
seqSigP-2344	237	Unique	444	5	49988.1	5	5	0.000433477	0.1757	15.9521
XP_002422890.1	419	Unique	300	5	34615.5	5	5	0.000641546	0.2167	14.4421
XP_002423212.1	507	Unique	291	5	31168.3	5	5	0.000661387	0.323	19.2113
XP_002423709.1	588	Some	205	5	22867.9	12	21	0.00394316	0.522	87.494
XP_002423739.1	543	Unique	115	5	14035.1	5	6	0.00200832	0.3478	12.2631
XP_002424164.1	449	Unique	130	5	15278	5	6	0.00177659	0.4692	17.6126
XP_002424337.1	313	Unique	169	5	19400.4	5	5	0.00113884	0.2071	12.9386
XP_002424345.1	240	Unique	372	5	41359.5	5	5	0.000517376	0.1559	12.7272
XP_002424597.1	451	Unique	221	5	25008.7	5	5	0.000870876	0.276	12.197
XP_002425357.1	21	Unique	355	5	38953.3	5	5	0.000542151	0.1887	15.7578
XP_002426718.1	493	Unique	424	5	47255.7	5	5	0.000453924	0.1981	16.5247
XP_002426726.1	492	Unique	309	5	35447.4	5	6	0.000747432	0.2977	18.9617
XP_002426906.1	562	Unique	179	5	19239.2	5	5	0.00107522	0.3017	13.8256
XP_002427305.1	625	Some	446	5	49862.8	8	8	0.000690453	0.1906	22.5538
XP_002427522.1	137	Unique	549	5	60687.3	5	5	0.000350571	0.133	12.9814
XP_002427655.1	563	Unique	302	5	30971.7	5	6	0.000764756	0.2219	14.9574
XP_002427714.1	636	Some	1035	5	114607	17	19	0.00070663	0.2734	54.3833
XP_002427739.1	96	Unique	179	5	21084.4	5	5	0.00107522	0.2514	9.4809
XP_002427992.1	561	Unique	151	5	17302.6	5	5	0.00127459	0.2848	11.4145
XP_002428051.1	99	Unique	234	5	25826	5	6	0.000986993	0.2436	16.5505
XP_002428159.1	203	Unique	195	5	22581.3	5	5	0.000986993	0.4308	9.8682
XP_002428179.1	282	Unique	300	5	32563.1	5	5	0.000641546	0.2533	14.7958
XP_002428405.1	103	Unique	303	5	34351.5	5	5	0.000635194	0.1518	14.3969
XP_002430176.1	98	Unique	140	5	14814	5	5	0.00137474	0.35	12.7998
XP_002430232.1	385	Unique	492	5	53318.6	5	5	0.000391186	0.1382	13.4803
XP_002430447.1	637	Some	345	5	38629.8	7	7	0.000781012	0.2377	14.3665
XP_002430661.1	472	Unique	194	5	22531.5	5	5	0.000992081	0.1856	9.5903
XP_002430776.1	349	Unique	439	5	49892.5	5	5	0.000438414	0.164	12.562
XP_002431590.1	430	Unique	3650	5	402000	5	5	5.27298e-05	0.0219	10.9638
XP_002432008.1	345	Unique	168	5	18713.2	5	6	0.00137474	0.1607	26.3863
XP_002432126.1	281	Unique	155	5	18206.9	5	5	0.0012417	0.2903	15.3248
XP_002432214.1	57	Unique	254	5	28934	5	5	0.000757731	0.1811	13.706
XP_002432586.1	314	Unique	157	5	18423.1	5	5	0.00122588	0.2293	9.7144
Phseq_10484	140	Unique	467	4	54371.6	4	4	0.000329702	0.1349	13.8495
Phseq_10739	421	Unique	214	4	24144.4	4	4	0.00071949	0.2009	8.3805
Phseq_2228	242	Unique	620	4	69592.3	4	5	0.000310425	0.1161	10.142
Phseq_2571	139	Unique	455	4	53275.9	4	4	0.000338398	0.1077	8.2994
Phseq_2617	576	Some	449	4	50158.8	18	21	0.00180033	0.4833	59.4638
Phseq_3433	574	Some	410	4	47564.7	25	30	0.00281654	0.4854	93.7982
Phseq_4049	241	Unique	404	4	42615.4	4	4	0.000381116	0.1411	11.8868
Phseq_4088	239	Unique	202	4	22779.3	4	4	0.000762232	0.2921	11.1592
Phseq_4784	618	Some	462	4	51088.3	7	8	0.000666541	0.1385	17.8211
Phseq_4801	284	Unique	533	4	60981.9	4	4	0.000288876	0.0844	8.4505
Phseq_5496	420	Unique	171	4	19520.7	4	4	0.000900415	0.2164	12.2833
seqSigP-10982	286	Unique	1517	4	169403	4	4	0.000101497	0.0415	8.4109
seqSigP-11315	454	Unique	261	4	30164.9	4	4	0.000589927	0.2337	12.0903
seqSigP-11739	172	Unique	311	4	34386.3	4	4	0.000495083	0.1576	9.7314
seqSigP-1245	243	Unique	1087	4	119760	4	4	0.000141648	0.0432	6.8456
seqSigP-2484	425	Unique	872	4	98821.1	4	4	0.000176572	0.0573	7.2012
seqSigP-3928	65	Unique	413	4	48035.1	4	4	0.000372811	0.0872	9.2887
seqSigP-59370	136	Unique	49	4	5512.9	4	4	0.00314226	0.8163	8.3633
seqSigP-59475	206	Unique	109	4	11877	4	7	0.00247201	0.5505	18.5551
seqSigP-8042	605	Some	488	4	54294.4	20	21	0.00165645	0.5512	57.6281
XP_002422640.1	175	Unique	1031	4	118115	4	4	0.000149341	0.0456	9.7377
XP_002422679.1	208	Unique	293	4	32751.3	4	4	0.000525498	0.1741	12.2286
XP_002422740.1	422	Unique	269	4	28424.7	4	4	0.000572383	0.1896	11.5708
XP_002422874.1	606	Some	882	4	101164	5	5	0.000218213	0.0737	12.6373
XP_002423088.1	453	Unique	496	4	56737.3	4	5	0.000388032	0.0847	12.2154
XP_002423460.1	61	Unique	238	4	25957.8	4	5	0.000808671	0.2059	16.0922
XP_002423475.1	291	Unique	604	4	65955.4	4	4	0.000254919	0.053	6.1241
XP_002424175.1	564	Unique	242	4	26518.2	4	4	0.000636244	0.2479	11.5664
XP_002424280.1	424	Unique	303	4	32811.1	4	4	0.000508155	0.231	13.9102
XP_002424979.1	207	Unique	298	4	32736	4	4	0.000516681	0.1611	8.0763
XP_002425047.1	621	Some	1016	4	116283	6	6	0.000227319	0.0522	11.2869
XP_002425727.1	205	Unique	166	4	17929.8	4	5	0.00115942	0.3434	17.909
XP_002426538.1	388	Unique	287	4	32221	4	4	0.000536484	0.0941	7.7376
XP_002426570.1	494	Unique	204	4	23911.1	4	4	0.00075476	0.1618	7.5672
XP_002426828.1	350	Unique	479	4	53889.6	4	4	0.000321442	0.1587	13.0815
XP_002427163.1	455	Unique	917	4	106254	4	4	0.000167907	0.0447	8.9807
XP_002428068.1	244	Unique	154	4	17774.5	4	4	0.000999811	0.1364	7.9403
XP_002428630.1	565	Unique	1068	4	112787	4	4	0.000144168	0.0515	9.8298
XP_002428920.1	508	Unique	343	4	38932.4	4	4	0.000448895	0.1574	11.3155
XP_002429424.1	204	Unique	118	4	13831.8	4	4	0.00130484	0.3983	11.8501
XP_002429681.1	423	Unique	181	4	20992.6	4	5	0.00106334	0.3094	12.8875
XP_002429745.1	58	Unique	152	4	17461.7	4	4	0.00101297	0.3553	9.8669
XP_002430133.1	495	Unique	251	4	28140.6	4	4	0.00061343	0.1912	10.2049
XP_002430233.1	386	Unique	184	4	20476.6	4	4	0.000836799	0.2663	11.7909
XP_002430419.1	62	Unique	206	4	23332.7	4	4	0.000747432	0.1505	6.9335
XP_002430747.1	496	Unique	249	4	27594.5	4	4	0.000618357	0.1847	10.0618
XP_002432585.1	387	Unique	717	4	82796.4	4	4	0.000214743	0.0711	11.1091
XP_002433279.1	135	Unique	63	4	6939.6	4	4	0.00244398	0.4921	12.7896
Phseq_11916	142	Unique	628	3	71732.4	3	3	0.000183883	0.0653	5.6626
Phseq_12120	174	Unique	343	3	37480.2	3	3	0.000336671	0.1195	9.8099
Phseq_12648	352	Unique	144	3	17002.5	3	3	0.000801932	0.2153	5.8106
Phseq_175	588	Some	189	3	20973.6	10	19	0.00386964	0.6349	84.4083
Phseq_2307	626	Some	714	3	80314.8	7	7	0.00037738	0.1106	19.9927
Phseq_2924	143	Unique	668	3	71548.4	3	4	0.000230495	0.0569	11.3665
Phseq_2956	427	Unique	188	3	20947.4	3	4	0.000818994	0.133	8.1539
Phseq_45200	389	Unique	180	3	21581.6	3	3	0.000641546	0.2111	7.849
Phseq_48849	316	Unique	148	3	16701	3	3	0.000780258	0.2568	7.9984
Phseq_5030	357	Unique	225	3	26183.7	3	3	0.000513237	0.1022	6.6335
Phseq_5097	104	Unique	542	3	58850.8	3	3	0.000213059	0.1199	10.2242
Phseq_5141	568	Unique	558	3	63117.5	3	3	0.00020695	0.0645	6.7446
Phseq_53167	426	Unique	153	3	17508.9	3	3	0.00075476	0.1373	7.8377
Phseq_60095	499	Unique	153	3	17137.1	3	3	0.00075476	0.2876	8.1871
Phseq_6198	60	Unique	147	3	17260.6	3	3	0.000785566	0.1905	6.6577
Phseq_6397	429	Unique	192	3	21571.1	3	3	0.000601449	0.1823	6.6665
Phseq_6602	458	Unique	221	3	24895.5	3	3	0.000522526	0.1312	8.2806
Phseq_74304	390	Unique	328	3	38621.4	3	3	0.000352068	0.0915	6.4138
Phseq_77648	461	Unique	111	3	12053.3	3	3	0.00104034	0.2342	7.2661
Phseq_78730	287	Unique	220	3	25283.1	3	3	0.000524901	0.2091	7.3848
Phseq_79194	290	Unique	394	3	44003.5	3	3	0.000293092	0.1294	6.9876
Phseq_7963	319	Unique	484	3	53690.5	3	3	0.000238591	0.1116	9.6057
Phseq_8796	59	Unique	186	3	22150.4	3	3	0.000620851	0.1398	7.976
Phseq_9015	24	Unique	276	3	29440.9	3	3	0.000418399	0.1159	5.809
Phseq_9389	22	Unique	190	3	21182	3	3	0.00060778	0.1895	8.379
Phseq_9492	604	Some	465	3	51073.7	23	29	0.00240062	0.5527	94.6197
Phseq_9559	320	Unique	551	3	60050.4	3	3	0.000209579	0.0653	5.1455
seqSigP-2598	315	Unique	174	3	19465.3	3	4	0.000884891	0.2414	12.8244
seqSigP-3615	428	Unique	641	3	70680.5	3	5	0.000300255	0.0608	14.383
seqSigP-4339	497	Unique	228	3	24578.5	3	3	0.000506483	0.2149	9.1153
seqSigP-5212	510	Unique	148	3	15349.2	3	4	0.00104034	0.3446	9.5579
seqSigP-6125	23	Unique	452	3	51035.4	3	3	0.000255483	0.1173	8.0513
seqSigP-7437	511	Unique	583	3	65910.4	3	3	0.000198076	0.0549	6.8996
seqSigP-7462	351	Unique	140	3	15617.2	3	3	0.000824844	0.1857	7.1282
seqSigP-9185	214	Unique	255	3	29096.2	3	3	0.000452856	0.0784	6.5491
XP_002422703.1	500	Unique	457	3	51640.5	3	3	0.000252688	0.0985	8.729
XP_002422853.1	101	Unique	131	3	15272.2	3	3	0.000881513	0.3817	7.4422
XP_002422912.1	250	Unique	130	3	14731.9	3	3	0.000888294	0.1385	5.6922
XP_002423543.1	566	Unique	265	3	29450.8	3	3	0.000435767	0.1925	10.0882
XP_002423601.1	25	Unique	1024	3	116704	3	3	0.000112772	0.0352	8.0675
XP_002423682.1	457	Unique	124	3	14732.7	3	3	0.000931276	0.3548	10.2142
XP_002423954.1	63	Unique	125	3	14520.1	3	3	0.000923826	0.368	8.0573
XP_002424081.1	576	Some	445	3	49832.3	17	19	0.00164351	0.4607	57.7236
XP_002424153.1	394	Unique	552	3	63659.2	3	3	0.0002092	0.058	6.4185
XP_002424765.1	245	Unique	209	3	23936.6	3	3	0.000552527	0.1005	5.9762
XP_002424997.1	459	Unique	286	3	31324.9	3	3	0.00040377	0.1399	8.2278
XP_002425123.1	246	Unique	477	3	52559.6	3	3	0.000242093	0.0922	7.1718
XP_002425312.1	392	Unique	482	3	54878.9	3	3	0.000239581	0.0436	6.1546
XP_002425460.1	100	Unique	165	3	17736.5	3	3	0.000699868	0.2364	7.3043
XP_002425497.1	324	Unique	458	3	49458.8	3	3	0.000252136	0.0655	5.5578
XP_002426267.1	173	Unique	185	3	21559.4	3	3	0.000624207	0.1946	10.7107
XP_002427007.1	318	Unique	294	3	32922.7	3	3	0.000392783	0.0952	5.871
XP_002427771.1	210	Unique	192	3	21368.1	3	3	0.000601449	0.1771	5.392
XP_002428435.1	211	Unique	270	3	30532.2	3	3	0.000427697	0.1148	6.8257
XP_002428682.1	321	Unique	955	3	106033	3	3	0.00012092	0.0461	7.0917
XP_002429323.1	498	Unique	430	3	47035	3	3	0.000268554	0.0628	7.7244
XP_002429974.1	567	Unique	287	3	31957.8	3	3	0.000402363	0.1429	7.2474
XP_002430151.1	144	Unique	199	3	21778.9	3	3	0.000580293	0.2714	9.8785
XP_002430564.1	141	Unique	208	3	22321	3	3	0.000555184	0.1779	7.9522
XP_002430655.1	522	Unique	204	3	23721.2	3	3	0.00056607	0.0931	4.9985
XP_002430800.1	353	Unique	515	3	55519.3	3	3	0.00022423	0.068	6.5179
XP_002431078.1	288	Unique	459	3	49863.6	3	3	0.000251587	0.0675	5.6191
XP_002431985.1	456	Unique	344	3	38870.9	3	3	0.000335692	0.1134	8.3365
XP_002432094.1	285	Unique	144	3	16367.7	3	3	0.000801932	0.1319	7.8168
XP_002432589.1	102	Unique	454	3	50432.4	3	3	0.000254357	0.1057	7.5001
XP_002432862.1	638	Some	1512	3	169924	7	7	0.000178207	0.0754	13.4888
XP_002433004.1	212	Unique	317	3	34795.9	3	3	0.000364285	0.1861	8.3572
XP_002433210.1	289	Unique	637	3	71047.4	3	3	0.000181284	0.0424	5.1825
XP_002433219.1	64	Unique	615	3	68180.2	3	3	0.000187769	0.0699	9.8284
XP_002433236.1	26	Unique	671	3	75964.6	3	3	0.000172099	0.0671	6.2462
Phseq_10390	601	Some	550	2	62912.5	7	7	0.000489908	0.1818	20.7127
Phseq_1091	648	Some	251	2	28836.8	11	13	0.00199365	0.5378	33.4267
Phseq_1756	619	Some	746	2	82426.2	6	6	0.000309593	0.1408	16.2865
Phseq_3477	258	Unique	652	2	69591.6	2	2	0.000118076	0.0414	4.03
Phseq_3611	599	Some	290	2	32058.6	20	23	0.00305287	0.5448	64.2616
Phseq_4541	589	Some	645	2	74183.1	6	6	0.000358072	0.0992	15.3276
Phseq_46254	432	Unique	322	2	35718.6	2	2	0.000239085	0.0776	5.7933
Phseq_4732	638	Some	819	2	93096.1	6	6	0.000281998	0.1074	14.5137
Phseq_4783	31	Unique	214	2	24500.5	2	2	0.000359745	0.1168	4.37
Phseq_4925	592	Some	426	2	47358.6	3	3	0.000271076	0.0634	8.5007
Phseq_4987	395	Unique	794	2	90148	2	5	0.000242398	0.0302	7.3668
Phseq_5048	69	Unique	223	2	25573.8	2	2	0.000345226	0.0897	4.6483
Phseq_5149	460	Unique	205	2	22676.4	2	2	0.000375539	0.1463	6.9389
Phseq_51703	145	Unique	138	2	15115	2	2	0.000557866	0.1884	6.3325
Phseq_51712	650	Some	649	2	72098.8	6	6	0.000355865	0.0786	18.4162
Phseq_5336	325	Unique	353	2	41522	2	2	0.000218089	0.0567	3.5254
Phseq_5396	105	Unique	64	2	6855.9	2	2	0.0012029	0.1562	3.3713
Phseq_55508	149	Unique	215	2	23328.8	2	2	0.000358072	0.1163	5.0744
Phseq_57520	28	Unique	162	2	18510.3	2	2	0.000475219	0.142	6.0575
Phseq_6633	358	Unique	266	2	30274.9	2	3	0.000434129	0.0714	5.0878
Phseq_6783	524	Unique	562	2	64448.5	2	2	0.000136985	0.048	4.3881
Phseq_7833	523	Unique	388	2	46236.2	2	2	0.000198416	0.0619	5.1865
Phseq_8917	253	Unique	204	2	23760.2	2	2	0.00037738	0.0833	2.342
Phseq_9176	437	Unique	1182	2	129786	2	2	6.51315e-05	0.0254	3.7034
Phseq_9241	355	Unique	139	2	16036.9	2	2	0.000553852	0.1151	4.2652
seqSigP-10395	535	Unique	77	2	8758.4	2	2	0.000999811	0.1429	5.4943
seqSigP-3343	29	Unique	153	2	16379.4	2	2	0.000503173	0.0915	6.3938
seqSigP-48144	27	Unique	73	2	8316.1	2	2	0.0010546	0.2055	5.9685
seqSigP-5082	213	Unique	170	2	18114.2	2	2	0.000452856	0.1529	5.781
seqSigP-54893	254	Unique	152	2	17135.2	2	2	0.000506483	0.1974	5.5651
seqSigP-62790	292	Unique	190	2	22285.5	2	2	0.000405187	0.1421	5.0499
seqSigP-6356	106	Unique	290	2	32937.9	2	2	0.000265467	0.1276	6.6035
XP_002422629.1	33	Unique	156	2	17316.3	2	2	0.000493497	0.0962	5.6997
XP_002422652.1	356	Unique	224	2	22757.1	2	2	0.000343685	0.0982	5.4843
XP_002422837.1	176	Unique	188	2	20959.3	2	2	0.000409497	0.1489	5.7713
XP_002423222.1	503	Unique	139	2	15218	2	2	0.000553852	0.1439	3.9864
XP_002423484.1	326	Unique	486	2	55390.2	2	2	0.000158406	0.0432	4.8755
XP_002423638.1	255	Unique	287	2	32086.6	2	2	0.000268242	0.1463	7.6354
XP_002423727.1	148	Unique	270	2	30712.9	2	2	0.000285131	0.1556	6.5778
XP_002423788.1	70	Unique	167	2	19245.9	2	2	0.000460991	0.1138	4.0861
XP_002424059.1	652	Some	235	2	26969.6	5	6	0.000982793	0.2681	18.7812
XP_002424063.1	107	Unique	457	2	52469.3	2	2	0.000168458	0.0481	4.3027
XP_002424236.1	528	Unique	159	2	18489.3	2	2	0.000484185	0.0943	5.0515
XP_002424339.1	531	Unique	122	2	14277.1	2	2	0.000631029	0.1721	3.5386
XP_002424386.1	177	Unique	379	2	42958.8	2	3	0.000304692	0.0923	9.8782
XP_002424544.1	66	Unique	103	2	10877.4	2	2	0.000747432	0.233	4.1828
XP_002424850.1	501	Unique	288	2	32129.9	2	2	0.000267311	0.0764	4.4851
XP_002425224.1	393	Unique	835	2	95895	2	2	9.21982e-05	0.0371	5.4883
XP_002425287.1	179	Unique	915	2	103396	2	2	8.41371e-05	0.0361	6.2726
XP_002425930.1	249	Unique	185	2	21584.1	2	2	0.000416138	0.1622	4.9598
XP_002425947.1	532	Unique	587	2	67609.6	2	2	0.000131151	0.0426	5.195
XP_002426106.1	322	Unique	217	2	24705.8	2	2	0.000354772	0.0737	5.784
XP_002426118.1	533	Unique	1148	2	126874	2	2	6.70605e-05	0.0296	3.2678
XP_002426661.1	248	Unique	727	2	81791.8	2	2	0.000105895	0.0358	6.2123
XP_002427275.1	529	Unique	301	2	33869.4	2	2	0.000255766	0.103	6.3464
XP_002427462.1	68	Unique	741	2	78138.7	2	2	0.000103894	0.0391	4.8426
XP_002427550.1	178	Unique	132	2	14783.6	2	2	0.000583223	0.2273	8.0488
XP_002427788.1	180	Unique	541	2	61914.7	2	2	0.000142302	0.0444	4.1052
XP_002427887.1	35	Unique	472	2	52355.8	2	4	0.00032621	0.0975	9.8648
XP_002427927.1	251	Unique	226	2	24498	2	2	0.000340644	0.0531	4.5482
XP_002428496.1	323	Unique	193	2	22691.4	2	2	0.000398888	0.1554	4.8071
XP_002428608.1	521	Unique	259	2	30543.4	2	2	0.000297241	0.0772	4.6398
XP_002428696.1	72	Unique	391	2	43789.4	2	2	0.000196894	0.0409	2.8086
XP_002428947.1	216	Unique	654	2	76322.2	2	2	0.000117715	0.0275	2.8504
XP_002428994.1	147	Unique	119	2	13831.3	2	2	0.000646937	0.2857	7.2279
XP_002429105.1	215	Unique	509	2	56753.2	2	2	0.000151248	0.0491	5.0609
XP_002429178.1	150	Unique	211	2	24438	2	2	0.00036486	0.1232	5.3435
XP_002429242.1	257	Unique	315	2	35246.4	2	2	0.000244398	0.0698	3.9001
XP_002429887.1	293	Unique	274	2	30579.4	2	2	0.000280969	0.1241	5.6007
XP_002430100.1	32	Unique	190	2	21090.9	2	2	0.000405187	0.2	5.4791
XP_002430246.1	359	Unique	427	2	48381.4	2	2	0.000180294	0.0375	3.4144
XP_002430391.1	71	Unique	185	2	21466.6	2	3	0.000624207	0.227	11.862
XP_002430590.1	502	Unique	116	2	13242	2	2	0.000663668	0.2069	5.8941
XP_002430700.1	256	Unique	164	2	17414.2	2	3	0.000704135	0.2805	11.2409
XP_002430778.1	247	Unique	479	2	52838.8	2	2	0.000160721	0.0522	5.5493
XP_002431363.1	34	Unique	453	2	51653.1	2	3	0.000254919	0.0596	6.33
XP_002431559.1	263	Unique	241	2	26183.9	2	2	0.000319442	0.0415	5.032
XP_002431736.1	152	Unique	728	2	83367.4	2	2	0.000105749	0.0234	2.512
XP_002431808.1	252	Unique	128	2	14490.5	2	2	0.000601449	0.2266	6.4091
XP_002432013.1	504	Unique	175	2	19965.4	2	3	0.000659876	0.1943	6.397
XP_002432101.1	462	Unique	316	2	35899.3	2	2	0.000243625	0.0601	2.6914
XP_002432173.1	431	Unique	276	2	30965.9	2	2	0.000278933	0.1232	6.9895
XP_002432267.1	260	Unique	952	2	108427	2	2	8.08671e-05	0.0315	3.6567
XP_002432443.1	181	Unique	360	2	42936.7	2	2	0.000213849	0.0722	4.9746
XP_002433002.1	146	Unique	80	2	9522	2	2	0.000962318	0.1625	4.8346
XP_002433088.1	67	Unique	143	2	15990.8	2	2	0.00053836	0.1259	4.1402
XP_002433253.1	530	Unique	105	2	11621	2	2	0.000733195	0.1619	3.3046
Phseq_10692	108	Unique	113	1	12440.6	1	1	0.000340644	0.1416	3.5922
Phseq_1204	298	Unique	320	1	35124.8	1	1	0.00012029	0.0469	2.0083
Phseq_12944	224	Unique	346	1	39612.9	1	1	0.000111251	0.0289	2.3743
Phseq_2664	294	Unique	208	1	24619.6	1	1	0.000185061	0.1106	3.8062
Phseq_2803	364	Unique	287	1	34297.1	1	1	0.000134121	0.0697	3.1755
Phseq_2906	36	Unique	249	1	27714	1	1	0.000154589	0.0924	3.8468
Phseq_3564	39	Unique	263	1	31186.9	1	1	0.00014636	0.0608	2.4482
Phseq_3891	74	Unique	245	1	26402.2	1	1	0.000157113	0.098	3.0391
Phseq_5144	330	Unique	196	1	23315.8	1	1	0.000196392	0.0357	2.1574
Phseq_5958	367	Unique	121	1	13432.8	1	1	0.000318122	0.1736	2.0642
Phseq_6551	466	Unique	118	1	11758.9	1	1	0.00032621	0.1356	2.3325
Phseq_6669	76	Unique	596	1	66085.3	1	1	6.45851e-05	0.0201	2.193
Phseq_6744	297	Unique	357	1	38946.6	1	1	0.000107823	0.0364	2.2515
Phseq_70032	40	Unique	84	1	9487.9	1	1	0.000458247	0.1548	2.6563
Phseq_7063	302	Unique	254	1	29876.1	1	1	0.000151546	0.0472	2.1623
Phseq_72411	41	Unique	1312	1	150490	1	1	2.9339e-05	0.0137	2.8048
Phseq_7576	434	Unique	264	1	27681.6	1	1	0.000145806	0.0492	3.176
Phseq_75959	300	Unique	228	1	26133.2	1	1	0.000168828	0.0395	2.274
Phseq_83591	183	Unique	227	1	26012.3	1	1	0.000169572	0.0705	2.8354
Phseq_92635	301	Unique	170	1	18841.3	1	1	0.000226428	0.0647	2.3476
seqSigP-2867	30	Unique	561	1	62116.2	1	1	6.86145e-05	0.0392	4.7951
seqSigP-3241	399	Unique	342	1	38506.1	1	1	0.000112552	0.0585	3.459
seqSigP-3822	327	Unique	793	1	89650.7	1	1	4.85407e-05	0.0277	3.1742
seqSigP-43763	154	Unique	50	1	5717.6	1	1	0.000769855	0.22	2.0457
seqSigP-4936	109	Unique	254	1	27287.7	1	1	0.000151546	0.0512	2.6892
seqSigP-52672	259	Unique	52	1	5512.9	1	1	0.000740245	0.2692	3.7347
seqSigP-5310	527	Unique	128	1	13726.2	1	1	0.000300725	0.0938	2.4806
seqSigP-6625	368	Unique	305	1	34838.2	1	1	0.000126206	0.0459	2.5883
seqSigP-881	329	Unique	89	1	10151.3	1	1	0.000432503	0.1573	2.7831
seqSigP-95903	435	Unique	146	1	16166.1	1	1	0.000263649	0.089	3.1181
seqSigP-9920	396	Unique	132	1	15410.9	1	1	0.000291612	0.2576	2.0759
XP_002422732.1	397	Unique	228	1	25741.9	1	1	0.000168828	0.0526	2.4714
XP_002423020.1	333	Unique	496	1	55013.4	1	1	7.76063e-05	0.0444	2.7233
XP_002423138.1	534	Unique	145	1	15796.3	1	1	0.000265467	0.2069	2.4665
XP_002423140.1	463	Unique	211	1	23467	1	1	0.00018243	0.0806	2.5127
XP_002423396.1	465	Unique	966	1	108165	1	1	3.98476e-05	0.0135	2.0909
XP_002423469.1	391	Unique	322	1	37867.3	1	1	0.000119543	0.0497	4.6024
XP_002423790.1	526	Unique	68	1	8103.6	1	1	0.00056607	0.1471	2.8427
XP_002423980.1	331	Unique	678	1	77143.6	1	1	5.6774e-05	0.0192	2.0035
XP_002424115.1	73	Unique	123	1	14374.4	1	1	0.000312949	0.1057	2.5115
XP_002424330.1	182	Unique	271	1	30479.3	1	1	0.00014204	0.0738	4.0967
XP_002424503.1	110	Unique	146	1	16163.8	1	1	0.000263649	0.1027	3.4192
XP_002425624.1	328	Unique	324	1	37593.9	1	1	0.000118805	0.0401	2.9491
XP_002425689.1	538	Unique	195	1	22512.4	1	1	0.000197399	0.0513	2.2422
XP_002425917.1	354	Unique	70	1	7544.6	1	1	0.000549896	0.4143	3.6712
XP_002425952.1	223	Unique	228	1	25734	1	1	0.000168828	0.0439	2.1462
XP_002426234.1	222	Unique	1041	1	122876	1	1	3.69767e-05	0.0125	2.4201
XP_002426498.1	506	Unique	169	1	19781.4	1	1	0.000227768	0.0888	4.0615
XP_002426771.1	42	Unique	116	1	13569.1	1	1	0.000331834	0.1207	2.8326
XP_002426782.1	536	Unique	557	1	63294.7	1	1	6.91073e-05	0.0215	2.9348
XP_002427242.1	525	Unique	419	1	45532.6	1	1	9.18681e-05	0.0263	2.2891
XP_002428165.1	185	Unique	85	1	9840.9	1	1	0.000452856	0.1294	2.3169
XP_002428226.1	468	Unique	171	1	20167.7	1	1	0.000225104	0.1287	2.9045
XP_002428280.1	37	Unique	152	1	17208.1	1	1	0.000253242	0.2434	2.2864
XP_002428321.1	153	Unique	295	1	33672	1	1	0.000130484	0.0542	3.0817
XP_002428572.1	218	Unique	123	1	13759	1	1	0.000312949	0.1707	2.9285
XP_002428760.1	366	Unique	147	1	16863.3	1	1	0.000261855	0.1293	2.556
XP_002428823.1	436	Unique	169	1	17289.7	1	1	0.000227768	0.0769	2.4314
XP_002429345.1	398	Unique	318	1	35754.4	1	1	0.000121046	0.0503	2.5036
XP_002430666.1	362	Unique	78	1	8723.4	1	1	0.000493497	0.2051	3.2913
XP_002431175.1	363	Unique	768	1	86337.8	1	1	5.01208e-05	0.0156	2.5693
XP_002431257.1	38	Unique	426	1	48882.8	1	1	9.03585e-05	0.0516	2.8314
XP_002431796.1	361	Unique	107	1	12189.7	1	1	0.000359745	0.1308	3.1989
XP_002432620.1	151	Unique	434	1	43041.1	1	1	8.86929e-05	0.0369	3.3965
XP_002432665.1	360	Unique	330	1	38051.7	1	1	0.000116645	0.0667	4.6056
XP_002432673.1	467	Unique	269	1	30243	1	1	0.000143096	0.0409	3.1066
